# Supplementary material for: Assembly, Annotation, and Comparative Whole Genome Sequence of Fusarium verticillioides Isolated from Stored Maize Grains
Source: Pathogens. 2022 Jul 20;11(7):810. doi: 10.3390/pathogens11070810 (PMC9320718; doi:10.3390/pathogens11070810)
Supplement: Supplementary file 1 [file pathogens-11-00810-s001.zip]

Archive with 6 entries (5 files):
- Fusarium WGS_final supplementory data/
- Fusarium WGS_final supplementory data/Table_S1.xlsx
- Fusarium WGS_final supplementory data/Table_S2.xlsx
- Fusarium WGS_final supplementory data/Table_S3.xlsx
- Fusarium WGS_final supplementory data/Table_S4.xlsx
- Fusarium WGS_final supplementory data/Table_S5.xlsx
