# Supplementary material for: Assembly, Annotation, and Comparative Whole Genome Sequence of Fusarium verticillioides Isolated from Stored Maize Grains
Source: Pathogens. 2022 Jul 20;11(7):810. doi: 10.3390/pathogens11070810 (PMC9320718; doi:10.3390/pathogens11070810)
Supplement: Supplementary file 1 [file pathogens-11-00810-s001.zip › Fusarium WGS_final supplementory data/Table_S1.xlsx]

## Sheet: Protein_Coding_Genes
Predicted_Gene_ID	Hit Protein ID	Chromosome	Accession	Start	Stop	Strand	GeneID	Gene Symbol	Locus tag	Length	Protein Name	KEGG_Pathway	UniPathway	Gene Ontology
1_g	XP_018757023	chromosome 1	NC_031675.1	824	2961	-	30067583	0	FVEG_09964	595	hypothetical protein FVEG_09964			integral component of membrane [GO:0016021]; transmembrane transporter activity [GO:0022857]
10_g	XP_018757017	chromosome 1	NC_031675.1	23399	24218	-	30067578	0	FVEG_09955	190	hypothetical protein FVEG_09955
100_g	XP_018756920	chromosome 1	NC_031675.1	247391	255184	+	30067498	0	FVEG_09864	2559	hypothetical protein FVEG_09864			catalytic activity [GO:0003824]
1000_g	XP_018743637	chromosome 1	NC_031675.1	3059350	3060558	+	30059384	0	FVEG_01054	402	hypothetical protein FVEG_01054
10000_g	XP_018752405	chromosome 7	NC_031681.1	728845	730253	-	30064638	0	FVEG_06771	453	hypothetical protein FVEG_06771			ARC complex [GO:0033167]; gene silencing by RNA [GO:0031047]
10001_g	XP_018752406	chromosome 7	NC_031681.1	733578	734865	+	30064639	0	FVEG_06772	376	hypothetical protein FVEG_06772	Inositol phosphate metabolism ; Metabolic pathways ; Phosphatidylinositol signaling system ; Autophagy - yeast		kinase activity [GO:0016301]; inositol phosphate biosynthetic process [GO:0032958]
10002_g	XP_018752408	chromosome 7	NC_031681.1	735939	736493	-	30064640	0	FVEG_06773	168	hypothetical protein FVEG_06773			integral component of membrane [GO:0016021]
10003_g	XP_018752409	chromosome 7	NC_031681.1	738226	741816	+	30064641	0	FVEG_06774	1196	adenosinetriphosphatase	Spliceosome		nucleus [GO:0005634]; ATP binding [GO:0005524]; helicase activity [GO:0004386]; hydrolase activity [GO:0016787]; nucleic acid binding [GO:0003676]; mRNA processing [GO:0006397]; RNA splicing [GO:0008380]
10004_g	XP_018752410	chromosome 7	NC_031681.1	745355	747395	+	30064642	0	FVEG_06775	664	hypothetical protein FVEG_06775
10005_g	XP_018752411										hypothetical protein
10006_g	XP_018752412	chromosome 7	NC_031681.1	751762	753129	-	30064643	0	FVEG_06777	455	hypothetical protein FVEG_06777
10007_g	XP_018752413	chromosome 7	NC_031681.1	754069	754926	+	30064644	0	FVEG_06778	285	hypothetical protein FVEG_06778			integral component of membrane [GO:0016021]
10008_g	XP_018752414	chromosome 7	NC_031681.1	755820	760427	+	30064645	0	FVEG_06779	1477	hypothetical protein FVEG_06779			extracellular region [GO:0005576]; chitin binding [GO:0008061]; chitinase activity [GO:0004568]; chitin catabolic process [GO:0006032]; polysaccharide catabolic process [GO:0000272]
10009_g	XP_018752415	chromosome 7	NC_031681.1	764354	766182	+	30064646	0	FVEG_06780	589	hypothetical protein FVEG_06780			integral component of membrane [GO:0016021]
1001_g	XP_018743638	chromosome 1	NC_031675.1	3060843	3062830	-	30059383	0	FVEG_01053	644	hypothetical protein FVEG_01053			2-oxoglutarate-dependent dioxygenase activity [GO:0016706]; iron ion binding [GO:0005506]; L-ascorbic acid binding [GO:0031418]
10010_g	XP_031036124										uncharacterized protein
10011_g	XP_018752418	chromosome 7	NC_031681.1	771484	772284	-	30064649	0	FVEG_06783	246	GMP synthase (glutamine-hydrolysing)			glutamine metabolic process [GO:0006541]
10012_g	XP_018752421	chromosome 7	NC_031681.1	773295	774527	+	30064650	0	FVEG_06784	393	hypothetical protein FVEG_06784	Purine metabolism ; Metabolic pathways		cytoplasm [GO:0005737]; metal ion binding [GO:0046872]; pyrophosphatase activity [GO:0016462]
10013_g	XP_018752422	chromosome 7	NC_031681.1	774735	776672	-	30064651	0	FVEG_06785	645	hypothetical protein FVEG_06785			mitochondrial inner membrane [GO:0005743]; mitochondrial gene expression [GO:0140053]
10014_g	XP_018752423	chromosome 7	NC_031681.1	777406	781746	+	30064652	0	FVEG_06786	1427	DNA-directed RNA polymerase, mitochondrial			mitochondrion [GO:0005739]; DNA binding [GO:0003677]; DNA-directed 5'-3' RNA polymerase activity [GO:0003899]; transcription, DNA-templated [GO:0006351]
10015_g	XP_018752424	chromosome 7	NC_031681.1	782113	783285	-	30064653	0	FVEG_06787	390	methionyl-tRNA synthetase			aminoacyl-tRNA ligase activity [GO:0004812]; tRNA binding [GO:0000049]
10016_g	XP_018752425	chromosome 7	NC_031681.1	783998	786754	+	30064654	0	FVEG_06788	868	hypothetical protein FVEG_06788			nucleus [GO:0005634]; ATP binding [GO:0005524]; DNA binding [GO:0003677]; hydrolase activity [GO:0016787]; nucleosome-dependent ATPase activity [GO:0070615]
10017_g	XP_018752426	chromosome 7	NC_031681.1	787272	787721	+	30072818	0	FVEG_15942	149	hypothetical protein FVEG_15942
10018_g	XP_018752427	chromosome 7	NC_031681.1	787853	793484	-	30064655	0	FVEG_06789	1844	hypothetical protein FVEG_06789
10019_g	XP_018752428	chromosome 7	NC_031681.1	796198	797353	+	30064656	0	FVEG_06790	368	NADPH2:quinone reductase			oxidoreductase activity [GO:0016491]; zinc ion binding [GO:0008270]
1002_g	XP_018743636	chromosome 1	NC_031675.1	3063792	3064349	-	30059382	0	FVEG_01052	154	hypothetical protein FVEG_01052			anchored component of membrane [GO:0031225]; cell wall [GO:0005618]
10020_g	XP_018752429	chromosome 7	NC_031681.1	797522	798885	-	30064657	0	FVEG_06791	372	UDP-glucose 4-epimerase	Galactose metabolism ; Amino sugar and nucleotide sugar metabolism ; Metabolic pathways	PATHWAY: Carbohydrate metabolism; galactose metabolism. {ECO:0000256|RuleBase:RU366046}.	UDP-glucose 4-epimerase activity [GO:0003978]; galactose metabolic process [GO:0006012]
10021_g	XP_018752430	chromosome 7	NC_031681.1	800591	803725	+	30064658	0	FVEG_06792	1029	hypothetical protein FVEG_06792			integral component of membrane [GO:0016021]
10022_g	XP_018752431	chromosome 7	NC_031681.1	804054	806492	-	30064659	0	FVEG_06793	795	ATP-dependent RNA helicase DBP4			nucleolus [GO:0005730]; ATP binding [GO:0005524]; hydrolase activity [GO:0016787]; RNA binding [GO:0003723]; RNA helicase activity [GO:0003724]; rRNA processing [GO:0006364]
10023_g	XP_018752432	chromosome 7	NC_031681.1	806779	808848	+	30064660	0	FVEG_06794	689	hypothetical protein FVEG_06794			nucleolus [GO:0005730]; rRNA processing [GO:0006364]
10024_g	XP_037204273										uncharacterized protein
10025_g	XP_018752434	chromosome 7	NC_031681.1	809021	810269	-	30064661	0	FVEG_06795	350	hypothetical protein FVEG_06795
10026_g	XP_018752436	chromosome 7	NC_031681.1	812920	813579	+	30064662	0	FVEG_06796	219	hypothetical protein FVEG_06796
10027_g	XP_018752438	chromosome 7	NC_031681.1	814310	815864	+	30064663	0	FVEG_06797	479	dimethylaniline monooxygenase (N-oxide forming)			flavin adenine dinucleotide binding [GO:0050660]; N,N-dimethylaniline monooxygenase activity [GO:0004499]; NADP binding [GO:0050661]
10028_g	XP_018752439	chromosome 7	NC_031681.1	817145	819181	+	30064664	0	FVEG_06798	663	hypothetical protein FVEG_06798			nucleus [GO:0005634]; DNA-binding transcription factor activity, RNA polymerase II-specific [GO:0000981]; zinc ion binding [GO:0008270]
10029_g	XP_018752440	chromosome 7	NC_031681.1	819333	819686	-	30064665	0	FVEG_06799	117	hypothetical protein FVEG_06799
1003_g	XP_018743635	chromosome 1	NC_031675.1	3065642	3066960	-	30059381	0	FVEG_01051	400	protein phosphatase methylesterase 1			protein methylesterase activity [GO:0051723]; protein demethylation [GO:0006482]
10030_g	XP_018752441	chromosome 7	NC_031681.1	820265	821464	+	30064666	0	FVEG_06800	399	alpha-1,2-mannosyltransferase			transferase activity, transferring glycosyl groups [GO:0016757]
10031_g	XP_018752442	chromosome 7	NC_031681.1	821760	823304	-	30064667	0	FVEG_06801	479	hypothetical protein FVEG_06801			integral component of membrane [GO:0016021]
10032_g	XP_018752443	chromosome 7	NC_031681.1	824632	825012	+	30064668	0	FVEG_06802	126	hypothetical protein FVEG_06802			integral component of membrane [GO:0016021]
10033_g	XP_018752444	chromosome 7	NC_031681.1	827812	829266	-	30064669	0	FVEG_06803	434	hypothetical protein FVEG_06803	Glycine, serine and threonine metabolism ; Lysine degradation ; Metabolic pathways ; Peroxisome		oxidoreductase activity [GO:0016491]
10034_g	XP_018752446										hypothetical protein
10035_g	XP_018752447	chromosome 7	NC_031681.1	834481	835404	-	30064671	0	FVEG_06805	307	hypothetical protein FVEG_06805
10036_g	XP_018752448	chromosome 7	NC_031681.1	836034	836817	-	30064672	0	FVEG_06806	211	hypothetical protein FVEG_06806			integral component of membrane [GO:0016021]
10037_g	XP_018752449	chromosome 7	NC_031681.1	838569	839536	+	30064673	0	FVEG_06807	289	hypothetical protein FVEG_06807
10038_g	XP_018752450	chromosome 7	NC_031681.1	840583	840921	+	30064674	0	FVEG_06808	112	hypothetical protein FVEG_06808
10039_g	XP_018752451	chromosome 7	NC_031681.1	842349	844472	+	30064675	0	FVEG_06809	629	hypothetical protein FVEG_06809			nucleus [GO:0005634]; DNA-binding transcription factor activity, RNA polymerase II-specific [GO:0000981]; zinc ion binding [GO:0008270]
1004_g	XP_018743631	chromosome 1	NC_031675.1	3074125	3075675	+	30059380	0	FVEG_01050	480	hypothetical protein FVEG_01050			nucleus [GO:0005634]; DNA-binding transcription factor activity, RNA polymerase II-specific [GO:0000981]; zinc ion binding [GO:0008270]
10040_g	XP_018752452	chromosome 7	NC_031681.1	844827	845451	+	30064676	0	FVEG_06810	177	hypothetical protein FVEG_06810			endoplasmic reticulum membrane [GO:0005789]; integral component of membrane [GO:0016021]
10041_g	XP_018752453	chromosome 7	NC_031681.1	845596	846532	-	30064677	0	FVEG_06811	296	hypothetical protein FVEG_06811			integral component of membrane [GO:0016021]
10042_g	XP_018752454	chromosome 7	NC_031681.1	847154	848219	+	30064678	0	FVEG_06812	323	hypothetical protein FVEG_06812			methyltransferase activity [GO:0008168]
10043_g	XP_018752455	chromosome 7	NC_031681.1	849764	854074	-	30064679	0	FVEG_06813	1403	hypothetical protein FVEG_06813	Nucleocytoplasmic transport		nuclear pore [GO:0005643]; structural constituent of nuclear pore [GO:0017056]
10044_g	XP_018752456	chromosome 7	NC_031681.1	855045	856101	-	30064680	0	FVEG_06814	334	3-ketoacyl-CoA reductase	Fatty acid elongation ; Biosynthesis of unsaturated fatty acids ; Metabolic pathways ; Biosynthesis of secondary metabolites ; Fatty acid metabolism	PATHWAY: Lipid metabolism. {ECO:0000256|ARBA:ARBA00005189}.; PATHWAY: Lipid metabolism; fatty acid biosynthesis. {ECO:0000256|ARBA:ARBA00005194}.	endoplasmic reticulum membrane [GO:0005789]; integral component of membrane [GO:0016021]; 3-oxo-arachidoyl-CoA reductase activity [GO:0102339]; 3-oxo-behenoyl-CoA reductase activity [GO:0102340]; 3-oxo-cerotoyl-CoA reductase activity [GO:0102342]; 3-oxo-lignoceroyl-CoA reductase activity [GO:0102341]; ketoreductase activity [GO:0045703]; fatty acid elongation [GO:0030497]; sphingolipid biosynthet…
10045_g	XP_018752457	chromosome 7	NC_031681.1	856491	857061	+	30064681	0	FVEG_06815	170	hypothetical protein FVEG_06815			endoplasmic reticulum membrane [GO:0005789]; integral component of membrane [GO:0016021]; lipid metabolic process [GO:0006629]
10046_g	XP_018752458	chromosome 7	NC_031681.1	857212	858455	-	30064682	0	FVEG_06816	382	galactose-1-phosphate uridylyltransferase	Galactose metabolism ; Amino sugar and nucleotide sugar metabolism ; Metabolic pathways	PATHWAY: Carbohydrate metabolism. {ECO:0000256|ARBA:ARBA00005007}.; PATHWAY: Carbohydrate metabolism; galactose metabolism. {ECO:0000256|ARBA:ARBA00004947, ECO:0000256|RuleBase:RU000506}.	UDP-glucose:hexose-1-phosphate uridylyltransferase activity [GO:0008108]; zinc ion binding [GO:0008270]; galactose catabolic process via UDP-galactose [GO:0033499]
10047_g	XP_018752459	chromosome 7	NC_031681.1	859955	861696	+	30064683	0	FVEG_06817	536	transcriptional adapter 2-alpha			nucleus [GO:0005634]; transcription coactivator activity [GO:0003713]; zinc ion binding [GO:0008270]; regulation of histone acetylation [GO:0035065]; regulation of transcription by RNA polymerase II [GO:0006357]
10048_g	XP_023433225										uncharacterized protein
10049_g	XP_018752460	chromosome 7	NC_031681.1	863037	863393	-	30072821	0	FVEG_15945	118	hypothetical protein FVEG_15945			integral component of membrane [GO:0016021]
1005_g	XP_018743630	chromosome 1	NC_031675.1	3076939	3077340	-	30059379	0	FVEG_01049	133	hypothetical protein FVEG_01049			integral component of membrane [GO:0016021]
10050_g	XP_018752461										hypothetical protein
10051_g	XP_031036066										uncharacterized protein
10052_g	XP_018752462	chromosome 7	NC_031681.1	865675	866245	-	30064685	0	FVEG_06819	163	hypothetical protein FVEG_06819
10053_g	XP_018752463	chromosome 7	NC_031681.1	867128	868137	+	30064686	0	FVEG_06820	320	hydrolase-HD superfamily protein			5'-deoxynucleotidase activity [GO:0002953]
10054_g	XP_018752464	chromosome 7	NC_031681.1	869424	870830	+	30064687	0	FVEG_06821	468	hypothetical protein FVEG_06821
10055_g	XP_018752465	chromosome 7	NC_031681.1	873752	874692	+	30064688	0	FVEG_06822	274	hypothetical protein FVEG_06822			hydrolase activity, acting on carbon-nitrogen (but not peptide) bonds [GO:0016810]; carbohydrate metabolic process [GO:0005975]
10056_g	XP_018752466	chromosome 7	NC_031681.1	879781	882188	+	30064689	0	FVEG_06823	723	hypothetical protein FVEG_06823			nucleus [GO:0005634]; DNA binding [GO:0003677]; DNA-binding transcription factor activity, RNA polymerase II-specific [GO:0000981]; zinc ion binding [GO:0008270]; transcription, DNA-templated [GO:0006351]
10057_g	XP_018752468	chromosome 7	NC_031681.1	883192	885558	+	30064690	0	FVEG_06824	734	hypothetical protein FVEG_06824			GTP binding [GO:0005525]; GTPase activity [GO:0003924]
10058_g	XP_018752469	chromosome 7	NC_031681.1	886074	888539	-	30064691	0	FVEG_06825	712	MFS transporter, PHS family, inorganic phosphate transporter			integral component of membrane [GO:0016021]; inorganic phosphate transmembrane transporter activity [GO:0005315]; phosphate ion transport [GO:0006817]
10059_g	XP_018752470	chromosome 7	NC_031681.1	893945	895627	-	30064692	0	FVEG_06826	492	homoserine O-acetyltransferase	Cysteine and methionine metabolism ; Sulfur metabolism ; Metabolic pathways ; Biosynthesis of secondary metabolites ; Biosynthesis of amino acids		transferase activity, transferring acyl groups other than amino-acyl groups [GO:0016747]; biosynthetic process [GO:0009058]
1006_g	XP_018743627	chromosome 1	NC_031675.1	3079762	3081625	-	30059378	0	FVEG_01048	564	hypothetical protein FVEG_01048	MAPK signaling pathway - yeast ; Cell cycle - yeast		protein tyrosine phosphatase activity [GO:0004725]; cell cycle [GO:0007049]; cell division [GO:0051301]; positive regulation of cell cycle G2/M phase transition [GO:1902751]
10060_g	XP_018752473	chromosome 7	NC_031681.1	896796	904182	+	30064693	0	FVEG_06827	2430	hypothetical protein FVEG_06827	Nucleocytoplasmic transport ; Spliceosome		THO complex [GO:0000347]; mRNA export from nucleus [GO:0006406]; mRNA processing [GO:0006397]
10061_g	XP_018752476	chromosome 7	NC_031681.1	905885	906937	-	30064694	0	FVEG_06828	350	hypothetical protein FVEG_06828	Inositol phosphate metabolism ; Metabolic pathways		integral component of membrane [GO:0016021]; phosphoric diester hydrolase activity [GO:0008081]; lipid metabolic process [GO:0006629]
10062_g	XP_018752479	chromosome 7	NC_031681.1	913286	914866	+	30064695	0	FVEG_06829	355	cell wall integrity and stress response component	MAPK signaling pathway - yeast ; Mitophagy - yeast		integral component of membrane [GO:0016021]
10063_g	XP_018752480	chromosome 7	NC_031681.1	916547	920116	-	30064696	0	FVEG_06830	1189	hypothetical protein FVEG_06830			integral component of membrane [GO:0016021]
10064_g	XP_018752482	chromosome 7	NC_031681.1	921985	924818	-	30064697	0	FVEG_06831	892	hypothetical protein FVEG_06831			integral component of membrane [GO:0016021]; ion transport [GO:0006811]
10065_g	XP_018752483	chromosome 7	NC_031681.1	929087	930493	+	30064698	0	FVEG_06832	468	hypothetical protein FVEG_06832
10066_g	XP_018752484	chromosome 7	NC_031681.1	930872	933136	-	30064699	0	FVEG_06833	623	hypothetical protein FVEG_06833	Glycine, serine and threonine metabolism ; Metabolic pathways		flavin adenine dinucleotide binding [GO:0050660]; oxidoreductase activity, acting on CH-OH group of donors [GO:0016614]
10067_g	XP_018752485	chromosome 7	NC_031681.1	934098	935320	+	30064700	0	FVEG_06834	362	pyruvate formate lyase activating enzyme			iron-sulfur cluster binding [GO:0051536]; lyase activity [GO:0016829]; metal ion binding [GO:0046872]
10068_g	XP_018752486	chromosome 7	NC_031681.1	935945	936892	+	30072822	0	FVEG_15946	315	hypothetical protein FVEG_15946
10069_g	XP_018752487	chromosome 7	NC_031681.1	937125	937892	-	30064701	0	FVEG_06836	255	hypothetical protein FVEG_06836			membrane [GO:0016020]; endocytosis [GO:0006897]
1007_g	XP_018743625	chromosome 1	NC_031675.1	3090818	3091315	+	30059377	0	FVEG_01047	165	hypothetical protein FVEG_01047
10070_g	XP_018752489	chromosome 7	NC_031681.1	938482	939632	+	30064702	0	FVEG_06837	331	hypothetical protein FVEG_06837			translation initiation factor activity [GO:0003743]
10071_g	XP_018752490	chromosome 7	NC_031681.1	940129	943417	-	30072823	0	FVEG_15947	860	hypothetical protein FVEG_15947	Histidine metabolism ; Metabolic pathways
10072_g	XP_018752492	chromosome 7	NC_031681.1	945341	947398	-	30064703	0	FVEG_06840	685	hypothetical protein FVEG_06840			DNA binding [GO:0003677]; zinc ion binding [GO:0008270]; transcription, DNA-templated [GO:0006351]
10073_g	XP_018752493	chromosome 7	NC_031681.1	950371	952032	+	30064704	0	FVEG_06841	505	hypothetical protein FVEG_06841	Endocytosis
10074_g	XP_018752494	chromosome 7	NC_031681.1	952700	955103	+	30064705	0	FVEG_06842	785	hypothetical protein FVEG_06842			cytoplasm [GO:0005737]; microtubule [GO:0005874]; microtubule organizing center [GO:0005815]; spindle pole [GO:0000922]; gamma-tubulin binding [GO:0043015]; microtubule nucleation [GO:0007020]
10075_g	XP_018752495	chromosome 7	NC_031681.1	956061	957661	-	30064706	0	FVEG_06843	516	hypothetical protein FVEG_06843
10076_g	XP_018752497	chromosome 7	NC_031681.1	963502	967285	-	30064707	0	FVEG_06844	1226	hypothetical protein FVEG_06844
10077_g	XP_018752499	chromosome 7	NC_031681.1	968620	969423	+	30064709	0	FVEG_06846	267	hypothetical protein FVEG_06846			nucleus [GO:0005634]; metal ion binding [GO:0046872]; protein serine phosphatase activity [GO:0106306]; protein threonine phosphatase activity [GO:0106307]; RNA polymerase core enzyme binding [GO:0043175]; RNA polymerase II CTD heptapeptide repeat phosphatase activity [GO:0008420]; dephosphorylation of RNA polymerase II C-terminal domain [GO:0070940]
10078_g	XP_018752498	chromosome 7	NC_031681.1	969813	970375	-	30064708	0	FVEG_06845	147	40S ribosomal protein S17	Ribosome		ribosome [GO:0005840]; structural constituent of ribosome [GO:0003735]; translation [GO:0006412]
10079_g	XP_018752500	chromosome 7	NC_031681.1	970784	972217	-	30064710	0	FVEG_06847	477	hypothetical protein FVEG_06847
1008_g	XP_018743624	chromosome 1	NC_031675.1	3094477	3096194	-	30059376	0	FVEG_01046	553	hypothetical protein FVEG_01046
10080_g	XP_018752501	chromosome 7	NC_031681.1	972555	973942	+	30064711	0	FVEG_06848	416	queuine tRNA-ribosyltransferase			cytoplasm [GO:0005737]; metal ion binding [GO:0046872]; queuine tRNA-ribosyltransferase activity [GO:0008479]; tRNA-guanine transglycosylation [GO:0101030]
10081_g	XP_018752503	chromosome 7	NC_031681.1	974195	975345	-	30064712	0	FVEG_06849	333	hypothetical protein FVEG_06849
10082_g	XP_018752504	chromosome 7	NC_031681.1	978290	981841	+	30064713	0	FVEG_06850	1167	histone deacetylase HOS3
10083_g	XP_018752505	chromosome 7	NC_031681.1	982159	983203	-	30064714	0	FVEG_06851	309	histidinol-phosphatase (PHP family)	Histidine metabolism ; Metabolic pathways ; Biosynthesis of secondary metabolites ; Biosynthesis of amino acids	PATHWAY: Amino-acid biosynthesis; L-histidine biosynthesis; L-histidine from 5-phospho-alpha-D-ribose 1-diphosphate: step 8/9. {ECO:0000256|ARBA:ARBA00004970, ECO:0000256|RuleBase:RU366003}.	histidinol-phosphatase activity [GO:0004401]; histidine biosynthetic process [GO:0000105]
10084_g	XP_018752506	chromosome 7	NC_031681.1	983734	986898	-	30064715	0	FVEG_06852	1030	hypothetical protein FVEG_06852			integral component of membrane [GO:0016021]
10085_g	XP_018752506	chromosome 7	NC_031681.1	983734	986898	-	30064715	0	FVEG_06852	1030	hypothetical protein FVEG_06852			integral component of membrane [GO:0016021]
10086_g	XP_018752509	chromosome 7	NC_031681.1	989659	992826	-	30064716	0	FVEG_06853	1055	hypothetical protein FVEG_06853			integral component of plasma membrane [GO:0005887]; osmosensor activity [GO:0005034]; osmosensory signaling pathway via Sho1 osmosensor [GO:0007232]
10087_g	XP_018752510	chromosome 7	NC_031681.1	1000548	1001227	+	30064717	0	FVEG_06854	207	hypothetical protein FVEG_06854			integral component of endoplasmic reticulum membrane [GO:0030176]; flavin-linked sulfhydryl oxidase activity [GO:0016971]
10088_g	XP_018752511	chromosome 7	NC_031681.1	1001685	1002652	+	30064718	0	FVEG_06855	229	proteasome component PRE3	Proteasome		cytoplasm [GO:0005737]; nucleus [GO:0005634]; proteasome core complex [GO:0005839]; threonine-type endopeptidase activity [GO:0004298]; proteasome-mediated ubiquitin-dependent protein catabolic process [GO:0043161]
10089_g	XP_018752514	chromosome 7	NC_031681.1	1007260	1008835	+	30064720	0	FVEG_06857	505	hypothetical protein FVEG_06857			protein kinase binding [GO:0019901]; regulation of cyclin-dependent protein serine/threonine kinase activity [GO:0000079]
1009_g	XP_018743623	chromosome 1	NC_031675.1	3096506	3104484	+	30059375	0	FVEG_01045	2642	hypothetical protein FVEG_01045
10090_g	XP_018752515	chromosome 7	NC_031681.1	1009535	1010456	-	30064721	0	FVEG_06858	288	hypothetical protein FVEG_06858
10091_g	XP_018752516	chromosome 7	NC_031681.1	1010934	1012855	-	30064722	0	FVEG_06859	586	hypothetical protein FVEG_06859	Tyrosine metabolism ; Metabolic pathways ; Biosynthesis of secondary metabolites		monophenol monooxygenase activity [GO:0004503]; melanin biosynthetic process [GO:0042438]
10092_g	XP_018752517	chromosome 7	NC_031681.1	1013981	1017729	-	30064723	0	FVEG_06860	1232	DNA-directed RNA polymerase I subunit RPA2	RNA polymerase		nucleus [GO:0005634]; DNA binding [GO:0003677]; DNA-directed 5'-3' RNA polymerase activity [GO:0003899]; ribonucleoside binding [GO:0032549]; transcription, DNA-templated [GO:0006351]
10093_g	XP_018752522	chromosome 7	NC_031681.1	1021219	1021914	+	30064725	0	FVEG_06862	174	arf/Sar family, other			GTP binding [GO:0005525]; GTPase activity [GO:0003924]; protein transport [GO:0015031]
10094_g	XP_018752526	chromosome 7	NC_031681.1	1024991	1026121	-	30064726	0	FVEG_06863	376	hypothetical protein FVEG_06863	N-Glycan biosynthesis ; Metabolic pathways		membrane [GO:0016020]; beta-1,4-mannosylglycoprotein 4-beta-N-acetylglucosaminyltransferase activity [GO:0003830]; protein N-linked glycosylation [GO:0006487]
10095_g	XP_018752527	chromosome 7	NC_031681.1	1027104	1028500	+	30064727	0	FVEG_06864	430	threonine aldolase	Glycine, serine and threonine metabolism ; Metabolic pathways ; Biosynthesis of secondary metabolites ; Biosynthesis of amino acids		lyase activity [GO:0016829]; cellular amino acid metabolic process [GO:0006520]
10096_g	XP_018752528	chromosome 7	NC_031681.1	1029847	1032069	+	30064728	0	FVEG_06865	687	trehalase	Starch and sucrose metabolism ; Metabolic pathways ; Biosynthesis of secondary metabolites		alpha,alpha-trehalase activity [GO:0004555]; trehalose metabolic process [GO:0005991]
10097_g	XP_018752529	chromosome 7	NC_031681.1	1032897	1033468	+	30064729	0	FVEG_06866	152	hypothetical protein FVEG_06866
10098_g	XP_037198991										dipeptidyl aminopeptidase
10099_g	XP_018752531	chromosome 7	NC_031681.1	1037490	1042714	-	30064731	0	FVEG_06868	1683	clathrin heavy chain	Endocytosis		clathrin coat of coated pit [GO:0030132]; clathrin coat of trans-Golgi network vesicle [GO:0030130]; clathrin complex [GO:0071439]; clathrin light chain binding [GO:0032051]; structural molecule activity [GO:0005198]; intracellular protein transport [GO:0006886]; vesicle-mediated transport [GO:0016192]
101_g	XP_018756918	chromosome 1	NC_031675.1	257688	258748	+	30067496	0	FVEG_09862	333	hypothetical protein FVEG_09862
1010_g	XP_018743622	chromosome 1	NC_031675.1	3105110	3106074	+	30059374	0	FVEG_01044	305	methylisocitrate lyase			lyase activity [GO:0016829]
10100_g	XP_018752532	chromosome 7	NC_031681.1	1043935	1044504	-	30064732	0	FVEG_06869	189	hypothetical protein FVEG_06869
10101_g	XP_018752533	chromosome 7	NC_031681.1	1044939	1046913	-	30064733	0	FVEG_06870	570	hypothetical protein FVEG_06870			integral component of membrane [GO:0016021]; transmembrane transporter activity [GO:0022857]
10102_g	XP_018752533										hypothetical protein
10103_g	XP_018752534	chromosome 7	NC_031681.1	1047280	1049314	-	30064734	0	FVEG_06871	628	hypothetical protein FVEG_06871			nucleus [GO:0005634]; DNA-binding transcription factor activity, RNA polymerase II-specific [GO:0000981]; zinc ion binding [GO:0008270]
10104_g	XP_018752535	chromosome 7	NC_031681.1	1050252	1051083	+	30064735	0	FVEG_06872	259	hypothetical protein FVEG_06872			integral component of membrane [GO:0016021]; mitochondrion [GO:0005739]; mitochondrial cytochrome c oxidase assembly [GO:0033617]
10105_g	XP_018760099	chromosome 4	NC_031678.1	3487995	3489119	+	30069698	0	FVEG_12239	355	hypothetical protein FVEG_12239			NAD binding [GO:0051287]; oxidoreductase activity, acting on the CH-OH group of donors, NAD or NADP as acceptor [GO:0016616]
10106_g	XP_018752537	chromosome 7	NC_031681.1	1053654	1055059	-	30064737	0	FVEG_06874	449	adenosylhomocysteinase	Cysteine and methionine metabolism ; Metabolic pathways	PATHWAY: Amino-acid biosynthesis; L-homocysteine biosynthesis; L-homocysteine from S-adenosyl-L-homocysteine: step 1/1. {ECO:0000256|RuleBase:RU000548}.	adenosylhomocysteinase activity [GO:0004013]; one-carbon metabolic process [GO:0006730]
10107_g	XP_018752538	chromosome 7	NC_031681.1	1056456	1057841	-	30064738	0	FVEG_06875	413	translation initiation factor 3 subunit H			eukaryotic 43S preinitiation complex [GO:0016282]; eukaryotic 48S preinitiation complex [GO:0033290]; eukaryotic translation initiation factor 3 complex [GO:0005852]; isopeptidase activity [GO:0070122]; metallopeptidase activity [GO:0008237]; translation initiation factor activity [GO:0003743]; formation of cytoplasmic translation initiation complex [GO:0001732]
10108_g	XP_018752539	chromosome 7	NC_031681.1	1058323	1059033	-	30064739	0	FVEG_06876	219	hypothetical protein FVEG_06876
10109_g	XP_018752540	chromosome 7	NC_031681.1	1060397	1061449	-	30064740	0	FVEG_06877	315	hypothetical protein FVEG_06877			integral component of membrane [GO:0016021]; mitochondrial inner membrane [GO:0005743]; transmembrane transport [GO:0055085]
1011_g	XP_018743621	chromosome 1	NC_031675.1	3106171	3107987	-	30059373	0	FVEG_01043	533	hypothetical protein FVEG_01043
10110_g	XP_018752541	chromosome 7	NC_031681.1	1062030	1063268	-	30064741	0	FVEG_06878	394	hypothetical protein FVEG_06878			metal ion binding [GO:0046872]; protein serine phosphatase activity [GO:0106306]; protein threonine phosphatase activity [GO:0106307]
10111_g	XP_018752542	chromosome 7	NC_031681.1	1064179	1065137	+	30064742	0	FVEG_06879	278	succinate dehydrogenase	Citrate cycle (TCA cycle) ; Oxidative phosphorylation ; Metabolic pathways ; Biosynthesis of secondary metabolites ; Carbon metabolism	PATHWAY: Carbohydrate metabolism. {ECO:0000256|ARBA:ARBA00005007}.; PATHWAY: Carbohydrate metabolism; tricarboxylic acid cycle. {ECO:0000256|ARBA:ARBA00005163}.; PATHWAY: Carbohydrate metabolism; tricarboxylic acid cycle; fumarate from succinate (eukaryal route): step 1/1. {ECO:0000256|ARBA:ARBA00004788, ECO:0000256|RuleBase:RU361237}.	mitochondrial inner membrane [GO:0005743]; 2 iron, 2 sulfur cluster binding [GO:0051537]; 3 iron, 4 sulfur cluster binding [GO:0051538]; 4 iron, 4 sulfur cluster binding [GO:0051539]; electron transfer activity [GO:0009055]; metal ion binding [GO:0046872]; succinate dehydrogenase (ubiquinone) activity [GO:0008177]; tricarboxylic acid cycle [GO:0006099]
10112_g	XP_018752543	chromosome 7	NC_031681.1	1066621	1066960	+	30072827	0	FVEG_15951	92	hypothetical protein FVEG_15951
10113_g	XP_018752544	chromosome 7	NC_031681.1	1067143	1068631	-	30064743	0	FVEG_06880	479	hypothetical protein FVEG_06880			cellular response to pH [GO:0071467]
10114_g	XP_018752545	chromosome 7	NC_031681.1	1069032	1070895	+	30064744	0	FVEG_06881	598	alpha-1,3-glucosyltransferase	N-Glycan biosynthesis ; Metabolic pathways	PATHWAY: Protein modification; protein glycosylation. {ECO:0000256|ARBA:ARBA00004922, ECO:0000256|RuleBase:RU363110}.	endoplasmic reticulum membrane [GO:0005789]; integral component of membrane [GO:0016021]; dolichyl pyrophosphate Man9GlcNAc2 alpha-1,3-glucosyltransferase activity [GO:0042281]; dolichol-linked oligosaccharide biosynthetic process [GO:0006488]
10115_g	XP_018752545	chromosome 7	NC_031681.1	1069032	1070895	+	30064744	0	FVEG_06881	598	alpha-1,3-glucosyltransferase	N-Glycan biosynthesis ; Metabolic pathways	PATHWAY: Protein modification; protein glycosylation. {ECO:0000256|ARBA:ARBA00004922, ECO:0000256|RuleBase:RU363110}.	endoplasmic reticulum membrane [GO:0005789]; integral component of membrane [GO:0016021]; dolichyl pyrophosphate Man9GlcNAc2 alpha-1,3-glucosyltransferase activity [GO:0042281]; dolichol-linked oligosaccharide biosynthetic process [GO:0006488]
10116_g	XP_018752546	chromosome 7	NC_031681.1	1074286	1075647	+	30064745	0	FVEG_06882	381	hypothetical protein FVEG_06882			integral component of membrane [GO:0016021]
10117_g	XP_018752547	chromosome 7	NC_031681.1	1076893	1077279	-	30064746	0	FVEG_06883	110	50S ribosomal protein LP2	Ribosome		cytosolic large ribosomal subunit [GO:0022625]; structural constituent of ribosome [GO:0003735]; cytoplasmic translational elongation [GO:0002182]
10118_g	XP_018752548	chromosome 7	NC_031681.1	1078101	1079348	+	30064747	0	FVEG_06884	415	hypothetical protein FVEG_06884
10119_g	XP_037200490										uncharacterized protein
1012_g	XP_018743620	chromosome 1	NC_031675.1	3108489	3110042	-	30059372	0	FVEG_01042	481	hypothetical protein FVEG_01042			integral component of membrane [GO:0016021]; transmembrane transporter activity [GO:0022857]
10120_g	XP_018752553	chromosome 7	NC_031681.1	1083156	1083950	+	30064748	0	FVEG_06887	193	DNA-directed RNA polymerase III subunit RPC8	RNA polymerase		nucleus [GO:0005634]; DNA-directed 5'-3' RNA polymerase activity [GO:0003899]; transcription, DNA-templated [GO:0006351]
10121_g	XP_018752554	chromosome 7	NC_031681.1	1084051	1084985	-	30064749	0	FVEG_06888	260	hypothetical protein FVEG_06888			integral component of membrane [GO:0016021]
10122_g	XP_018752555	chromosome 7	NC_031681.1	1085363	1086157	+	30064750	0	FVEG_06889	223	hypothetical protein FVEG_06889	Protein export		integral component of membrane [GO:0016021]; signal peptidase complex [GO:0005787]; signal peptide processing [GO:0006465]
10123_g	XP_018752556	chromosome 7	NC_031681.1	1086427	1090177	-	30064751	0	FVEG_06890	1164	hypothetical protein FVEG_06890			CIA complex [GO:0097361]; nucleus [GO:0005634]; DNA repair [GO:0006281]; iron-sulfur cluster assembly [GO:0016226]; protein maturation by iron-sulfur cluster transfer [GO:0097428]
10124_g	XP_018752557	chromosome 7	NC_031681.1	1090737	1091744	+	30064752	0	FVEG_06891	335	ATP synthase mitochondrial F1 complex assembly factor 1			mitochondrion [GO:0005739]; protein-containing complex assembly [GO:0065003]
10125_g	XP_018752558	chromosome 7	NC_031681.1	1092280	1094451	-	30064753	0	FVEG_06892	723	hypothetical protein FVEG_06892			integral component of membrane [GO:0016021]; lipid metabolic process [GO:0006629]
10126_g	XP_018752559	chromosome 7	NC_031681.1	1096232	1100506	+	30064754	0	FVEG_06893	1389	peroxisomal biogenesis factor 6	Peroxisome		ATP binding [GO:0005524]; ATPase activity [GO:0016887]
10127_g	XP_018752561	chromosome 7	NC_031681.1	1100705	1102218	-	30064755	0	FVEG_06894	482	hypothetical protein FVEG_06894			protein disulfide oxidoreductase activity [GO:0015035]
10128_g	XP_018752562	chromosome 7	NC_031681.1	1104954	1105541	+	30064756	0	FVEG_06895	195	hypothetical protein FVEG_06895
10129_g	XP_031067037										uncharacterized protein
1013_g	XP_018743619	chromosome 1	NC_031675.1	3110704	3112158	+	30059371	0	FVEG_01041	484	hypothetical protein FVEG_01041	C5-Branched dibasic acid metabolism ; Metabolic pathways		lyase activity [GO:0016829]
10130_g	XP_018752564	chromosome 7	NC_031681.1	1116584	1118284	+	30064757	0	FVEG_06896	521	cyclopropane-fatty-acyl-phospholipid synthase			integral component of membrane [GO:0016021]
10131_g	XP_018752565	chromosome 7	NC_031681.1	1119004	1120045	+	30064758	0	FVEG_06897	328	mesaconyl-C4 CoA hydratase
10132_g	XP_018752566	chromosome 7	NC_031681.1	1120303	1123497	-	30064759	0	FVEG_06898	1064	hypothetical protein FVEG_06898	Glycosylphosphatidylinositol (GPI)-anchor biosynthesis ; Metabolic pathways	PATHWAY: Glycolipid biosynthesis. {ECO:0000256|ARBA:ARBA00004934}.; PATHWAY: Glycolipid biosynthesis; glycosylphosphatidylinositol-anchor biosynthesis. {ECO:0000256|ARBA:ARBA00004687}.	endoplasmic reticulum membrane [GO:0005789]; integral component of membrane [GO:0016021]; mannose-ethanolamine phosphotransferase activity [GO:0051377]; GPI anchor biosynthetic process [GO:0006506]
10133_g	XP_018752567	chromosome 7	NC_031681.1	1124255	1126944	-	30064760	0	FVEG_06899	877	hypothetical protein FVEG_06899			integral component of membrane [GO:0016021]; nuclear MIS12/MIND complex [GO:0000818]; cell cycle [GO:0007049]; cell division [GO:0051301]
10134_g	XP_018752570	chromosome 7	NC_031681.1	1128698	1130028	+	30064761	0	FVEG_06900	397	hypothetical protein FVEG_06900
10135_g	XP_018752573	chromosome 7	NC_031681.1	1130298	1132282	-	30064762	0	FVEG_06901	628	hypothetical protein FVEG_06901			integral component of membrane [GO:0016021]; ATP binding [GO:0005524]; ATPase-coupled transmembrane transporter activity [GO:0042626]
10136_g	XP_018752574	chromosome 7	NC_031681.1	1133415	1135546	-	30064763	0	FVEG_06902	672	hypothetical protein FVEG_06902			nucleus [GO:0005634]; DNA binding [GO:0003677]; DNA-binding transcription factor activity, RNA polymerase II-specific [GO:0000981]; zinc ion binding [GO:0008270]; transcription, DNA-templated [GO:0006351]
10137_g	XP_018752577	chromosome 7	NC_031681.1	1138838	1140814	+	30064765	0	FVEG_06904	641	hypothetical protein FVEG_06904			ATP binding [GO:0005524]; protein kinase activity [GO:0004672]
10138_g	XP_037200509										NAK BIKE kinase
10139_g	XP_018752580	chromosome 7	NC_031681.1	1147514	1148986	+	30064766	0	FVEG_06906	490	hypothetical protein FVEG_06906
1014_g	XP_018743618	chromosome 1	NC_031675.1	3112677	3113270	-	30059370	0	FVEG_01040	197	hypothetical protein FVEG_01040			zinc ion binding [GO:0008270]
10140_g	XP_018752584	chromosome 7	NC_031681.1	1151208	1152416	+	30064767	0	FVEG_06907	385	hypothetical protein FVEG_06907			endoplasmic reticulum membrane [GO:0005789]; integral component of membrane [GO:0016021]
10141_g	XP_018752586	chromosome 7	NC_031681.1	1153103	1153608	-	30064768	0	FVEG_06908	142	hypothetical protein FVEG_06908
10142_g	XP_018752588	chromosome 7	NC_031681.1	1158665	1160637	+	30064769	0	FVEG_06909	610	hypothetical protein FVEG_06909
10143_g	XP_018752595	chromosome 7	NC_031681.1	1161037	1163522	-	30064770	0	FVEG_06910	741	hypothetical protein FVEG_06910
10144_g	XP_018752597	chromosome 7	NC_031681.1	1163986	1164804	-	30064771	0	FVEG_06911	272	dephospho-CoA kinase	Pantothenate and CoA biosynthesis ; Metabolic pathways ; Biosynthesis of cofactors		ATP binding [GO:0005524]; dephospho-CoA kinase activity [GO:0004140]; coenzyme A biosynthetic process [GO:0015937]
10145_g	XP_018752598	chromosome 7	NC_031681.1	1165761	1167317	-	30072835	0	FVEG_15959	412	hypothetical protein FVEG_15959
10146_g	XP_037203493										uncharacterized protein
10147_g	XP_018752600	chromosome 7	NC_031681.1	1170388	1171163	-	30064773	0	FVEG_06915	241	hypothetical protein FVEG_06915			TIM23 mitochondrial import inner membrane translocase complex [GO:0005744]; mitochondrion targeting sequence binding [GO:0030943]; protein transmembrane transporter activity [GO:0008320]; protein import into mitochondrial matrix [GO:0030150]
10148_g	XP_018752601	chromosome 7	NC_031681.1	1174667	1175939	-	30064774	0	FVEG_06916	363	hypothetical protein FVEG_06916			integral component of membrane [GO:0016021]
10149_g	XP_018752602	chromosome 7	NC_031681.1	1177052	1178348	+	30064775	0	FVEG_06917	416	hypothetical protein FVEG_06917	Nicotinate and nicotinamide metabolism ; Metabolic pathways ; Peroxisome		metal ion binding [GO:0046872]; NAD+ diphosphatase activity [GO:0000210]
1015_g	XP_018743617	chromosome 1	NC_031675.1	3114062	3114510	+	30059369	0	FVEG_01039	131	hypothetical protein FVEG_01039
10150_g	XP_018752603	chromosome 7	NC_031681.1	1179215	1179938	+	30064776	0	FVEG_06918	223	hypothetical protein FVEG_06918
10151_g	XP_018752604	chromosome 7	NC_031681.1	1180143	1180826	+	30064777	0	FVEG_06919	227	hypothetical protein FVEG_06919
10152_g	XP_018752605	chromosome 7	NC_031681.1	1181498	1183159	-	30064778	0	FVEG_06920	536	hypothetical protein FVEG_06920			integral component of membrane [GO:0016021]; amino acid transport [GO:0006865]; transmembrane transport [GO:0055085]
10153_g	XP_037200749										uncharacterized protein
10154_g	XP_018752612	chromosome 7	NC_031681.1	1189735	1190733	+	30064781	0	FVEG_06923	296	hypothetical protein FVEG_06923
10155_g	XP_018752613	chromosome 7	NC_031681.1	1191531	1196798	+	30064782	0	FVEG_06924	1543	hypothetical protein FVEG_06924	ABC transporters		fungal-type vacuole membrane [GO:0000329]; integral component of membrane [GO:0016021]; ABC-type heme transporter activity [GO:0015439]; ATP binding [GO:0005524]; heme binding [GO:0020037]; heme export from vacuole to cytoplasm [GO:0140357]
10156_g	XP_018752613	chromosome 7	NC_031681.1	1191531	1196798	+	30064782	0	FVEG_06924	1543	hypothetical protein FVEG_06924	ABC transporters		fungal-type vacuole membrane [GO:0000329]; integral component of membrane [GO:0016021]; ABC-type heme transporter activity [GO:0015439]; ATP binding [GO:0005524]; heme binding [GO:0020037]; heme export from vacuole to cytoplasm [GO:0140357]
10157_g	XP_018752626	chromosome 7	NC_031681.1	1204871	1206607	+	30064784	0	FVEG_06926	524	hypothetical protein FVEG_06926
10158_g	XP_018752630	chromosome 7	NC_031681.1	1208175	1209153	-	30064785	0	FVEG_06927	308	hypothetical protein FVEG_06927			protein dimerization activity [GO:0046983]
10159_g	XP_018752632	chromosome 7	NC_031681.1	1212057	1213432	+	30064786	0	FVEG_06928	418	hypothetical protein FVEG_06928			cytoplasm [GO:0005737]; metal ion binding [GO:0046872]; ubiquitin protein ligase activity [GO:0061630]; negative regulation of gluconeogenesis [GO:0045721]
1016_g	XP_018743616	chromosome 1	NC_031675.1	3115101	3116890	+	30059368	0	FVEG_01038	580	hypothetical protein FVEG_01038			nuclear chromosome [GO:0000228]; chromatin remodeling [GO:0006338]
10160_g	XP_018752634	chromosome 7	NC_031681.1	1214037	1215550	-	30064787	0	FVEG_06929	484	hypothetical protein FVEG_06929	RNA degradation		CCR4-NOT complex [GO:0030014]; nucleus [GO:0005634]; nucleic acid binding [GO:0003676]; poly(A)-specific ribonuclease activity [GO:0004535]
10161_g	XP_018752635	chromosome 7	NC_031681.1	1216413	1216859	+	30064788	0	FVEG_06930	96	hypothetical protein FVEG_06930	Oxidative phosphorylation ; Metabolic pathways		integral component of membrane [GO:0016021]; mitochondrial inner membrane [GO:0005743]; respirasome [GO:0070469]; electron transport chain [GO:0022900]
10162_g	XP_018752637	chromosome 7	NC_031681.1	1217756	1219333	-	30064789	0	FVEG_06931	525	hypothetical protein FVEG_06931
10163_g	XP_018752638	chromosome 7	NC_031681.1	1221967	1222655	-	30064790	0	FVEG_06932	211	hypothetical protein FVEG_06932			integral component of membrane [GO:0016021]
10164_g	XP_018752639	chromosome 7	NC_031681.1	1223664	1225412	-	30064791	0	FVEG_06933	563	hypothetical protein FVEG_06933
10165_g	XP_018752642	chromosome 7	NC_031681.1	1228012	1229792	+	30064792	0	FVEG_06934	574	ubiquitin-like 1-activating enzyme E1 A	Ubiquitin mediated proteolysis		ubiquitin-like modifier activating enzyme activity [GO:0008641]
10166_g	XP_037212845										uncharacterized protein
10167_g	XP_018752645	chromosome 7	NC_031681.1	1237271	1238299	+	30064793	0	FVEG_06936	342	hypothetical protein FVEG_06936
10168_g	XP_018752646	chromosome 7	NC_031681.1	1238894	1241792	-	30064794	0	FVEG_06937	929	histone-lysine N-methyltransferase, H3 lysine-36 specific	Lysine degradation ; Metabolic pathways		chromosome [GO:0005694]; nucleus [GO:0005634]; histone methyltransferase activity (H3-K36 specific) [GO:0046975]; regulation of transcription, DNA-templated [GO:0006355]
10169_g	XP_018752647	chromosome 7	NC_031681.1	1242501	1243720	-	30064795	0	FVEG_06938	366	hypothetical protein FVEG_06938			ATP binding [GO:0005524]; D-alanine-D-alanine ligase activity [GO:0008716]; metal ion binding [GO:0046872]
1017_g	XP_018743615	chromosome 1	NC_031675.1	3119951	3121622	+	30059367	0	FVEG_01037	514	exoglucanase type C	Starch and sucrose metabolism ; Metabolic pathways		extracellular region [GO:0005576]; cellulose binding [GO:0030248]; hydrolase activity, hydrolyzing O-glycosyl compounds [GO:0004553]; cellulose catabolic process [GO:0030245]
10170_g	XP_018752651	chromosome 7	NC_031681.1	1246419	1247286	+	30064796	0	FVEG_06939	253	hypothetical protein FVEG_06939
10171_g	XP_018752653	chromosome 7	NC_031681.1	1248289	1249850	-	30064797	0	FVEG_06940	502	4-aminobutyrate aminotransferase	Alanine, aspartate and glutamate metabolism ; Valine, leucine and isoleucine degradation ; beta-Alanine metabolism ; Propanoate metabolism ; Butanoate metabolism ; Metabolic pathways		4-aminobutyrate:2-oxoglutarate transaminase activity [GO:0034386]; pyridoxal phosphate binding [GO:0030170]; gamma-aminobutyric acid metabolic process [GO:0009448]
10172_g	XP_018761034	chromosome 11	NC_031685.1	341159	343378	-	30070343	0	FVEG_12950	739	hypothetical protein FVEG_12950			integral component of membrane [GO:0016021]; voltage-gated chloride channel activity [GO:0005247]; chloride transport [GO:0006821]
10173_g	XP_018752656	chromosome 7	NC_031681.1	1256343	1258193	+	30064798	0	FVEG_06942	616	hypothetical protein FVEG_06942
10174_g	XP_018752657	chromosome 7	NC_031681.1	1258518	1260974	+	30064799	0	FVEG_06943	818	hypothetical protein FVEG_06943			Golgi transport complex [GO:0017119]; membrane [GO:0016020]; intra-Golgi vesicle-mediated transport [GO:0006891]; protein transport [GO:0015031]
10175_g	XP_018752658	chromosome 7	NC_031681.1	1261477	1262377	-	30064800	0	FVEG_06944	270	hypothetical protein FVEG_06944	Fatty acid degradation ; Peroxisome		catalytic activity [GO:0003824]
10176_g	XP_018752659	chromosome 7	NC_031681.1	1263124	1264553	-	30064801	0	FVEG_06945	439	hypothetical protein FVEG_06945	RNA polymerase		nucleolus [GO:0005730]; DNA binding [GO:0003677]; DNA-directed 5'-3' RNA polymerase activity [GO:0003899]; transcription, DNA-templated [GO:0006351]
10177_g	XP_037212835										CAMK kinase
10178_g	XP_031081707										uncharacterized protein
10179_g	XP_018752664	chromosome 7	NC_031681.1	1270709	1273800	-	30064804	0	FVEG_06949	952	ULK/ULK protein kinase	Autophagy - other ; Autophagy - yeast ; Mitophagy - yeast		phagophore assembly site membrane [GO:0034045]; ATP binding [GO:0005524]; protein serine kinase activity [GO:0106310]; protein threonine kinase activity [GO:0106311]; autophagy [GO:0006914]; protein transport [GO:0015031]
1018_g	XP_018743613	chromosome 1	NC_031675.1	3122547	3124171	-	30059366	0	FVEG_01036	505	hypothetical protein FVEG_01036			integral component of membrane [GO:0016021]; transmembrane transporter activity [GO:0022857]
10180_g	XP_018752665	chromosome 7	NC_031681.1	1280269	1281635	-	30064805	0	FVEG_06950	437	ornithine aminotransferase	Arginine and proline metabolism ; Metabolic pathways ; Biosynthesis of secondary metabolites	PATHWAY: Amino-acid biosynthesis; L-proline biosynthesis; L-glutamate 5-semialdehyde from L-ornithine: step 1/1. {ECO:0000256|ARBA:ARBA00004998, ECO:0000256|RuleBase:RU365036}.	ornithine(lysine) transaminase activity [GO:0050155]; ornithine-oxo-acid transaminase activity [GO:0004587]; pyridoxal phosphate binding [GO:0030170]; L-proline biosynthetic process [GO:0055129]
10181_g	XP_018752666	chromosome 7	NC_031681.1	1283385	1285457	+	30064806	0	FVEG_06951	613	GPI mannosyltransferase 3	Glycosylphosphatidylinositol (GPI)-anchor biosynthesis ; Metabolic pathways	PATHWAY: Glycolipid biosynthesis. {ECO:0000256|ARBA:ARBA00004934}.; PATHWAY: Glycolipid biosynthesis; glycosylphosphatidylinositol-anchor biosynthesis. {ECO:0000256|ARBA:ARBA00004687}.	endoplasmic reticulum membrane [GO:0005789]; integral component of membrane [GO:0016021]; alpha-1,2-mannosyltransferase activity [GO:0000026]; glycolipid mannosyltransferase activity [GO:0004376]; GPI anchor biosynthetic process [GO:0006506]
10182_g	XP_018752667	chromosome 7	NC_031681.1	1285877	1289060	-	30064807	0	FVEG_06952	956	hypothetical protein FVEG_06952	MAPK signaling pathway - yeast		signal transduction [GO:0007165]
10183_g	XP_018752671	chromosome 7	NC_031681.1	1293059	1293443	+	30064808	0	FVEG_06953	87	mitochondrial import inner membrane translocase subunit TIM9			mitochondrial inner membrane [GO:0005743]; protein transport [GO:0015031]
10184_g	XP_018752672	chromosome 7	NC_031681.1	1293965	1299603	-	30072843	0	FVEG_15967	1821	hypothetical protein FVEG_15967	Nucleocytoplasmic transport		nuclear pore [GO:0005643]; structural constituent of nuclear pore [GO:0017056]; protein transport [GO:0015031]
10185_g	XP_018752674	chromosome 7	NC_031681.1	1300094	1302429	+	30064809	0	FVEG_06956	761	anthranilate synthase component 2	Phenylalanine, tyrosine and tryptophan biosynthesis ; Metabolic pathways ; Biosynthesis of secondary metabolites ; Biosynthesis of amino acids	PATHWAY: Amino-acid biosynthesis; L-tryptophan biosynthesis; L-tryptophan from chorismate: step 1/5. {ECO:0000256|PIRNR:PIRNR001382}.; PATHWAY: Amino-acid biosynthesis; L-tryptophan biosynthesis; L-tryptophan from chorismate: step 3/5. {ECO:0000256|ARBA:ARBA00004664, ECO:0000256|PIRNR:PIRNR001382}.; PATHWAY: Amino-acid biosynthesis; L-tryptophan biosynthesis; L-tryptophan from chorismate: step 4/…	anthranilate synthase activity [GO:0004049]; indole-3-glycerol-phosphate lyase activity [GO:0033984]; indole-3-glycerol-phosphate synthase activity [GO:0004425]; phosphoribosylanthranilate isomerase activity [GO:0004640]; glutamine metabolic process [GO:0006541]; tryptophan biosynthetic process [GO:0000162]
10186_g	XP_018752675	chromosome 7	NC_031681.1	1303050	1304617	+	30064810	0	FVEG_06957	454	hypothetical protein FVEG_06957
10187_g	XP_018752676	chromosome 7	NC_031681.1	1304931	1306078	-	30064811	0	FVEG_06958	346	hypothetical protein FVEG_06958			endoplasmic reticulum membrane [GO:0005789]; integral component of membrane [GO:0016021]; protein transport [GO:0015031]
10188_g	XP_018752677	chromosome 7	NC_031681.1	1306883	1307463	-	30064812	0	FVEG_06959	175	pre-mRNA-splicing factor CWC21
10189_g	XP_018752678	chromosome 7	NC_031681.1	1307874	1309127	+	30064813	0	FVEG_06960	417	hypothetical protein FVEG_06960			cell division [GO:0051301]
1019_g	XP_018743611	chromosome 1	NC_031675.1	3126990	3129180	-	30059365	0	FVEG_01035	635	hypothetical protein FVEG_01035			nucleus [GO:0005634]; DNA binding [GO:0003677]; DNA-binding transcription factor activity, RNA polymerase II-specific [GO:0000981]; zinc ion binding [GO:0008270]; transcription, DNA-templated [GO:0006351]
10190_g	XP_018752679	chromosome 7	NC_031681.1	1309869	1310879	+	30064814	0	FVEG_06961	301	hypothetical protein FVEG_06961
10191_g	XP_018752680	chromosome 7	NC_031681.1	1310904	1311323	+	30072844	0	FVEG_15968	139	hypothetical protein FVEG_15968
10192_g	XP_018752682	chromosome 7	NC_031681.1	1313256	1314513	-	30064815	0	FVEG_06962	353	guanine nucleotide-binding protein subunit alpha	Meiosis - yeast		heterotrimeric G-protein complex [GO:0005834]; G protein-coupled receptor binding [GO:0001664]; G-protein beta/gamma-subunit complex binding [GO:0031683]; GTP binding [GO:0005525]; GTPase activity [GO:0003924]; G protein-coupled receptor signaling pathway [GO:0007186]
10193_g	XP_018752683	chromosome 7	NC_031681.1	1322734	1323638	+	30064816	0	FVEG_06963	239	hypothetical protein FVEG_06963
10194_g	XP_018752685	chromosome 7	NC_031681.1	1324023	1324811	-	30064817	0	FVEG_06964	262	hypothetical protein FVEG_06964			integral component of membrane [GO:0016021]
10195_g	XP_018752687	chromosome 7	NC_031681.1	1325969	1327038	+	30064818	0	FVEG_06965	337	hypothetical protein FVEG_06965			ATP binding [GO:0005524]
10196_g	XP_018752688	chromosome 7	NC_031681.1	1328881	1331406	+	30064819	0	FVEG_06966	807	cell division control protein 48	Protein processing in endoplasmic reticulum		ATP binding [GO:0005524]; ATPase activity [GO:0016887]; hydrolase activity [GO:0016787]; cell division [GO:0051301]
10197_g	XP_018752690	chromosome 7	NC_031681.1	1332365	1332908	-	30064820	0	FVEG_06967	160	hypothetical protein FVEG_06967
10199_g	XP_018752694	chromosome 7	NC_031681.1	1347223	1350379	+	30064823	0	FVEG_06970	1009	hypothetical protein FVEG_06970			integral component of membrane [GO:0016021]; ATP binding [GO:0005524]; ATPase-coupled transmembrane transporter activity [GO:0042626]
102_g	XP_018756916	chromosome 1	NC_031675.1	258833	261190	-	30067495	0	FVEG_09861	766	hypothetical protein FVEG_09861	Amino sugar and nucleotide sugar metabolism ; Metabolic pathways		hydrolase activity, hydrolyzing O-glycosyl compounds [GO:0004553]; polysaccharide catabolic process [GO:0000272]
1020_g	XP_018743610	chromosome 1	NC_031675.1	3132360	3135329	+	30059364	0	FVEG_01034	934	hypothetical protein FVEG_01034			nucleus [GO:0005634]; DNA binding [GO:0003677]; DNA-binding transcription factor activity, RNA polymerase II-specific [GO:0000981]; zinc ion binding [GO:0008270]; transcription, DNA-templated [GO:0006351]
10200_g	XP_018752695	chromosome 7	NC_031681.1	1353268	1354798	-	30064824	0	FVEG_06971	474	acyl-CoA-dependent ceramide synthase	Sphingolipid metabolism ; Metabolic pathways		integral component of membrane [GO:0016021]
10201_g	XP_018752697	chromosome 7	NC_031681.1	1356697	1359036	-	30064825	0	FVEG_06972	779	hypothetical protein FVEG_06972			integral component of membrane [GO:0016021]
10202_g	XP_018752698	chromosome 7	NC_031681.1	1362022	1364282	-	30064826	0	FVEG_06973	733	hypothetical protein FVEG_06973	RNA degradation		P-body [GO:0000932]
10203_g	XP_037207664										DNA repair and recombination pif1 mitochondrial
10204_g	XP_018752700	chromosome 7	NC_031681.1	1368580	1370604	-	30064827	0	FVEG_06975	674	hypothetical protein FVEG_06975
10205_g	XP_018752701	chromosome 7	NC_031681.1	1374909	1377402	-	30064828	0	FVEG_06976	795	hypothetical protein FVEG_06976	Nucleotide excision repair ; Ubiquitin mediated proteolysis		ubiquitin protein ligase binding [GO:0031625]; ubiquitin-dependent protein catabolic process [GO:0006511]
10206_g	XP_018752702	chromosome 7	NC_031681.1	1378096	1387287	-	30064829	0	FVEG_06977	2939	serine/threonine-protein kinase TEL1	Homologous recombination		chromosome, telomeric region [GO:0000781]; nucleus [GO:0005634]; ATP binding [GO:0005524]; protein serine kinase activity [GO:0106310]; protein threonine kinase activity [GO:0106311]; DNA damage checkpoint [GO:0000077]; DNA repair [GO:0006281]; histone phosphorylation [GO:0016572]; telomere maintenance [GO:0000723]
10207_g	XP_018752765	chromosome 7	NC_031681.1	1472322	1477471	+	30072873	0	FVEG_15997	1662	hypothetical protein FVEG_15997	Nucleocytoplasmic transport		nuclear pore [GO:0005643]
10208_g	XP_037207659										e3 ubiquitin ligase complex slx8-rfp subunit slx8
10209_g	XP_018752770	chromosome 7	NC_031681.1	1482209	1485678	+	30064852	0	FVEG_07009	1139	DNA polymerase gamma, mitochondrial	Mitophagy - yeast		gamma DNA polymerase complex [GO:0005760]; DNA binding [GO:0003677]; DNA-directed DNA polymerase activity [GO:0003887]; DNA replication [GO:0006260]
1021_g	XP_018743608	chromosome 1	NC_031675.1	3135618	3137997	-	30059363	0	FVEG_01033	764	hypothetical protein FVEG_01033
10210_g	XP_018752771	chromosome 7	NC_031681.1	1486756	1488604	+	30064853	0	FVEG_07010	599	hypothetical protein FVEG_07010			cellular response to oxidative stress [GO:0034599]
10211_g	XP_018752772	chromosome 7	NC_031681.1	1490097	1493549	+	30064854	0	FVEG_07011	1150	hypothetical protein FVEG_07011			transferase activity, transferring hexosyl groups [GO:0016758]; UDP-glycosyltransferase activity [GO:0008194]; carbohydrate metabolic process [GO:0005975]; lipid glycosylation [GO:0030259]
10212_g	XP_018752773	chromosome 7	NC_031681.1	1493891	1494958	-	30064855	0	FVEG_07012	355	hypothetical protein FVEG_07012			nucleus [GO:0005634]
10213_g	XP_018752774	chromosome 7	NC_031681.1	1496437	1501237	+	30064856	0	FVEG_07013	1526	chromatin modification-like protein VID21			nucleus [GO:0005634]; chromatin organization [GO:0006325]; DNA repair [GO:0006281]
10214_g	XP_018752775	chromosome 7	NC_031681.1	1501783	1503948	-	30064857	0	FVEG_07014	643	CPA1 family monovalent cation:H+ antiporter			integral component of membrane [GO:0016021]; sodium:proton antiporter activity [GO:0015385]; regulation of pH [GO:0006885]
10215_g	XP_018752777	chromosome 7	NC_031681.1	1505167	1505871	+	30064858	0	FVEG_07015	213	ADP-ribosylation factor like protein 1			Golgi apparatus [GO:0005794]; nuclear outer membrane-endoplasmic reticulum membrane network [GO:0042175]; GTP binding [GO:0005525]; GTPase activity [GO:0003924]; Golgi to plasma membrane protein transport [GO:0043001]; intracellular protein transport [GO:0006886]; protein localization to Golgi apparatus [GO:0034067]; response to endoplasmic reticulum stress [GO:0034976]
10216_g	XP_018752778	chromosome 7	NC_031681.1	1506091	1507026	-	30064859	0	FVEG_07016	293	exosome complex component RRP45	RNA degradation		cytoplasmic exosome (RNase complex) [GO:0000177]; nuclear exosome (RNase complex) [GO:0000176]; nucleolus [GO:0005730]; exonucleolytic trimming to generate mature 3'-end of 5.8S rRNA from tricistronic rRNA transcript (SSU-rRNA, 5.8S rRNA, LSU-rRNA) [GO:0000467]; nuclear polyadenylation-dependent rRNA catabolic process [GO:0071035]; nuclear polyadenylation-dependent tRNA catabolic process [GO:0071…
10217_g	XP_018752779	chromosome 7	NC_031681.1	1507253	1508192	+	30064860	0	FVEG_07017	237	hypothetical protein FVEG_07017	Spliceosome		spliceosomal complex [GO:0005681]; mRNA splicing, via spliceosome [GO:0000398]
10218_g	XP_018752780	chromosome 7	NC_031681.1	1508244	1510141	-	30064861	0	FVEG_07018	596	xylulokinase	Pentose and glucuronate interconversions ; Metabolic pathways		ATP binding [GO:0005524]; xylulokinase activity [GO:0004856]; D-xylose metabolic process [GO:0042732]
10219_g	XP_018752782	chromosome 7	NC_031681.1	1512686	1514574	-	30064862	0	FVEG_07019	597	hypothetical protein FVEG_07019			integral component of membrane [GO:0016021]; cation transmembrane transporter activity [GO:0008324]
1022_g	XP_018743605	chromosome 1	NC_031675.1	3138928	3140809	-	30059362	0	FVEG_01032	535	hypothetical protein FVEG_01032	Folate biosynthesis		catalytic activity [GO:0003824]
10220_g	XP_018752782	chromosome 7	NC_031681.1	1512686	1514574	-	30064862	0	FVEG_07019	597	hypothetical protein FVEG_07019			integral component of membrane [GO:0016021]; cation transmembrane transporter activity [GO:0008324]
10221_g	XP_018752783	chromosome 7	NC_031681.1	1515932	1517134	+	30064863	0	FVEG_07020	400	hypothetical protein FVEG_07020	Nicotinate and nicotinamide metabolism ; Metabolic pathways		NAD+ binding [GO:0070403]; transferase activity [GO:0016740]
10222_g	XP_018752784	chromosome 7	NC_031681.1	1517166	1517809	-	30072876	0	FVEG_16000	196	hypothetical protein FVEG_16000			integral component of membrane [GO:0016021]
10223_g	XP_018752785	chromosome 7	NC_031681.1	1518157	1524477	+	30064864	0	FVEG_07021	2090	hypothetical protein FVEG_07021	Cell cycle - yeast ; Meiosis - yeast		nucleus [GO:0005634]; cysteine-type endopeptidase activity [GO:0004197]; chromosome segregation [GO:0007059]
10224_g	XP_018752787	chromosome 7	NC_031681.1	1529173	1532440	+	30064865	0	FVEG_07022	1072	hypothetical protein FVEG_07022			nucleus [GO:0005634]; DNA binding [GO:0003677]; DNA-binding transcription factor activity, RNA polymerase II-specific [GO:0000981]; zinc ion binding [GO:0008270]; transcription, DNA-templated [GO:0006351]
10225_g	XP_018752789	chromosome 7	NC_031681.1	1533042	1535018	-	30064866	0	FVEG_07023	658	hypothetical protein FVEG_07023
10226_g	XP_018752790	chromosome 7	NC_031681.1	1535710	1536536	+	30064867	0	FVEG_07024	235	rab family, other	Endocytosis ; Phagosome		GTP binding [GO:0005525]; GTPase activity [GO:0003924]
10227_g	XP_018752791	chromosome 7	NC_031681.1	1537747	1540767	+	30064868	0	FVEG_07025	925	hypothetical protein FVEG_07025			ubiquitin protein ligase activity [GO:0061630]; mRNA processing [GO:0006397]
10228_g	XP_018752793	chromosome 7	NC_031681.1	1541659	1544963	-	30064869	0	FVEG_07026	979	phosphatidylinositol 4-kinase	Inositol phosphate metabolism ; Metabolic pathways ; Phosphatidylinositol signaling system		kinase activity [GO:0016301]; phosphotransferase activity, alcohol group as acceptor [GO:0016773]; phosphatidylinositol phosphorylation [GO:0046854]; phosphatidylinositol-mediated signaling [GO:0048015]
10229_g	XP_018752798	chromosome 7	NC_031681.1	1546703	1547689	-	30064870	0	FVEG_07027	328	hypothetical protein FVEG_07027			nucleus [GO:0005634]; protein heterodimerization activity [GO:0046982]; transcription coregulator activity [GO:0003712]
1023_g	XP_018743604	chromosome 1	NC_031675.1	3142217	3143075	-	30059361	0	FVEG_01031	269	hypothetical protein FVEG_01031			metal ion binding [GO:0046872]; superoxide metabolic process [GO:0006801]
10230_g	XP_018752799	chromosome 7	NC_031681.1	1550241	1551659	-	30064871	0	FVEG_07028	422	hypothetical protein FVEG_07028			integral component of membrane [GO:0016021]
10231_g	XP_018752800	chromosome 7	NC_031681.1	1552042	1553004	+	30072878	0	FVEG_16002	277	hypothetical protein FVEG_16002
10232_g	XP_018752803	chromosome 7	NC_031681.1	1553065	1553565	-	30064872	0	FVEG_07029	166	hypothetical protein FVEG_07029			endoplasmic reticulum membrane [GO:0005789]; integral component of membrane [GO:0016021]
10233_g	XP_018752804	chromosome 7	NC_031681.1	1554278	1554738	+	30064873	0	FVEG_07030	116	40S ribosomal protein S20	Ribosome		cytosolic small ribosomal subunit [GO:0022627]; RNA binding [GO:0003723]; structural constituent of ribosome [GO:0003735]; maturation of SSU-rRNA from tricistronic rRNA transcript (SSU-rRNA, 5.8S rRNA, LSU-rRNA) [GO:0000462]; translation [GO:0006412]
10234_g	XP_037208681										anaphase-promoting complex subunit 3
10235_g	XP_018758919	chromosome 9	NC_031683.1	1280680	1281154	+	30068895	0	FVEG_11375	103	histone H4			nucleosome [GO:0000786]; nucleus [GO:0005634]; DNA binding [GO:0003677]; protein heterodimerization activity [GO:0046982]; DNA-templated transcription, initiation [GO:0006352]
10236_g	XP_018752808	chromosome 7	NC_031681.1	1561097	1561704	-	30064877	0	FVEG_07034	162	hypothetical protein FVEG_07034			cytoplasm [GO:0005737]; endoplasmic reticulum to Golgi vesicle-mediated transport [GO:0006888]
10237_g	XP_041686830										putative ribosomal protein YmL31 precursor
10238_g	XP_018752811	chromosome 7	NC_031681.1	1562927	1563573	-	30064879	0	FVEG_07036	173	hypothetical protein FVEG_07036	Nucleocytoplasmic transport ; mRNA surveillance pathway ; Spliceosome		nuclear cap binding complex [GO:0005846]; nucleus [GO:0005634]; RNA cap binding [GO:0000339]; mRNA cis splicing, via spliceosome [GO:0045292]
10239_g	XP_018752812	chromosome 7	NC_031681.1	1564015	1566740	+	30064880	0	FVEG_07037	890	hypothetical protein FVEG_07037			nuclear pore [GO:0005643]; structural constituent of nuclear pore [GO:0017056]; mRNA transport [GO:0051028]; ribosomal large subunit export from nucleus [GO:0000055]; ribosomal small subunit export from nucleus [GO:0000056]
1024_g	XP_018743603	chromosome 1	NC_031675.1	3144893	3145293	+	30059360	0	FVEG_01030	87	hypothetical protein FVEG_01030			integral component of membrane [GO:0016021]; endoribonuclease activity [GO:0004521]
10240_g	XP_036530604										uncharacterized protein
10241_g	XP_018752814	chromosome 7	NC_031681.1	1571342	1572238	-	30064882	0	FVEG_07039	243	hypothetical protein FVEG_07039	Steroid biosynthesis ; Metabolic pathways ; Biosynthesis of secondary metabolites		endoplasmic reticulum membrane [GO:0005789]; integral component of membrane [GO:0016021]; cholestenol delta-isomerase activity [GO:0047750]; sterol metabolic process [GO:0016125]
10242_g	XP_018752817	chromosome 7	NC_031681.1	1572713	1573909	-	30064883	0	FVEG_07040	398	hypothetical protein FVEG_07040			isomerase activity [GO:0016853]
10243_g	XP_018752818	chromosome 7	NC_031681.1	1574322	1574945	-	30064884	0	FVEG_07041	207	hypothetical protein FVEG_07041			gamma-glutamylcyclotransferase activity [GO:0003839]
10244_g	XP_018752819	chromosome 7	NC_031681.1	1575870	1578647	-	30064885	0	FVEG_07042	905	STE/STE11 protein kinase	MAPK signaling pathway - yeast		ATP binding [GO:0005524]; protein kinase activity [GO:0004672]; signal transduction [GO:0007165]
10245_g	XP_018752821	chromosome 7	NC_031681.1	1582320	1583459	-	30064886	0	FVEG_07043	340	hypothetical protein FVEG_07043			integral component of membrane [GO:0016021]; transmembrane transport [GO:0055085]
10246_g	XP_018752821	chromosome 7	NC_031681.1	1582320	1583459	-	30064886	0	FVEG_07043	340	hypothetical protein FVEG_07043			integral component of membrane [GO:0016021]; transmembrane transport [GO:0055085]
10247_g	XP_018752822	chromosome 7	NC_031681.1	1584109	1587385	+	30072879	0	FVEG_16003	752	hypothetical protein FVEG_16003			nucleus [GO:0005634]; DNA-binding transcription factor activity, RNA polymerase II-specific [GO:0000981]; pyridoxal phosphate binding [GO:0030170]; transaminase activity [GO:0008483]; zinc ion binding [GO:0008270]
10248_g	XP_018752822	chromosome 7	NC_031681.1	1584109	1587385	+	30072879	0	FVEG_16003	752	hypothetical protein FVEG_16003			nucleus [GO:0005634]; DNA-binding transcription factor activity, RNA polymerase II-specific [GO:0000981]; pyridoxal phosphate binding [GO:0030170]; transaminase activity [GO:0008483]; zinc ion binding [GO:0008270]
10249_g	XP_018752823	chromosome 7	NC_031681.1	1588037	1588615	+	30064887	0	FVEG_07046	182	hypothetical protein FVEG_07046
1025_g	XP_018743602	chromosome 1	NC_031675.1	3146319	3147377	+	30059359	0	FVEG_01029	298	oxidoreductase			oxidoreductase activity [GO:0016491]
10250_g	XP_018752824	chromosome 7	NC_031681.1	1589951	1591077	+	30064888	0	FVEG_07047	331	hypothetical protein FVEG_07047	Phenylalanine, tyrosine and tryptophan biosynthesis ; Metabolic pathways ; Biosynthesis of secondary metabolites ; Biosynthesis of amino acids	PATHWAY: Amino-acid biosynthesis; L-phenylalanine biosynthesis; phenylpyruvate from prephenate: step 1/1. {ECO:0000256|ARBA:ARBA00004741}.	chorismate mutase activity [GO:0004106]; prephenate dehydratase activity [GO:0004664]; L-phenylalanine biosynthetic process [GO:0009094]
10251_g	XP_018752826	chromosome 7	NC_031681.1	1592266	1593711	+	30064889	0	FVEG_07048	302	hypothetical protein FVEG_07048
10252_g	XP_018752828	chromosome 7	NC_031681.1	1594190	1595024	-	30064890	0	FVEG_07049	257	hypothetical protein FVEG_07049			recombinase activity [GO:0000150]; single-stranded DNA binding [GO:0003697]; mitochondrial genome maintenance [GO:0000002]
10253_g	XP_018752830	chromosome 7	NC_031681.1	1595876	1598650	+	30064891	0	FVEG_07050	924	hsp98-like protein			ATP binding [GO:0005524]; ATPase activity [GO:0016887]
10254_g	XP_018752831	chromosome 7	NC_031681.1	1599004	1601300	-	30064892	0	FVEG_07051	666	hypothetical protein FVEG_07051
10255_g	XP_018752835	chromosome 7	NC_031681.1	1601743	1603333	-	30064893	0	FVEG_07052	496	protein PBN1		PATHWAY: Glycolipid biosynthesis. {ECO:0000256|ARBA:ARBA00004934}.; PATHWAY: Glycolipid biosynthesis; glycosylphosphatidylinositol-anchor biosynthesis. {ECO:0000256|ARBA:ARBA00004687, ECO:0000256|RuleBase:RU366056}.	endoplasmic reticulum membrane [GO:0005789]; integral component of membrane [GO:0016021]; mannosyltransferase activity [GO:0000030]; GPI anchor biosynthetic process [GO:0006506]
10256_g	XP_018752836	chromosome 7	NC_031681.1	1604350	1607478	+	30064894	0	FVEG_07053	972	hypothetical protein FVEG_07053			nucleus [GO:0005634]; DNA binding [GO:0003677]
10257_g	XP_018752844	chromosome 7	NC_031681.1	1616737	1618170	+	30064897	0	FVEG_07056	435	hypothetical protein FVEG_07056			nucleus [GO:0005634]; DNA binding [GO:0003677]; regulation of transcription, DNA-templated [GO:0006355]
10258_g	XP_018752847	chromosome 7	NC_031681.1	1624612	1627346	+	30072881	0	FVEG_16005	825	hypothetical protein FVEG_16005			DNA binding [GO:0003677]; zinc ion binding [GO:0008270]; transcription, DNA-templated [GO:0006351]
10259_g	XP_018752849	chromosome 7	NC_031681.1	1627704	1628668	+	30072882	0	FVEG_16006	303	hypothetical protein FVEG_16006	Arginine and proline metabolism ; Metabolic pathways		dioxygenase activity [GO:0051213]; iron ion binding [GO:0005506]; L-ascorbic acid binding [GO:0031418]; oxidoreductase activity, acting on paired donors, with incorporation or reduction of molecular oxygen [GO:0016705]
1026_g	XP_041676347										uncharacterized protein
10260_g	XP_018752851	chromosome 7	NC_031681.1	1628778	1629482	-	30072883	0	FVEG_16007	178	hypothetical protein FVEG_16007
10261_g	XP_018752852	chromosome 7	NC_031681.1	1629950	1631402	-	30064898	0	FVEG_07058	466	hypothetical protein FVEG_07058			aspartic-type endopeptidase activity [GO:0004190]
10262_g	XP_018752861	chromosome 7	NC_031681.1	1633749	1634214	+	30064899	0	FVEG_07059	132	V-type H+-transporting ATPase 16kDa proteolipid subunit	Oxidative phosphorylation ; Metabolic pathways ; Phagosome		integral component of membrane [GO:0016021]; proton-transporting V-type ATPase, V0 domain [GO:0033179]; vacuolar membrane [GO:0005774]; proton transmembrane transporter activity [GO:0015078]
10263_g	XP_018752862	chromosome 7	NC_031681.1	1634383	1637383	-	30064900	0	FVEG_07060	964	hypothetical protein FVEG_07060	Autophagy - yeast		membrane [GO:0016020]; metal ion binding [GO:0046872]; intracellular protein transport [GO:0006886]; vesicle-mediated transport [GO:0016192]
10264_g	XP_018752864	chromosome 7	NC_031681.1	1638162	1639580	-	30064901	0	FVEG_07061	455	hypothetical protein FVEG_07061
10265_g	XP_018752866	chromosome 7	NC_031681.1	1643213	1644765	-	30064902	0	FVEG_07062	451	dTDP-glucose 4,6-dehydratase
10266_g	XP_018752870	chromosome 7	NC_031681.1	1647531	1648778	-	30064903	0	FVEG_07063	415	hypothetical protein FVEG_07063			rRNA primary transcript binding [GO:0042134]; rRNA processing [GO:0006364]
10267_g	XP_018752871	chromosome 7	NC_031681.1	1649054	1651063	+	30064904	0	FVEG_07064	669	hypothetical protein FVEG_07064			nucleolus [GO:0005730]; ribosome biogenesis [GO:0042254]
10268_g	XP_018752872	chromosome 7	NC_031681.1	1651330	1653162	-	30064905	0	FVEG_07065	568	hypothetical protein FVEG_07065
10269_g	XP_018752875	chromosome 7	NC_031681.1	1657761	1666113	+	30064906	0	FVEG_07066	2588	hypothetical protein FVEG_07066			thiol-dependent deubiquitinase [GO:0004843]; protein deubiquitination [GO:0016579]; ubiquitin-dependent protein catabolic process [GO:0006511]
1027_g	XP_018743599	chromosome 1	NC_031675.1	3149565	3150200	-	30059358	0	FVEG_01028	211	hypothetical protein FVEG_01028
10270_g	XP_018752875	chromosome 7	NC_031681.1	1657761	1666113	+	30064906	0	FVEG_07066	2588	hypothetical protein FVEG_07066			thiol-dependent deubiquitinase [GO:0004843]; protein deubiquitination [GO:0016579]; ubiquitin-dependent protein catabolic process [GO:0006511]
10271_g	XP_018752877	chromosome 7	NC_031681.1	1668393	1669967	+	30064907	0	FVEG_07067	509	hypothetical protein FVEG_07067
10272_g	XP_018752876	chromosome 7	NC_031681.1	1670212	1671363	-	30064908	0	FVEG_07068	383	hypothetical protein FVEG_07068
10273_g	XP_018752878	chromosome 7	NC_031681.1	1671743	1674326	+	30064909	0	FVEG_07069	822	hypothetical protein FVEG_07069			TORC2 complex [GO:0031932]
10274_g	XP_018752880	chromosome 7	NC_031681.1	1677828	1678479	+	30064910	0	FVEG_07070	198	hypothetical protein FVEG_07070
10275_g	XP_018752882	chromosome 7	NC_031681.1	1680102	1681157	-	30064911	0	FVEG_07071	351	hypothetical protein FVEG_07071			nucleus [GO:0005634]; I-kappaB kinase/NF-kappaB signaling [GO:0007249]
10276_g	XP_018752884	chromosome 7	NC_031681.1	1682556	1684063	+	30064912	0	FVEG_07072	443	hypothetical protein FVEG_07072			integral component of membrane [GO:0016021]; metal ion transmembrane transporter activity [GO:0046873]
10277_g	XP_018752885	chromosome 7	NC_031681.1	1687601	1689834	+	30064913	0	FVEG_07073	674	F-box and WD-40 domain-containing protein CDC4	Cell cycle - yeast ; Ubiquitin mediated proteolysis	PATHWAY: Protein modification; protein ubiquitination. {ECO:0000256|ARBA:ARBA00004906}.	protein ubiquitination [GO:0016567]
10278_g	XP_018752886	chromosome 7	NC_031681.1	1690946	1692393	+	30064914	0	FVEG_07074	409	pyruvate dehydrogenase E1 component subunit alpha	Citrate cycle (TCA cycle) ; Glycolysis / Gluconeogenesis ; Pyruvate metabolism ; Metabolic pathways ; Biosynthesis of secondary metabolites ; Carbon metabolism		intracellular membrane-bounded organelle [GO:0043231]; pyruvate dehydrogenase (acetyl-transferring) activity [GO:0004739]; acetyl-CoA biosynthetic process from pyruvate [GO:0006086]
10279_g	XP_018752887	chromosome 7	NC_031681.1	1692857	1695851	+	30064915	0	FVEG_07075	916	DNA ligase 1	DNA replication ; Base excision repair ; Nucleotide excision repair ; Mismatch repair		ATP binding [GO:0005524]; DNA binding [GO:0003677]; DNA ligase (ATP) activity [GO:0003910]; DNA biosynthetic process [GO:0071897]; DNA recombination [GO:0006310]; DNA repair [GO:0006281]; DNA replication [GO:0006260]
1028_g	XP_018743598	chromosome 1	NC_031675.1	3151222	3153769	+	30059357	0	FVEG_01027	783	hypothetical protein FVEG_01027			ubiquitin binding [GO:0043130]
10280_g	XP_018752889	chromosome 7	NC_031681.1	1696852	1699863	-	30064916	0	FVEG_07076	912	chloride channel 3			integral component of membrane [GO:0016021]; voltage-gated chloride channel activity [GO:0005247]; chloride transport [GO:0006821]
10281_g	XP_018752890	chromosome 7	NC_031681.1	1700695	1702681	+	30064917	0	FVEG_07077	628	hypothetical protein FVEG_07077
10282_g	XP_018752893	chromosome 7	NC_031681.1	1703096	1704532	+	30064918	0	FVEG_07078	478	hypothetical protein FVEG_07078			flavin adenine dinucleotide binding [GO:0050660]; oxidoreductase activity [GO:0016491]; cell redox homeostasis [GO:0045454]
10283_g	XP_037201687										vacuolar ATPase assembly VMA22
10284_g	XP_018752895	chromosome 7	NC_031681.1	1705640	1707162	-	30064919	0	FVEG_07079	469	hypothetical protein FVEG_07079			integral component of membrane [GO:0016021]; transmembrane transporter activity [GO:0022857]
10285_g	XP_018752897	chromosome 7	NC_031681.1	1711551	1712560	+	30064921	0	FVEG_07081	241	cell division control protein 42	MAPK signaling pathway - yeast ; Endocytosis		plasma membrane [GO:0005886]; G protein activity [GO:0003925]; GTP binding [GO:0005525]; cell division [GO:0051301]; small GTPase mediated signal transduction [GO:0007264]
10286_g	XP_018752900	chromosome 7	NC_031681.1	1714328	1715659	+	30064922	0	FVEG_07082	390	agmatinase	Arginine and proline metabolism ; Metabolic pathways		hydrolase activity, acting on carbon-nitrogen (but not peptide) bonds, in linear amidines [GO:0016813]; metal ion binding [GO:0046872]
10287_g	XP_018752902	chromosome 7	NC_031681.1	1719963	1722323	+	30064923	0	FVEG_07083	786	hypothetical protein FVEG_07083			RNA binding [GO:0003723]
10288_g	XP_018752903	chromosome 7	NC_031681.1	1722889	1724641	-	30064924	0	FVEG_07084	536	acid phosphatase			3-phytase activity [GO:0016158]
10289_g	XP_018752905	chromosome 7	NC_031681.1	1726229	1728631	+	30064925	0	FVEG_07085	800	hypothetical protein FVEG_07085
1029_g	XP_018743597										hypothetical protein
10290_g	XP_018752907	chromosome 7	NC_031681.1	1729520	1730330	-	30064926	0	FVEG_07086	243	hypothetical protein FVEG_07086
10291_g	XP_018752909	chromosome 7	NC_031681.1	1734865	1735643	+	30064927	0	FVEG_07087	232	hypothetical protein FVEG_07087			integral component of membrane [GO:0016021]
10292_g	XP_018752911	chromosome 7	NC_031681.1	1739151	1741294	+	30072889	0	FVEG_16013	362	hypothetical protein FVEG_16013			Gtr1-Gtr2 GTPase complex [GO:1990131]; GTP binding [GO:0005525]; GTPase activity [GO:0003924]
10293_g	XP_018752912	chromosome 7	NC_031681.1	1741478	1744081	-	30064928	0	FVEG_07090	761	hypothetical protein FVEG_07090	Cell cycle - yeast ; Meiosis - yeast ; Ubiquitin mediated proteolysis		anaphase-promoting complex [GO:0005680]; anaphase-promoting complex-dependent catabolic process [GO:0031145]; cell cycle [GO:0007049]; cell division [GO:0051301]; regulation of mitotic metaphase/anaphase transition [GO:0030071]
10294_g	XP_018752914	chromosome 7	NC_031681.1	1744699	1746482	-	30064929	0	FVEG_07091	523	hypothetical protein FVEG_07091			COPI vesicle coat [GO:0030126]; Golgi membrane [GO:0000139]; protein transport [GO:0015031]; retrograde vesicle-mediated transport, Golgi to endoplasmic reticulum [GO:0006890]
10295_g	XP_018752915	chromosome 7	NC_031681.1	1747278	1749858	+	30064930	0	FVEG_07092	825	hypothetical protein FVEG_07092
10296_g	XP_018752918	chromosome 7	NC_031681.1	1753225	1754867	+	30064931	0	FVEG_07093	399	hypothetical protein FVEG_07093			integral component of membrane [GO:0016021]; magnesium ion transmembrane transporter activity [GO:0015095]
10297_g	XP_018752919	chromosome 7	NC_031681.1	1756412	1757363	-	30064932	0	FVEG_07094	260	40S ribosomal protein S3	Ribosome		cytosolic small ribosomal subunit [GO:0022627]; preribosome, small subunit precursor [GO:0030688]; DNA-(apurinic or apyrimidinic site) endonuclease activity [GO:0003906]; protein kinase A catalytic subunit binding [GO:0034236]; RNA binding [GO:0003723]; structural constituent of ribosome [GO:0003735]; ribosomal small subunit export from nucleus [GO:0000056]; rRNA export from nucleus [GO:0006407];…
10298_g	XP_018752921	chromosome 7	NC_031681.1	1758102	1760550	+	30064933	0	FVEG_07095	784	hypothetical protein FVEG_07095	Inositol phosphate metabolism ; Metabolic pathways ; Phosphatidylinositol signaling system ; Autophagy - yeast		phosphatidylinositol-3-phosphatase activity [GO:0004438]; protein tyrosine phosphatase activity [GO:0004725]
10299_g	XP_018752923	chromosome 7	NC_031681.1	1761370	1763364	-	30064934	0	FVEG_07096	609	phenylalanyl-tRNA synthetase, beta subunit	Aminoacyl-tRNA biosynthesis		cytoplasm [GO:0005737]; ATP binding [GO:0005524]; magnesium ion binding [GO:0000287]; phenylalanine-tRNA ligase activity [GO:0004826]; RNA binding [GO:0003723]; phenylalanyl-tRNA aminoacylation [GO:0006432]
103_g	XP_018756915	chromosome 1	NC_031675.1	264184	265071	+	30067494	0	FVEG_09860	295	hypothetical protein FVEG_09860
1030_g	XP_018743597	chromosome 1	NC_031675.1	3154521	3155298	+	30059356	0	FVEG_01026	242	hypothetical protein FVEG_01026
10300_g	XP_018752924	chromosome 7	NC_031681.1	1765054	1767382	+	30064935	0	FVEG_07097	639	protein phosphatase 2 (formerly 2A), regulatory subunit A	mRNA surveillance pathway ; Cell cycle - yeast ; Meiosis - yeast
10301_g	XP_018752927										hypothetical protein
10302_g	XP_018752928	chromosome 7	NC_031681.1	1769679	1770636	-	30064937	0	FVEG_07099	246	eukaryotic translation initiation factor 6	Ribosome biogenesis in eukaryotes		cytoplasm [GO:0005737]; nucleolus [GO:0005730]; preribosome, large subunit precursor [GO:0030687]; ribosomal large subunit binding [GO:0043023]; ribosome binding [GO:0043022]; translation initiation factor activity [GO:0003743]; assembly of large subunit precursor of preribosome [GO:1902626]; maturation of 5.8S rRNA from tricistronic rRNA transcript (SSU-rRNA, 5.8S rRNA, LSU-rRNA) [GO:0000466]; m…
10303_g	XP_018752929	chromosome 7	NC_031681.1	1771809	1775342	-	30064938	0	FVEG_07100	1031	hypothetical protein FVEG_07100
10304_g	XP_018752936	chromosome 7	NC_031681.1	1778717	1780476	+	30064939	0	FVEG_07101	480	hypothetical protein FVEG_07101			heme binding [GO:0020037]; iron ion binding [GO:0005506]; monooxygenase activity [GO:0004497]; oxidoreductase activity, acting on paired donors, with incorporation or reduction of molecular oxygen [GO:0016705]
10305_g	XP_018752936	chromosome 7	NC_031681.1	1778717	1780476	+	30064939	0	FVEG_07101	480	hypothetical protein FVEG_07101			heme binding [GO:0020037]; iron ion binding [GO:0005506]; monooxygenase activity [GO:0004497]; oxidoreductase activity, acting on paired donors, with incorporation or reduction of molecular oxygen [GO:0016705]
10306_g	XP_018752937	chromosome 7	NC_031681.1	1782363	1783685	+	30064940	0	FVEG_07102	423	translation initiation factor 5			GTP binding [GO:0005525]; translation initiation factor activity [GO:0003743]
10307_g	XP_018752938	chromosome 7	NC_031681.1	1784053	1786716	-	30064941	0	FVEG_07103	815	hypothetical protein FVEG_07103	Nucleocytoplasmic transport ; Spliceosome
10308_g	XP_018752939	chromosome 7	NC_031681.1	1787332	1791874	+	30064942	0	FVEG_07104	1439	hypothetical protein FVEG_07104	Spliceosome		spliceosomal complex [GO:0005681]; helicase activity [GO:0004386]; mRNA splicing, via spliceosome [GO:0000398]
10309_g	XP_018752948	chromosome 7	NC_031681.1	1795890	1800528	+	30064943	0	FVEG_07105	1505	translation initiation factor 4G			translation initiation factor activity [GO:0003743]
1031_g	XP_018743596	chromosome 1	NC_031675.1	3155956	3158314	-	30059355	0	FVEG_01025	767	hypothetical protein FVEG_01025			integral component of membrane [GO:0016021]
10310_g	XP_018752950	chromosome 7	NC_031681.1	1801877	1806165	-	30072892	0	FVEG_16016	1373	DNA polymerase alpha subunit A	DNA replication		mitochondrion [GO:0005739]; nucleus [GO:0005634]; 4 iron, 4 sulfur cluster binding [GO:0051539]; DNA binding [GO:0003677]; DNA-directed DNA polymerase activity [GO:0003887]; metal ion binding [GO:0046872]; nucleotide binding [GO:0000166]; DNA replication [GO:0006260]
10311_g	XP_037199822										uncharacterized protein
10312_g	XP_018752953	chromosome 7	NC_031681.1	1809560	1811892	-	30064944	0	FVEG_07107	755	hypothetical protein FVEG_07107
10313_g	XP_018752954	chromosome 7	NC_031681.1	1812355	1813469	+	30064945	0	FVEG_07108	313	hypothetical protein FVEG_07108			nucleic acid binding [GO:0003676]
10314_g	XP_018752956	chromosome 7	NC_031681.1	1814680	1817617	-	30064946	0	FVEG_07109	909	CMGC/DYRK/YAK protein kinase			ATP binding [GO:0005524]; protein kinase activity [GO:0004672]
10315_g	XP_018752963	chromosome 7	NC_031681.1	1820804	1822751	-	30072895	0	FVEG_16019	537	hypothetical protein FVEG_16019			integral component of membrane [GO:0016021]; RNA binding [GO:0003723]
10316_g	XP_018752964	chromosome 7	NC_031681.1	1824863	1826124	+	30064947	0	FVEG_07112	382	hypothetical protein FVEG_07112
10317_g	XP_018752966	chromosome 7	NC_031681.1	1826878	1828148	-	30064948	0	FVEG_07113	396	hypothetical protein FVEG_07113
10318_g	XP_018752967	chromosome 7	NC_031681.1	1830753	1832027	+	30064949	0	FVEG_07114	380	hypothetical protein FVEG_07114
10319_g	XP_018752968	chromosome 7	NC_031681.1	1832560	1833792	+	30064950	0	FVEG_07115	389	hypothetical protein FVEG_07115	Sulfur relay system	PATHWAY: tRNA modification; 5-methoxycarbonylmethyl-2-thiouridine-tRNA biosynthesis. {ECO:0000256|HAMAP-Rule:MF_03054}.	cytoplasm [GO:0005737]; nucleotidyltransferase activity [GO:0016779]; tRNA binding [GO:0000049]; protein urmylation [GO:0032447]; tRNA thio-modification [GO:0034227]; tRNA wobble uridine modification [GO:0002098]
1032_g	XP_018743595	chromosome 1	NC_031675.1	3161508	3164972	-	30059354	0	FVEG_01024	1154	hypothetical protein FVEG_01024
10320_g	XP_018752970	chromosome 7	NC_031681.1	1834087	1835234	-	30064951	0	FVEG_07116	310	solute carrier family 25, member 46			integral component of membrane [GO:0016021]; mitochondrial inner membrane [GO:0005743]; transmembrane transport [GO:0055085]
10321_g	XP_018752973	chromosome 7	NC_031681.1	1836788	1838076	+	30064952	0	FVEG_07117	384	hypothetical protein FVEG_07117	mRNA surveillance pathway		Set1C/COMPASS complex [GO:0048188]
10322_g	XP_018752974	chromosome 7	NC_031681.1	1838357	1839882	-	30064953	0	FVEG_07118	429	hypothetical protein FVEG_07118
10323_g	XP_018752975	chromosome 7	NC_031681.1	1841475	1841950	+	30064954	0	FVEG_07119	141	hypothetical protein FVEG_07119			signal recognition particle [GO:0048500]; SRP-dependent cotranslational protein targeting to membrane [GO:0006614]
10324_g	XP_031063245										ribonucleoside-diphosphate reductase subunit M2
10325_g	XP_018752977	chromosome 7	NC_031681.1	1845982	1846971	-	30064956	0	FVEG_07121	284	hypothetical protein FVEG_07121			integral component of membrane [GO:0016021]
10326_g	XP_018752979	chromosome 7	NC_031681.1	1848326	1850871	+	30064957	0	FVEG_07122	829	hypothetical protein FVEG_07122	RNA degradation		cytoplasm [GO:0005737]; m7G(5')pppN diphosphatase activity [GO:0050072]; manganese ion binding [GO:0030145]; RNA binding [GO:0003723]; deadenylation-dependent decapping of nuclear-transcribed mRNA [GO:0000290]; nuclear-transcribed mRNA catabolic process, nonsense-mediated decay [GO:0000184]
10327_g	XP_018752985	chromosome 7	NC_031681.1	1853186	1854859	-	30064958	0	FVEG_07123	344	hypothetical protein FVEG_07123			RNA binding [GO:0003723]
10328_g	XP_018752991	chromosome 7	NC_031681.1	1856652	1857490	+	30064959	0	FVEG_07124	260	hypothetical protein FVEG_07124
10329_g	XP_018752992	chromosome 7	NC_031681.1	1858042	1859470	-	30064960	0	FVEG_07125	456	CMGC/CDK protein kinase			ATP binding [GO:0005524]; protein kinase activity [GO:0004672]
1033_g	XP_018743593	chromosome 1	NC_031675.1	3168077	3171097	+	30059353	0	FVEG_01023	990	hypothetical protein FVEG_01023			nucleolus [GO:0005730]; DNA binding [GO:0003677]; transcription factor binding [GO:0008134]; regulation of transcription, DNA-templated [GO:0006355]
10330_g	XP_018752993	chromosome 7	NC_031681.1	1859832	1861559	+	30064961	0	FVEG_07126	523	hypothetical protein FVEG_07126			mitochondrion [GO:0005739]; protein-arginine omega-N symmetric methyltransferase activity [GO:0035243]
10331_g	XP_018752994	chromosome 7	NC_031681.1	1861885	1863840	-	30064962	0	FVEG_07127	540	hypothetical protein FVEG_07127			integral component of membrane [GO:0016021]
10332_g	XP_018752996	chromosome 7	NC_031681.1	1864494	1866338	+	30064963	0	FVEG_07128	579	peptidyl-prolyl cis-trans isomerase-like 2	Ubiquitin mediated proteolysis		nucleus [GO:0005634]; peptidyl-prolyl cis-trans isomerase activity [GO:0003755]; ubiquitin-protein transferase activity [GO:0004842]; protein folding [GO:0006457]
10333_g	XP_018752997	chromosome 7	NC_031681.1	1866600	1868713	-	30072896	0	FVEG_16020	664	hypothetical protein FVEG_16020			nucleus [GO:0005634]; DNA-binding transcription factor activity, RNA polymerase II-specific [GO:0000981]; zinc ion binding [GO:0008270]
10334_g	XP_018752998	chromosome 7	NC_031681.1	1869901	1871049	-	30072897	0	FVEG_16021	382	hypothetical protein FVEG_16021
10335_g	XP_031063230										uncharacterized protein
10336_g	XP_018753002	chromosome 7	NC_031681.1	1874099	1876654	-	30064964	0	FVEG_07130	804	hypothetical protein FVEG_07130			DNA binding [GO:0003677]; zinc ion binding [GO:0008270]; transcription, DNA-templated [GO:0006351]
10337_g	XP_018753005	chromosome 7	NC_031681.1	1883276	1887108	+	30072901	0	FVEG_16025	1219	hypothetical protein FVEG_16025			guanyl-nucleotide exchange factor activity [GO:0005085]; small GTPase mediated signal transduction [GO:0007264]
10338_g	XP_018753010	chromosome 7	NC_031681.1	1888505	1889439	-	30064965	0	FVEG_07133	277	hypothetical protein FVEG_07133
10339_g	XP_018753015	chromosome 7	NC_031681.1	1893979	1895667	+	30064966	0	FVEG_07134	489	hypothetical protein FVEG_07134			nucleus [GO:0005634]; DNA-binding transcription factor activity, RNA polymerase II-specific [GO:0000981]; zinc ion binding [GO:0008270]
1034_g	XP_018743592	chromosome 1	NC_031675.1	3171390	3172412	-	30059352	0	FVEG_01022	293	20S proteasome subunit alpha 7	Proteasome		cytoplasm [GO:0005737]; nucleus [GO:0005634]; proteasome core complex, alpha-subunit complex [GO:0019773]; ubiquitin-dependent protein catabolic process [GO:0006511]
10340_g	XP_037200617										uncharacterized protein
10341_g	XP_018753018	chromosome 7	NC_031681.1	1896955	1898417	+	30064968	0	FVEG_07136	410	SAGA-associated factor 73			SAGA complex [GO:0000124]
10342_g	XP_018753019	chromosome 7	NC_031681.1	1898985	1899965	+	30064969	0	FVEG_07137	326	hypothetical protein FVEG_07137	Peroxisome		integral component of membrane [GO:0016021]
10343_g	XP_018753020	chromosome 7	NC_031681.1	1899991	1901181	-	30064970	0	FVEG_07138	355	hypothetical protein FVEG_07138			nucleus [GO:0005634]; ubiquitin protein ligase activity [GO:0061630]
10344_g	XP_018753021	chromosome 7	NC_031681.1	1901626	1902873	+	30064971	0	FVEG_07139	369	hypothetical protein FVEG_07139	Glycerophospholipid metabolism		transferase activity, transferring acyl groups [GO:0016746]; phospholipid metabolic process [GO:0006644]
10345_g	XP_018753022	chromosome 7	NC_031681.1	1903265	1904236	-	30064972	0	FVEG_07140	323	CMGC/CDK/CDK5 protein kinase	Cell cycle - yeast ; Autophagy - yeast		ATP binding [GO:0005524]; protein serine/threonine kinase activity [GO:0004674]
10346_g	XP_018753023	chromosome 7	NC_031681.1	1905428	1907493	+	30064973	0	FVEG_07141	635	hypothetical protein FVEG_07141			GTP binding [GO:0005525]
10347_g	XP_018753024	chromosome 7	NC_031681.1	1907779	1908482	-	30064974	0	FVEG_07142	216	hypothetical protein FVEG_07142
10348_g	XP_018753025	chromosome 7	NC_031681.1	1909008	1910681	+	30064975	0	FVEG_07143	502	protein DML1			mitochondrion [GO:0005739]
10349_g	XP_018753028	chromosome 7	NC_031681.1	1911321	1913570	-	30064976	0	FVEG_07144	635	poly(A) polymerase	mRNA surveillance pathway		cytosol [GO:0005829]; Mei2 nuclear dot complex [GO:0033620]; mRNA cleavage and polyadenylation specificity factor complex [GO:0005847]; nuclear exosome focus [GO:1990251]; ATP binding [GO:0005524]; magnesium ion binding [GO:0000287]; RNA adenylyltransferase activity [GO:1990817]; RNA binding [GO:0003723]; mRNA polyadenylation [GO:0006378]; nuclear-transcribed mRNA catabolic process, meiosis-speci…
1035_g	XP_018743591	chromosome 1	NC_031675.1	3174701	3175477	+	30059351	0	FVEG_01021	258	hypothetical protein FVEG_01021
10350_g	XP_018753029	chromosome 7	NC_031681.1	1915333	1917361	+	30064977	0	FVEG_07145	617	hypothetical protein FVEG_07145			nucleus [GO:0005634]; DNA-binding transcription factor activity [GO:0003700]; sequence-specific DNA binding [GO:0043565]
10351_g	XP_018753030	chromosome 7	NC_031681.1	1917935	1922044	-	30064978	0	FVEG_07146	1263	protein TIF31			cytoplasm [GO:0005737]; RNA binding [GO:0003723]; intracellular distribution of mitochondria [GO:0048312]
10352_g	XP_018753033	chromosome 7	NC_031681.1	1922642	1925047	+	30064979	0	FVEG_07147	801	hypothetical protein FVEG_07147
10353_g	XP_018753034	chromosome 7	NC_031681.1	1926700	1928653	+	30064980	0	FVEG_07148	585	hypothetical protein FVEG_07148			integral component of membrane [GO:0016021]; oxidoreductase activity [GO:0016491]; ion transport [GO:0006811]
10354_g	XP_037200603										nucleotide-sugar transporter
10355_g	XP_018753036	chromosome 7	NC_031681.1	1931661	1932047	-	30064982	0	FVEG_07150	110	peptidylprolyl isomerase			isomerase activity [GO:0016853]; metal ion binding [GO:0046872]
10356_g	XP_018753037	chromosome 7	NC_031681.1	1932869	1934242	-	30064983	0	FVEG_07151	436	hypothetical protein FVEG_07151			integral component of membrane [GO:0016021]
10357_g	XP_018753039	chromosome 7	NC_031681.1	1935066	1935482	+	30072902	0	FVEG_16026	138	hypothetical protein FVEG_16026			tRNA-intron endonuclease complex [GO:0000214]; nuclease activity [GO:0004518]; nucleic acid binding [GO:0003676]; tRNA-type intron splice site recognition and cleavage [GO:0000379]
10358_g	XP_018757628	chromosome 9	NC_031683.1	1506526	1507938	-	30067996	0	FVEG_10405	387	alcohol dehydrogenase			oxidoreductase activity [GO:0016491]; zinc ion binding [GO:0008270]
10359_g	XP_018753040	chromosome 7	NC_031681.1	1941061	1942617	+	30064985	0	FVEG_07153	491	hypothetical protein FVEG_07153
1036_g	XP_018743589	chromosome 1	NC_031675.1	3176203	3177515	-	30059350	0	FVEG_01020	418	hypothetical protein FVEG_01020	Nucleocytoplasmic transport		cytoplasm [GO:0005737]; nuclear membrane [GO:0031965]; GTPase activator activity [GO:0005096]; positive regulation of GTPase activity [GO:0043547]; positive regulation of protein export from nucleus [GO:0046827]
10360_g	XP_018753045	chromosome 7	NC_031681.1	1943127	1945938	-	30072903	0	FVEG_16027	822	hypothetical protein FVEG_16027			calcium-dependent cysteine-type endopeptidase activity [GO:0004198]
10361_g	XP_018753051	chromosome 7	NC_031681.1	1946967	1948204	+	30064986	0	FVEG_07156	340	hypothetical protein FVEG_07156			integral component of membrane [GO:0016021]; mitochondrial inner membrane [GO:0005743]; transmembrane transport [GO:0055085]
10362_g	XP_018753054	chromosome 7	NC_031681.1	1950740	1952708	+	30064988	0	FVEG_07158	619	protein VTS1			cytosol [GO:0005829]; P-body [GO:0000932]; mRNA binding [GO:0003729]; regulation of mRNA stability [GO:0043488]
10363_g	XP_018753055	chromosome 7	NC_031681.1	1953293	1956384	+	30064989	0	FVEG_07159	944	hypothetical protein FVEG_07159			transcription by RNA polymerase III [GO:0006383]
10364_g	XP_018758923	chromosome 7	NC_031681.1	1963594	1967944	-	30073891	0	FVEG_17015	1317	hypothetical protein FVEG_17015
10365_g	XP_018758925	chromosome 7	NC_031681.1	1968701	1972378	-	30073892	0	FVEG_17016	1207	hypothetical protein FVEG_17016
10366_g	XP_018758926	chromosome 7	NC_031681.1	1973586	1976860	-	30068898	0	FVEG_11382	1071	isoleucyl-tRNA synthetase, cytoplasmic	Aminoacyl-tRNA biosynthesis		aminoacyl-tRNA editing activity [GO:0002161]; ATP binding [GO:0005524]; isoleucine-tRNA ligase activity [GO:0004822]; tRNA binding [GO:0000049]; isoleucyl-tRNA aminoacylation [GO:0006428]
10367_g	XP_018758927	chromosome 7	NC_031681.1	1978119	1979400	+	30068899	0	FVEG_11383	369	calcium binding protein 39
10368_g	XP_018758929	chromosome 7	NC_031681.1	1979807	1981550	-	30068900	0	FVEG_11384	500	hypothetical protein FVEG_11384
10369_g	XP_018758931	chromosome 7	NC_031681.1	1982577	1985062	-	30068901	0	FVEG_11385	808	AGC/PDK1 protein kinase	MAPK signaling pathway - yeast		ATP binding [GO:0005524]; protein serine kinase activity [GO:0106310]; protein threonine kinase activity [GO:0106311]
1037_g	XP_018743587	chromosome 1	NC_031675.1	3178399	3179626	+	30059349	0	FVEG_01019	346	cytochrome c1, heme protein, mitochondrial	Oxidative phosphorylation ; Metabolic pathways		integral component of membrane [GO:0016021]; mitochondrial inner membrane [GO:0005743]; electron transfer activity [GO:0009055]; heme binding [GO:0020037]
10370_g	XP_018758932	chromosome 7	NC_031681.1	1987269	1988380	+	30068902	0	FVEG_11386	307	hypothetical protein FVEG_11386
10371_g	XP_018758933	chromosome 7	NC_031681.1	1990226	1991074	+	30068903	0	FVEG_11387	282	hypothetical protein FVEG_11387
10372_g	XP_018758934	chromosome 7	NC_031681.1	1993026	1993874	+	30068904	0	FVEG_11388	263	syntaxin 8	SNARE interactions in vesicular transport		integral component of membrane [GO:0016021]
10373_g	XP_018758935	chromosome 7	NC_031681.1	1994282	1996795	-	30068905	0	FVEG_11389	758	hypothetical protein FVEG_11389			anaphase-promoting complex binding [GO:0010997]; ubiquitin-protein transferase activator activity [GO:0097027]; positive regulation of ubiquitin protein ligase activity [GO:1904668]
10374_g	XP_018758936	chromosome 7	NC_031681.1	1997362	1998500	-	30068906	0	FVEG_11390	363	hypothetical protein FVEG_11390	Amino sugar and nucleotide sugar metabolism ; Metabolic pathways		extracellular region [GO:0005576]; chitin binding [GO:0008061]; chitinase activity [GO:0004568]; chitin catabolic process [GO:0006032]; polysaccharide catabolic process [GO:0000272]
10375_g	XP_018758938	chromosome 7	NC_031681.1	2000215	2001580	+	30068907	0	FVEG_11391	402	geranylgeranyl transferase type-2 subunit beta			Rab-protein geranylgeranyltransferase complex [GO:0005968]; Rab geranylgeranyltransferase activity [GO:0004663]; protein geranylgeranylation [GO:0018344]
10376_g	XP_018758939	chromosome 7	NC_031681.1	2001762	2005927	-	30068908	0	FVEG_11392	1369	hypothetical protein FVEG_11392			nucleus [GO:0005634]; DNA binding [GO:0003677]
10377_g	XP_018758941	chromosome 7	NC_031681.1	2006516	2007715	+	30068909	0	FVEG_11393	399	4-hydroxybenzoate hexaprenyltransferase	Ubiquinone and other terpenoid-quinone biosynthesis ; Metabolic pathways ; Biosynthesis of secondary metabolites ; Biosynthesis of cofactors	PATHWAY: Cofactor biosynthesis; ubiquinone biosynthesis. {ECO:0000256|HAMAP-Rule:MF_03189}.; PATHWAY: Secondary metabolite biosynthesis. {ECO:0000256|ARBA:ARBA00005179}.; PATHWAY: Secondary metabolite biosynthesis; terpenoid biosynthesis. {ECO:0000256|ARBA:ARBA00004721}.	integral component of mitochondrial inner membrane [GO:0031305]; 4-hydroxybenzoate decaprenyltransferase activity [GO:0002083]; 4-hydroxybenzoate nonaprenyltransferase activity [GO:0047293]; terpenoid biosynthetic process [GO:0016114]; ubiquinone biosynthetic process [GO:0006744]
10378_g	XP_018758942	chromosome 7	NC_031681.1	2007976	2008475	-	30068910	0	FVEG_11394	145	40S ribosomal protein S23	Ribosome		small ribosomal subunit [GO:0015935]; structural constituent of ribosome [GO:0003735]; translation [GO:0006412]
10379_g	XP_018758943	chromosome 7	NC_031681.1	2008987	2009796	+	30068911	0	FVEG_11395	269	hypothetical protein FVEG_11395
1038_g	XP_018743586	chromosome 1	NC_031675.1	3180703	3181389	+	30059348	0	FVEG_01018	228	hypothetical protein FVEG_01018
10380_g	XP_018758944	chromosome 7	NC_031681.1	2010810	2011156	+	30068912	0	FVEG_11396	96	hypothetical protein FVEG_11396
10381_g	XP_018758947	chromosome 7	NC_031681.1	2012494	2014986	+	30068913	0	FVEG_11397	791	hypothetical protein FVEG_11397			cytoplasm [GO:0005737]; cytoskeleton-dependent intracellular transport [GO:0030705]
10382_g	XP_018758959	chromosome 7	NC_031681.1	2016306	2017318	-	30068914	0	FVEG_11398	256	adenylate kinase 1	Purine metabolism ; Thiamine metabolism ; Metabolic pathways ; Biosynthesis of secondary metabolites ; Biosynthesis of cofactors		cytosol [GO:0005829]; mitochondrial intermembrane space [GO:0005758]; adenylate kinase activity [GO:0004017]; ATP binding [GO:0005524]; ADP biosynthetic process [GO:0006172]; AMP metabolic process [GO:0046033]; ATP metabolic process [GO:0046034]
10383_g	XP_018758960	chromosome 7	NC_031681.1	2019348	2020490	+	30068915	0	FVEG_11399	341	26S proteasome regulatory subunit rpn-8	Proteasome		proteasome regulatory particle [GO:0005838]; isopeptidase activity [GO:0070122]; metallopeptidase activity [GO:0008237]
10384_g	XP_018758962	chromosome 7	NC_031681.1	2021754	2023035	-	30068916	0	FVEG_11400	408	coproporphyrinogen III oxidase	Porphyrin and chlorophyll metabolism ; Metabolic pathways ; Biosynthesis of secondary metabolites ; Biosynthesis of cofactors	PATHWAY: Porphyrin-containing compound metabolism. {ECO:0000256|ARBA:ARBA00023444}.; PATHWAY: Porphyrin-containing compound metabolism; protoporphyrin-IX biosynthesis; protoporphyrinogen-IX from coproporphyrinogen-III (O2 route): step 1/1. {ECO:0000256|ARBA:ARBA00005168}.	integral component of membrane [GO:0016021]; coproporphyrinogen oxidase activity [GO:0004109]; protoporphyrinogen IX biosynthetic process [GO:0006782]
10385_g	XP_018758964	chromosome 7	NC_031681.1	2025075	2025635	+	30068917	0	FVEG_11401	120	autophagy-like protein 8	Autophagy - other ; Autophagy - yeast ; Mitophagy - yeast		autophagosome membrane [GO:0000421]; cytoplasmic vesicle [GO:0031410]; autophagy [GO:0006914]
10386_g	XP_018758966	chromosome 7	NC_031681.1	2026317	2027418	-	30068918	0	FVEG_11402	309	hypothetical protein FVEG_11402	Ubiquinone and other terpenoid-quinone biosynthesis ; Metabolic pathways ; Biosynthesis of secondary metabolites ; Biosynthesis of cofactors		methyltransferase activity [GO:0008168]; methylation [GO:0032259]
10387_g	XP_018758967	chromosome 7	NC_031681.1	2030241	2032439	+	30068919	0	FVEG_11403	732	hypothetical protein FVEG_11403			integral component of membrane [GO:0016021]; mating projection tip [GO:0043332]; plasma membrane [GO:0005886]; plasma membrane fusion involved in cytogamy [GO:0032220]
10388_g	XP_018758968	chromosome 7	NC_031681.1	2033531	2036009	+	30068920	0	FVEG_11404	717	tryptophan synthase	Glycine, serine and threonine metabolism ; Phenylalanine, tyrosine and tryptophan biosynthesis ; Metabolic pathways ; Biosynthesis of secondary metabolites ; Biosynthesis of amino acids	PATHWAY: Amino-acid biosynthesis; L-tryptophan biosynthesis; L-tryptophan from chorismate: step 5/5. {ECO:0000256|ARBA:ARBA00004733, ECO:0000256|RuleBase:RU003663}.	tryptophan synthase activity [GO:0004834]
10389_g	XP_018758969	chromosome 7	NC_031681.1	2036174	2036941	-	30068921	0	FVEG_11405	255	hypothetical protein FVEG_11405	Ribosome		ribosome [GO:0005840]; structural constituent of ribosome [GO:0003735]
1039_g	XP_018743584	chromosome 1	NC_031675.1	3181843	3183333	-	30059347	0	FVEG_01017	440	26S protease regulatory subunit 7	Proteasome		cytoplasm [GO:0005737]; proteasome regulatory particle, base subcomplex [GO:0008540]; ATP binding [GO:0005524]; peptidase activity [GO:0008233]; proteasome-activating ATPase activity [GO:0036402]; ubiquitin protein ligase binding [GO:0031625]; positive regulation of RNA polymerase II transcription preinitiation complex assembly [GO:0045899]; proteasome regulatory particle assembly [GO:0070682]; u…
10390_g	XP_018758970	chromosome 7	NC_031681.1	2037284	2038408	+	30068922	0	FVEG_11406	354	hypothetical protein FVEG_11406
10391_g	XP_018758971	chromosome 7	NC_031681.1	2038827	2040498	-	30068923	0	FVEG_11407	423	aspartate aminotransferase, mitochondrial	Arginine biosynthesis ; Alanine, aspartate and glutamate metabolism ; Cysteine and methionine metabolism ; Arginine and proline metabolism ; Tyrosine metabolism ; Phenylalanine metabolism ; Phenylalanine, tyrosine and tryptophan biosynthesis ; Metabolic pathways ; Biosynthesis of secondary metabolites ; Carbon metabolism ; 2-Oxocarboxylic acid metabolism ; Biosynthesis of amino acids		L-aspartate:2-oxoglutarate aminotransferase activity [GO:0004069]; pyridoxal phosphate binding [GO:0030170]; biosynthetic process [GO:0009058]; cellular amino acid metabolic process [GO:0006520]
10392_g	XP_018758972	chromosome 7	NC_031681.1	2042743	2044803	-	30068924	0	FVEG_11408	576	MFS transporter, SP family, general alpha glucoside:H+ symporter			integral component of membrane [GO:0016021]; transmembrane transporter activity [GO:0022857]
10393_g	XP_018758973	chromosome 7	NC_031681.1	2043217	2044803	-	30068924	0	FVEG_11408	471	MFS transporter, SP family, general alpha glucoside:H+ symporter			integral component of membrane [GO:0016021]; transmembrane transporter activity [GO:0022857]
10394_g	XP_018758974	chromosome 7	NC_031681.1	2046456	2047958	-	30068925	0	FVEG_11409	500	hypothetical protein FVEG_11409
10395_g	XP_018758975	chromosome 7	NC_031681.1	2048299	2050134	-	30068926	0	FVEG_11410	577	hypothetical protein FVEG_11410
10396_g	XP_018758976	chromosome 7	NC_031681.1	2050959	2054552	-	30068927	0	FVEG_11411	1197	hypothetical protein FVEG_11411
10397_g	XP_018758977	chromosome 7	NC_031681.1	2058632	2060263	+	30068928	0	FVEG_11412	524	hypothetical protein FVEG_11412			integral component of membrane [GO:0016021]
10398_g	XP_018758979	chromosome 7	NC_031681.1	2061536	2062885	+	30068929	0	FVEG_11413	416	hypothetical protein FVEG_11413
10399_g	XP_018758981	chromosome 7	NC_031681.1	2065119	2065508	+	30068930	0	FVEG_11414	129	hypothetical protein FVEG_11414			carbon-sulfur lyase activity [GO:0016846]; metal ion binding [GO:0046872]
104_g	XP_018756914	chromosome 1	NC_031675.1	265740	266564	+	30073559	0	FVEG_16683	274	hypothetical protein FVEG_16683
1040_g	XP_018743582	chromosome 1	NC_031675.1	3183792	3185561	+	30059346	0	FVEG_01016	537	T-complex protein 1 subunit delta			cytoplasm [GO:0005737]; ATP binding [GO:0005524]; ATPase activity [GO:0016887]; unfolded protein binding [GO:0051082]; protein folding [GO:0006457]
10400_g	XP_018758982	chromosome 7	NC_031681.1	2066914	2067805	-	30068931	0	FVEG_11415	279	hypothetical protein FVEG_11415
10401_g	XP_018758985	chromosome 7	NC_031681.1	2073015	2073501	+	30068933	0	FVEG_11417	135	hypothetical protein FVEG_11417			mitochondrion [GO:0005739]
10402_g	XP_018758986	chromosome 7	NC_031681.1	2075878	2078426	-	30068934	0	FVEG_11418	781	protein arginine N-methyltransferase 5	MAPK signaling pathway - yeast ; Cell cycle - yeast		protein-arginine N-methyltransferase activity [GO:0016274]
10403_g	XP_018758988	chromosome 7	NC_031681.1	2079272	2081647	+	30068935	0	FVEG_11419	767	pre-mRNA-splicing factor ATP-dependent RNA helicase prp43	Spliceosome		ATP binding [GO:0005524]; helicase activity [GO:0004386]; hydrolase activity [GO:0016787]
10404_g	XP_018758992	chromosome 7	NC_031681.1	2086212	2086616	+	30068936	0	FVEG_11420	113	hypothetical protein FVEG_11420
10405_g	XP_018758993	chromosome 7	NC_031681.1	2089961	2091607	-	30068937	0	FVEG_11421	514	hypothetical protein FVEG_11421
10406_g	XP_018758995	chromosome 7	NC_031681.1	2094377	2097201	+	30068938	0	FVEG_11422	904	hypothetical protein FVEG_11422
10407_g	XP_018758996	chromosome 7	NC_031681.1	2100626	2101672	+	30068939	0	FVEG_11423	348	hypothetical protein FVEG_11423
10408_g	XP_018758997	chromosome 7	NC_031681.1	2102317	2104171	-	30068940	0	FVEG_11424	578	hypothetical protein FVEG_11424			chromosome, centromeric region [GO:0000775]; nucleus [GO:0005634]; DNA binding [GO:0003677]
10409_g	XP_018758998	chromosome 7	NC_031681.1	2108461	2109615	+	30068941	0	FVEG_11425	384	hypothetical protein FVEG_11425
1041_g	XP_018743580	chromosome 1	NC_031675.1	3185936	3186427	+	30059345	0	FVEG_01015	125	hypothetical protein FVEG_01015
10410_g	XP_018759000	chromosome 7	NC_031681.1	2112404	2113191	+	30068943	0	FVEG_11427	246	hypothetical protein FVEG_11427			cytoplasm [GO:0005737]; DASH complex [GO:0042729]; spindle microtubule [GO:0005876]; attachment of spindle microtubules to kinetochore [GO:0008608]; cell division [GO:0051301]
10411_g	XP_018759001	chromosome 7	NC_031681.1	2113263	2113913	-	30073898	0	FVEG_17022	216	hypothetical protein FVEG_17022			oxidoreductase activity [GO:0016491]
10412_g	XP_018759002	chromosome 7	NC_031681.1	2114336	2115409	-	30073899	0	FVEG_17023	357	hypothetical protein FVEG_17023
10413_g	XP_018759003	chromosome 7	NC_031681.1	2115873	2117279	+	30068944	0	FVEG_11428	452	DNA replication regulator SLD2			nucleus [GO:0005634]; cell cycle [GO:0007049]; DNA replication initiation [GO:0006270]
10414_g	XP_018759005	chromosome 7	NC_031681.1	2118117	2122165	+	30068945	0	FVEG_11429	1332	DNA (cytosine-5-)-methyltransferase	Cysteine and methionine metabolism ; Metabolic pathways		nucleus [GO:0005634]; chromatin binding [GO:0003682]; DNA binding [GO:0003677]; methyltransferase activity [GO:0008168]; methylation [GO:0032259]
10415_g	XP_018759006	chromosome 7	NC_031681.1	2122780	2126016	-	30068946	0	FVEG_11430	1046	hypothetical protein FVEG_11430			ATP binding [GO:0005524]; ATPase activity [GO:0016887]
10417_g	XP_018759007	chromosome 7	NC_031681.1	2136735	2138147	+	30068947	0	FVEG_11431	470	hypothetical protein FVEG_11431
10418_g	XP_018759010	chromosome 7	NC_031681.1	2139625	2141055	-	30068948	0	FVEG_11432	421	26S protease regulatory subunit 6B	Proteasome		cytoplasm [GO:0005737]; proteasome regulatory particle, base subcomplex [GO:0008540]; ATP binding [GO:0005524]; identical protein binding [GO:0042802]; peptidase activity [GO:0008233]; proteasome-activating ATPase activity [GO:0036402]; positive regulation of RNA polymerase II transcription preinitiation complex assembly [GO:0045899]; proteasome regulatory particle assembly [GO:0070682]; ubiquiti…
10419_g	XP_018759012	chromosome 7	NC_031681.1	2142400	2142998	+	30068949	0	FVEG_11433	128	hypothetical protein FVEG_11433
1042_g	XP_018743577	chromosome 1	NC_031675.1	3187953	3189113	+	30059343	0	FVEG_01013	336	hypothetical protein FVEG_01013			hydrolase activity [GO:0016787]
10420_g	XP_037202405										uncharacterized protein
10421_g	XP_018759014	chromosome 7	NC_031681.1	2144995	2146038	-	30073902	0	FVEG_17026	337	hypothetical protein FVEG_17026
10422_g	XP_018759015	chromosome 7	NC_031681.1	2146750	2148588	-	30068950	0	FVEG_11435	612	hypothetical protein FVEG_11435
10423_g	XP_037202403										putative SED1-abundant cell surface glycoprotein
10424_g	XP_018759018	chromosome 7	NC_031681.1	2153108	2154948	+	30073905	0	FVEG_17029	575	hypothetical protein FVEG_17029
10425_g	XP_018759018	chromosome 7	NC_031681.1	2153108	2154948	+	30073905	0	FVEG_17029	575	hypothetical protein FVEG_17029
10426_g	XP_018759019	chromosome 7	NC_031681.1	2155615	2156116	+	30068951	0	FVEG_11439	131	endoribonuclease L-PSP
10427_g	XP_018759020	chromosome 7	NC_031681.1	2156221	2157336	-	30068952	0	FVEG_11440	322	hypothetical protein FVEG_11440
10428_g	XP_018759021	chromosome 7	NC_031681.1	2158128	2158561	+	30068953	0	FVEG_11441	127	hypothetical protein FVEG_11441
10429_g	XP_018759022	chromosome 7	NC_031681.1	2159422	2159740	+	30073906	0	FVEG_17030	89	hypothetical protein FVEG_17030
1043_g	XP_018743576	chromosome 1	NC_031675.1	3190308	3191354	+	30059342	0	FVEG_01012	348	hypothetical protein FVEG_01012	Protein processing in endoplasmic reticulum
10430_g	XP_018759023	chromosome 7	NC_031681.1	2160535	2161461	+	30068954	0	FVEG_11442	308	hypothetical protein FVEG_11442
10431_g	XP_018759024	chromosome 7	NC_031681.1	2161719	2162789	-	30068955	0	FVEG_11443	356	hypothetical protein FVEG_11443
10432_g	XP_018759025	chromosome 7	NC_031681.1	2164187	2164870	+	30068956	0	FVEG_11444	227	S-(hydroxymethyl)glutathione synthase	Methane metabolism ; Metabolic pathways ; Carbon metabolism	PATHWAY: One-carbon metabolism; formaldehyde degradation; formate from formaldehyde (glutathione route): step 1/3. {ECO:0000256|HAMAP-Rule:MF_03142}.	S-(hydroxymethyl)glutathione synthase activity [GO:0051907]; zinc ion binding [GO:0008270]; formaldehyde catabolic process [GO:0046294]
10433_g	XP_018759026	chromosome 7	NC_031681.1	2166396	2166931	+	30068957	0	FVEG_11445	160	hypothetical protein FVEG_11445			copper ion binding [GO:0005507]
10434_g	XP_018759029										hypothetical protein
10435_g	XP_018759030	chromosome 7	NC_031681.1	2172051	2172772	+	30068961	0	FVEG_11449	222	hypothetical protein FVEG_11449			kinetochore [GO:0000776]; mitotic sister chromatid segregation [GO:0000070]
10436_g	XP_018759031	chromosome 7	NC_031681.1	2173271	2174547	-	30068962	0	FVEG_11450	337	hypothetical protein FVEG_11450			cell division site [GO:0032153]; cell tip [GO:0051286]; nucleus [GO:0005634]; prospore membrane [GO:0005628]; phosphatidylcholine transporter activity [GO:0008525]; phosphatidylinositol transfer activity [GO:0008526]; ascospore-type prospore-specific spindle pole body remodeling [GO:0031322]; Golgi vesicle transport [GO:0048193]
10437_g	XP_018759031	chromosome 7	NC_031681.1	2173271	2174547	-	30068962	0	FVEG_11450	337	hypothetical protein FVEG_11450			cell division site [GO:0032153]; cell tip [GO:0051286]; nucleus [GO:0005634]; prospore membrane [GO:0005628]; phosphatidylcholine transporter activity [GO:0008525]; phosphatidylinositol transfer activity [GO:0008526]; ascospore-type prospore-specific spindle pole body remodeling [GO:0031322]; Golgi vesicle transport [GO:0048193]
10438_g	XP_018759032	chromosome 7	NC_031681.1	2175140	2176399	+	30068963	0	FVEG_11451	419	hypothetical protein FVEG_11451
10439_g	XP_018759033	chromosome 7	NC_031681.1	2177056	2179812	-	30068964	0	FVEG_11452	886	hypothetical protein FVEG_11452
1044_g	XP_018743575	chromosome 1	NC_031675.1	3192161	3193765	-	30059341	0	FVEG_01011	534	hypothetical protein FVEG_01011
10440_g	XP_018759035	chromosome 7	NC_031681.1	2180975	2182272	-	30068965	0	FVEG_11453	396	vacuolar protease A	Autophagy - yeast		aspartic-type endopeptidase activity [GO:0004190]
10441_g	XP_018759036	chromosome 7	NC_031681.1	2183310	2185878	-	30068966	0	FVEG_11454	839	hypothetical protein FVEG_11454
10442_g	XP_018759037	chromosome 7	NC_031681.1	2189225	2189611	+	30068967	0	FVEG_11455	110	hypothetical protein FVEG_11455
10443_g	XP_018759040	chromosome 7	NC_031681.1	2189778	2190791	-	30068968	0	FVEG_11456	337	hypothetical protein FVEG_11456			integral component of membrane [GO:0016021]
10444_g	XP_018759041	chromosome 7	NC_031681.1	2197837	2198735	+	30068969	0	FVEG_11457	280	hypothetical protein FVEG_11457	MAPK signaling pathway - yeast ; Mitophagy - yeast		integral component of membrane [GO:0016021]
10445_g	XP_018759042	chromosome 7	NC_031681.1	2200390	2202549	+	30068970	0	FVEG_11458	699	hypothetical protein FVEG_11458
10446_g	XP_018759043	chromosome 7	NC_031681.1	2203568	2204856	+	30068971	0	FVEG_11459	395	flap endonuclease 1	DNA replication ; Base excision repair ; Non-homologous end-joining		cytosol [GO:0005829]; mitochondrion [GO:0005739]; nucleolus [GO:0005730]; nucleoplasm [GO:0005654]; 5'-3' exonuclease activity [GO:0008409]; 5'-flap endonuclease activity [GO:0017108]; DNA binding [GO:0003677]; magnesium ion binding [GO:0000287]; base-excision repair, base-free sugar-phosphate removal [GO:0006286]; DNA replication [GO:0006260]; DNA replication, removal of RNA primer [GO:0043137];…
10447_g	XP_018759044	chromosome 7	NC_031681.1	2206049	2207799	+	30068972	0	FVEG_11460	548	acyl-CoA dehydrogenase			flavin adenine dinucleotide binding [GO:0050660]; oxidoreductase activity, acting on the CH-CH group of donors [GO:0016627]
10448_g	XP_018759045	chromosome 7	NC_031681.1	2208868	2210549	+	30068973	0	FVEG_11461	523	ATP-dependent RNA helicase DHH1	RNA degradation		ATP binding [GO:0005524]; helicase activity [GO:0004386]; hydrolase activity [GO:0016787]; nucleic acid binding [GO:0003676]
10449_g	XP_018759047	chromosome 7	NC_031681.1	2214601	2217549	+	30068975	0	FVEG_11463	966	1-phosphatidylinositol-4-phosphate 5-kinase	Inositol phosphate metabolism ; Metabolic pathways ; MAPK signaling pathway - yeast ; Phosphatidylinositol signaling system ; Mitophagy - yeast ; Endocytosis		ATP binding [GO:0005524]; phosphatidylinositol phosphate kinase activity [GO:0016307]
1045_g	XP_018743574	chromosome 1	NC_031675.1	3197623	3200877	+	30059340	0	FVEG_01010	1084	hypothetical protein FVEG_01010
10450_g	XP_018759049	chromosome 7	NC_031681.1	2218460	2218864	-	30068976	0	FVEG_11464	134	hypothetical protein FVEG_11464			mitochondrion [GO:0005739]; respiratory chain complex IV [GO:0045277]
10451_g	XP_018759050	chromosome 7	NC_031681.1	2219416	2220095	+	30068977	0	FVEG_11465	204	hypothetical protein FVEG_11465			integral component of membrane [GO:0016021]
10452_g	XP_018759051	chromosome 7	NC_031681.1	2220644	2223597	-	30068978	0	FVEG_11466	962	hypothetical protein FVEG_11466	mRNA surveillance pathway		mRNA cleavage and polyadenylation specificity factor complex [GO:0005847]; RNA binding [GO:0003723]; mRNA cleavage [GO:0006379]; mRNA polyadenylation [GO:0006378]
10453_g	XP_018759058	chromosome 7	NC_031681.1	2225089	2226366	-	30068979	0	FVEG_11467	425	hypothetical protein FVEG_11467
10455_g	XP_018759061	chromosome 7	NC_031681.1	2238284	2239992	-	30068980	0	FVEG_11468	532	asparaginyl-tRNA synthetase	Aminoacyl-tRNA biosynthesis		asparagine-tRNA ligase activity [GO:0004816]; ATP binding [GO:0005524]; nucleic acid binding [GO:0003676]; asparaginyl-tRNA aminoacylation [GO:0006421]
10456_g	XP_018759062	chromosome 7	NC_031681.1	2243008	2244033	+	30068981	0	FVEG_11469	341	hypothetical protein FVEG_11469
10457_g	XP_018759064	chromosome 7	NC_031681.1	2246412	2249686	-	30068982	0	FVEG_11470	1038	hypothetical protein FVEG_11470	Protein processing in endoplasmic reticulum		COPII vesicle coat [GO:0030127]; endoplasmic reticulum membrane [GO:0005789]; Golgi membrane [GO:0000139]; zinc ion binding [GO:0008270]; endoplasmic reticulum to Golgi vesicle-mediated transport [GO:0006888]; intracellular protein transport [GO:0006886]
10458_g	XP_018759068										histone H1/5
10459_g	XP_018759069	chromosome 7	NC_031681.1	2256145	2257998	+	30068984	0	FVEG_11472	617	hypothetical protein FVEG_11472
1046_g	XP_018743572	chromosome 1	NC_031675.1	3201887	3206896	-	30059339	0	FVEG_01009	1669	bloom syndrome protein	Homologous recombination		3'-5' DNA helicase activity [GO:0043138]; ATP binding [GO:0005524]; hydrolase activity [GO:0016787]; nucleic acid binding [GO:0003676]; DNA recombination [GO:0006310]; DNA repair [GO:0006281]; DNA replication [GO:0006260]
10460_g	XP_018759072	chromosome 7	NC_031681.1	2261333	2263263	-	30068986	0	FVEG_11474	593	hypothetical protein FVEG_11474			integral component of membrane [GO:0016021]
10461_g	XP_037205186										uncharacterized protein
10462_g	XP_018759075	chromosome 7	NC_031681.1	2264951	2266336	+	30068988	0	FVEG_11476	426	glutaryl-CoA dehydrogenase	Fatty acid degradation ; Lysine degradation ; Tryptophan metabolism ; Metabolic pathways ; Biosynthesis of secondary metabolites		flavin adenine dinucleotide binding [GO:0050660]; oxidoreductase activity, acting on the CH-CH group of donors [GO:0016627]
10463_g	XP_036543650										ubiquitin-conjugating enzyme E2
10464_g	XP_018759077	chromosome 7	NC_031681.1	2271112	2272955	+	30068990	0	FVEG_11478	576	NADPH oxidase	Phagosome		integral component of membrane [GO:0016021]; oxidoreductase activity [GO:0016491]; ion transport [GO:0006811]
10465_g	XP_018759079	chromosome 7	NC_031681.1	2275833	2277483	+	30068991	0	FVEG_11479	494	hypothetical protein FVEG_11479			integral component of membrane [GO:0016021]
10466_g	XP_018759080	chromosome 7	NC_031681.1	2278804	2280500	+	30068992	0	FVEG_11480	493	hypothetical protein FVEG_11480			integral component of membrane [GO:0016021]; transmembrane transporter activity [GO:0022857]
10467_g	XP_018759085	chromosome 7	NC_031681.1	2281864	2282283	+	30068993	0	FVEG_11481	139	hypothetical protein FVEG_11481
10468_g	XP_018759086	chromosome 7	NC_031681.1	2283596	2284806	+	30068994	0	FVEG_11482	372	hypothetical protein FVEG_11482
10469_g	XP_018759083	chromosome 7	NC_031681.1	2285975	2288363	-	30068995	0	FVEG_11483	719	hypothetical protein FVEG_11483			nucleus [GO:0005634]; DNA-binding transcription factor activity, RNA polymerase II-specific [GO:0000981]; zinc ion binding [GO:0008270]
1047_g	XP_018743570	chromosome 1	NC_031675.1	3208315	3214223	+	30059338	0	FVEG_01008	1852	hypothetical protein FVEG_01008
10470_g	XP_018759082										hypothetical protein
10471_g	XP_018759089	chromosome 7	NC_031681.1	2297302	2300626	-	30068997	0	FVEG_11485	1087	hypothetical protein FVEG_11485
10472_g	XP_018759090	chromosome 7	NC_031681.1	2300660	2301975	-	30068998	0	FVEG_11486	420	hypothetical protein FVEG_11486
10473_g	XP_018759091	chromosome 7	NC_031681.1	2303039	2305083	+	30068999	0	FVEG_11487	564	hypothetical protein FVEG_11487
10474_g	XP_018759093	chromosome 7	NC_031681.1	2305602	2309030	+	30069000	0	FVEG_11488	1142	hypothetical protein FVEG_11488
10475_g	XP_037205175										anaphase-promoting complex subunit 10
10476_g	XP_018759098	chromosome 7	NC_031681.1	2313673	2315352	+	30069002	0	FVEG_11490	559	hypothetical protein FVEG_11490			integral component of membrane [GO:0016021]; channel activity [GO:0015267]
10477_g	XP_018759099	chromosome 7	NC_031681.1	2316053	2316262	-	30073912	0	FVEG_17036	69	hypothetical protein FVEG_17036			integral component of membrane [GO:0016021]
10478_g	XP_018759100	chromosome 7	NC_031681.1	2319563	2320221	+	30069003	0	FVEG_11491	161	hypothetical protein FVEG_11491
10479_g	XP_018759102	chromosome 7	NC_031681.1	2321304	2322710	-	30069004	0	FVEG_11492	415	hypothetical protein FVEG_11492			aspartic-type endopeptidase activity [GO:0004190]
1048_g	XP_018743569	chromosome 1	NC_031675.1	3214496	3215298	-	30059337	0	FVEG_01007	196	hypothetical protein FVEG_01007	Mitophagy - yeast		integral component of membrane [GO:0016021]
10480_g	XP_018759103	chromosome 7	NC_031681.1	2323828	2326845	-	30069005	0	FVEG_11493	1005	hypoxia up-regulated 1	Protein processing in endoplasmic reticulum		ATP binding [GO:0005524]; ATPase activity [GO:0016887]
10481_g	XP_018759104	chromosome 7	NC_031681.1	2328244	2329735	-	30069006	0	FVEG_11494	420	hypothetical protein FVEG_11494
10482_g	XP_018759105	chromosome 7	NC_031681.1	2330632	2331031	-	30069007	0	FVEG_11495	78	hypothetical protein FVEG_11495			protein heterodimerization activity [GO:0046982]
10483_g	XP_018759106	chromosome 7	NC_031681.1	2331374	2331977	+	30069008	0	FVEG_11496	138	prefoldin subunit 4			prefoldin complex [GO:0016272]; unfolded protein binding [GO:0051082]; protein folding [GO:0006457]
10484_g	XP_018759107	chromosome 7	NC_031681.1	2333087	2335029	+	30069009	0	FVEG_11497	566	hypothetical protein FVEG_11497			integral component of membrane [GO:0016021]; transmembrane transporter activity [GO:0022857]
10485_g	XP_018759108	chromosome 7	NC_031681.1	2335433	2338569	-	30073914	0	FVEG_17038	1028	hypothetical protein FVEG_17038
10486_g	XP_018759110	chromosome 7	NC_031681.1	2340339	2342753	+	30069010	0	FVEG_11500	766	5-methyltetrahydropteroyltriglutamate-homocysteine methyltransferase	Cysteine and methionine metabolism ; Selenocompound metabolism ; Metabolic pathways ; Biosynthesis of secondary metabolites ; Biosynthesis of amino acids	PATHWAY: Amino-acid biosynthesis; L-methionine biosynthesis via de novo pathway; L-methionine from L-homocysteine (MetE route): step 1/1. {ECO:0000256|ARBA:ARBA00004681}.	5-methyltetrahydropteroyltriglutamate-homocysteine S-methyltransferase activity [GO:0003871]; zinc ion binding [GO:0008270]; methionine biosynthetic process [GO:0009086]; methylation [GO:0032259]
10487_g	XP_018759111	chromosome 7	NC_031681.1	2343380	2345230	+	30069011	0	FVEG_11501	616	hypothetical protein FVEG_11501			DNA binding [GO:0003677]
10488_g	XP_018759114	chromosome 7	NC_031681.1	2346040	2346295	+	30073915	0	FVEG_17039	58	hypothetical protein FVEG_17039
10489_g	XP_018759115	chromosome 7	NC_031681.1	2346960	2348266	-	30069012	0	FVEG_11502	381	hypothetical protein FVEG_11502			integral component of membrane [GO:0016021]
1049_g	XP_018743568	chromosome 1	NC_031675.1	3216462	3219734	-	30059336	0	FVEG_01006	1090	fanconi anemia group M protein			nucleus [GO:0005634]; 3'-5' DNA helicase activity [GO:0043138]; ATP binding [GO:0005524]; DNA binding [GO:0003677]; hydrolase activity [GO:0016787]; DNA repair [GO:0006281]
10490_g	XP_018759116	chromosome 7	NC_031681.1	2350107	2351235	-	30069013	0	FVEG_11503	358	hypothetical protein FVEG_11503			metal ion binding [GO:0046872]
10491_g	XP_018759117	chromosome 7	NC_031681.1	2352052	2352198	+	30073916	0	FVEG_17040	48	hypothetical protein FVEG_17040	N-Glycan biosynthesis ; Various types of N-glycan biosynthesis ; Metabolic pathways ; Protein processing in endoplasmic reticulum		endoplasmic reticulum membrane [GO:0005789]; integral component of membrane [GO:0016021]
10492_g	XP_018759118	chromosome 7	NC_031681.1	2353267	2355004	+	30069014	0	FVEG_11504	251	hypothetical protein FVEG_11504	Nucleocytoplasmic transport ; mRNA surveillance pathway ; Spliceosome		RNA binding [GO:0003723]
10493_g	XP_018759119	chromosome 7	NC_031681.1	2355821	2356697	-	30069015	0	FVEG_11505	211	hypothetical protein FVEG_11505
10494_g	XP_018759120	chromosome 7	NC_031681.1	2357857	2358600	+	30069016	0	FVEG_11506	228	hypothetical protein FVEG_11506	Endocytosis		vacuolar transport [GO:0007034]
10496_g	XP_018759122	chromosome 7	NC_031681.1	2371676	2372140	+	30069018	0	FVEG_11508	154	hypothetical protein FVEG_11508
10497_g	XP_018759123	chromosome 7	NC_031681.1	2375462	2376139	+	30069019	0	FVEG_11509	204	hypothetical protein FVEG_11509			catalytic activity [GO:0003824]
10498_g	XP_018759127	chromosome 7	NC_031681.1	2385000	2390010	+	30069020	0	FVEG_11510	1607	hypothetical protein FVEG_11510			nucleus [GO:0005634]; transcription coregulator activity [GO:0003712]; transcription factor binding [GO:0008134]
10499_g	XP_018759128	chromosome 7	NC_031681.1	2391550	2392185	+	30073918	0	FVEG_17042	211	phosphatidylinositol glycan, class H	Glycosylphosphatidylinositol (GPI)-anchor biosynthesis ; Metabolic pathways	PATHWAY: Glycolipid biosynthesis. {ECO:0000256|ARBA:ARBA00004934}.; PATHWAY: Glycolipid biosynthesis; glycosylphosphatidylinositol-anchor biosynthesis. {ECO:0000256|ARBA:ARBA00004687}.	glycosylphosphatidylinositol-N-acetylglucosaminyltransferase (GPI-GnT) complex [GO:0000506]; phosphatidylinositol N-acetylglucosaminyltransferase activity [GO:0017176]; GPI anchor biosynthetic process [GO:0006506]
105_g	XP_018756912	chromosome 1	NC_031675.1	270069	271214	+	30073558	0	FVEG_16682	381	hypothetical protein FVEG_16682
1050_g	XP_018743567	chromosome 1	NC_031675.1	3220989	3223177	+	30059335	0	FVEG_01005	658	hypothetical protein FVEG_01005	Ribosome biogenesis in eukaryotes ; Nucleocytoplasmic transport ; mRNA surveillance pathway		nucleus [GO:0005634]; mRNA transport [GO:0051028]
10500_g	XP_018759129	chromosome 7	NC_031681.1	2392293	2394098	-	30069021	0	FVEG_11511	601	hypothetical protein FVEG_11511			pseudouridine synthase activity [GO:0009982]; RNA binding [GO:0003723]; pseudouridine synthesis [GO:0001522]; tRNA processing [GO:0008033]
10501_g	XP_018759131	chromosome 7	NC_031681.1	2394389	2395060	+	30069022	0	FVEG_11512	187	hypothetical protein FVEG_11512			GTP binding [GO:0005525]; GTPase activity [GO:0003924]
10502_g	XP_018759130	chromosome 7	NC_031681.1	2395141	2395660	-	30069023	0	FVEG_11513	150	hypothetical protein FVEG_11513			RNA polymerase III complex [GO:0005666]; DNA-directed 5'-3' RNA polymerase activity [GO:0003899]; nucleotide binding [GO:0000166]; transcription initiation from RNA polymerase III promoter [GO:0006384]
10503_g	XP_018759133	chromosome 7	NC_031681.1	2398717	2400102	+	30069024	0	FVEG_11514	442	ribose-phosphate pyrophosphokinase	Pentose phosphate pathway ; Purine metabolism ; Metabolic pathways ; Biosynthesis of secondary metabolites ; Carbon metabolism ; Biosynthesis of amino acids		kinase activity [GO:0016301]; magnesium ion binding [GO:0000287]; ribose phosphate diphosphokinase activity [GO:0004749]; nucleoside metabolic process [GO:0009116]; nucleotide biosynthetic process [GO:0009165]
10504_g	XP_018759134	chromosome 7	NC_031681.1	2401206	2404874	-	30069025	0	FVEG_11515	1198	hypothetical protein FVEG_11515	Ubiquitin mediated proteolysis		NAD+ ADP-ribosyltransferase activity [GO:0003950]
10505_g	XP_018759135	chromosome 7	NC_031681.1	2406492	2408465	+	30069026	0	FVEG_11516	657	hypothetical protein FVEG_11516			integral component of membrane [GO:0016021]
10506_g	XP_018759136	chromosome 7	NC_031681.1	2408827	2409709	-	30069027	0	FVEG_11517	246	hypothetical protein FVEG_11517
10507_g	XP_018759137	chromosome 7	NC_031681.1	2413441	2416147	+	30069028	0	FVEG_11518	865	hypothetical protein FVEG_11518
10508_g	XP_018759138	chromosome 7	NC_031681.1	2417644	2418165	-	30069029	0	FVEG_11519	136	50S ribosomal protein L26e	Ribosome		large ribosomal subunit [GO:0015934]; RNA binding [GO:0003723]; structural constituent of ribosome [GO:0003735]; translation [GO:0006412]
10509_g	XP_018759139	chromosome 7	NC_031681.1	2418660	2419592	-	30069030	0	FVEG_11520	261	cytochrome c oxidase assembly protein subunit 11	Oxidative phosphorylation ; Metabolic pathways		integral component of membrane [GO:0016021]; mitochondrial inner membrane [GO:0005743]; copper ion binding [GO:0005507]
1051_g	XP_018743566	chromosome 1	NC_031675.1	3227142	3229373	+	30059334	0	FVEG_01004	743	hypothetical protein FVEG_01004			integral component of membrane [GO:0016021]
10510_g	XP_018759141	chromosome 7	NC_031681.1	2421026	2422751	+	30069031	0	FVEG_11521	540	hypothetical protein FVEG_11521			integral component of membrane [GO:0016021]
10511_g	XP_018759142	chromosome 7	NC_031681.1	2423315	2425014	-	30069032	0	FVEG_11522	523	hypothetical protein FVEG_11522			oxidoreductase activity [GO:0016491]
10512_g	XP_018759146	chromosome 7	NC_031681.1	2426668	2427482	+	30069033	0	FVEG_11523	227	vesicle transport through interaction with t-SNAREs 1	SNARE interactions in vesicular transport ; Autophagy - yeast		integral component of membrane [GO:0016021]; intracellular protein transport [GO:0006886]; vesicle-mediated transport [GO:0016192]
10513_g	XP_018759147	chromosome 7	NC_031681.1	2428237	2430209	+	30069034	0	FVEG_11524	554	hypothetical protein FVEG_11524
10514_g	XP_018759149	chromosome 7	NC_031681.1	2431271	2433373	+	30069035	0	FVEG_11525	700	hypothetical protein FVEG_11525
10515_g	XP_018759150	chromosome 7	NC_031681.1	2437093	2439589	+	30069036	0	FVEG_11526	815	hypothetical protein FVEG_11526			nucleus [GO:0005634]; DNA binding [GO:0003677]; DNA-binding transcription factor activity, RNA polymerase II-specific [GO:0000981]; zinc ion binding [GO:0008270]; transcription, DNA-templated [GO:0006351]
10516_g	XP_018759151	chromosome 7	NC_031681.1	2440161	2440790	-	30069037	0	FVEG_11527	209	hypothetical protein FVEG_11527
10517_g	XP_018759152	chromosome 7	NC_031681.1	2441505	2442941	+	30069038	0	FVEG_11528	458	sterol carrier protein 2	Biosynthesis of unsaturated fatty acids ; Metabolic pathways ; Fatty acid metabolism ; Peroxisome		transferase activity, transferring acyl groups other than amino-acyl groups [GO:0016747]
10518_g	XP_018759153	chromosome 7	NC_031681.1	2444113	2445000	+	30069039	0	FVEG_11529	295	hypothetical protein FVEG_11529
10519_g	XP_031035178										uncharacterized protein
1052_g	XP_018743564	chromosome 1	NC_031675.1	3234209	3236244	+	30059333	0	FVEG_01003	657	hypothetical protein FVEG_01003			protein dimerization activity [GO:0046983]
10520_g	XP_018759187	chromosome 7	NC_031681.1	2453388	2454630	+	30069040	0	FVEG_11531	353	alcohol dehydrogenase 1	Glycolysis / Gluconeogenesis ; Fatty acid degradation ; Tyrosine metabolism ; Pyruvate metabolism ; Metabolic pathways ; Biosynthesis of secondary metabolites		oxidoreductase activity [GO:0016491]; zinc ion binding [GO:0008270]
10521_g	XP_018759188	chromosome 7	NC_031681.1	2456070	2457716	-	30069041	0	FVEG_11532	439	actin-like protein 3	Autophagy - yeast ; Endocytosis		Arp2/3 protein complex [GO:0005885]; actin binding [GO:0003779]; ATP binding [GO:0005524]; Arp2/3 complex-mediated actin nucleation [GO:0034314]
10522_g	XP_018759189	chromosome 7	NC_031681.1	2458776	2460680	+	30069042	0	FVEG_11533	600	hypothetical protein FVEG_11533			threonine-type endopeptidase activity [GO:0004298]
10523_g	XP_018759190	chromosome 7	NC_031681.1	2461047	2462117	-	30069043	0	FVEG_11534	356	transcription initiation factor TFIIH subunit 3	Basal transcription factors ; Nucleotide excision repair		transcription factor TFIIH core complex [GO:0000439]; translation initiation factor activity [GO:0003743]; nucleotide-excision repair [GO:0006289]; regulation of transcription, DNA-templated [GO:0006355]
10524_g	XP_018759191	chromosome 7	NC_031681.1	2462889	2465058	+	30069044	0	FVEG_11535	704	hypothetical protein FVEG_11535
10525_g	XP_018759192	chromosome 7	NC_031681.1	2465233	2466936	-	30069045	0	FVEG_11536	567	hypothetical protein FVEG_11536			S-adenosylmethionine-dependent tRNA (m5U54) methyltransferase activity [GO:0030697]
10526_g	XP_018759193	chromosome 7	NC_031681.1	2467877	2469929	+	30073922	0	FVEG_17046	565	gamma-glutamyltransferase	Taurine and hypotaurine metabolism ; Cyanoamino acid metabolism ; Glutathione metabolism ; Metabolic pathways		glutathione hydrolase activity [GO:0036374]; hypoglycin A gamma-glutamyl transpeptidase activity [GO:0102953]; leukotriene C4 gamma-glutamyl transferase activity [GO:0103068]; glutathione catabolic process [GO:0006751]
10527_g	XP_018759193	chromosome 7	NC_031681.1	2467877	2469929	+	30073922	0	FVEG_17046	565	gamma-glutamyltransferase	Taurine and hypotaurine metabolism ; Cyanoamino acid metabolism ; Glutathione metabolism ; Metabolic pathways		glutathione hydrolase activity [GO:0036374]; hypoglycin A gamma-glutamyl transpeptidase activity [GO:0102953]; leukotriene C4 gamma-glutamyl transferase activity [GO:0103068]; glutathione catabolic process [GO:0006751]
10528_g	XP_018759195	chromosome 7	NC_031681.1	2470130	2471885	-	30069046	0	FVEG_11539	532	alpha-1,2-mannosyltransferase alg-11	N-Glycan biosynthesis ; Various types of N-glycan biosynthesis ; Metabolic pathways	PATHWAY: Protein modification; protein glycosylation. {ECO:0000256|RuleBase:RU367051}.	endoplasmic reticulum membrane [GO:0005789]; integral component of membrane [GO:0016021]; GDP-Man:Man3GlcNAc2-PP-Dol alpha-1,2-mannosyltransferase activity [GO:0004377]; protein glycosylation [GO:0006486]
10529_g	XP_018759196	chromosome 7	NC_031681.1	2472972	2474033	+	30073923	0	FVEG_17047	353	hypothetical protein FVEG_17047			integral component of membrane [GO:0016021]; membrane insertase activity [GO:0032977]
1053_g	XP_018743563	chromosome 1	NC_031675.1	3238792	3240921	+	30059331	0	FVEG_01001	631	cell division cycle 14	Cell cycle - yeast ; Meiosis - yeast		protein tyrosine phosphatase activity [GO:0004725]; protein tyrosine/serine/threonine phosphatase activity [GO:0008138]; cell cycle [GO:0007049]; cell division [GO:0051301]; regulation of exit from mitosis [GO:0007096]
10530_g	XP_018759197	chromosome 7	NC_031681.1	2474168	2475007	-	30069047	0	FVEG_11540	262	syntaxin 7			integral component of membrane [GO:0016021]; vesicle-mediated transport [GO:0016192]
10531_g	XP_018759198	chromosome 7	NC_031681.1	2475583	2477552	+	30069048	0	FVEG_11541	620	hypothetical protein FVEG_11541	Nucleocytoplasmic transport		integral component of membrane [GO:0016021]; nuclear pore [GO:0005643]; mRNA transport [GO:0051028]; protein transport [GO:0015031]
10532_g	XP_018759199	chromosome 7	NC_031681.1	2478113	2479399	+	30069049	0	FVEG_11542	428	hypothetical protein FVEG_11542			integral component of membrane [GO:0016021]
10533_g	XP_018759200	chromosome 7	NC_031681.1	2479961	2480563	+	30069050	0	FVEG_11543	200	hypothetical protein FVEG_11543
10534_g	XP_018759201	chromosome 7	NC_031681.1	2481106	2483069	-	30069051	0	FVEG_11544	583	hypothetical protein FVEG_11544			nucleus [GO:0005634]; DNA-binding transcription factor activity, RNA polymerase II-specific [GO:0000981]; sequence-specific DNA binding [GO:0043565]
10535_g	XP_018759208	chromosome 7	NC_031681.1	2491009	2493633	-	30069053	0	FVEG_11546	855	chromosome transmission fidelity protein 4			nucleus [GO:0005634]
10536_g	XP_018759209	chromosome 7	NC_031681.1	2494017	2495297	+	30069054	0	FVEG_11547	393	hypothetical protein FVEG_11547
10537_g	XP_018759210	chromosome 7	NC_031681.1	2499428	2502426	+	30069055	0	FVEG_11548	981	hypothetical protein FVEG_11548
10538_g	XP_018759211	chromosome 7	NC_031681.1	2502704	2503064	-	30069056	0	FVEG_11549	102	hypothetical protein FVEG_11549
10539_g	XP_018759213	chromosome 7	NC_031681.1	2504441	2505505	-	30069057	0	FVEG_11550	202	GTP-binding protein ypt1			GTP binding [GO:0005525]; GTPase activity [GO:0003924]
1054_g	XP_018743562	chromosome 1	NC_031675.1	3241612	3242610	-	30059330	0	FVEG_01000	332	hypothetical protein FVEG_01000			ATP binding [GO:0005524]; protein kinase activity [GO:0004672]
10540_g	XP_018759214	chromosome 7	NC_031681.1	2506849	2507771	+	30069058	0	FVEG_11551	289	hypothetical protein FVEG_11551
10541_g	XP_018759216	chromosome 7	NC_031681.1	2508602	2509291	-	30069059	0	FVEG_11552	169	hypothetical protein FVEG_11552	RNA degradation		Lsm1-7-Pat1 complex [GO:1990726]; nucleus [GO:0005634]; P-body [GO:0000932]; chromatin binding [GO:0003682]; mRNA binding [GO:0003729]; RNA cap binding [GO:0000339]; deadenylation-dependent decapping of nuclear-transcribed mRNA [GO:0000290]; mRNA processing [GO:0006397]
10542_g	XP_018759217	chromosome 7	NC_031681.1	2510496	2511246	-	30069060	0	FVEG_11553	163	hypothetical protein FVEG_11553			hydrolase activity [GO:0016787]
10543_g	XP_018759227	chromosome 7	NC_031681.1	2517722	2518891	+	30069061	0	FVEG_11554	389	arginine-tRNA-protein transferase			arginyltransferase activity [GO:0004057]
10544_g	XP_018759228	chromosome 7	NC_031681.1	2519381	2520449	+	30069062	0	FVEG_11555	339	hypothetical protein FVEG_11555	RNA degradation
10545_g	XP_018759229	chromosome 7	NC_031681.1	2520601	2521391	-	30069063	0	FVEG_11556	243	hypothetical protein FVEG_11556			integral component of membrane [GO:0016021]
10546_g	XP_018759230	chromosome 7	NC_031681.1	2522101	2522980	+	30069064	0	FVEG_11557	106	cytochrome c	Oxidative phosphorylation ; Metabolic pathways		mitochondrial intermembrane space [GO:0005758]; respirasome [GO:0070469]; electron transfer activity [GO:0009055]; heme binding [GO:0020037]; metal ion binding [GO:0046872]
10547_g	XP_018759231	chromosome 7	NC_031681.1	2524019	2526283	-	30069065	0	FVEG_11558	754	hypothetical protein FVEG_11558	Ribosome biogenesis in eukaryotes		ATP binding [GO:0005524]; ATPase activity [GO:0016887]
10548_g	XP_018759232	chromosome 7	NC_031681.1	2527195	2527918	+	30069066	0	FVEG_11559	201	hypothetical protein FVEG_11559	Endocytosis		vacuolar transport [GO:0007034]
10549_g	XP_018759233	chromosome 7	NC_031681.1	2528090	2529160	-	30069067	0	FVEG_11560	323	serine/threonine protein kinase			protein serine/threonine kinase activity [GO:0004674]; protein-ribulosamine 3-kinase activity [GO:0102193]
1055_g	XP_018743561										hypothetical protein
10550_g	XP_025593892										uncharacterized protein
10551_g	XP_018759235	chromosome 7	NC_031681.1	2533421	2535018	-	30069068	0	FVEG_11561	447	succinyl-CoA ligase	Citrate cycle (TCA cycle) ; Propanoate metabolism ; Metabolic pathways ; Biosynthesis of secondary metabolites ; Carbon metabolism	PATHWAY: Carbohydrate metabolism; tricarboxylic acid cycle; succinate from succinyl-CoA (ligase route): step 1/1. {ECO:0000256|ARBA:ARBA00005064, ECO:0000256|HAMAP-Rule:MF_03219}.	mitochondrion [GO:0005739]; ATP binding [GO:0005524]; magnesium ion binding [GO:0000287]; succinate-CoA ligase (ADP-forming) activity [GO:0004775]; succinyl-CoA metabolic process [GO:0006104]; tricarboxylic acid cycle [GO:0006099]
10552_g	XP_018759238	chromosome 7	NC_031681.1	2535950	2536438	-	30069069	0	FVEG_11562	162	hypothetical protein FVEG_11562			methylated-DNA-[protein]-cysteine S-methyltransferase activity [GO:0003908]; DNA repair [GO:0006281]; methylation [GO:0032259]
10553_g	XP_018759239	chromosome 7	NC_031681.1	2537855	2538592	-	30069070	0	FVEG_11563	228	hypothetical protein FVEG_11563			iron-sulfur cluster binding [GO:0051536]; iron-sulfur cluster assembly [GO:0016226]
10554_g	XP_018759240	chromosome 7	NC_031681.1	2541286	2542906	+	30069071	0	FVEG_11564	502	hypothetical protein FVEG_11564			integral component of membrane [GO:0016021]; transmembrane transporter activity [GO:0022857]
10555_g	XP_018759244	chromosome 7	NC_031681.1	2544049	2547727	-	30069072	0	FVEG_11565	1209	hypothetical protein FVEG_11565			guanyl-nucleotide exchange factor activity [GO:0005085]; small GTPase mediated signal transduction [GO:0007264]
10556_g	XP_018759245	chromosome 7	NC_031681.1	2553004	2553357	-	30073927	0	FVEG_17051	101	hypothetical protein FVEG_17051
10557_g	XP_018759247	chromosome 7	NC_031681.1	2562737	2565026	-	30069074	0	FVEG_11567	652	hypothetical protein FVEG_11567			integral component of membrane [GO:0016021]
10558_g	XP_018759251	chromosome 7	NC_031681.1	2570550	2572440	-	30069075	0	FVEG_11568	575	hypothetical protein FVEG_11568			integral component of membrane [GO:0016021]; amino acid transport [GO:0006865]; transmembrane transport [GO:0055085]
10559_g	XP_018759253	chromosome 7	NC_031681.1	2578877	2580872	+	30069076	0	FVEG_11569	561	hypothetical protein FVEG_11569			integral component of membrane [GO:0016021]; transmembrane transport [GO:0055085]
1056_g	XP_018743560	chromosome 1	NC_031675.1	3243820	3247927	-	30059328	0	FVEG_00998	1345	hypothetical protein FVEG_00998	ABC transporters		integral component of membrane [GO:0016021]; ATP binding [GO:0005524]; ATPase-coupled transmembrane transporter activity [GO:0042626]
10560_g	XP_018759254	chromosome 7	NC_031681.1	2581296	2583865	-	30073930	0	FVEG_17054	720	hypothetical protein FVEG_17054			nucleus [GO:0005634]; DNA binding [GO:0003677]; DNA-binding transcription factor activity, RNA polymerase II-specific [GO:0000981]; zinc ion binding [GO:0008270]; transcription, DNA-templated [GO:0006351]
10561_g	XP_018759257	chromosome 7	NC_031681.1	2584796	2585837	+	30069077	0	FVEG_11572	327	hypothetical protein FVEG_11572
10562_g	XP_018759258	chromosome 7	NC_031681.1	2586577	2588072	+	30069078	0	FVEG_11573	461	alanine-glyoxylate transaminase/(R)-3-amino-2-methylpropionate-pyruvate transaminase	Alanine, aspartate and glutamate metabolism ; Glycine, serine and threonine metabolism ; Glyoxylate and dicarboxylate metabolism ; Methane metabolism ; Metabolic pathways ; Biosynthesis of secondary metabolites ; Carbon metabolism ; Peroxisome		catalytic activity [GO:0003824]
10563_g	XP_018759259	chromosome 7	NC_031681.1	2589490	2593267	+	30069079	0	FVEG_11574	1079	hypothetical protein FVEG_11574	Ribosome biogenesis in eukaryotes ; Nucleocytoplasmic transport		kinetochore [GO:0000776]; nuclear periphery [GO:0034399]; spindle pole body [GO:0005816]; nuclear export signal receptor activity [GO:0005049]; nuclear import signal receptor activity [GO:0061608]; small GTPase binding [GO:0031267]; U1 snRNA binding [GO:0030619]; U2 snRNA binding [GO:0030620]; U4 snRNA binding [GO:0030621]; U5 snRNA binding [GO:0030623]; U6 snRNA binding [GO:0017070]; mRNA export…
10565_g	XP_018759260	chromosome 7	NC_031681.1	2594402	2595787	-	30069080	0	FVEG_11575	461	hypothetical protein FVEG_11575			nucleus [GO:0005634]; DNA-binding transcription factor activity, RNA polymerase II-specific [GO:0000981]; zinc ion binding [GO:0008270]
10566_g	XP_018759261	chromosome 7	NC_031681.1	2596913	2598872	-	30069081	0	FVEG_11576	635	ATP-dependent rRNA helicase SPB4			nucleolus [GO:0005730]; ATP binding [GO:0005524]; hydrolase activity [GO:0016787]; RNA binding [GO:0003723]; RNA helicase activity [GO:0003724]; rRNA processing [GO:0006364]
10567_g	XP_018759262	chromosome 7	NC_031681.1	2600418	2601620	+	30069082	0	FVEG_11577	400	phosphatidate cytidylyltransferase	Glycerophospholipid metabolism ; Metabolic pathways ; Biosynthesis of secondary metabolites		integral component of membrane [GO:0016021]; diacylglycerol kinase activity [GO:0004143]; nucleotidyltransferase activity [GO:0016779]
10568_g	XP_018759267	chromosome 7	NC_031681.1	2607760	2608588	+	30069083	0	FVEG_11578	185	hypothetical protein FVEG_11578			endosome [GO:0005768]
10569_g	XP_018759267	chromosome 7	NC_031681.1	2607760	2608588	+	30069083	0	FVEG_11578	185	hypothetical protein FVEG_11578			endosome [GO:0005768]
1057_g	XP_018743558	chromosome 1	NC_031675.1	3249868	3250452	+	30059327	0	FVEG_00997	194	hypothetical protein FVEG_00997			N-acetyltransferase activity [GO:0008080]
10570_g	XP_018759269	chromosome 7	NC_031681.1	2609934	2610425	-	30069084	0	FVEG_11579	163	hypothetical protein FVEG_11579
10571_g	XP_018759270	chromosome 7	NC_031681.1	2611272	2611877	+	30069085	0	FVEG_11580	201	hypothetical protein FVEG_11580
10572_g	XP_018759271	chromosome 7	NC_031681.1	2612392	2613549	-	30069086	0	FVEG_11581	366	hypothetical protein FVEG_11581			spliceosomal complex [GO:0005681]; RNA splicing [GO:0008380]
10573_g	XP_018759272	chromosome 7	NC_031681.1	2613886	2616304	+	30069087	0	FVEG_11582	772	vesicle-fusing ATPase	Autophagy - yeast		cytoplasm [GO:0005737]; ATP binding [GO:0005524]; ATPase activity [GO:0016887]; hydrolase activity [GO:0016787]; protein transport [GO:0015031]; SNARE complex disassembly [GO:0035494]
10574_g	XP_018759275	chromosome 7	NC_031681.1	2619968	2625699	+	30069088	0	FVEG_11583	1820	hypothetical protein FVEG_11583			guanyl-nucleotide exchange factor activity [GO:0005085]; small GTPase mediated signal transduction [GO:0007264]
10575_g	XP_018759276	chromosome 7	NC_031681.1	2626844	2627953	-	30069089	0	FVEG_11584	293	40S ribosomal protein S0	Ribosome		cytosolic small ribosomal subunit [GO:0022627]; structural constituent of ribosome [GO:0003735]; ribosomal small subunit assembly [GO:0000028]; translation [GO:0006412]
10576_g	XP_018759277	chromosome 7	NC_031681.1	2628327	2629334	+	30069090	0	FVEG_11585	318	hypothetical protein FVEG_11585			ribosome [GO:0005840]; structural constituent of ribosome [GO:0003735]; translation [GO:0006412]
10577_g	XP_018759278	chromosome 7	NC_031681.1	2629555	2630809	-	30069091	0	FVEG_11586	364	V-type proton ATPase subunit D	Oxidative phosphorylation ; Metabolic pathways ; Phagosome		fungal-type vacuole membrane [GO:0000329]; proton-transporting V-type ATPase, V0 domain [GO:0033179]; proton-transporting ATPase activity, rotational mechanism [GO:0046961]; vacuolar transport [GO:0007034]
10578_g	XP_018759279	chromosome 7	NC_031681.1	2631276	2633209	+	30069092	0	FVEG_11587	567	hypothetical protein FVEG_11587	Ribosome biogenesis in eukaryotes		box C/D RNP complex [GO:0031428]; nucleolus [GO:0005730]; small-subunit processome [GO:0032040]; snRNA binding [GO:0017069]; endonucleolytic cleavage in 5'-ETS of tricistronic rRNA transcript (SSU-rRNA, 5.8S rRNA, LSU-rRNA) [GO:0000480]; endonucleolytic cleavage in ITS1 to separate SSU-rRNA from 5.8S rRNA and LSU-rRNA from tricistronic rRNA transcript (SSU-rRNA, 5.8S rRNA, LSU-rRNA) [GO:0000447];…
10579_g	XP_018759279	chromosome 7	NC_031681.1	2631276	2633209	+	30069092	0	FVEG_11587	567	hypothetical protein FVEG_11587	Ribosome biogenesis in eukaryotes		box C/D RNP complex [GO:0031428]; nucleolus [GO:0005730]; small-subunit processome [GO:0032040]; snRNA binding [GO:0017069]; endonucleolytic cleavage in 5'-ETS of tricistronic rRNA transcript (SSU-rRNA, 5.8S rRNA, LSU-rRNA) [GO:0000480]; endonucleolytic cleavage in ITS1 to separate SSU-rRNA from 5.8S rRNA and LSU-rRNA from tricistronic rRNA transcript (SSU-rRNA, 5.8S rRNA, LSU-rRNA) [GO:0000447];…
1058_g	XP_018743557	chromosome 1	NC_031675.1	3252214	3254148	+	30059326	0	FVEG_00996	609	hypothetical protein FVEG_00996			integral component of membrane [GO:0016021]; transmembrane transporter activity [GO:0022857]
10580_g	XP_018759280	chromosome 7	NC_031681.1	2634549	2635731	-	30069093	0	FVEG_11588	356	hypothetical protein FVEG_11588			plasma membrane [GO:0005886]
10581_g	XP_018759282	chromosome 7	NC_031681.1	2639645	2641403	-	30069094	0	FVEG_11589	569	hypothetical protein FVEG_11589			heme binding [GO:0020037]; iron ion binding [GO:0005506]; oxidoreductase activity, acting on paired donors, with incorporation or reduction of molecular oxygen [GO:0016705]
10582_g	XP_018759283	chromosome 7	NC_031681.1	2643118	2645261	+	30069095	0	FVEG_11590	698	iron-sulfur clusters transporter ATM1, mitochondrial	ABC transporters		integral component of membrane [GO:0016021]; ATP binding [GO:0005524]; ATPase-coupled transmembrane transporter activity [GO:0042626]
10583_g	XP_018759284	chromosome 7	NC_031681.1	2650120	2651403	+	30069096	0	FVEG_11591	427	hypothetical protein FVEG_11591			UDP-glycosyltransferase activity [GO:0008194]
10584_g	XP_018759285	chromosome 7	NC_031681.1	2651802	2651981	-	30073934	0	FVEG_17058	59	hypothetical protein FVEG_17058			integral component of membrane [GO:0016021]
10585_g	XP_037210907										meiosis mei2
10586_g	XP_018759287	chromosome 7	NC_031681.1	2656462	2661951	-	30069098	0	FVEG_11593	1829	hypothetical protein FVEG_11593	Arginine biosynthesis ; Atrazine degradation ; Metabolic pathways		ATP binding [GO:0005524]; hydrolase activity [GO:0016787]; ligase activity [GO:0016874]; metal ion binding [GO:0046872]
10587_g	XP_018759288	chromosome 7	NC_031681.1	2663292	2665316	+	30069099	0	FVEG_11594	674	hypothetical protein FVEG_11594			nucleus [GO:0005634]; DNA binding [GO:0003677]; DNA-binding transcription factor activity, RNA polymerase II-specific [GO:0000981]; zinc ion binding [GO:0008270]; transcription, DNA-templated [GO:0006351]
10588_g	XP_018759289	chromosome 7	NC_031681.1	2665588	2666823	+	30069100	0	FVEG_11595	396	hypothetical protein FVEG_11595
10589_g	XP_018759290	chromosome 7	NC_031681.1	2668136	2669100	+	30069101	0	FVEG_11596	273	hypothetical protein FVEG_11596			integral component of membrane [GO:0016021]
1059_g	XP_018743556	chromosome 1	NC_031675.1	3255765	3256861	-	30059325	0	FVEG_00995	302	hypothetical protein FVEG_00995			integral component of membrane [GO:0016021]
10590_g	XP_018759292	chromosome 7	NC_031681.1	2669617	2671227	+	30069102	0	FVEG_11597	504	hypothetical protein FVEG_11597			integral component of membrane [GO:0016021]; transferase activity, transferring glycosyl groups [GO:0016757]
10591_g	XP_018759295	chromosome 7	NC_031681.1	2671759	2673366	+	30069103	0	FVEG_11598	505	hypothetical protein FVEG_11598			integral component of membrane [GO:0016021]; transmembrane transporter activity [GO:0022857]
10592_g	XP_018759296	chromosome 7	NC_031681.1	2673655	2674804	-	30069104	0	FVEG_11599	349	hypothetical protein FVEG_11599			oxidoreductase activity [GO:0016491]
10593_g	XP_018759297	chromosome 7	NC_031681.1	2678451	2679417	+	30069105	0	FVEG_11600	306	hypothetical protein FVEG_11600
10594_g	XP_018759298	chromosome 7	NC_031681.1	2681367	2683110	+	30069106	0	FVEG_11601	514	hypothetical protein FVEG_11601			integral component of membrane [GO:0016021]; transmembrane transporter activity [GO:0022857]
10595_g	XP_018759299	chromosome 7	NC_031681.1	2684284	2685561	+	30069107	0	FVEG_11602	425	hypothetical protein FVEG_11602
10596_g	XP_018759301	chromosome 7	NC_031681.1	2687134	2687709	-	30069108	0	FVEG_11603	191	hypothetical protein FVEG_11603
10597_g	XP_018759302	chromosome 7	NC_031681.1	2689305	2690362	-	30069109	0	FVEG_11604	312	hypothetical protein FVEG_11604
10598_g	XP_018759308	chromosome 7	NC_031681.1	2691739	2693715	+	30069110	0	FVEG_11605	390	saccharopine dehydrogenase (NAD+, L-lysine forming)	Lysine biosynthesis ; Lysine degradation ; Metabolic pathways ; Biosynthesis of secondary metabolites ; Biosynthesis of amino acids	PATHWAY: Amino-acid biosynthesis; L-lysine biosynthesis via AAA pathway; L-lysine from L-alpha-aminoadipate (fungal route): step 3/3. {ECO:0000256|ARBA:ARBA00004884, ECO:0000256|PIRNR:PIRNR018250}.	saccharopine dehydrogenase (NAD+, L-lysine-forming) activity [GO:0004754]; lysine biosynthetic process via aminoadipic acid [GO:0019878]
106_g	XP_037211327										uncharacterized protein
1060_g	XP_018743555	chromosome 1	NC_031675.1	3257903	3259543	-	30059324	0	FVEG_00994	546	hypothetical protein FVEG_00994			catalytic activity [GO:0003824]; DNA repair [GO:0006281]
10600_g	XP_018759309	chromosome 7	NC_031681.1	2694369	2695593	+	30073936	0	FVEG_17060	385	hypothetical protein FVEG_17060
10601_g	XP_018759310	chromosome 7	NC_031681.1	2696023	2697094	+	30069111	0	FVEG_11607	292	hypothetical protein FVEG_11607			oxidoreductase activity [GO:0016491]
10602_g	XP_018759312	chromosome 7	NC_031681.1	2706274	2707254	+	30069112	0	FVEG_11608	295	hypothetical protein FVEG_11608			integral component of membrane [GO:0016021]
10603_g	XP_018759313	chromosome 7	NC_031681.1	2707877	2708278	-	30069113	0	FVEG_11609	117	hypothetical protein FVEG_11609
10604_g	XP_018759314	chromosome 7	NC_031681.1	2710956	2712589	+	30069114	0	FVEG_11610	466	hypothetical protein FVEG_11610
10605_g	XP_018759316	chromosome 7	NC_031681.1	2719890	2720481	+	30069116	0	FVEG_11612	165	hypothetical protein FVEG_11612
10606_g	XP_018759317	chromosome 7	NC_031681.1	2720515	2721243	+	30069117	0	FVEG_11613	242	hypothetical protein FVEG_11613
10607_g	XP_018759318	chromosome 7	NC_031681.1	2721761	2723165	-	30069118	0	FVEG_11614	327	hypothetical protein FVEG_11614
10608_g	XP_018759321	chromosome 7	NC_031681.1	2723679	2727692	-	30069119	0	FVEG_11615	1322	ATPase			integral component of membrane [GO:0016021]; ATP binding [GO:0005524]; ATPase-coupled transmembrane transporter activity [GO:0042626]
10609_g	XP_018759322	chromosome 7	NC_031681.1	2729156	2730786	-	30069120	0	FVEG_11616	527	allantoinase	Purine metabolism ; Metabolic pathways		allantoinase activity [GO:0004038]; endodeoxyribonuclease activity, producing 5'-phosphomonoesters [GO:0016888]; metal ion binding [GO:0046872]; allantoin assimilation pathway [GO:0009442]
1061_g	XP_018743552	chromosome 1	NC_031675.1	3263990	3265366	+	30059322	0	FVEG_00992	458	hypothetical protein FVEG_00992			zinc ion binding [GO:0008270]
10610_g	XP_018759323	chromosome 7	NC_031681.1	2732183	2733619	-	30069121	0	FVEG_11617	455	hexaprenyl pyrophosphate synthase, mitochondrial	Terpenoid backbone biosynthesis ; Biosynthesis of secondary metabolites		dimethylallyltranstransferase activity [GO:0004161]; geranyltranstransferase activity [GO:0004337]; isoprenoid biosynthetic process [GO:0008299]
10611_g	XP_031035017										uncharacterized protein
10612_g	XP_018759325	chromosome 7	NC_031681.1	2735589	2736402	+	30073937	0	FVEG_17061	253	hypothetical protein FVEG_17061
10613_g	XP_018759326	chromosome 7	NC_031681.1	2736730	2739438	-	30069123	0	FVEG_11619	902	hypothetical protein FVEG_11619
10614_g	XP_018759327	chromosome 7	NC_031681.1	2739915	2743266	+	30073938	0	FVEG_17062	790	hypothetical protein FVEG_17062	Steroid biosynthesis ; Metabolic pathways ; Biosynthesis of secondary metabolites		integral component of membrane [GO:0016021]
10615_g	XP_018759327	chromosome 7	NC_031681.1	2739915	2743266	+	30073938	0	FVEG_17062	790	hypothetical protein FVEG_17062	Steroid biosynthesis ; Metabolic pathways ; Biosynthesis of secondary metabolites		integral component of membrane [GO:0016021]
10616_g	XP_018759328	chromosome 7	NC_031681.1	2743669	2744435	+	30069124	0	FVEG_11622	238	hypothetical protein FVEG_11622	Steroid biosynthesis ; Metabolic pathways ; Biosynthesis of secondary metabolites		endoplasmic reticulum membrane [GO:0005789]; integral component of membrane [GO:0016021]; cholestenol delta-isomerase activity [GO:0047750]; sterol metabolic process [GO:0016125]
10617_g	XP_018759329	chromosome 7	NC_031681.1	2744580	2745755	-	30069125	0	FVEG_11623	375	hypothetical protein FVEG_11623	Spliceosome		helicase activity [GO:0004386]
10619_g	XP_018759330	chromosome 7	NC_031681.1	2747796	2749205	-	30069126	0	FVEG_11624	435	glucose N-acetyltransferase 1			Golgi membrane [GO:0000139]; integral component of membrane [GO:0016021]; vacuolar membrane [GO:0005774]; acetylglucosaminyltransferase activity [GO:0008375]; protein N-linked glycosylation [GO:0006487]
1062_g	XP_041676384										uncharacterized protein
10620_g	XP_018759335	chromosome 7	NC_031681.1	2764657	2765779	+	30069130	0	FVEG_11630	321	hypothetical protein FVEG_11630			integral component of membrane [GO:0016021]
10621_g	XP_018759336	chromosome 7	NC_031681.1	2766719	2768652	+	30069131	0	FVEG_11631	582	hypothetical protein FVEG_11631			integral component of membrane [GO:0016021]; transmembrane transporter activity [GO:0022857]
10622_g	XP_018759337	chromosome 7	NC_031681.1	2769424	2770722	+	30069132	0	FVEG_11632	399	chitinase	Amino sugar and nucleotide sugar metabolism ; Metabolic pathways		extracellular region [GO:0005576]; chitin binding [GO:0008061]; chitinase activity [GO:0004568]; chitin catabolic process [GO:0006032]; polysaccharide catabolic process [GO:0000272]
10623_g	XP_018759338	chromosome 7	NC_031681.1	2770915	2772740	+	30069133	0	FVEG_11633	571	hypothetical protein FVEG_11633	Ribosome biogenesis in eukaryotes		nucleolus [GO:0005730]; rRNA processing [GO:0006364]
10624_g	XP_018759340	chromosome 7	NC_031681.1	2773816	2774334	-	30069134	0	FVEG_11634	154	ubiquitin-40S ribosomal protein S27a	Ribosome ; Ubiquitin mediated proteolysis		ribosome [GO:0005840]; metal ion binding [GO:0046872]; structural constituent of ribosome [GO:0003735]; translation [GO:0006412]
10625_g	XP_011325432										hypothetical protein
10626_g	XP_018759342	chromosome 7	NC_031681.1	2776375	2778183	-	30069136	0	FVEG_11636	602	hypothetical protein FVEG_11636
10627_g	XP_018759343	chromosome 7	NC_031681.1	2778728	2779297	+	30069137	0	FVEG_11637	189	hypothetical protein FVEG_11637
10628_g	XP_037210943										uncharacterized protein
10629_g	XP_018759345	chromosome 7	NC_031681.1	2781247	2785864	-	30069139	0	FVEG_11639	1484	structural maintenance-chromosome 4	Cell cycle - yeast		chromosome [GO:0005694]; nucleus [GO:0005634]; ATP binding [GO:0005524]; ATPase activity [GO:0016887]; cell division [GO:0051301]; chromosome organization [GO:0051276]
1063_g	XP_031042747										uncharacterized protein
10630_g	XP_018759346	chromosome 7	NC_031681.1	2786217	2787233	+	30069140	0	FVEG_11640	305	hypothetical protein FVEG_11640	Nucleocytoplasmic transport		nucleus [GO:0005634]
10631_g	XP_018759347	chromosome 7	NC_031681.1	2789163	2790412	+	30069141	0	FVEG_11641	383	hypothetical protein FVEG_11641			integral component of membrane [GO:0016021]
10632_g	XP_018759348	chromosome 7	NC_031681.1	2791554	2793005	+	30069142	0	FVEG_11642	434	2-oxoglutarate dehydrogenase E2 component (dihydrolipoamide succinyltransferase)	Citrate cycle (TCA cycle) ; Lysine degradation ; Tryptophan metabolism ; Metabolic pathways ; Biosynthesis of secondary metabolites ; Carbon metabolism	PATHWAY: Amino-acid degradation. {ECO:0000256|ARBA:ARBA00005023}.; PATHWAY: Amino-acid degradation; L-lysine degradation via saccharopine pathway; glutaryl-CoA from L-lysine: step 6/6. {ECO:0000256|ARBA:ARBA00005145}.	oxoglutarate dehydrogenase complex [GO:0045252]; dihydrolipoyllysine-residue succinyltransferase activity [GO:0004149]; L-lysine catabolic process to acetyl-CoA via saccharopine [GO:0033512]; tricarboxylic acid cycle [GO:0006099]
10633_g	XP_018759349	chromosome 7	NC_031681.1	2793383	2794380	-	30069143	0	FVEG_11643	317	mesaconyl-C4 CoA hydratase
10634_g	XP_018759350	chromosome 7	NC_031681.1	2795097	2797853	+	30069144	0	FVEG_11644	777	homoaconitase, mitochondrial	Lysine biosynthesis ; Metabolic pathways ; Biosynthesis of secondary metabolites ; 2-Oxocarboxylic acid metabolism ; Biosynthesis of amino acids	PATHWAY: Amino-acid biosynthesis; L-lysine biosynthesis via AAA pathway; L-alpha-aminoadipate from 2-oxoglutarate: step 3/5. {ECO:0000256|ARBA:ARBA00005106, ECO:0000256|RuleBase:RU362038}.	mitochondrion [GO:0005739]; 4 iron, 4 sulfur cluster binding [GO:0051539]; homoaconitate hydratase activity [GO:0004409]; metal ion binding [GO:0046872]; lysine biosynthetic process via aminoadipic acid [GO:0019878]
10635_g	XP_018759351	chromosome 7	NC_031681.1	2798329	2799633	+	30069145	0	FVEG_11645	434	acyl-CoA dehydrogenase	Fatty acid degradation ; Valine, leucine and isoleucine degradation ; Metabolic pathways ; Biosynthesis of secondary metabolites ; Fatty acid metabolism		flavin adenine dinucleotide binding [GO:0050660]; oxidoreductase activity, acting on the CH-CH group of donors [GO:0016627]
10636_g	XP_018759352	chromosome 7	NC_031681.1	2800130	2800635	+	30069146	0	FVEG_11646	134	endoribonuclease L-PSP
10637_g	XP_018759353	chromosome 7	NC_031681.1	2801187	2801849	-	30073940	0	FVEG_17064	220	hypothetical protein FVEG_17064
10638_g	XP_018759354	chromosome 7	NC_031681.1	2803839	2806106	-	30069147	0	FVEG_11647	755	beta-N-acetylhexosaminidase	Other glycan degradation ; Various types of N-glycan biosynthesis ; Amino sugar and nucleotide sugar metabolism ; Glycosaminoglycan degradation ; Glycosphingolipid biosynthesis - globo and isoglobo series ; Glycosphingolipid biosynthesis - ganglio series ; Metabolic pathways		beta-N-acetylhexosaminidase activity [GO:0004563]; N-acetyl-beta-D-galactosaminidase activity [GO:0102148]; carbohydrate metabolic process [GO:0005975]
10639_g	XP_018759355	chromosome 7	NC_031681.1	2806686	2808416	-	30069148	0	FVEG_11648	576	hypothetical protein FVEG_11648			integral component of membrane [GO:0016021]
1064_g	XP_018743532	chromosome 1	NC_031675.1	3278759	3280192	+	30059320	0	FVEG_00988	353	hypothetical protein FVEG_00988			oxidoreductase activity [GO:0016491]
10640_g	XP_018759356	chromosome 7	NC_031681.1	2809561	2810686	+	30069149	0	FVEG_11649	340	hypothetical protein FVEG_11649			Golgi membrane [GO:0000139]; integral component of membrane [GO:0016021]; vacuolar membrane [GO:0005774]; acetylglucosaminyltransferase activity [GO:0008375]; protein N-linked glycosylation [GO:0006487]
10641_g	XP_018759357	chromosome 7	NC_031681.1	2811132	2811920	+	30069150	0	FVEG_11650	262	hypothetical protein FVEG_11650
10642_g	XP_018742151	chromosome 1	NC_031675.1	5848616	5852387	-	30058532	0	FVEG_00139	1189	hypothetical protein FVEG_00139
10643_g	XP_018759360	chromosome 7	NC_031681.1	2817313	2818377	-	30069151	0	FVEG_11652	354	hypothetical protein FVEG_11652
10644_g	XP_018759361	chromosome 7	NC_031681.1	2819434	2822286	-	30073943	0	FVEG_17067	521	hypothetical protein FVEG_17067			integral component of membrane [GO:0016021]; oxidoreductase activity [GO:0016491]
10645_g	XP_031062693										uncharacterized protein
10646_g	XP_018759362	chromosome 7	NC_031681.1	2823619	2825202	-	30069152	0	FVEG_11655	527	hypothetical protein FVEG_11655			heme binding [GO:0020037]; iron ion binding [GO:0005506]; monooxygenase activity [GO:0004497]; oxidoreductase activity, acting on paired donors, with incorporation or reduction of molecular oxygen [GO:0016705]
10647_g	XP_018759363	chromosome 7	NC_031681.1	2825975	2827495	+	30069153	0	FVEG_11656	474	hypothetical protein FVEG_11656			integral component of membrane [GO:0016021]; transmembrane transporter activity [GO:0022857]
10648_g	XP_018759365	chromosome 7	NC_031681.1	2831529	2836984	-	30073944	0	FVEG_17068	1469	hypothetical protein FVEG_17068
10649_g	XP_018759365	chromosome 7	NC_031681.1	2831529	2836984	-	30073944	0	FVEG_17068	1469	hypothetical protein FVEG_17068
1065_g	XP_018743531	chromosome 1	NC_031675.1	3282809	3284845	+	30059319	0	FVEG_00987	591	hypothetical protein FVEG_00987			integral component of membrane [GO:0016021]; 3-phytase activity [GO:0016158]
10650_g	XP_018759365	chromosome 7	NC_031681.1	2831529	2836984	-	30073944	0	FVEG_17068	1469	hypothetical protein FVEG_17068
10651_g	XP_018759366	chromosome 7	NC_031681.1	2837554	2839324	+	30069155	0	FVEG_11661	521	hypothetical protein FVEG_11661
10652_g	XP_018759367	chromosome 7	NC_031681.1	2840105	2840902	-	30069156	0	FVEG_11662	265	hypothetical protein FVEG_11662			polyketide metabolic process [GO:0030638]
10653_g	XP_018759368	chromosome 7	NC_031681.1	2842761	2846241	+	30069157	0	FVEG_11663	839	hypothetical protein FVEG_11663			integral component of membrane [GO:0016021]; mitochondrion [GO:0005739]; nucleus [GO:0005634]; DNA binding [GO:0003677]; DNA-binding transcription factor activity, RNA polymerase II-specific [GO:0000981]; zinc ion binding [GO:0008270]; transcription, DNA-templated [GO:0006351]
10654_g	XP_018759369	chromosome 7	NC_031681.1	2846463	2848079	+	30069158	0	FVEG_11664	538	xylan 1,4-beta-xylosidase	Amino sugar and nucleotide sugar metabolism ; Metabolic pathways		hydrolase activity, hydrolyzing O-glycosyl compounds [GO:0004553]; carbohydrate metabolic process [GO:0005975]
10655_g	XP_018759370	chromosome 7	NC_031681.1	2848278	2848889	-	30069159	0	FVEG_11665	203	hypothetical protein FVEG_11665
10656_g	XP_018759371	chromosome 7	NC_031681.1	2849775	2851184	-	30069160	0	FVEG_11666	395	hypothetical protein FVEG_11666
10657_g	XP_018759372	chromosome 7	NC_031681.1	2852266	2853064	+	30069161	0	FVEG_11667	232	hypothetical protein FVEG_11667
10658_g	XP_018759373	chromosome 7	NC_031681.1	2853378	2855527	-	30069162	0	FVEG_11668	660	hypothetical protein FVEG_11668			integral component of membrane [GO:0016021]; plasma membrane [GO:0005886]; chitin synthase activity [GO:0004100]
10659_g	XP_018759374	chromosome 7	NC_031681.1	2856332	2857625	+	30069163	0	FVEG_11669	413	hypothetical protein FVEG_11669			integral component of membrane [GO:0016021]; NAD binding [GO:0051287]; oxidoreductase activity, acting on the CH-CH group of donors, NAD or NADP as acceptor [GO:0016628]; oxidoreductase activity, acting on the CH-OH group of donors, NAD or NADP as acceptor [GO:0016616]; polysaccharide biosynthetic process [GO:0000271]
1066_g	XP_018743530	chromosome 1	NC_031675.1	3285389	3287054	-	30059318	0	FVEG_00986	513	hypothetical protein FVEG_00986			integral component of membrane [GO:0016021]; ammonium transmembrane transporter activity [GO:0008519]
10660_g	XP_018759375	chromosome 7	NC_031681.1	2857883	2861449	-	30069164	0	FVEG_11670	1101	prostaglandin-endoperoxide synthase 1	Linoleic acid metabolism		dioxygenase activity [GO:0051213]; heme binding [GO:0020037]; iron ion binding [GO:0005506]; oxidoreductase activity, acting on paired donors, with incorporation or reduction of molecular oxygen [GO:0016705]; peroxidase activity [GO:0004601]; response to oxidative stress [GO:0006979]
10661_g	XP_018759376	chromosome 7	NC_031681.1	2862858	2864547	-	30069165	0	FVEG_11671	527	ubiquitin thiolesterase	Endocytosis		isopeptidase activity [GO:0070122]; Lys63-specific deubiquitinase activity [GO:0061578]; metallopeptidase activity [GO:0008237]
10662_g	XP_018759377	chromosome 7	NC_031681.1	2865464	2866379	+	30069166	0	FVEG_11672	289	hypothetical protein FVEG_11672
10663_g	XP_018759378	chromosome 7	NC_031681.1	2866537	2867048	-	30069167	0	FVEG_11673	123	prefoldin beta subunit			prefoldin complex [GO:0016272]; unfolded protein binding [GO:0051082]; protein folding [GO:0006457]
10664_g	XP_018759379	chromosome 7	NC_031681.1	2867493	2868878	+	30069168	0	FVEG_11674	431	vacuolar protein sorting-associated protein 4	Endocytosis		membrane [GO:0016020]; ATP binding [GO:0005524]; ATPase activity [GO:0016887]
10665_g	XP_018759380	chromosome 7	NC_031681.1	2869853	2871681	+	30069169	0	FVEG_11675	594	hypothetical protein FVEG_11675			methyltransferase activity [GO:0008168]; methylation [GO:0032259]; rRNA processing [GO:0006364]
10666_g	XP_018759381	chromosome 7	NC_031681.1	2871927	2873947	-	30069170	0	FVEG_11676	641	hypothetical protein FVEG_11676
10667_g	XP_018759383	chromosome 7	NC_031681.1	2877396	2878588	+	30069171	0	FVEG_11677	381	arginase	Arginine biosynthesis ; Arginine and proline metabolism ; Metabolic pathways ; Biosynthesis of secondary metabolites ; Biosynthesis of amino acids	PATHWAY: Nitrogen metabolism. {ECO:0000256|ARBA:ARBA00004909}.; PATHWAY: Nitrogen metabolism; urea cycle; L-ornithine and urea from L-arginine: step 1/1. {ECO:0000256|ARBA:ARBA00005098}.	arginase activity [GO:0004053]; metal ion binding [GO:0046872]; arginine metabolic process [GO:0006525]; urea cycle [GO:0000050]
10668_g	XP_018759384	chromosome 7	NC_031681.1	2879518	2880240	+	30069172	0	FVEG_11678	204	hypothetical protein FVEG_11678			integral component of membrane [GO:0016021]
10669_g	XP_018759387	chromosome 7	NC_031681.1	2880726	2882676	-	30069173	0	FVEG_11679	315	homocitrate synthase, mitochondrial	Lysine biosynthesis ; Pyruvate metabolism ; Metabolic pathways ; Biosynthesis of secondary metabolites ; 2-Oxocarboxylic acid metabolism ; Biosynthesis of amino acids		transferase activity, transferring acyl groups, acyl groups converted into alkyl on transfer [GO:0046912]; carboxylic acid metabolic process [GO:0019752]
1067_g	XP_018743528	chromosome 1	NC_031675.1	3291332	3293741	-	30071635	0	FVEG_14759	762	hypothetical protein FVEG_14759
10670_g	XP_018759387	chromosome 7	NC_031681.1	2880726	2882676	-	30069173	0	FVEG_11679	315	homocitrate synthase, mitochondrial	Lysine biosynthesis ; Pyruvate metabolism ; Metabolic pathways ; Biosynthesis of secondary metabolites ; 2-Oxocarboxylic acid metabolism ; Biosynthesis of amino acids		transferase activity, transferring acyl groups, acyl groups converted into alkyl on transfer [GO:0046912]; carboxylic acid metabolic process [GO:0019752]
10671_g	XP_018759386	chromosome 7	NC_031681.1	2880726	2883156	-	30069173	0	FVEG_11679	428	homocitrate synthase, mitochondrial	Lysine biosynthesis ; Pyruvate metabolism ; Metabolic pathways ; Biosynthesis of secondary metabolites ; 2-Oxocarboxylic acid metabolism ; Biosynthesis of amino acids		transferase activity, transferring acyl groups, acyl groups converted into alkyl on transfer [GO:0046912]; carboxylic acid metabolic process [GO:0019752]
10672_g	XP_018759388	chromosome 7	NC_031681.1	2884175	2884504	+	30069174	0	FVEG_11680	74	hypothetical protein FVEG_11680
10673_g	XP_018759391	chromosome 7	NC_031681.1	2885251	2889797	+	30069175	0	FVEG_11681	1498	hypothetical protein FVEG_11681			cytoplasm [GO:0005737]; microtubule organizing center [GO:0005815]
10674_g	XP_018759395	chromosome 7	NC_031681.1	2890629	2892177	+	30069176	0	FVEG_11682	478	hypothetical protein FVEG_11682
10675_g	XP_018759396	chromosome 7	NC_031681.1	2892774	2893286	+	30069177	0	FVEG_11683	170	hypothetical protein FVEG_11683
10676_g	XP_018759394	chromosome 7	NC_031681.1	2895027	2897087	-	30069179	0	FVEG_11685	638	hypothetical protein FVEG_11685			DNA binding [GO:0003677]; zinc ion binding [GO:0008270]; transcription, DNA-templated [GO:0006351]
10677_g	XP_018759398	chromosome 7	NC_031681.1	2898085	2900103	+	30069180	0	FVEG_11686	672	hypothetical protein FVEG_11686
10678_g	XP_018759399	chromosome 7	NC_031681.1	2900447	2901287	+	30069181	0	FVEG_11687	249	hypothetical protein FVEG_11687	Peroxisome		integral component of membrane [GO:0016021]
10679_g	XP_037205689										uncharacterized protein
1068_g	XP_018743527	chromosome 1	NC_031675.1	3294677	3296152	-	30059316	0	FVEG_00982	491	hypothetical protein FVEG_00982	Starch and sucrose metabolism ; Metabolic pathways		integral component of membrane [GO:0016021]; hydrolase activity, hydrolyzing O-glycosyl compounds [GO:0004553]; organic substance metabolic process [GO:0071704]
10680_g	XP_018759401	chromosome 7	NC_031681.1	2903995	2904899	-	30069182	0	FVEG_11688	277	hypothetical protein FVEG_11688
10681_g	XP_009258168										hypothetical protein
10682_g	XP_018759402	chromosome 7	NC_031681.1	2905838	2906502	+	30073947	0	FVEG_17071	168	hypothetical protein FVEG_17071
10683_g	XP_018759403	chromosome 7	NC_031681.1	2906849	2908348	-	30069183	0	FVEG_11689	465	hypothetical protein FVEG_11689			cell surface [GO:0009986]
10684_g	XP_018759404	chromosome 7	NC_031681.1	2910956	2913214	+	30069184	0	FVEG_11690	752	hypothetical protein FVEG_11690			integral component of membrane [GO:0016021]
10685_g	XP_018759405	chromosome 7	NC_031681.1	2913525	2914884	-	30069185	0	FVEG_11691	367	hypothetical protein FVEG_11691			oxidoreductase activity [GO:0016491]
10686_g	XP_018759406	chromosome 7	NC_031681.1	2915598	2916161	+	30073948	0	FVEG_17072	187	hypothetical protein FVEG_17072			N-acetyltransferase activity [GO:0008080]
10687_g	XP_018759407	chromosome 7	NC_031681.1	2916407	2917516	+	30069186	0	FVEG_11692	369	hypothetical protein FVEG_11692			catalytic activity [GO:0003824]
10688_g	XP_018759409	chromosome 7	NC_031681.1	2919024	2921462	-	30069187	0	FVEG_11693	646	hypothetical protein FVEG_11693			integral component of membrane [GO:0016021]; transmembrane transporter activity [GO:0022857]
10689_g	XP_018251470										hypothetical protein
1069_g	XP_018743525	chromosome 1	NC_031675.1	3297692	3299335	-	30059315	0	FVEG_00981	489	hypothetical protein FVEG_00981			integral component of membrane [GO:0016021]; G protein-coupled receptor activity [GO:0004930]; cell surface receptor signaling pathway [GO:0007166]
10690_g	XP_018759409	chromosome 7	NC_031681.1	2919024	2921462	-	30069187	0	FVEG_11693	646	hypothetical protein FVEG_11693			integral component of membrane [GO:0016021]; transmembrane transporter activity [GO:0022857]
10691_g	XP_036536085										uncharacterized protein
10692_g	XP_018759412	chromosome 7	NC_031681.1	2926020	2928356	-	30069188	0	FVEG_11695	778	dipeptidyl-peptidase 4			integral component of membrane [GO:0016021]; vacuolar membrane [GO:0005774]; aminopeptidase activity [GO:0004177]; dipeptidyl-peptidase activity [GO:0008239]; serine-type peptidase activity [GO:0008236]
10693_g	XP_018759413	chromosome 7	NC_031681.1	2929148	2932495	-	30069189	0	FVEG_11696	1115	hypothetical protein FVEG_11696
10694_g	XP_018759414	chromosome 7	NC_031681.1	2932844	2933890	-	30069190	0	FVEG_11697	348	arabinogalactan endo-1,4-beta-galactosidase			arabinogalactan endo-1,4-beta-galactosidase activity [GO:0031218]; glucosidase activity [GO:0015926]; metabolic process [GO:0008152]
10695_g	XP_018759415	chromosome 7	NC_031681.1	2934493	2935224	-	30069191	0	FVEG_11698	243	hypothetical protein FVEG_11698			3'-5' exonuclease activity [GO:0008408]; nucleic acid binding [GO:0003676]
10696_g	XP_018759417	chromosome 7	NC_031681.1	2938303	2939134	+	30069192	0	FVEG_11699	246	hypothetical protein FVEG_11699
10697_g	XP_018759418	chromosome 7	NC_031681.1	2940447	2941479	+	30069193	0	FVEG_11700	311	carboxylesterase 1			extracellular region [GO:0005576]; carboxylic ester hydrolase activity [GO:0052689]; xylan catabolic process [GO:0045493]
10698_g	XP_018759419	chromosome 7	NC_031681.1	2943017	2944412	+	30073953	0	FVEG_17077	354	hypothetical protein FVEG_17077
10699_g	XP_018760207	chromosome 4	NC_031678.1	3689749	3691245	-	30069774	0	FVEG_12322	344	hypothetical protein FVEG_12322
107_g	XP_018756911	chromosome 1	NC_031675.1	276743	277558	-	30067492	0	FVEG_09858	271	hypothetical protein FVEG_09858
1070_g	XP_018743524	chromosome 1	NC_031675.1	3307208	3308201	+	30059314	0	FVEG_00980	313	hypothetical protein FVEG_00980			dihydroneopterin aldolase activity [GO:0004150]; folic acid-containing compound metabolic process [GO:0006760]
10700_g	XP_018759420	chromosome 7	NC_031681.1	2944517	2945752	-	30069194	0	FVEG_11703	411	hypothetical protein FVEG_11703			FAD binding [GO:0071949]
10701_g	XP_018759421	chromosome 7	NC_031681.1	2947676	2949122	+	30069195	0	FVEG_11704	396	hypothetical protein FVEG_11704			integral component of membrane [GO:0016021]
10702_g	XP_018759422	chromosome 7	NC_031681.1	2949397	2952765	+	30069196	0	FVEG_11705	1061	hypothetical protein FVEG_11705
10703_g	XP_018759423	chromosome 7	NC_031681.1	2953205	2954946	+	30069197	0	FVEG_11706	514	hypothetical protein FVEG_11706	Meiosis - yeast		integral component of membrane [GO:0016021]; transmembrane transporter activity [GO:0022857]
10704_g	XP_018759424	chromosome 7	NC_031681.1	2955010	2957379	-	30069198	0	FVEG_11707	705	hypothetical protein FVEG_11707			nucleus [GO:0005634]; DNA binding [GO:0003677]; DNA-binding transcription factor activity, RNA polymerase II-specific [GO:0000981]; zinc ion binding [GO:0008270]; transcription, DNA-templated [GO:0006351]
10705_g	XP_018759425	chromosome 7	NC_031681.1	2957605	2959167	+	30069199	0	FVEG_11708	520	hypothetical protein FVEG_11708			sulfuric ester hydrolase activity [GO:0008484]
10706_g	XP_018759426	chromosome 7	NC_031681.1	2959429	2962713	-	30069200	0	FVEG_11709	1078	hypothetical protein FVEG_11709
10707_g	XP_018759427	chromosome 7	NC_031681.1	2963832	2966168	-	30069201	0	FVEG_11710	693	hypothetical protein FVEG_11710			nucleus [GO:0005634]; DNA binding [GO:0003677]; DNA-binding transcription factor activity, RNA polymerase II-specific [GO:0000981]; zinc ion binding [GO:0008270]; transcription, DNA-templated [GO:0006351]
10708_g	XP_018759428	chromosome 7	NC_031681.1	2966458	2967508	+	30069202	0	FVEG_11711	331	hypothetical protein FVEG_11711			oxidoreductase activity [GO:0016491]
10709_g	XP_041689257										uncharacterized protein
1071_g	XP_018743523	chromosome 1	NC_031675.1	3308457	3309184	-	30059313	0	FVEG_00979	224	hypothetical protein FVEG_00979
10710_g	XP_018759429										hypothetical protein
10711_g	XP_018759430	chromosome 7	NC_031681.1	2969861	2971425	+	30069204	0	FVEG_11713	504	hypothetical protein FVEG_11713
10712_g	XP_018759431	chromosome 7	NC_031681.1	2971570	2972268	-	30073955	0	FVEG_17079	232	hypothetical protein FVEG_17079			carbon-sulfur lyase activity [GO:0016846]; metal ion binding [GO:0046872]
10713_g	XP_018759432	chromosome 7	NC_031681.1	2972939	2974607	-	30069205	0	FVEG_11714	538	N1-acetylpolyamine oxidase	Arginine and proline metabolism ; beta-Alanine metabolism ; Metabolic pathways		oxidoreductase activity [GO:0016491]
10714_g	XP_018759433	chromosome 7	NC_031681.1	2975722	2977015	+	30069206	0	FVEG_11715	340	hypothetical protein FVEG_11715			integral component of membrane [GO:0016021]
10715_g	XP_018759434	chromosome 7	NC_031681.1	2978448	2980688	+	30069207	0	FVEG_11716	667	hypothetical protein FVEG_11716
10716_g	XP_018759434	chromosome 7	NC_031681.1	2978448	2980688	+	30069207	0	FVEG_11716	667	hypothetical protein FVEG_11716
10717_g	XP_018759435	chromosome 7	NC_031681.1	2982142	2983447	-	30069208	0	FVEG_11717	416	hypothetical protein FVEG_11717			hydrolase activity, acting on carbon-nitrogen (but not peptide) bonds [GO:0016810]
10718_g	XP_018759436										hypothetical protein
10719_g	XP_018759437	chromosome 7	NC_031681.1	2986009	2987414	-	30069210	0	FVEG_11719	359	hypothetical protein FVEG_11719			integral component of membrane [GO:0016021]
1072_g	XP_018743522	chromosome 1	NC_031675.1	3312500	3314089	+	30059312	0	FVEG_00978	490	UTP-glucose-1-phosphate uridylyltransferase	Pentose and glucuronate interconversions ; Galactose metabolism ; Starch and sucrose metabolism ; Amino sugar and nucleotide sugar metabolism ; Metabolic pathways ; Biosynthesis of secondary metabolites ; Biosynthesis of cofactors		UTP:glucose-1-phosphate uridylyltransferase activity [GO:0003983]; UDP-glucose metabolic process [GO:0006011]
10720_g	XP_018759439	chromosome 7	NC_031681.1	2988116	2989041	+	30069211	0	FVEG_11720	287	hypothetical protein FVEG_11720
10721_g	XP_018759440	chromosome 7	NC_031681.1	2989912	2990553	+	30069212	0	FVEG_11721	179	DOPA 4,5-dioxygenase			dioxygenase activity [GO:0051213]
10722_g	XP_018759441	chromosome 7	NC_031681.1	2990720	2991412	-	30069213	0	FVEG_11722	230	hypothetical protein FVEG_11722
10723_g	XP_018759442	chromosome 7	NC_031681.1	2992273	2992755	+	30069214	0	FVEG_11723	108	hypothetical protein FVEG_11723
10724_g	XP_018759443										hypothetical protein
10725_g	XP_018761829	chromosome 10	NC_031684.1	58421	59254	-	30070942	0	FVEG_13610	261	hypothetical protein FVEG_13610	Fatty acid biosynthesis ; Biotin metabolism ; Metabolic pathways ; Biosynthesis of secondary metabolites ; Fatty acid metabolism ; Biosynthesis of cofactors		oxidoreductase activity [GO:0016491]
10726_g	XP_018759445	chromosome 7	NC_031681.1	2995386	2996299	+	30069216	0	FVEG_11725	286	hypothetical protein FVEG_11725
10727_g	XP_018759446	chromosome 7	NC_031681.1	2996841	2998003	-	30069217	0	FVEG_11726	347	hypothetical protein FVEG_11726			integral component of membrane [GO:0016021]
10728_g	XP_018759447										hypothetical protein
10729_g	XP_018759447	chromosome 7	NC_031681.1	2998777	2999684	+	30073957	0	FVEG_17081	265	hypothetical protein FVEG_17081
1073_g	XP_018743517	chromosome 1	NC_031675.1	3318932	3319616	+	30059311	0	FVEG_00977	211	hypothetical protein FVEG_00977
10730_g	XP_018759448	chromosome 7	NC_031681.1	2999909	3000658	+	30073958	0	FVEG_17082	249	hypothetical protein FVEG_17082
10731_g	XP_018759449	chromosome 7	NC_031681.1	3001203	3002374	-	30069218	0	FVEG_11728	312	hypothetical protein FVEG_11728
10732_g	XP_018759450	chromosome 7	NC_031681.1	3003034	3006975	+	30069219	0	FVEG_11729	1273	hypothetical protein FVEG_11729
10733_g	XP_018759452	chromosome 7	NC_031681.1	3008047	3010009	-	30069220	0	FVEG_11730	638	hypothetical protein FVEG_11730
10734_g	XP_018759453	chromosome 7	NC_031681.1	3010739	3012277	-	30069221	0	FVEG_11731	495	hypothetical protein FVEG_11731			FAD binding [GO:0071949]; oxidoreductase activity [GO:0016491]
10735_g	XP_018759454	chromosome 7	NC_031681.1	3013722	3014045	+	30069222	0	FVEG_11732	107	hypothetical protein FVEG_11732
10736_g	XP_018759455	chromosome 7	NC_031681.1	3014977	3015276	+	30069223	0	FVEG_11733	99	hypothetical protein FVEG_11733
10737_g	XP_018759456	chromosome 7	NC_031681.1	3018303	3018608	+	30073960	0	FVEG_17084	101	hypothetical protein FVEG_17084
10738_g	XP_018759458										hypothetical protein
10739_g	XP_018759459	chromosome 7	NC_031681.1	3023506	3024495	+	30073963	0	FVEG_17087	329	hypothetical protein FVEG_17087			integral component of membrane [GO:0016021]
1074_g	XP_018743514	chromosome 1	NC_031675.1	3321198	3321782	-	30059310	0	FVEG_00976	194	hypothetical protein FVEG_00976
10740_g	XP_018759460	chromosome 7	NC_031681.1	3024560	3026371	-	30069224	0	FVEG_11734	513	hypothetical protein FVEG_11734			integral component of membrane [GO:0016021]; heme binding [GO:0020037]; iron ion binding [GO:0005506]; oxidoreductase activity, acting on paired donors, with incorporation or reduction of molecular oxygen [GO:0016705]
10741_g	XP_018759460	chromosome 7	NC_031681.1	3024560	3026371	-	30069224	0	FVEG_11734	513	hypothetical protein FVEG_11734			integral component of membrane [GO:0016021]; heme binding [GO:0020037]; iron ion binding [GO:0005506]; oxidoreductase activity, acting on paired donors, with incorporation or reduction of molecular oxygen [GO:0016705]
10742_g	XP_018759461	chromosome 7	NC_031681.1	3028143	3029260	+	30069225	0	FVEG_11735	315	hypothetical protein FVEG_11735	Tyrosine metabolism ; Metabolic pathways ; Biosynthesis of secondary metabolites		oxidoreductase activity [GO:0016491]
10743_g	XP_018759462	chromosome 7	NC_031681.1	3030057	3032441	-	30069226	0	FVEG_11736	794	hypothetical protein FVEG_11736
10744_g	XP_018759463										hypothetical protein
10745_g	XP_018759464	chromosome 7	NC_031681.1	3035885	3036715	+	30069228	0	FVEG_11738	259	hypothetical protein FVEG_11738
10746_g	XP_018759465	chromosome 7	NC_031681.1	3037806	3038994	+	30073964	0	FVEG_17088	375	hypothetical protein FVEG_17088			hydrolase activity [GO:0016787]
10747_g	XP_018759466	chromosome 7	NC_031681.1	3039269	3039753	-	30069229	0	FVEG_11739	142	hypothetical protein FVEG_11739
10748_g	XP_018759467	chromosome 7	NC_031681.1	3040078	3041358	+	30069230	0	FVEG_11740	426	hypothetical protein FVEG_11740			nucleus [GO:0005634]; DNA-binding transcription factor activity, RNA polymerase II-specific [GO:0000981]; zinc ion binding [GO:0008270]
10749_g	XP_018759468	chromosome 7	NC_031681.1	3041684	3042682	-	30069231	0	FVEG_11741	332	hypothetical protein FVEG_11741			oxidoreductase activity [GO:0016491]
1075_g	XP_018743512	chromosome 1	NC_031675.1	3323134	3324970	-	30059309	0	FVEG_00975	575	hypothetical protein FVEG_00975	Glycerolipid metabolism ; Metabolic pathways		triglyceride lipase activity [GO:0004806]; lipid catabolic process [GO:0016042]
10750_g	XP_018759470	chromosome 7	NC_031681.1	3044278	3045464	-	30069232	0	FVEG_11742	380	hypothetical protein FVEG_11742			oxidoreductase activity [GO:0016491]
10751_g	XP_018759471	chromosome 7	NC_031681.1	3046462	3047360	+	30069233	0	FVEG_11743	276	alpha 1,2-mannosyltransferase	Other types of O-glycan biosynthesis		membrane [GO:0016020]; mannosyltransferase activity [GO:0000030]; protein glycosylation [GO:0006486]
10752_g	XP_018759472	chromosome 7	NC_031681.1	3048321	3049099	-	30069234	0	FVEG_11744	241	hypothetical protein FVEG_11744			mitochondrion [GO:0005739]
10753_g	XP_018759473	chromosome 7	NC_031681.1	3049739	3050473	-	30069235	0	FVEG_11745	244	hypothetical protein FVEG_11745
10754_g	XP_018759474	chromosome 7	NC_031681.1	3051863	3055031	+	30069236	0	FVEG_11746	821	hypothetical protein FVEG_11746			integral component of membrane [GO:0016021]; transferase activity, transferring hexosyl groups [GO:0016758]; UDP-glycosyltransferase activity [GO:0008194]; carbohydrate metabolic process [GO:0005975]; lipid glycosylation [GO:0030259]
10755_g	XP_018759474	chromosome 7	NC_031681.1	3051863	3055031	+	30069236	0	FVEG_11746	821	hypothetical protein FVEG_11746			integral component of membrane [GO:0016021]; transferase activity, transferring hexosyl groups [GO:0016758]; UDP-glycosyltransferase activity [GO:0008194]; carbohydrate metabolic process [GO:0005975]; lipid glycosylation [GO:0030259]
10756_g	XP_018759475	chromosome 7	NC_031681.1	3055718	3056757	-	30069237	0	FVEG_11747	307	hypothetical protein FVEG_11747			integral component of membrane [GO:0016021]; transmembrane transporter activity [GO:0022857]
10757_g	XP_018759476	chromosome 7	NC_031681.1	3057052	3060212	+	30069238	0	FVEG_11748	818	hypothetical protein FVEG_11748			alpha-L-rhamnosidase activity [GO:0030596]; carbohydrate metabolic process [GO:0005975]
10758_g	XP_018759476										hypothetical protein
10759_g	XP_018759477	chromosome 7	NC_031681.1	3060737	3063587	-	30069239	0	FVEG_11749	828	beta-glucosidase	Cyanoamino acid metabolism ; Starch and sucrose metabolism ; Metabolic pathways ; Biosynthesis of secondary metabolites	PATHWAY: Glycan metabolism. {ECO:0000256|ARBA:ARBA00004881}.; PATHWAY: Glycan metabolism; cellulose degradation. {ECO:0000256|ARBA:ARBA00004987, ECO:0000256|RuleBase:RU361161}.	beta-glucosidase activity [GO:0008422]; scopolin beta-glucosidase activity [GO:0102483]; cellulose catabolic process [GO:0030245]
1076_g	XP_018743511	chromosome 1	NC_031675.1	3325695	3326973	-	30059308	0	FVEG_00974	406	hypothetical protein FVEG_00974			Cdc73/Paf1 complex [GO:0016593]; histone modification [GO:0016570]; transcription elongation from RNA polymerase II promoter [GO:0006368]
10760_g	XP_018759478	chromosome 7	NC_031681.1	3064671	3065756	-	30069240	0	FVEG_11750	361	hypothetical protein FVEG_11750			maleylacetate reductase activity [GO:0018506]; metal ion binding [GO:0046872]
10761_g	XP_018759479	chromosome 7	NC_031681.1	3066254	3067946	+	30069241	0	FVEG_11751	510	hypothetical protein FVEG_11751			integral component of membrane [GO:0016021]; transmembrane transporter activity [GO:0022857]
10762_g	XP_018759481	chromosome 7	NC_031681.1	3070429	3072181	+	30069243	0	FVEG_11753	526	hypothetical protein FVEG_11753			nucleus [GO:0005634]; DNA-binding transcription factor activity, RNA polymerase II-specific [GO:0000981]; zinc ion binding [GO:0008270]
10763_g	XP_018759482	chromosome 7	NC_031681.1	3072855	3073925	-	30069244	0	FVEG_11754	338	hypothetical protein FVEG_11754			hydrolase activity [GO:0016787]
10764_g	XP_018759483	chromosome 7	NC_031681.1	3074553	3075866	-	30069245	0	FVEG_11755	437	hypothetical protein FVEG_11755			FMN binding [GO:0010181]; NADP binding [GO:0050661]; NADPH dehydrogenase activity [GO:0003959]
10765_g	XP_018759484	chromosome 7	NC_031681.1	3076320	3078349	+	30069246	0	FVEG_11756	602	hypothetical protein FVEG_11756
10766_g	XP_018759485	chromosome 7	NC_031681.1	3078808	3079805	-	30069247	0	FVEG_11757	296	hypothetical protein FVEG_11757			oxidoreductase activity [GO:0016491]
10767_g	XP_018759486	chromosome 7	NC_031681.1	3080484	3081248	+	30069248	0	FVEG_11758	254	acetoacetate decarboxylase			carboxy-lyase activity [GO:0016831]
10768_g	XP_018759487	chromosome 7	NC_031681.1	3081709	3082540	-	30069249	0	FVEG_11759	257	hypothetical protein FVEG_11759			oxidoreductase activity [GO:0016491]
10769_g	XP_018759488	chromosome 7	NC_031681.1	3083037	3084891	+	30069250	0	FVEG_11760	584	hypothetical protein FVEG_11760			heme binding [GO:0020037]; iron ion binding [GO:0005506]; monooxygenase activity [GO:0004497]; oxidoreductase activity, acting on paired donors, with incorporation or reduction of molecular oxygen [GO:0016705]
1077_g	XP_018743508	chromosome 1	NC_031675.1	3327795	3329809	+	30059307	0	FVEG_00973	348	hypothetical protein FVEG_00973
10770_g	XP_018759489	chromosome 7	NC_031681.1	3085143	3085785	-	30069251	0	FVEG_11761	195	hypothetical protein FVEG_11761			integral component of membrane [GO:0016021]
10771_g	XP_018759490	chromosome 7	NC_031681.1	3086545	3109386	-	30069252	0	FVEG_11762	7613	hypothetical protein FVEG_11762			isomerase activity [GO:0016853]; ligase activity [GO:0016874]
10772_g	XP_018759491	chromosome 7	NC_031681.1	3111579	3116526	+	30069253	0	FVEG_11763	1466	hypothetical protein FVEG_11763			integral component of membrane [GO:0016021]; ATP binding [GO:0005524]; ATPase-coupled transmembrane transporter activity [GO:0042626]
10773_g	XP_018759491	chromosome 7	NC_031681.1	3111579	3116526	+	30069253	0	FVEG_11763	1466	hypothetical protein FVEG_11763			integral component of membrane [GO:0016021]; ATP binding [GO:0005524]; ATPase-coupled transmembrane transporter activity [GO:0042626]
10774_g	XP_018759492	chromosome 7	NC_031681.1	3117389	3120122	+	30069254	0	FVEG_11764	791	hypothetical protein FVEG_11764	Glycine, serine and threonine metabolism ; Tyrosine metabolism ; Phenylalanine metabolism ; beta-Alanine metabolism ; Metabolic pathways ; Biosynthesis of secondary metabolites		copper ion binding [GO:0005507]; primary amine oxidase activity [GO:0008131]; quinone binding [GO:0048038]; amine metabolic process [GO:0009308]
10775_g	XP_018759493	chromosome 7	NC_031681.1	3120631	3121537	+	30069255	0	FVEG_11765	265	alcohol dehydrogenase			oxidoreductase activity [GO:0016491]
10776_g	XP_018759494	chromosome 7	NC_031681.1	3122409	3123482	+	30069256	0	FVEG_11766	357	hypothetical protein FVEG_11766			oxidoreductase activity [GO:0016491]
10777_g	XP_018759495	chromosome 7	NC_031681.1	3123789	3125756	+	30073966	0	FVEG_17090	655	hypothetical protein FVEG_17090			nucleus [GO:0005634]; DNA binding [GO:0003677]; DNA-binding transcription factor activity, RNA polymerase II-specific [GO:0000981]; zinc ion binding [GO:0008270]; transcription, DNA-templated [GO:0006351]
10778_g	XP_018759495	chromosome 7	NC_031681.1	3123789	3125756	+	30073966	0	FVEG_17090	655	hypothetical protein FVEG_17090			nucleus [GO:0005634]; DNA binding [GO:0003677]; DNA-binding transcription factor activity, RNA polymerase II-specific [GO:0000981]; zinc ion binding [GO:0008270]; transcription, DNA-templated [GO:0006351]
10779_g	XP_018759496	chromosome 7	NC_031681.1	3126633	3128476	+	30069257	0	FVEG_11767	562	hypothetical protein FVEG_11767			integral component of membrane [GO:0016021]; transmembrane transport [GO:0055085]
1078_g	XP_018743507										hypothetical protein
10780_g	XP_018759497	chromosome 7	NC_031681.1	3128831	3130207	-	30069258	0	FVEG_11768	458	hypothetical protein FVEG_11768			triglyceride lipase activity [GO:0004806]; lipid catabolic process [GO:0016042]
10781_g	XP_018760558	chromosome 3	NC_031677.1	593010	596476	+	30070029	0	FVEG_12598	1074	hypothetical protein FVEG_12598	Fatty acid degradation ; Tryptophan metabolism		aromatase activity [GO:0070330]; FMN binding [GO:0010181]; heme binding [GO:0020037]; iron ion binding [GO:0005506]; NADPH-hemoprotein reductase activity [GO:0003958]
10782_g	XP_018759499	chromosome 7	NC_031681.1	3133356	3136857	-	30069260	0	FVEG_11770	984	hypothetical protein FVEG_11770	Fatty acid degradation ; Tryptophan metabolism		aromatase activity [GO:0070330]; FMN binding [GO:0010181]; heme binding [GO:0020037]; iron ion binding [GO:0005506]; NADPH-hemoprotein reductase activity [GO:0003958]
10783_g	XP_018759500	chromosome 7	NC_031681.1	3139492	3141237	+	30069261	0	FVEG_11771	532	hypothetical protein FVEG_11771			flavin adenine dinucleotide binding [GO:0050660]; N,N-dimethylaniline monooxygenase activity [GO:0004499]; NADP binding [GO:0050661]
10784_g	XP_018759501	chromosome 7	NC_031681.1	3142024	3143946	+	30069262	0	FVEG_11772	640	choline dehydrogenase	Glycine, serine and threonine metabolism ; Metabolic pathways		flavin adenine dinucleotide binding [GO:0050660]; oxidoreductase activity, acting on CH-OH group of donors [GO:0016614]
10785_g	XP_018759502	chromosome 7	NC_031681.1	3144128	3145924	-	30069263	0	FVEG_11773	598	hypothetical protein FVEG_11773
10786_g	XP_018759503	chromosome 7	NC_031681.1	3146729	3147865	+	30069264	0	FVEG_11774	378	hypothetical protein FVEG_11774			NAD binding [GO:0051287]; oxidoreductase activity, acting on the CH-OH group of donors, NAD or NADP as acceptor [GO:0016616]
10787_g	XP_018759504	chromosome 7	NC_031681.1	3148135	3149412	-	30069265	0	FVEG_11775	425	hypothetical protein FVEG_11775
10788_g	XP_018759505	chromosome 7	NC_031681.1	3150638	3152128	-	30069266	0	FVEG_11776	356	hypothetical protein FVEG_11776
10789_g	XP_018759509	chromosome 7	NC_031681.1	3152614	3153624	-	30073967	0	FVEG_17091	336	hypothetical protein FVEG_17091			integral component of membrane [GO:0016021]
1079_g	XP_018743501	chromosome 1	NC_031675.1	3339235	3341142	+	30059305	0	FVEG_00971	612	hypothetical protein FVEG_00971			DNA-binding transcription factor activity [GO:0003700]
10790_g	XP_018759510	chromosome 7	NC_031681.1	3153889	3156135	-	30069267	0	FVEG_11777	594	hypothetical protein FVEG_11777			ATP binding [GO:0005524]; ATPase activity [GO:0016887]
10791_g	XP_018759511	chromosome 7	NC_031681.1	3156618	3157659	+	30069268	0	FVEG_11778	326	hypothetical protein FVEG_11778			integral component of membrane [GO:0016021]; GTP binding [GO:0005525]
10792_g	XP_018759512	chromosome 7	NC_031681.1	3159011	3160471	+	30069269	0	FVEG_11779	454	hypothetical protein FVEG_11779
10793_g	XP_018759513	chromosome 7	NC_031681.1	3161240	3161968	-	30069270	0	FVEG_11780	242	hypothetical protein FVEG_11780
10794_g	XP_018759514	chromosome 7	NC_031681.1	3163472	3169028	+	30069271	0	FVEG_11781	1797	hypothetical protein FVEG_11781
10795_g	XP_018759515	chromosome 7	NC_031681.1	3169233	3169739	-	30073968	0	FVEG_17092	168	hypothetical protein FVEG_17092
10796_g	XP_018759516	chromosome 7	NC_031681.1	3170697	3171413	-	30069272	0	FVEG_11782	204	hypothetical protein FVEG_11782
10797_g	XP_037205299										alpha-1 6-mannosyltransferase subunit
10798_g	XP_018759520	chromosome 7	NC_031681.1	3176938	3179537	+	30069275	0	FVEG_11785	783	hypothetical protein FVEG_11785
10799_g	XP_018759521	chromosome 7	NC_031681.1	3179974	3180435	+	30073969	0	FVEG_17093	153	hypothetical protein FVEG_17093
108_g	XP_018756910										hypothetical protein
1080_g	XP_018743498	chromosome 1	NC_031675.1	3343818	3345317	-	30059304	0	FVEG_00970	392	hypothetical protein FVEG_00970
10800_g	XP_018747492	chromosome 2	NC_031676.1	4660705	4663008	+	30061580	0	FVEG_03438	767	hypothetical protein FVEG_03438			alpha-L-fucosidase activity [GO:0004560]; carbohydrate metabolic process [GO:0005975]
10801_g	XP_041689187										uncharacterized protein
10802_g	XP_018759522	chromosome 7	NC_031681.1	3181520	3183598	-	30069276	0	FVEG_11786	692	hypothetical protein FVEG_11786
10803_g	XP_018759523	chromosome 7	NC_031681.1	3184277	3185356	-	30069277	0	FVEG_11787	359	endopolygalacturonase 1	Pentose and glucuronate interconversions ; Metabolic pathways		extracellular region [GO:0005576]; polygalacturonase activity [GO:0004650]; carbohydrate metabolic process [GO:0005975]; cell wall organization [GO:0071555]
10804_g	XP_018759524	chromosome 7	NC_031681.1	3190928	3193209	-	30069278	0	FVEG_11788	572	hypothetical protein FVEG_11788			integral component of membrane [GO:0016021]; transmembrane transporter activity [GO:0022857]
10805_g	XP_018759525	chromosome 7	NC_031681.1	3193850	3195454	-	30069279	0	FVEG_11789	534	hypothetical protein FVEG_11789			hydrolase activity, hydrolyzing O-glycosyl compounds [GO:0004553]; carbohydrate metabolic process [GO:0005975]
10806_g	XP_018759526	chromosome 7	NC_031681.1	3196199	3198080	-	30069280	0	FVEG_11790	524	hypothetical protein FVEG_11790			integral component of membrane [GO:0016021]; transmembrane transporter activity [GO:0022857]
10807_g	XP_018759527	chromosome 7	NC_031681.1	3198913	3199870	+	30069281	0	FVEG_11791	297	3-hydroxybutyrate dehydrogenase			oxidoreductase activity [GO:0016491]
10808_g	XP_018759528	chromosome 7	NC_031681.1	3200754	3202488	+	30069282	0	FVEG_11792	559	hypothetical protein FVEG_11792			flavin adenine dinucleotide binding [GO:0050660]; N,N-dimethylaniline monooxygenase activity [GO:0004499]; NADP binding [GO:0050661]
10809_g	XP_018759529	chromosome 7	NC_031681.1	3202646	3204627	-	30069283	0	FVEG_11793	616	hypothetical protein FVEG_11793
1081_g	XP_018743500	chromosome 1	NC_031675.1	3343467	3345317	-	30059304	0	FVEG_00970	354	hypothetical protein FVEG_00970
10810_g	XP_018759529	chromosome 7	NC_031681.1	3202646	3204627	-	30069283	0	FVEG_11793	616	hypothetical protein FVEG_11793
10811_g	XP_018759530	chromosome 7	NC_031681.1	3205897	3207593	-	30069284	0	FVEG_11794	489	hypothetical protein FVEG_11794			integral component of membrane [GO:0016021]; transmembrane transporter activity [GO:0022857]
10812_g	XP_018759531	chromosome 7	NC_031681.1	3207982	3210257	+	30069285	0	FVEG_11795	692	hypothetical protein FVEG_11795			nucleus [GO:0005634]; DNA binding [GO:0003677]; DNA-binding transcription factor activity, RNA polymerase II-specific [GO:0000981]; zinc ion binding [GO:0008270]; transcription, DNA-templated [GO:0006351]
10813_g	XP_018759532	chromosome 7	NC_031681.1	3210682	3212211	-	30069286	0	FVEG_11796	465	murein transglycosylase
10814_g	XP_018759535	chromosome 7	NC_031681.1	3213122	3215058	-	30073970	0	FVEG_17094	571	hypothetical protein FVEG_17094			nucleus [GO:0005634]; DNA binding [GO:0003677]; DNA-binding transcription factor activity, RNA polymerase II-specific [GO:0000981]; zinc ion binding [GO:0008270]; transcription, DNA-templated [GO:0006351]
10815_g	XP_018759536	chromosome 7	NC_031681.1	3216017	3217351	-	30069287	0	FVEG_11797	444	hypothetical protein FVEG_11797			hydrolase activity, acting on carbon-nitrogen (but not peptide) bonds [GO:0016810]
10816_g	XP_037199319										DAL5-Allantoate and ureidosuccinate permease
10817_g	XP_018759538	chromosome 7	NC_031681.1	3220361	3222497	-	30069289	0	FVEG_11799	570	hypothetical protein FVEG_11799			integral component of membrane [GO:0016021]; amino acid transport [GO:0006865]; transmembrane transport [GO:0055085]
10818_g	XP_018759538	chromosome 7	NC_031681.1	3220361	3222497	-	30069289	0	FVEG_11799	570	hypothetical protein FVEG_11799			integral component of membrane [GO:0016021]; amino acid transport [GO:0006865]; transmembrane transport [GO:0055085]
10819_g	XP_018759540										hypothetical protein
1082_g	XP_018743487	chromosome 1	NC_031675.1	3346357	3347900	-	30059303	0	FVEG_00969	481	hypothetical protein FVEG_00969			metal ion binding [GO:0046872]
10820_g	XP_018759541	chromosome 7	NC_031681.1	3224549	3225463	-	30073972	0	FVEG_17096	273	hypothetical protein FVEG_17096
10821_g	XP_018759543	chromosome 7	NC_031681.1	3227530	3229121	-	30069290	0	FVEG_11801	496	hypothetical protein FVEG_11801			integral component of membrane [GO:0016021]; transmembrane transporter activity [GO:0022857]
10822_g	XP_018759544	chromosome 7	NC_031681.1	3229693	3231580	+	30069291	0	FVEG_11802	556	D-lactate dehydrogenase (cytochrome)	Pyruvate metabolism ; Metabolic pathways		FAD binding [GO:0071949]; oxidoreductase activity [GO:0016491]
10823_g	XP_018759545	chromosome 7	NC_031681.1	3232213	3234627	+	30073974	0	FVEG_17098	745	hypothetical protein FVEG_17098			nucleus [GO:0005634]; DNA-binding transcription factor activity, RNA polymerase II-specific [GO:0000981]; zinc ion binding [GO:0008270]
10824_g	XP_018759546	chromosome 7	NC_031681.1	3234816	3236326	-	30069292	0	FVEG_11803	476	hypothetical protein FVEG_11803			oxidoreductase activity [GO:0016491]
10825_g	XP_018759547	chromosome 7	NC_031681.1	3236981	3238648	+	30069293	0	FVEG_11804	555	hypothetical protein FVEG_11804			integral component of membrane [GO:0016021]; transmembrane transport [GO:0055085]
10826_g	XP_018759548	chromosome 7	NC_031681.1	3239540	3240262	+	30069294	0	FVEG_11805	240	2-haloacid dehalogenase	Metabolic pathways
10827_g	XP_018759549	chromosome 7	NC_031681.1	3240323	3242612	-	30069295	0	FVEG_11806	684	hypothetical protein FVEG_11806			DNA binding [GO:0003677]; zinc ion binding [GO:0008270]; transcription, DNA-templated [GO:0006351]
10828_g	XP_018759549	chromosome 7	NC_031681.1	3240323	3242612	-	30069295	0	FVEG_11806	684	hypothetical protein FVEG_11806			DNA binding [GO:0003677]; zinc ion binding [GO:0008270]; transcription, DNA-templated [GO:0006351]
10829_g	XP_018759550	chromosome 7	NC_031681.1	3243788	3245199	+	30069296	0	FVEG_11807	448	hypothetical protein FVEG_11807			FAD binding [GO:0071949]
1083_g	XP_018743486	chromosome 1	NC_031675.1	3348327	3349391	+	30059302	0	FVEG_00968	354	hypothetical protein FVEG_00968			THO complex part of transcription export complex [GO:0000445]; mRNA processing [GO:0006397]
10830_g	XP_037205286										triacylglycerol lipase II precursor
10831_g	XP_037203243										uncharacterized protein
10832_g	XP_037203242										caspase
10833_g	XP_018753913	chromosome 8	NC_031682.1	2783	5308	+	30065547	0	FVEG_07770	841	hypothetical protein FVEG_07770
10834_g	XP_018753912	chromosome 8	NC_031682.1	6008	8829	+	30065546	0	FVEG_07769	923	hypothetical protein FVEG_07769			alpha-L-rhamnosidase activity [GO:0030596]; carbohydrate metabolic process [GO:0005975]
10835_g	XP_018753911	chromosome 8	NC_031682.1	9572	11191	+	30065545	0	FVEG_07768	539	hypothetical protein FVEG_07768			integral component of membrane [GO:0016021]; transmembrane transporter activity [GO:0022857]
10836_g	XP_018753910	chromosome 8	NC_031682.1	11932	15551	-	30065544	0	FVEG_07767	990	hypothetical protein FVEG_07767	Pyrimidine metabolism ; beta-Alanine metabolism ; Pantothenate and CoA biosynthesis ; Metabolic pathways		cytoplasm [GO:0005737]; nucleus [GO:0005634]; DNA binding [GO:0003677]; DNA-binding transcription factor activity, RNA polymerase II-specific [GO:0000981]; hydrolase activity, acting on carbon-nitrogen (but not peptide) bonds [GO:0016810]; zinc ion binding [GO:0008270]; transcription, DNA-templated [GO:0006351]
10837_g	XP_018753910	chromosome 8	NC_031682.1	11932	15551	-	30065544	0	FVEG_07767	990	hypothetical protein FVEG_07767	Pyrimidine metabolism ; beta-Alanine metabolism ; Pantothenate and CoA biosynthesis ; Metabolic pathways		cytoplasm [GO:0005737]; nucleus [GO:0005634]; DNA binding [GO:0003677]; DNA-binding transcription factor activity, RNA polymerase II-specific [GO:0000981]; hydrolase activity, acting on carbon-nitrogen (but not peptide) bonds [GO:0016810]; zinc ion binding [GO:0008270]; transcription, DNA-templated [GO:0006351]
10838_g	XP_018753909	chromosome 8	NC_031682.1	16003	18472	-	30065543	0	FVEG_07766	779	hypothetical protein FVEG_07766			nucleus [GO:0005634]; DNA binding [GO:0003677]; DNA-binding transcription factor activity, RNA polymerase II-specific [GO:0000981]; zinc ion binding [GO:0008270]; transcription, DNA-templated [GO:0006351]
10839_g	XP_018753908	chromosome 8	NC_031682.1	18868	19650	+	30073056	0	FVEG_16180	260	hypothetical protein FVEG_16180
1084_g	XP_018743485	chromosome 1	NC_031675.1	3349540	3349954	-	30059301	0	FVEG_00967	118	tubulin binding cofactor A			cytoplasm [GO:0005737]; microtubule [GO:0005874]; beta-tubulin binding [GO:0048487]; post-chaperonin tubulin folding pathway [GO:0007023]; tubulin complex assembly [GO:0007021]
10840_g	XP_018753907	chromosome 8	NC_031682.1	19800	21470	-	30065542	0	FVEG_07765	501	dihydropyrimidinase	Pyrimidine metabolism ; beta-Alanine metabolism ; Pantothenate and CoA biosynthesis ; Metabolic pathways		cytoplasm [GO:0005737]; hydrolase activity, acting on carbon-nitrogen (but not peptide) bonds [GO:0016810]
10841_g	XP_018753906	chromosome 8	NC_031682.1	21972	24274	+	30065541	0	FVEG_07764	572	hypothetical protein FVEG_07764			integral component of membrane [GO:0016021]; transmembrane transporter activity [GO:0022857]
10842_g	XP_018753905	chromosome 8	NC_031682.1	24639	28178	-	30065540	0	FVEG_07763	1179	hypothetical protein FVEG_07763
10843_g	XP_018753904	chromosome 8	NC_031682.1	45607	46128	+	30073055	0	FVEG_16179	173	hypothetical protein FVEG_16179
10844_g	XP_018753903	chromosome 8	NC_031682.1	48387	48902	-	30073054	0	FVEG_16178	171	hypothetical protein FVEG_16178
10845_g	XP_018753902	chromosome 8	NC_031682.1	49427	54387	-	30065539	0	FVEG_07762	1546	beta-glucosidase	Cyanoamino acid metabolism ; Starch and sucrose metabolism ; Metabolic pathways ; Biosynthesis of secondary metabolites	PATHWAY: Glycan metabolism. {ECO:0000256|ARBA:ARBA00004881}.; PATHWAY: Glycan metabolism; cellulose degradation. {ECO:0000256|ARBA:ARBA00004987, ECO:0000256|RuleBase:RU361161}.	nucleus [GO:0005634]; beta-glucosidase activity [GO:0008422]; DNA binding [GO:0003677]; DNA-binding transcription factor activity, RNA polymerase II-specific [GO:0000981]; scopolin beta-glucosidase activity [GO:0102483]; zinc ion binding [GO:0008270]; cellulose catabolic process [GO:0030245]; transcription, DNA-templated [GO:0006351]
10846_g	XP_018753902	chromosome 8	NC_031682.1	49427	54387	-	30065539	0	FVEG_07762	1546	beta-glucosidase	Cyanoamino acid metabolism ; Starch and sucrose metabolism ; Metabolic pathways ; Biosynthesis of secondary metabolites	PATHWAY: Glycan metabolism. {ECO:0000256|ARBA:ARBA00004881}.; PATHWAY: Glycan metabolism; cellulose degradation. {ECO:0000256|ARBA:ARBA00004987, ECO:0000256|RuleBase:RU361161}.	nucleus [GO:0005634]; beta-glucosidase activity [GO:0008422]; DNA binding [GO:0003677]; DNA-binding transcription factor activity, RNA polymerase II-specific [GO:0000981]; scopolin beta-glucosidase activity [GO:0102483]; zinc ion binding [GO:0008270]; cellulose catabolic process [GO:0030245]; transcription, DNA-templated [GO:0006351]
10847_g	XP_018753902	chromosome 8	NC_031682.1	49427	54387	-	30065539	0	FVEG_07762	1546	beta-glucosidase	Cyanoamino acid metabolism ; Starch and sucrose metabolism ; Metabolic pathways ; Biosynthesis of secondary metabolites	PATHWAY: Glycan metabolism. {ECO:0000256|ARBA:ARBA00004881}.; PATHWAY: Glycan metabolism; cellulose degradation. {ECO:0000256|ARBA:ARBA00004987, ECO:0000256|RuleBase:RU361161}.	nucleus [GO:0005634]; beta-glucosidase activity [GO:0008422]; DNA binding [GO:0003677]; DNA-binding transcription factor activity, RNA polymerase II-specific [GO:0000981]; scopolin beta-glucosidase activity [GO:0102483]; zinc ion binding [GO:0008270]; cellulose catabolic process [GO:0030245]; transcription, DNA-templated [GO:0006351]
10848_g	XP_018753901	chromosome 8	NC_031682.1	54997	56655	+	30065538	0	FVEG_07761	516	hypothetical protein FVEG_07761			integral component of membrane [GO:0016021]; transmembrane transporter activity [GO:0022857]
10849_g	XP_018753899	chromosome 8	NC_031682.1	57107	60412	-	30065537	0	FVEG_07760	982	hypothetical protein FVEG_07760			integral component of membrane [GO:0016021]
1085_g	XP_018743484	chromosome 1	NC_031675.1	3350551	3352456	-	30059300	0	FVEG_00966	617	cohesin complex subunit SCC1	Cell cycle - yeast		cohesin complex [GO:0008278]; nucleus [GO:0005634]; sister chromatid cohesion [GO:0007062]
10850_g	XP_018753898	chromosome 8	NC_031682.1	62379	64126	+	30065536	0	FVEG_07759	474	hypothetical protein FVEG_07759			integral component of membrane [GO:0016021]; hydrolase activity, hydrolyzing O-glycosyl compounds [GO:0004553]; carbohydrate metabolic process [GO:0005975]
10851_g	XP_018753897	chromosome 8	NC_031682.1	66072	66950	+	30065535	0	FVEG_07758	274	hypothetical protein FVEG_07758			chitin binding [GO:0008061]
10852_g	XP_018753896	chromosome 8	NC_031682.1	68793	70438	-	30065534	0	FVEG_07757	529	hypothetical protein FVEG_07757			integral component of membrane [GO:0016021]; transmembrane transporter activity [GO:0022857]
10853_g	XP_018753895	chromosome 8	NC_031682.1	71269	72386	+	30065533	0	FVEG_07756	355	oxidoreductase			nucleotide binding [GO:0000166]
10854_g	XP_018753894	chromosome 8	NC_031682.1	72441	74493	-	30065532	0	FVEG_07755	502	hypothetical protein FVEG_07755			nucleus [GO:0005634]; DNA-binding transcription factor activity, RNA polymerase II-specific [GO:0000981]; zinc ion binding [GO:0008270]
10855_g	XP_018753893	chromosome 8	NC_031682.1	74952	76493	+	30065531	0	FVEG_07754	258	hypothetical protein FVEG_07754
10856_g	XP_018753892	chromosome 8	NC_031682.1	77617	78615	+	30065530	0	FVEG_07753	332	hypothetical protein FVEG_07753			hydrolase activity, hydrolyzing O-glycosyl compounds [GO:0004553]; organic substance metabolic process [GO:0071704]
10857_g	XP_018753891	chromosome 8	NC_031682.1	78777	79730	-	30073053	0	FVEG_16177	297	hypothetical protein FVEG_16177			dioxygenase activity [GO:0051213]
10858_g	XP_018753890	chromosome 8	NC_031682.1	81225	81667	-	30065529	0	FVEG_07752	111	hypothetical protein FVEG_07752
10859_g	XP_018753889	chromosome 8	NC_031682.1	82887	83394	+	30065528	0	FVEG_07751	149	hypothetical protein FVEG_07751
1086_g	XP_018743483	chromosome 1	NC_031675.1	3354067	3356877	+	30059299	0	FVEG_00965	896	Ca2+-transporting ATPase			integral component of membrane [GO:0016021]; ATP binding [GO:0005524]; ATPase activity [GO:0016887]
10860_g	XP_018753888	chromosome 8	NC_031682.1	84006	84559	+	30065527	0	FVEG_07750	168	hypothetical protein FVEG_07750
10861_g	XP_018753884	chromosome 8	NC_031682.1	88448	91165	+	30065525	0	FVEG_07748	820	hypothetical protein FVEG_07748	MAPK signaling pathway - yeast
10862_g	XP_018753883	chromosome 8	NC_031682.1	91319	92251	-	30065524	0	FVEG_07747	310	hypothetical protein FVEG_07747
10863_g	XP_018753882	chromosome 8	NC_031682.1	92700	94324	-	30065523	0	FVEG_07746	486	hypothetical protein FVEG_07746			integral component of membrane [GO:0016021]; transmembrane transporter activity [GO:0022857]
10864_g	XP_018753881	chromosome 8	NC_031682.1	95205	96188	+	30065522	0	FVEG_07745	270	hypothetical protein FVEG_07745	Phosphonate and phosphinate metabolism ; Metabolic pathways		dioxygenase activity [GO:0051213]
10865_g	XP_018753880	chromosome 8	NC_031682.1	96858	97499	+	30065521	0	FVEG_07744	213	hypothetical protein FVEG_07744	Phosphonate and phosphinate metabolism ; Metabolic pathways
10866_g	XP_018753879	chromosome 8	NC_031682.1	98128	99876	+	30073052	0	FVEG_16176	582	hypothetical protein FVEG_16176			nucleus [GO:0005634]; DNA-binding transcription factor activity, RNA polymerase II-specific [GO:0000981]; zinc ion binding [GO:0008270]
10867_g	XP_018753878	chromosome 8	NC_031682.1	99919	101257	-	30065520	0	FVEG_07743	391	hypothetical protein FVEG_07743
10868_g	XP_018753877	chromosome 8	NC_031682.1	101559	101943	+	30065519	0	FVEG_07742	110	hypothetical protein FVEG_07742
10869_g	XP_018753876	chromosome 8	NC_031682.1	102947	106645	-	30065518	0	FVEG_07741	1232	hypothetical protein FVEG_07741
1087_g	XP_018743482	chromosome 1	NC_031675.1	3354067	3357452	+	30059299	0	FVEG_00965	1070	Ca2+-transporting ATPase			integral component of membrane [GO:0016021]; ATP binding [GO:0005524]; ATPase activity [GO:0016887]
10870_g	XP_018753875	chromosome 8	NC_031682.1	107666	108656	+	30065517	0	FVEG_07740	292	hypothetical protein FVEG_07740
10871_g	XP_018753874	chromosome 8	NC_031682.1	108921	113087	-	30065516	0	FVEG_07739	1388	hypothetical protein FVEG_07739
10872_g	XP_018753873	chromosome 8	NC_031682.1	113937	118985	+	30065514	0	FVEG_07737	1646	hypothetical protein FVEG_07737
10873_g	XP_018753872	chromosome 8	NC_031682.1	119342	119779	-	30065515	0	FVEG_07738	145	hypothetical protein FVEG_07738			integral component of membrane [GO:0016021]
10874_g	XP_018753871	chromosome 8	NC_031682.1	121312	122886	-	30065513	0	FVEG_07736	499	amt family ammonium transporter			integral component of membrane [GO:0016021]; ammonium transmembrane transporter activity [GO:0008519]
10875_g	XP_018753870	chromosome 8	NC_031682.1	124320	126397	-	30065512	0	FVEG_07735	665	hypothetical protein FVEG_07735			integral component of membrane [GO:0016021]
10876_g	XP_018753869	chromosome 8	NC_031682.1	129663	130832	-	30065511	0	FVEG_07734	389	hypothetical protein FVEG_07734	Pentose phosphate pathway ; Metabolic pathways		ribokinase activity [GO:0004747]; D-ribose metabolic process [GO:0006014]
10877_g	XP_018753868										hypothetical protein
10878_g	XP_018753867	chromosome 8	NC_031682.1	133854	135688	-	30065509	0	FVEG_07732	577	hypothetical protein FVEG_07732			FAD binding [GO:0071949]
10879_g	XP_018753865	chromosome 8	NC_031682.1	137306	138703	-	30065507	0	FVEG_07730	357	hypothetical protein FVEG_07730			extracellular region [GO:0005576]; carboxylic ester hydrolase activity [GO:0052689]; cellulose binding [GO:0030248]; xylan catabolic process [GO:0045493]
1088_g	XP_018743480	chromosome 1	NC_031675.1	3357899	3360364	+	30059298	0	FVEG_00964	804	hypothetical protein FVEG_00964			membrane [GO:0016020]; protein transport [GO:0015031]
10880_g	XP_018753864	chromosome 8	NC_031682.1	139347	140569	-	30065506	0	FVEG_07729	388	hypothetical protein FVEG_07729			integral component of membrane [GO:0016021]; transmembrane transport [GO:0055085]
10881_g	XP_018753863	chromosome 8	NC_031682.1	141341	142431	+	30065505	0	FVEG_07728	327	hypothetical protein FVEG_07728
10882_g	XP_018753862	chromosome 8	NC_031682.1	143147	143533	-	30065504	0	FVEG_07727	128	hypothetical protein FVEG_07727
10883_g	XP_018753861	chromosome 8	NC_031682.1	144378	146061	-	30065503	0	FVEG_07726	513	hypothetical protein FVEG_07726			integral component of membrane [GO:0016021]; transmembrane transporter activity [GO:0022857]
10884_g	XP_018753860	chromosome 8	NC_031682.1	146866	147846	-	30065502	0	FVEG_07725	326	hypothetical protein FVEG_07725	Arginine and proline metabolism ; Glyoxylate and dicarboxylate metabolism ; Metabolic pathways		lyase activity [GO:0016829]
10885_g	XP_018753859	chromosome 8	NC_031682.1	148159	149855	+	30065501	0	FVEG_07724	499	L-lactate dehydrogenase (cytochrome)	Pyruvate metabolism ; Metabolic pathways		heme binding [GO:0020037]; metal ion binding [GO:0046872]; oxidoreductase activity [GO:0016491]
10886_g	XP_018753858	chromosome 8	NC_031682.1	150272	151234	-	30065500	0	FVEG_07723	320	hypothetical protein FVEG_07723			catalytic activity [GO:0003824]
10887_g	XP_018753857	chromosome 8	NC_031682.1	152003	153145	-	30065499	0	FVEG_07722	380	hypothetical protein FVEG_07722
10888_g	XP_018753856	chromosome 8	NC_031682.1	153507	154616	+	30065498	0	FVEG_07721	339	alcohol dehydrogenase			D-threo-aldose 1-dehydrogenase activity [GO:0047834]
10889_g	XP_018753855	chromosome 8	NC_031682.1	154692	156603	-	30073051	0	FVEG_16175	606	hypothetical protein FVEG_16175			DNA binding [GO:0003677]; zinc ion binding [GO:0008270]; transcription, DNA-templated [GO:0006351]
1089_g	XP_018743479	chromosome 1	NC_031675.1	3360840	3362357	+	30059297	0	FVEG_00963	505	tRNA threonylcarbamoyladenosine biosynthesis protein			double-stranded RNA binding [GO:0003725]
10890_g	XP_018753854	chromosome 8	NC_031682.1	157607	159067	+	30065497	0	FVEG_07720	486	hypothetical protein FVEG_07720			ATP binding [GO:0005524]; kinase activity [GO:0016301]; carbohydrate metabolic process [GO:0005975]
10891_g	XP_018753853	chromosome 8	NC_031682.1	159149	160343	-	30065496	0	FVEG_07719	379	hypothetical protein FVEG_07719			integral component of membrane [GO:0016021]
10892_g	XP_018753852	chromosome 8	NC_031682.1	161853	163689	+	30065495	0	FVEG_07718	594	hypothetical protein FVEG_07718			FAD binding [GO:0071949]; oxidoreductase activity [GO:0016491]
10893_g	XP_018753851	chromosome 8	NC_031682.1	163710	165074	-	30065494	0	FVEG_07717	454	hypothetical protein FVEG_07717			hydrolase activity [GO:0016787]
10894_g	XP_018753850	chromosome 8	NC_031682.1	165691	168038	+	30065493	0	FVEG_07716	744	alpha-galactosidase 2	Galactose metabolism ; Glycerolipid metabolism ; Sphingolipid metabolism ; Glycosphingolipid biosynthesis - globo and isoglobo series ; Metabolic pathways		raffinose alpha-galactosidase activity [GO:0052692]; carbohydrate catabolic process [GO:0016052]
10895_g	XP_018753849	chromosome 8	NC_031682.1	168277	169827	-	30065492	0	FVEG_07715	484	Ca2+:H+ antiporter			integral component of membrane [GO:0016021]; transmembrane transport [GO:0055085]
10896_g	XP_018753848	chromosome 8	NC_031682.1	170955	172418	+	30065491	0	FVEG_07714	487	glutaminase			glutaminase activity [GO:0004359]; glutamine metabolic process [GO:0006541]
10897_g	XP_018753847	chromosome 8	NC_031682.1	172980	173817	+	30065490	0	FVEG_07713	241	hypothetical protein FVEG_07713			catalytic activity [GO:0003824]
10898_g	XP_018753846	chromosome 8	NC_031682.1	173954	175631	-	30065489	0	FVEG_07712	473	carboxypeptidase D			serine-type carboxypeptidase activity [GO:0004185]
10899_g	XP_018753845	chromosome 8	NC_031682.1	176553	177608	-	30065488	0	FVEG_07711	351	hypothetical protein FVEG_07711
109_g	XP_018756909	chromosome 1	NC_031675.1	285108	285350	+	30073557	0	FVEG_16681	60	hypothetical protein FVEG_16681
1090_g	XP_018743478	chromosome 1	NC_031675.1	3362569	3363300	-	30059296	0	FVEG_00962	197	hypothetical protein FVEG_00962			COPI vesicle coat [GO:0030126]; Golgi membrane [GO:0000139]; protein transport [GO:0015031]; retrograde vesicle-mediated transport, Golgi to endoplasmic reticulum [GO:0006890]
10900_g	XP_018753844	chromosome 8	NC_031682.1	179785	180912	-	30073049	0	FVEG_16173	375	hypothetical protein FVEG_16173
10901_g	XP_018753843	chromosome 8	NC_031682.1	182359	184590	+	30065487	0	FVEG_07710	743	hypothetical protein FVEG_07710
10902_g	XP_018753842	chromosome 8	NC_031682.1	184860	186375	-	30065486	0	FVEG_07709	489	hypothetical protein FVEG_07709			transferase activity, transferring acyl groups other than amino-acyl groups [GO:0016747]
10903_g	XP_018753841										hypothetical protein
10904_g	XP_018753840	chromosome 8	NC_031682.1	192850	195647	-	30065484	0	FVEG_07707	911	hypothetical protein FVEG_07707
10905_g	XP_018753839	chromosome 8	NC_031682.1	196849	198083	+	30073048	0	FVEG_16172	395	hypothetical protein FVEG_16172			integral component of membrane [GO:0016021]
10906_g	XP_018753838	chromosome 8	NC_031682.1	198242	199216	-	30065483	0	FVEG_07706	324	hypothetical protein FVEG_07706			catalytic activity [GO:0003824]
10907_g	XP_018753837	chromosome 8	NC_031682.1	199542	204354	-	30065482	0	FVEG_07705	1466	serine/threonine protein kinase			ATP binding [GO:0005524]; protein serine/threonine kinase activity [GO:0004674]
10908_g	XP_018753837	chromosome 8	NC_031682.1	199542	204354	-	30065482	0	FVEG_07705	1466	serine/threonine protein kinase			ATP binding [GO:0005524]; protein serine/threonine kinase activity [GO:0004674]
10909_g	XP_018753836	chromosome 8	NC_031682.1	204694	206514	+	30065481	0	FVEG_07704	606	hypothetical protein FVEG_07704
1091_g	XP_018743477	chromosome 1	NC_031675.1	3363648	3366770	+	30059295	0	FVEG_00961	1006	minichromosome maintenance protein 4 (cell division control protein 54)	DNA replication ; Cell cycle - yeast ; Meiosis - yeast		MCM complex [GO:0042555]; nucleus [GO:0005634]; ATP binding [GO:0005524]; DNA binding [GO:0003677]; DNA helicase activity [GO:0003678]; hydrolase activity [GO:0016787]; cell division [GO:0051301]; DNA replication initiation [GO:0006270]
10910_g	XP_018753835	chromosome 8	NC_031682.1	206787	208046	+	30065480	0	FVEG_07703	419	hypothetical protein FVEG_07703
10911_g	XP_018753834	chromosome 8	NC_031682.1	208186	209684	-	30065479	0	FVEG_07702	453	hypothetical protein FVEG_07702			hydrolase activity, hydrolyzing O-glycosyl compounds [GO:0004553]; carbohydrate metabolic process [GO:0005975]
10912_g	XP_018753833	chromosome 8	NC_031682.1	211019	212230	-	30065478	0	FVEG_07701	356	hypothetical protein FVEG_07701			integral component of membrane [GO:0016021]
10913_g	XP_018753832	chromosome 8	NC_031682.1	213309	214260	+	30065477	0	FVEG_07700	283	hypothetical protein FVEG_07700			oxidoreductase activity [GO:0016491]
10914_g	XP_018753831	chromosome 8	NC_031682.1	214368	215690	-	30065476	0	FVEG_07699	440	hypothetical protein FVEG_07699
10915_g	XP_037200143										salicylate hydroxylase
10916_g	XP_018753829										hypothetical protein
10917_g	XP_018753828	chromosome 8	NC_031682.1	219973	221121	+	30073047	0	FVEG_16171	348	hypothetical protein FVEG_16171			integral component of membrane [GO:0016021]
10918_g	XP_018753827	chromosome 8	NC_031682.1	221747	223468	+	30073046	0	FVEG_16170	573	hypothetical protein FVEG_16170			integral component of membrane [GO:0016021]
10919_g	XP_018753826	chromosome 8	NC_031682.1	224489	224968	+	30065473	0	FVEG_07695	128	hypothetical protein FVEG_07695			cell wall [GO:0005618]; extracellular region [GO:0005576]; integral component of membrane [GO:0016021]
1092_g	XP_018743476	chromosome 1	NC_031675.1	3366951	3368765	-	30059294	0	FVEG_00960	566	hypothetical protein FVEG_00960	Cysteine and methionine metabolism ; Selenocompound metabolism ; Sulfur metabolism ; Metabolic pathways ; Biosynthesis of secondary metabolites ; Biosynthesis of amino acids		catalytic activity [GO:0003824]; pyridoxal phosphate binding [GO:0030170]; transsulfuration [GO:0019346]
10920_g	XP_018753825	chromosome 8	NC_031682.1	225224	225934	-	30065472	0	FVEG_07694	236	hypothetical protein FVEG_07694
10921_g	XP_018753824	chromosome 8	NC_031682.1	226242	228323	-	30065471	0	FVEG_07693	645	hypothetical protein FVEG_07693			oxidoreductase activity [GO:0016491]
10922_g	XP_018753823	chromosome 8	NC_031682.1	229139	230851	+	30065470	0	FVEG_07692	508	hypothetical protein FVEG_07692			FAD binding [GO:0071949]
10923_g	XP_018753822	chromosome 8	NC_031682.1	231756	233130	+	30073045	0	FVEG_16169	425	hypothetical protein FVEG_16169			integral component of membrane [GO:0016021]; transmembrane transporter activity [GO:0022857]
10924_g	XP_018753821	chromosome 8	NC_031682.1	233281	234943	-	30065469	0	FVEG_07691	535	amidohydrolase ytcJ-like			hydrolase activity, acting on carbon-nitrogen (but not peptide) bonds [GO:0016810]
10925_g	XP_018753820	chromosome 8	NC_031682.1	235357	240105	-	30065468	0	FVEG_07690	1564	hypothetical protein FVEG_07690			cell surface [GO:0009986]; cell adhesion [GO:0007155]
10926_g	XP_018753819	chromosome 8	NC_031682.1	244314	245980	+	30073044	0	FVEG_16168	506	hypothetical protein FVEG_16168			nucleus [GO:0005634]; DNA-binding transcription factor activity, RNA polymerase II-specific [GO:0000981]; zinc ion binding [GO:0008270]
10927_g	XP_018753818	chromosome 8	NC_031682.1	246194	247437	-	30065467	0	FVEG_07688	398	hypothetical protein FVEG_07688	Glycolysis / Gluconeogenesis ; Galactose metabolism ; Metabolic pathways ; Biosynthesis of secondary metabolites		carbohydrate binding [GO:0030246]; isomerase activity [GO:0016853]; carbohydrate metabolic process [GO:0005975]
10928_g	XP_018753817	chromosome 8	NC_031682.1	248934	249881	-	30065466	0	FVEG_07687	315	hypothetical protein FVEG_07687
10929_g	XP_018753816	chromosome 8	NC_031682.1	252078	252886	+	30065465	0	FVEG_07686	253	hypothetical protein FVEG_07686
1093_g	XP_018743473	chromosome 1	NC_031675.1	3369651	3372180	-	30059293	0	FVEG_00959	806	hypothetical protein FVEG_00959			integral component of membrane [GO:0016021]; vacuolar membrane [GO:0005774]
10930_g	XP_037204643										uncharacterized protein
10931_g	XP_018753813	chromosome 8	NC_031682.1	260945	262084	-	30065464	0	FVEG_07684	379	hypothetical protein FVEG_07684			catalytic activity [GO:0003824]
10932_g	XP_018753812	chromosome 8	NC_031682.1	262394	263809	+	30065463	0	FVEG_07683	346	hypothetical protein FVEG_07683
10933_g	XP_018753811	chromosome 8	NC_031682.1	264449	269832	+	30073041	0	FVEG_16165	1648	hypothetical protein FVEG_16165
10934_g	XP_018753810	chromosome 8	NC_031682.1	269893	272276	-	30065462	0	FVEG_07680	707	hypothetical protein FVEG_07680			integral component of membrane [GO:0016021]; metal ion transmembrane transporter activity [GO:0046873]
10935_g	XP_018753809	chromosome 8	NC_031682.1	272603	274213	-	30065461	0	FVEG_07679	520	methylmalonate-semialdehyde dehydrogenase (acylating)	Valine, leucine and isoleucine degradation ; beta-Alanine metabolism ; Inositol phosphate metabolism ; Propanoate metabolism ; Metabolic pathways ; Carbon metabolism		methylmalonate-semialdehyde dehydrogenase (acylating) activity [GO:0004491]
10936_g	XP_018753808	chromosome 8	NC_031682.1	275061	276140	+	30065460	0	FVEG_07678	332	hypothetical protein FVEG_07678			hydrolase activity, acting on ester bonds [GO:0016788]
10937_g	XP_018753807	chromosome 8	NC_031682.1	276996	278994	+	30065459	0	FVEG_07677	599	hypothetical protein FVEG_07677			extracellular space [GO:0005615]; metal ion binding [GO:0046872]; serine-type endopeptidase activity [GO:0004252]
10938_g	XP_018753806	chromosome 8	NC_031682.1	279202	279798	+	30073040	0	FVEG_16164	198	hypothetical protein FVEG_16164
10939_g	XP_018753805	chromosome 8	NC_031682.1	279897	281686	-	30065458	0	FVEG_07676	525	hypothetical protein FVEG_07676			integral component of membrane [GO:0016021]; transmembrane transporter activity [GO:0022857]
1094_g	XP_018743472	chromosome 1	NC_031675.1	3373714	3375050	+	30059292	0	FVEG_00958	427	arginine N-methyltransferase 2			cytoplasm [GO:0005737]; nucleus [GO:0005634]; protein-arginine N-methyltransferase activity [GO:0016274]
10940_g	XP_018753804	chromosome 8	NC_031682.1	282191	283426	-	30065457	0	FVEG_07675	364	hypothetical protein FVEG_07675			integral component of membrane [GO:0016021]
10941_g	XP_018753803	chromosome 8	NC_031682.1	286356	286832	-	30065456	0	FVEG_07674	158	hypothetical protein FVEG_07674
10942_g	XP_018753801	chromosome 8	NC_031682.1	288984	289550	+	30073038	0	FVEG_16162	188	hypothetical protein FVEG_16162
10943_g	XP_018753800	chromosome 8	NC_031682.1	290853	293716	+	30065455	0	FVEG_07673	888	hypothetical protein FVEG_07673			integral component of membrane [GO:0016021]; ion transport [GO:0006811]
10944_g	XP_018753799	chromosome 8	NC_031682.1	293750	298406	-	30065454	0	FVEG_07672	1514	hypothetical protein FVEG_07672			catalytic activity [GO:0003824]; nucleoside metabolic process [GO:0009116]
10945_g	XP_018756825	chromosome 1	NC_031675.1	473840	478150	-	30073541	0	FVEG_16665	1436	hypothetical protein FVEG_16665
10946_g	XP_037204658										uncharacterized protein
10947_g	XP_018753797	chromosome 8	NC_031682.1	303978	305238	+	30065452	0	FVEG_07670	387	agmatinase	Arginine and proline metabolism ; Metabolic pathways		hydrolase activity, acting on carbon-nitrogen (but not peptide) bonds, in linear amidines [GO:0016813]; metal ion binding [GO:0046872]
10948_g	XP_018753796	chromosome 8	NC_031682.1	306097	307044	+	30065451	0	FVEG_07669	297	hypothetical protein FVEG_07669			oxidoreductase activity [GO:0016491]
10949_g	XP_018753795	chromosome 8	NC_031682.1	307271	309224	-	30065450	0	FVEG_07668	631	glucose 1-dehydrogenase			hydrolase activity, acting on carbon-nitrogen (but not peptide) bonds [GO:0016810]; oxidoreductase activity [GO:0016491]; carbohydrate metabolic process [GO:0005975]
1095_g	XP_018743471	chromosome 1	NC_031675.1	3375238	3376894	-	30059291	0	FVEG_00957	481	hexokinase	Glycolysis / Gluconeogenesis ; Fructose and mannose metabolism ; Galactose metabolism ; Starch and sucrose metabolism ; Amino sugar and nucleotide sugar metabolism ; Metabolic pathways ; Biosynthesis of secondary metabolites ; Carbon metabolism	PATHWAY: Carbohydrate degradation. {ECO:0000256|ARBA:ARBA00004921}.; PATHWAY: Carbohydrate degradation; glycolysis; D-glyceraldehyde 3-phosphate and glycerone phosphate from D-glucose: step 1/4. {ECO:0000256|ARBA:ARBA00004888}.	ATP binding [GO:0005524]; glucose binding [GO:0005536]; hexokinase activity [GO:0004396]; cellular glucose homeostasis [GO:0001678]; glycolytic process [GO:0006096]
10950_g	XP_018753794	chromosome 8	NC_031682.1	309858	311479	+	30065449	0	FVEG_07667	501	hypothetical protein FVEG_07667			integral component of membrane [GO:0016021]; transmembrane transporter activity [GO:0022857]
10951_g	XP_018753793	chromosome 8	NC_031682.1	311587	312643	-	30065448	0	FVEG_07666	318	hypothetical protein FVEG_07666			methyltransferase activity [GO:0008168]
10952_g	XP_018753792	chromosome 8	NC_031682.1	313370	314422	+	30065447	0	FVEG_07665	350	hypothetical protein FVEG_07665
10953_g	XP_018753790	chromosome 8	NC_031682.1	317095	318048	-	30065446	0	FVEG_07664	299	hypothetical protein FVEG_07664
10954_g	XP_018753789	chromosome 8	NC_031682.1	318787	319944	+	30065445	0	FVEG_07663	369	hypothetical protein FVEG_07663			pathogenesis [GO:0009405]
10955_g	XP_018753788	chromosome 8	NC_031682.1	320955	322079	+	30065444	0	FVEG_07662	359	hypothetical protein FVEG_07662			oxidoreductase activity [GO:0016491]; zinc ion binding [GO:0008270]
10956_g	XP_018753787	chromosome 8	NC_031682.1	322112	323179	-	30073036	0	FVEG_16160	355	hypothetical protein FVEG_16160			DNA binding [GO:0003677]; zinc ion binding [GO:0008270]; transcription, DNA-templated [GO:0006351]
10958_g	XP_037204671										uncharacterized protein
10959_g	XP_037204671										uncharacterized protein
1096_g	XP_018743469	chromosome 1	NC_031675.1	3379181	3380785	+	30059290	0	FVEG_00956	499	oligosaccharyl transferase complex subunit OST4	N-Glycan biosynthesis ; Various types of N-glycan biosynthesis ; Metabolic pathways ; Protein processing in endoplasmic reticulum	PATHWAY: Protein modification; protein glycosylation. {ECO:0000256|ARBA:ARBA00004922, ECO:0000256|RuleBase:RU361143}.	integral component of membrane [GO:0016021]; oligosaccharyltransferase complex [GO:0008250]; transferase activity [GO:0016740]; protein glycosylation [GO:0006486]
10960_g	XP_018753784	chromosome 8	NC_031682.1	327055	327447	+	30065442	0	FVEG_07660	130	hypothetical protein FVEG_07660
10961_g	XP_018753783	chromosome 8	NC_031682.1	328017	330066	+	30065441	0	FVEG_07659	608	hypothetical protein FVEG_07659			integral component of membrane [GO:0016021]
10962_g	XP_018753782	chromosome 8	NC_031682.1	331277	335333	-	30065440	0	FVEG_07658	1334	hypothetical protein FVEG_07658			catalytic activity [GO:0003824]; nucleoside metabolic process [GO:0009116]
10963_g	XP_018753782	chromosome 8	NC_031682.1	331277	335333	-	30065440	0	FVEG_07658	1334	hypothetical protein FVEG_07658			catalytic activity [GO:0003824]; nucleoside metabolic process [GO:0009116]
10964_g	XP_018753781	chromosome 8	NC_031682.1	336490	337887	+	30065439	0	FVEG_07657	356	hypothetical protein FVEG_07657	Tyrosine metabolism ; Metabolic pathways ; Biosynthesis of secondary metabolites		oxidoreductase activity [GO:0016491]
10965_g	XP_018753780	chromosome 8	NC_031682.1	338054	339062	-	30065438	0	FVEG_07656	319	hypothetical protein FVEG_07656			cell surface [GO:0009986]
10966_g	XP_018753779	chromosome 8	NC_031682.1	340616	342321	-	30065437	0	FVEG_07655	537	hypothetical protein FVEG_07655			integral component of membrane [GO:0016021]; transmembrane transporter activity [GO:0022857]
10967_g	XP_018753778	chromosome 8	NC_031682.1	343298	344505	-	30065436	0	FVEG_07654	350	hypothetical protein FVEG_07654			catalytic activity [GO:0003824]
10968_g	XP_018753777	chromosome 8	NC_031682.1	344967	346214	-	30065435	0	FVEG_07653	368	hypothetical protein FVEG_07653			metal ion binding [GO:0046872]; metalloexopeptidase activity [GO:0008235]
10969_g	XP_018753776	chromosome 8	NC_031682.1	347233	348037	-	30065434	0	FVEG_07652	224	hypothetical protein FVEG_07652			glutathione metabolic process [GO:0006749]
1097_g	XP_018743466	chromosome 1	NC_031675.1	3383025	3384106	+	30059288	0	FVEG_00954	340	hypothetical protein FVEG_00954
10970_g	XP_018753775	chromosome 8	NC_031682.1	348611	350911	-	30065433	0	FVEG_07651	766	hypothetical protein FVEG_07651
10971_g	XP_018753774	chromosome 8	NC_031682.1	351652	354035	-	30065432	0	FVEG_07650	591	hypothetical protein FVEG_07650			ATP binding [GO:0005524]; ATPase activity [GO:0016887]
10972_g	XP_018753772	chromosome 8	NC_031682.1	357158	358384	+	30065430	0	FVEG_07648	389	hypothetical protein FVEG_07648			GTP binding [GO:0005525]
10973_g	XP_018753771	chromosome 8	NC_031682.1	359023	359343	-	30065429	0	FVEG_07647	106	hypothetical protein FVEG_07647			glutathione metabolic process [GO:0006749]
10974_g	XP_018753770	chromosome 8	NC_031682.1	361215	363377	+	30073034	0	FVEG_16158	686	hypothetical protein FVEG_16158			integral component of membrane [GO:0016021]
10975_g	XP_018753769	chromosome 8	NC_031682.1	363621	365830	-	30065428	0	FVEG_07646	613	hypothetical protein FVEG_07646			flavin adenine dinucleotide binding [GO:0050660]; N,N-dimethylaniline monooxygenase activity [GO:0004499]; NADP binding [GO:0050661]
10976_g	XP_018753768	chromosome 8	NC_031682.1	367779	369996	+	30065427	0	FVEG_07645	650	hypothetical protein FVEG_07645			nucleus [GO:0005634]; DNA binding [GO:0003677]; DNA-binding transcription factor activity, RNA polymerase II-specific [GO:0000981]; zinc ion binding [GO:0008270]; transcription, DNA-templated [GO:0006351]
10977_g	XP_018753767	chromosome 8	NC_031682.1	370019	371071	-	30065426	0	FVEG_07644	350	hypothetical protein FVEG_07644			oxidoreductase activity [GO:0016491]
10978_g	XP_018753766	chromosome 8	NC_031682.1	371706	372871	+	30065425	0	FVEG_07643	319	hypothetical protein FVEG_07643	Aflatoxin biosynthesis ; Metabolic pathways ; Biosynthesis of secondary metabolites		hydrolase activity [GO:0016787]
10979_g	XP_018753765										hypothetical protein
1098_g	XP_018743465	chromosome 1	NC_031675.1	3385167	3386733	+	30059287	0	FVEG_00953	414	inorganic pyrophosphatase	Oxidative phosphorylation		cytoplasm [GO:0005737]; inorganic diphosphatase activity [GO:0004427]; magnesium ion binding [GO:0000287]; phosphate-containing compound metabolic process [GO:0006796]
10980_g	XP_018753764	chromosome 8	NC_031682.1	378027	378919	-	30065423	0	FVEG_07641	277	hypothetical protein FVEG_07641			integral component of membrane [GO:0016021]
10981_g	XP_018753762	chromosome 8	NC_031682.1	381984	383004	-	30065421	0	FVEG_07639	324	hypothetical protein FVEG_07639
10982_g	XP_018753761	chromosome 8	NC_031682.1	383876	384481	+	30065420	0	FVEG_07638	201	hypothetical protein FVEG_07638
10983_g	XP_041684192										uncharacterized protein
10984_g	XP_018753759	chromosome 8	NC_031682.1	387795	388400	+	30065419	0	FVEG_07637	201	hypothetical protein FVEG_07637
10985_g	XP_018753758										hypothetical protein
10986_g	XP_018753757	chromosome 8	NC_031682.1	390544	391281	+	30065418	0	FVEG_07636	245	hypothetical protein FVEG_07636
10987_g	XP_018753756	chromosome 8	NC_031682.1	391533	392441	-	30065417	0	FVEG_07635	270	hypothetical protein FVEG_07635
10988_g	XP_018753754	chromosome 8	NC_031682.1	392988	395569	-	30065416	0	FVEG_07634	799	hypothetical protein FVEG_07634
10989_g	XP_018753753	chromosome 8	NC_031682.1	396762	398265	+	30065415	0	FVEG_07633	417	hypothetical protein FVEG_07633			integral component of membrane [GO:0016021]; transmembrane transporter activity [GO:0022857]
1099_g	XP_018743463	chromosome 1	NC_031675.1	3387618	3388826	+	30059286	0	FVEG_00952	385	hypothetical protein FVEG_00952	SNARE interactions in vesicular transport		integral component of membrane [GO:0016021]; SNAP receptor activity [GO:0005484]; retrograde vesicle-mediated transport, Golgi to endoplasmic reticulum [GO:0006890]
10990_g	XP_018753752	chromosome 8	NC_031682.1	398942	401100	-	30065414	0	FVEG_07632	651	hypothetical protein FVEG_07632	Spliceosome		ATP binding [GO:0005524]; helicase activity [GO:0004386]; hydrolase activity [GO:0016787]
10991_g	XP_018753751	chromosome 8	NC_031682.1	401986	402750	+	30073031	0	FVEG_16155	254	hypothetical protein FVEG_16155
10992_g	XP_018753750	chromosome 8	NC_031682.1	403177	404136	-	30065413	0	FVEG_07631	319	hypothetical protein FVEG_07631
10993_g	XP_018753749	chromosome 8	NC_031682.1	405654	406703	-	30065412	0	FVEG_07630	333	hypothetical protein FVEG_07630
10994_g	XP_018753748	chromosome 8	NC_031682.1	407111	408066	+	30065411	0	FVEG_07629	237	hypothetical protein FVEG_07629
10995_g	XP_018753747	chromosome 8	NC_031682.1	410853	411248	+	30065410	0	FVEG_07628	131	hypothetical protein FVEG_07628
10996_g	XP_018753746	chromosome 8	NC_031682.1	412593	413492	+	30065409	0	FVEG_07627	299	hypothetical protein FVEG_07627
10997_g	XP_037205033										uncharacterized protein
10998_g	XP_018753744	chromosome 8	NC_031682.1	415447	415980	-	30065407	0	FVEG_07625	177	hypothetical protein FVEG_07625
10999_g	XP_018753743	chromosome 8	NC_031682.1	416471	417469	+	30065406	0	FVEG_07624	314	hypothetical protein FVEG_07624
11_g	XP_018757016	chromosome 1	NC_031675.1	25030	27109	-	30067577	0	FVEG_09954	674	hypothetical protein FVEG_09954
110_g	XP_018756908	chromosome 1	NC_031675.1	285785	286499	-	30067490	0	FVEG_09856	213	hypothetical protein FVEG_09856			glutathione metabolic process [GO:0006749]
1100_g	XP_018743462	chromosome 1	NC_031675.1	3389224	3390602	-	30059285	0	FVEG_00951	363	hypothetical protein FVEG_00951	Cysteine and methionine metabolism ; Metabolic pathways	PATHWAY: Amino-acid biosynthesis; L-methionine biosynthesis via salvage pathway; L-methionine from S-methyl-5-thio-alpha-D-ribose 1-phosphate: step 2/6. {ECO:0000256|HAMAP-Rule:MF_03116}.	cytoplasm [GO:0005737]; methylthioribulose 1-phosphate dehydratase activity [GO:0046570]; zinc ion binding [GO:0008270]; L-methionine salvage from methylthioadenosine [GO:0019509]; L-methionine salvage from S-adenosylmethionine [GO:0019284]
11000_g	XP_018753742	chromosome 8	NC_031682.1	417945	418576	+	30065405	0	FVEG_07623	158	hypothetical protein FVEG_07623
11001_g	XP_018753741	chromosome 8	NC_031682.1	420468	425136	+	30065404	0	FVEG_07622	1373	hypothetical protein FVEG_07622			integral component of membrane [GO:0016021]; ATP binding [GO:0005524]; ATPase-coupled transmembrane transporter activity [GO:0042626]
11002_g	XP_018753741	chromosome 8	NC_031682.1	420468	425136	+	30065404	0	FVEG_07622	1373	hypothetical protein FVEG_07622			integral component of membrane [GO:0016021]; ATP binding [GO:0005524]; ATPase-coupled transmembrane transporter activity [GO:0042626]
11003_g	XP_018753741	chromosome 8	NC_031682.1	420468	425136	+	30065404	0	FVEG_07622	1373	hypothetical protein FVEG_07622			integral component of membrane [GO:0016021]; ATP binding [GO:0005524]; ATPase-coupled transmembrane transporter activity [GO:0042626]
11004_g	XP_018753740	chromosome 8	NC_031682.1	425232	426923	-	30065403	0	FVEG_07621	549	cytochrome P450 oxidoreductase			heme binding [GO:0020037]; iron ion binding [GO:0005506]; monooxygenase activity [GO:0004497]; oxidoreductase activity, acting on paired donors, with incorporation or reduction of molecular oxygen [GO:0016705]
11005_g	XP_018753739	chromosome 8	NC_031682.1	427753	429154	+	30065402	0	FVEG_07620	450	cytochrome-b5 reductase	Amino sugar and nucleotide sugar metabolism		heme binding [GO:0020037]; metal ion binding [GO:0046872]; oxidoreductase activity [GO:0016491]
11006_g	XP_018753738	chromosome 8	NC_031682.1	429397	431128	+	30065401	0	FVEG_07619	530	hypothetical protein FVEG_07619			integral component of membrane [GO:0016021]; transmembrane transporter activity [GO:0022857]
11007_g	XP_018753737	chromosome 8	NC_031682.1	431522	434120	+	30073030	0	FVEG_16154	534	hypothetical protein FVEG_16154	Lysine biosynthesis ; Lysine degradation ; Metabolic pathways ; Biosynthesis of secondary metabolites ; Biosynthesis of amino acids	PATHWAY: Amino-acid biosynthesis; L-lysine biosynthesis via AAA pathway; L-lysine from L-alpha-aminoadipate (fungal route): step 3/3. {ECO:0000256|ARBA:ARBA00004884}.	integral component of membrane [GO:0016021]; saccharopine dehydrogenase (NAD+, L-lysine-forming) activity [GO:0004754]; lysine biosynthetic process via aminoadipic acid [GO:0019878]
11008_g	XP_018753737	chromosome 8	NC_031682.1	431522	434120	+	30073030	0	FVEG_16154	534	hypothetical protein FVEG_16154	Lysine biosynthesis ; Lysine degradation ; Metabolic pathways ; Biosynthesis of secondary metabolites ; Biosynthesis of amino acids	PATHWAY: Amino-acid biosynthesis; L-lysine biosynthesis via AAA pathway; L-lysine from L-alpha-aminoadipate (fungal route): step 3/3. {ECO:0000256|ARBA:ARBA00004884}.	integral component of membrane [GO:0016021]; saccharopine dehydrogenase (NAD+, L-lysine-forming) activity [GO:0004754]; lysine biosynthetic process via aminoadipic acid [GO:0019878]
11009_g	XP_031086675										related to beta transducin-like protein
1101_g	XP_018743460	chromosome 1	NC_031675.1	3393821	3394479	+	30059284	0	FVEG_00950	185	hypothetical protein FVEG_00950
11010_g	XP_018753736	chromosome 8	NC_031682.1	436320	443271	-	30065400	0	FVEG_07616	2257	hypothetical protein FVEG_07616			ATP binding [GO:0005524]; helicase activity [GO:0004386]
11011_g	XP_018753736	chromosome 8	NC_031682.1	436320	443271	-	30065400	0	FVEG_07616	2257	hypothetical protein FVEG_07616			ATP binding [GO:0005524]; helicase activity [GO:0004386]
11012_g	XP_018753735	chromosome 8	NC_031682.1	444045	445398	+	30065399	0	FVEG_07615	436	hypothetical protein FVEG_07615
11013_g	XP_018753734	chromosome 8	NC_031682.1	447821	449126	+	30065398	0	FVEG_07614	404	hypothetical protein FVEG_07614			cytoplasm [GO:0005737]
11014_g	XP_018753733	chromosome 8	NC_031682.1	449406	450495	+	30065397	0	FVEG_07613	348	cyclin H	Basal transcription factors ; Nucleotide excision repair		cyclin-dependent protein serine/threonine kinase regulator activity [GO:0016538]; regulation of transcription by RNA polymerase II [GO:0006357]
11015_g	XP_018753732	chromosome 8	NC_031682.1	451507	452781	+	30065396	0	FVEG_07612	377	hypothetical protein FVEG_07612
11016_g	XP_018753731	chromosome 8	NC_031682.1	452944	453567	-	30073029	0	FVEG_16153	207	hypothetical protein FVEG_16153
11017_g	XP_018753730	chromosome 8	NC_031682.1	456360	457898	+	30073028	0	FVEG_16152	454	hypothetical protein FVEG_16152			anchored component of membrane [GO:0031225]; cell wall [GO:0005618]; integral component of membrane [GO:0016021]
11018_g	XP_018753729	chromosome 8	NC_031682.1	458526	459162	+	30073027	0	FVEG_16151	197	hypothetical protein FVEG_16151			integral component of membrane [GO:0016021]
11019_g	XP_018239231										hypothetical protein
1102_g	XP_018743459	chromosome 1	NC_031675.1	3396320	3398178	+	30059283	0	FVEG_00949	561	calnexin	Protein processing in endoplasmic reticulum ; Phagosome		endoplasmic reticulum [GO:0005783]; integral component of membrane [GO:0016021]; calcium ion binding [GO:0005509]; unfolded protein binding [GO:0051082]; protein folding [GO:0006457]
11020_g	XP_018753726	chromosome 8	NC_031682.1	461914	464280	+	30065394	0	FVEG_07609	728	hypothetical protein FVEG_07609			integral component of membrane [GO:0016021]
11021_g	XP_018753726	chromosome 8	NC_031682.1	461914	464280	+	30065394	0	FVEG_07609	728	hypothetical protein FVEG_07609			integral component of membrane [GO:0016021]
11022_g	XP_018753725	chromosome 8	NC_031682.1	464347	465547	-	30065393	0	FVEG_07608	296	hypothetical protein FVEG_07608			integral component of membrane [GO:0016021]; mitochondrial membrane [GO:0031966]; mitochondrial transport [GO:0006839]
11023_g	XP_018753724	chromosome 8	NC_031682.1	465772	466699	+	30073026	0	FVEG_16150	282	hypothetical protein FVEG_16150
11024_g	XP_018753723	chromosome 8	NC_031682.1	466869	468276	-	30065392	0	FVEG_07607	438	hypothetical protein FVEG_07607			metallocarboxypeptidase activity [GO:0004181]; zinc ion binding [GO:0008270]
11025_g	XP_018753722	chromosome 8	NC_031682.1	468665	470396	-	30073025	0	FVEG_16149	518	hypothetical protein FVEG_16149	Synthesis and degradation of ketone bodies ; Valine, leucine and isoleucine degradation ; Butanoate metabolism ; Metabolic pathways	PATHWAY: Ketone metabolism; succinyl-CoA degradation; acetoacetyl-CoA from succinyl-CoA: step 1/1. {ECO:0000256|PIRNR:PIRNR000858}.	mitochondrion [GO:0005739]; 3-oxoacid CoA-transferase activity [GO:0008260]; ketone body catabolic process [GO:0046952]
11026_g	XP_018753721	chromosome 8	NC_031682.1	470961	472624	-	30065391	0	FVEG_07604	522	hypothetical protein FVEG_07604			integral component of membrane [GO:0016021]; transmembrane transporter activity [GO:0022857]
11027_g	XP_018753720	chromosome 8	NC_031682.1	475891	476801	+	30065390	0	FVEG_07603	288	hypothetical protein FVEG_07603
11028_g	XP_018753718	chromosome 8	NC_031682.1	476968	478102	-	30065389	0	FVEG_07602	332	high-affinity iron transporter			high-affinity iron permease complex [GO:0033573]; iron ion transmembrane transporter activity [GO:0005381]
11029_g	XP_018753716	chromosome 8	NC_031682.1	478412	480337	+	30065388	0	FVEG_07601	585	hypothetical protein FVEG_07601			integral component of membrane [GO:0016021]; copper ion binding [GO:0005507]; oxidoreductase activity [GO:0016491]; ion transport [GO:0006811]
1103_g	XP_018743458	chromosome 1	NC_031675.1	3399246	3401009	+	30059282	0	FVEG_00948	570	methylmalonate-semialdehyde dehydrogenase (acylating)	Valine, leucine and isoleucine degradation ; beta-Alanine metabolism ; Inositol phosphate metabolism ; Propanoate metabolism ; Metabolic pathways ; Carbon metabolism		methylmalonate-semialdehyde dehydrogenase (acylating) activity [GO:0004491]
11030_g	XP_018753717	chromosome 8	NC_031682.1	480409	481192	-	30073024	0	FVEG_16148	223	hypothetical protein FVEG_16148			integral component of membrane [GO:0016021]; metal ion binding [GO:0046872]
11031_g	XP_018753715	chromosome 8	NC_031682.1	482270	484445	+	30065387	0	FVEG_07600	709	hypothetical protein FVEG_07600			integral component of membrane [GO:0016021]
11032_g	XP_018753714	chromosome 8	NC_031682.1	485494	486780	+	30065386	0	FVEG_07599	428	hypothetical protein FVEG_07599	Glycerophospholipid metabolism ; Metabolic pathways ; Biosynthesis of secondary metabolites		phosphatidylserine decarboxylase activity [GO:0004609]; phospholipid biosynthetic process [GO:0008654]
11033_g	XP_018753713	chromosome 8	NC_031682.1	487406	488853	+	30065385	0	FVEG_07598	467	hypothetical protein FVEG_07598
11034_g	XP_018753712	chromosome 8	NC_031682.1	488971	489816	-	30065384	0	FVEG_07597	281	hypothetical protein FVEG_07597
11035_g	XP_018753711	chromosome 8	NC_031682.1	490647	493067	-	30065383	0	FVEG_07596	666	hypothetical protein FVEG_07596	Tyrosine metabolism ; Metabolic pathways ; Biosynthesis of secondary metabolites		monophenol monooxygenase activity [GO:0004503]; melanin biosynthetic process [GO:0042438]
11036_g	XP_018753702	chromosome 8	NC_031682.1	510241	511984	+	30065378	0	FVEG_07591	561	hypothetical protein FVEG_07591
11037_g	XP_018753708	chromosome 8	NC_031682.1	498944	499738	+	30073023	0	FVEG_16147	264	hypothetical protein FVEG_16147
11038_g	XP_018753707	chromosome 8	NC_031682.1	500247	501290	-	30065381	0	FVEG_07594	347	hypothetical protein FVEG_07594
11039_g	XP_018753705	chromosome 8	NC_031682.1	505575	505925	-	30065380	0	FVEG_07593	98	hypothetical protein FVEG_07593			integral component of membrane [GO:0016021]
1104_g	XP_018743456	chromosome 1	NC_031675.1	3401831	3403977	-	30059281	0	FVEG_00947	658	hypothetical protein FVEG_00947			FAD binding [GO:0071949]
11040_g	XP_031064135										uncharacterized protein
11041_g	XP_018753700										hypothetical protein
11042_g	XP_018753699	chromosome 8	NC_031682.1	517281	521090	-	30065376	0	FVEG_07589	1073	hypothetical protein FVEG_07589	Amino sugar and nucleotide sugar metabolism ; Metabolic pathways		extracellular region [GO:0005576]; integral component of membrane [GO:0016021]; chitin binding [GO:0008061]; chitinase activity [GO:0004568]; chitin catabolic process [GO:0006032]; polysaccharide catabolic process [GO:0000272]
11043_g	XP_018753699	chromosome 8	NC_031682.1	517281	521090	-	30065376	0	FVEG_07589	1073	hypothetical protein FVEG_07589	Amino sugar and nucleotide sugar metabolism ; Metabolic pathways		extracellular region [GO:0005576]; integral component of membrane [GO:0016021]; chitin binding [GO:0008061]; chitinase activity [GO:0004568]; chitin catabolic process [GO:0006032]; polysaccharide catabolic process [GO:0000272]
11044_g	XP_018753698	chromosome 8	NC_031682.1	521538	522362	+	30073020	0	FVEG_16144	274	hypothetical protein FVEG_16144
11045_g	XP_018753697	chromosome 8	NC_031682.1	523472	524883	+	30065375	0	FVEG_07588	452	hypothetical protein FVEG_07588
11046_g	XP_018753695	chromosome 8	NC_031682.1	527390	528262	-	30065373	0	FVEG_07586	290	hypothetical protein FVEG_07586			integral component of membrane [GO:0016021]
11047_g	XP_018753694	chromosome 8	NC_031682.1	528699	530456	-	30065372	0	FVEG_07585	541	hypothetical protein FVEG_07585			integral component of membrane [GO:0016021]; heme binding [GO:0020037]; iron ion binding [GO:0005506]; monooxygenase activity [GO:0004497]; oxidoreductase activity, acting on paired donors, with incorporation or reduction of molecular oxygen [GO:0016705]
11048_g	XP_018753693	chromosome 8	NC_031682.1	530704	532072	-	30065371	0	FVEG_07584	441	hypothetical protein FVEG_07584			heme binding [GO:0020037]; iron ion binding [GO:0005506]; monooxygenase activity [GO:0004497]; oxidoreductase activity, acting on paired donors, with incorporation or reduction of molecular oxygen [GO:0016705]
11049_g	XP_018753692										hypothetical protein
1105_g	XP_018743455	chromosome 1	NC_031675.1	3407232	3408443	-	30059280	0	FVEG_00946	378	hypothetical protein FVEG_00946	Biosynthesis of cofactors		oxidoreductase activity [GO:0016491]
11050_g	XP_018753691	chromosome 8	NC_031682.1	533915	535045	+	30065369	0	FVEG_07582	376	hypothetical protein FVEG_07582			integral component of membrane [GO:0016021]
11051_g	XP_018753690	chromosome 8	NC_031682.1	535145	536583	-	30065368	0	FVEG_07581	460	hypothetical protein FVEG_07581			heme binding [GO:0020037]; iron ion binding [GO:0005506]; monooxygenase activity [GO:0004497]; oxidoreductase activity, acting on paired donors, with incorporation or reduction of molecular oxygen [GO:0016705]
11052_g	XP_018753689	chromosome 8	NC_031682.1	537681	539404	-	30065367	0	FVEG_07580	544	hypothetical protein FVEG_07580			integral component of membrane [GO:0016021]; heme binding [GO:0020037]; iron ion binding [GO:0005506]; oxidoreductase activity, acting on paired donors, with incorporation or reduction of molecular oxygen [GO:0016705]
11053_g	XP_018753688	chromosome 8	NC_031682.1	539826	541083	-	30065366	0	FVEG_07579	403	hypothetical protein FVEG_07579			integral component of membrane [GO:0016021]
11054_g	XP_018753687	chromosome 8	NC_031682.1	541946	543548	+	30065365	0	FVEG_07578	503	hypothetical protein FVEG_07578			integral component of membrane [GO:0016021]; heme binding [GO:0020037]; iron ion binding [GO:0005506]; monooxygenase activity [GO:0004497]; oxidoreductase activity, acting on paired donors, with incorporation or reduction of molecular oxygen [GO:0016705]
11055_g	XP_018753686	chromosome 8	NC_031682.1	543704	548269	-	30073019	0	FVEG_16143	1447	hypothetical protein FVEG_16143			catalytic activity [GO:0003824]; nucleoside metabolic process [GO:0009116]
11056_g	XP_018753685	chromosome 8	NC_031682.1	548986	550800	+	30065364	0	FVEG_07575	604	hypothetical protein FVEG_07575
11057_g	XP_018753684	chromosome 8	NC_031682.1	551473	552066	+	30065363	0	FVEG_07574	153	hypothetical protein FVEG_07574
11058_g	XP_018753683	chromosome 8	NC_031682.1	552529	553360	+	30065362	0	FVEG_07573	245	hypothetical protein FVEG_07573			anchored component of membrane [GO:0031225]; cell wall [GO:0005618]
11059_g	XP_018753682	chromosome 8	NC_031682.1	553971	554408	-	30065361	0	FVEG_07572	145	hypothetical protein FVEG_07572
1106_g	XP_018743453	chromosome 1	NC_031675.1	3409176	3410027	-	30059279	0	FVEG_00945	245	hypothetical protein FVEG_00945
11060_g	XP_018753681	chromosome 8	NC_031682.1	559930	561441	+	30065360	0	FVEG_07571	503	hypothetical protein FVEG_07571			hydrolase activity [GO:0016787]
11061_g	XP_018753680	chromosome 8	NC_031682.1	562220	562888	+	30065359	0	FVEG_07570	222	hypothetical protein FVEG_07570			oxidoreductase activity [GO:0016491]
11062_g	XP_018753679	chromosome 8	NC_031682.1	562910	564343	-	30065358	0	FVEG_07569	477	hypothetical protein FVEG_07569			catalytic activity [GO:0003824]
11063_g	XP_018753677	chromosome 8	NC_031682.1	565100	566507	+	30065357	0	FVEG_07568	437	hypothetical protein FVEG_07568	Endocytosis		clathrin adaptor complex [GO:0030131]; clathrin-coated pit [GO:0005905]; endocytosis [GO:0006897]; intracellular protein transport [GO:0006886]
11064_g	XP_018753678	chromosome 8	NC_031682.1	566616	567581	-	30065356	0	FVEG_07567	321	hypothetical protein FVEG_07567
11065_g	XP_018753670	chromosome 8	NC_031682.1	573638	574292	+	30065353	0	FVEG_07564	200	hypothetical protein FVEG_07564
11066_g	XP_018753667	chromosome 8	NC_031682.1	577273	577671	+	30065351	0	FVEG_07562	132	hypothetical protein FVEG_07562
11067_g	XP_018753665	chromosome 8	NC_031682.1	578668	579276	-	30065350	0	FVEG_07561	202	hypothetical protein FVEG_07561
11068_g	XP_018239182										60S ribosomal protein L16
11069_g	XP_018753663	chromosome 8	NC_031682.1	582145	583062	-	30065348	0	FVEG_07559	305	hypothetical protein FVEG_07559			U12-type spliceosomal complex [GO:0005689]; chaperone binding [GO:0051087]; mRNA splicing, via spliceosome [GO:0000398]
1107_g	XP_018743452	chromosome 1	NC_031675.1	3411137	3413702	+	30059278	0	FVEG_00944	783	hypothetical protein FVEG_00944	Pyrimidine metabolism ; Metabolic pathways		hydrolase activity, acting on glycosyl bonds [GO:0016798]; lyase activity [GO:0016829]; metal ion binding [GO:0046872]; metabolic process [GO:0008152]
11070_g	XP_018753660	chromosome 8	NC_031682.1	585550	586093	+	30065347	0	FVEG_07558	125	glutaredoxin 3			electron transfer activity [GO:0009055]; protein disulfide oxidoreductase activity [GO:0015035]
11071_g	XP_018753658	chromosome 8	NC_031682.1	586283	587440	-	30065346	0	FVEG_07557	385	hypothetical protein FVEG_07557			integral component of membrane [GO:0016021]; intramolecular lyase activity [GO:0016872]
11072_g	XP_018753652	chromosome 8	NC_031682.1	589161	591535	+	30065345	0	FVEG_07556	742	F-box and leucine-rich repeat protein GRR1	Cell cycle - yeast ; Ubiquitin mediated proteolysis
11073_g	XP_018753650	chromosome 8	NC_031682.1	592246	593728	-	30065344	0	FVEG_07555	442	hypothetical protein FVEG_07555			integral component of membrane [GO:0016021]; ammonium transmembrane transporter activity [GO:0008519]
11074_g	XP_018753648	chromosome 8	NC_031682.1	596334	596930	-	30065343	0	FVEG_07554	198	PTH1 family peptidyl-tRNA hydrolase			aminoacyl-tRNA hydrolase activity [GO:0004045]
11075_g	XP_018753646	chromosome 8	NC_031682.1	597287	598277	+	30065342	0	FVEG_07553	261	protein hob3			cytoplasm [GO:0005737]; actin filament organization [GO:0007015]
11076_g	XP_018753645	chromosome 8	NC_031682.1	598973	599632	-	30065341	0	FVEG_07552	219	hypothetical protein FVEG_07552			enzyme activator activity [GO:0008047]; deadenylation-dependent decapping of nuclear-transcribed mRNA [GO:0000290]; positive regulation of catalytic activity [GO:0043085]
11077_g	XP_018753644	chromosome 8	NC_031682.1	600214	603123	+	30065340	0	FVEG_07551	969	hypothetical protein FVEG_07551	Inositol phosphate metabolism ; Metabolic pathways ; Phosphatidylinositol signaling system		phosphatidylinositol dephosphorylation [GO:0046856]
11078_g	XP_018753643	chromosome 8	NC_031682.1	604242	605708	+	30065339	0	FVEG_07550	460	hypothetical protein FVEG_07550
11079_g	XP_018753638	chromosome 8	NC_031682.1	606193	609924	-	30065338	0	FVEG_07549	1040	hypothetical protein FVEG_07549			nucleus [GO:0005634]; DNA-binding transcription factor activity, RNA polymerase II-specific [GO:0000981]; zinc ion binding [GO:0008270]
1108_g	XP_018743450	chromosome 1	NC_031675.1	3414130	3415875	+	30059277	0	FVEG_00943	581	hypothetical protein FVEG_00943	Ribosome biogenesis in eukaryotes
11080_g	XP_018753635	chromosome 8	NC_031682.1	612101	613590	-	30065337	0	FVEG_07548	407	hypothetical protein FVEG_07548			oxidoreductase activity [GO:0016491]
11081_g	XP_018753634	chromosome 8	NC_031682.1	616871	618305	-	30065336	0	FVEG_07547	461	hypothetical protein FVEG_07547
11082_g	XP_018753633	chromosome 8	NC_031682.1	624260	625261	+	30065335	0	FVEG_07546	300	hypothetical protein FVEG_07546			integral component of membrane [GO:0016021]
11083_g	XP_018753632	chromosome 8	NC_031682.1	627834	629893	+	30065334	0	FVEG_07545	669	hypothetical protein FVEG_07545			nucleus [GO:0005634]; DNA binding [GO:0003677]; DNA-binding transcription factor activity, RNA polymerase II-specific [GO:0000981]; zinc ion binding [GO:0008270]; transcription, DNA-templated [GO:0006351]
11084_g	XP_018753631	chromosome 8	NC_031682.1	630481	632273	-	30065333	0	FVEG_07544	582	hypothetical protein FVEG_07544			lipid metabolic process [GO:0006629]
11085_g	XP_018753630	chromosome 8	NC_031682.1	633348	635471	-	30065332	0	FVEG_07543	707	hypothetical protein FVEG_07543
11086_g	XP_018753628	chromosome 8	NC_031682.1	637611	637877	+	30073012	0	FVEG_16136	88	hypothetical protein FVEG_16136
11087_g	XP_018753627	chromosome 8	NC_031682.1	638661	640127	+	30073011	0	FVEG_16135	488	hypothetical protein FVEG_16135
11088_g	XP_018753626	chromosome 8	NC_031682.1	640143	642312	-	30065331	0	FVEG_07541	707	hypothetical protein FVEG_07541
11089_g	XP_018753625	chromosome 8	NC_031682.1	642929	644896	+	30065330	0	FVEG_07540	608	hypothetical protein FVEG_07540			integral component of membrane [GO:0016021]; transmembrane transporter activity [GO:0022857]
1109_g	XP_018743451	chromosome 1	NC_031675.1	3416005	3416464	-	30071630	0	FVEG_14754	136	hypothetical protein FVEG_14754
11090_g	XP_018753624	chromosome 8	NC_031682.1	645295	646953	+	30065329	0	FVEG_07539	536	hypothetical protein FVEG_07539			integral component of membrane [GO:0016021]; transmembrane transporter activity [GO:0022857]
11091_g	XP_018753623	chromosome 8	NC_031682.1	647432	649427	+	30065328	0	FVEG_07538	552	branchpoint-bridging protein			spliceosomal complex [GO:0005681]; pre-mRNA branch point binding [GO:0045131]; zinc ion binding [GO:0008270]; mRNA splicing, via spliceosome [GO:0000398]
11092_g	XP_018753621	chromosome 8	NC_031682.1	650369	653613	+	30065327	0	FVEG_07537	1034	hypothetical protein FVEG_07537			integral component of membrane [GO:0016021]; metal ion binding [GO:0046872]; metalloexopeptidase activity [GO:0008235]
11093_g	XP_018753622	chromosome 8	NC_031682.1	650856	653613	+	30065327	0	FVEG_07537	887	hypothetical protein FVEG_07537			integral component of membrane [GO:0016021]; metal ion binding [GO:0046872]; metalloexopeptidase activity [GO:0008235]
11094_g	XP_018753620	chromosome 8	NC_031682.1	654127	655119	+	30065326	0	FVEG_07536	315	hypothetical protein FVEG_07536
11095_g	XP_018753616	chromosome 8	NC_031682.1	655858	656497	-	30065325	0	FVEG_07535	193	hypothetical protein FVEG_07535			anchored component of membrane [GO:0031225]; cell wall [GO:0005618]
11096_g	XP_018753614	chromosome 8	NC_031682.1	659412	660223	-	30065324	0	FVEG_07534	253	hypothetical protein FVEG_07534
11098_g	XP_018753613	chromosome 8	NC_031682.1	660962	662097	+	30065323	0	FVEG_07533	362	oxidoreductase			nucleotide binding [GO:0000166]
11099_g	XP_018753612	chromosome 8	NC_031682.1	662652	664731	-	30065322	0	FVEG_07532	648	lysophospholipase	Glycerophospholipid metabolism		lysophospholipase activity [GO:0004622]; phosphatidyl phospholipase B activity [GO:0102545]; phospholipid catabolic process [GO:0009395]
111_g	XP_018756907	chromosome 1	NC_031675.1	287549	288044	-	30067489	0	FVEG_09855	146	hypothetical protein FVEG_09855
1110_g	XP_036540524										uncharacterized protein
11100_g	XP_018753611	chromosome 8	NC_031682.1	666678	668120	-	30065321	0	FVEG_07531	480	NAD+ kinase			NAD+ kinase activity [GO:0003951]; NAD metabolic process [GO:0019674]; NADP biosynthetic process [GO:0006741]
11101_g	XP_018753609	chromosome 8	NC_031682.1	668990	670415	+	30065320	0	FVEG_07530	420	acetyltransferase			integral component of membrane [GO:0016021]; transferase activity, transferring acyl groups [GO:0016746]
11102_g	XP_018753608	chromosome 8	NC_031682.1	672595	674306	+	30065319	0	FVEG_07529	517	hypothetical protein FVEG_07529			integral component of membrane [GO:0016021]; transmembrane transporter activity [GO:0022857]
11103_g	XP_018753607	chromosome 8	NC_031682.1	675079	676894	-	30065318	0	FVEG_07528	588	5\\'-nucleotidase			hydrolase activity [GO:0016787]; nucleotide binding [GO:0000166]; nucleotide catabolic process [GO:0009166]
11104_g	XP_018753603	chromosome 8	NC_031682.1	681563	683782	+	30065316	0	FVEG_07526	739	hypothetical protein FVEG_07526			nucleus [GO:0005634]; DNA binding [GO:0003677]; DNA-binding transcription factor activity, RNA polymerase II-specific [GO:0000981]; zinc ion binding [GO:0008270]; transcription, DNA-templated [GO:0006351]
11105_g	XP_018753602	chromosome 8	NC_031682.1	683833	685440	-	30065315	0	FVEG_07525	535	hypothetical protein FVEG_07525	Galactose metabolism ; Starch and sucrose metabolism ; Metabolic pathways ; Biosynthesis of secondary metabolites		hydrolase activity, hydrolyzing O-glycosyl compounds [GO:0004553]; carbohydrate metabolic process [GO:0005975]
11106_g	XP_018753596	chromosome 8	NC_031682.1	686497	688190	+	30065314	0	FVEG_07524	506	hypothetical protein FVEG_07524	Meiosis - yeast		integral component of membrane [GO:0016021]; transmembrane transporter activity [GO:0022857]
11107_g	XP_018753595	chromosome 8	NC_031682.1	688286	688861	-	30073010	0	FVEG_16134	191	hypothetical protein FVEG_16134
11108_g	XP_018753594	chromosome 8	NC_031682.1	690002	691194	+	30073009	0	FVEG_16133	381	hypothetical protein FVEG_16133
11109_g	XP_018753593	chromosome 8	NC_031682.1	691233	693206	-	30065313	0	FVEG_07523	528	hypothetical protein FVEG_07523			integral component of membrane [GO:0016021]; transmembrane transporter activity [GO:0022857]
1111_g	XP_018743445	chromosome 1	NC_031675.1	3421478	3425224	+	30059275	0	FVEG_00941	1248	hypothetical protein FVEG_00941
11110_g	XP_018753592	chromosome 8	NC_031682.1	694094	695118	-	30065312	0	FVEG_07522	325	hypothetical protein FVEG_07522	Arginine and proline metabolism ; Glyoxylate and dicarboxylate metabolism ; Metabolic pathways		lyase activity [GO:0016829]
11111_g	XP_018753591	chromosome 8	NC_031682.1	695701	697612	-	30065311	0	FVEG_07521	603	hypothetical protein FVEG_07521			nucleus [GO:0005634]; DNA-binding transcription factor activity, RNA polymerase II-specific [GO:0000981]; zinc ion binding [GO:0008270]
11112_g	XP_018753590										hypothetical protein
11113_g	XP_018753589	chromosome 8	NC_031682.1	699383	701056	-	30065309	0	FVEG_07519	475	hypothetical protein FVEG_07519			fructose 6-phosphate aldolase activity [GO:0097023]; fructose-1-phosphatase activity [GO:0103026]; metal ion binding [GO:0046872]; protein carboxyl O-methyltransferase activity [GO:0051998]
11114_g	XP_018753588	chromosome 8	NC_031682.1	702525	703917	+	30065308	0	FVEG_07518	409	hypothetical protein FVEG_07518	Galactose metabolism ; Glycerolipid metabolism ; Sphingolipid metabolism ; Glycosphingolipid biosynthesis - globo and isoglobo series ; Metabolic pathways		raffinose alpha-galactosidase activity [GO:0052692]; carbohydrate metabolic process [GO:0005975]
11115_g	XP_018753587	chromosome 8	NC_031682.1	704692	705830	-	30065307	0	FVEG_07517	313	ATP-dependent Clp protease, protease subunit			ATP-dependent peptidase activity [GO:0004176]; serine-type endopeptidase activity [GO:0004252]
11116_g	XP_018753586	chromosome 8	NC_031682.1	705871	707226	+	30073008	0	FVEG_16132	451	hypothetical protein FVEG_16132
11117_g	XP_018753585	chromosome 8	NC_031682.1	707675	708460	+	30065306	0	FVEG_07516	261	hypothetical protein FVEG_07516			biosynthetic process [GO:0009058]
11118_g	XP_018753584	chromosome 8	NC_031682.1	709221	711086	+	30065305	0	FVEG_07515	598	dihydroxy-acid dehydratase, mitochondrial	Valine, leucine and isoleucine biosynthesis ; Pantothenate and CoA biosynthesis ; Metabolic pathways ; Biosynthesis of secondary metabolites ; 2-Oxocarboxylic acid metabolism ; Biosynthesis of amino acids		4 iron, 4 sulfur cluster binding [GO:0051539]; dihydroxy-acid dehydratase activity [GO:0004160]; metal ion binding [GO:0046872]; branched-chain amino acid biosynthetic process [GO:0009082]; cellular amino acid biosynthetic process [GO:0008652]
11119_g	XP_018753583	chromosome 8	NC_031682.1	711494	712510	-	30065304	0	FVEG_07514	322	hypothetical protein FVEG_07514	Glycerolipid metabolism ; Glycerophospholipid metabolism ; Metabolic pathways ; Biosynthesis of secondary metabolites		integral component of membrane [GO:0016021]; transferase activity, transferring acyl groups [GO:0016746]
1112_g	XP_018743448	chromosome 1	NC_031675.1	3425598	3426350	-	30059274	0	FVEG_00940	250	hypothetical protein FVEG_00940			oxidoreductase activity [GO:0016491]
11120_g	XP_036539556										kinesin family member C1
11121_g	XP_018753582	chromosome 8	NC_031682.1	713938	717160	+	30065303	0	FVEG_07513	817	kinesin family member C1			microtubule [GO:0005874]; ATP binding [GO:0005524]; ATP-dependent microtubule motor activity [GO:1990939]; microtubule binding [GO:0008017]; microtubule-based movement [GO:0007018]
11122_g	XP_018753581	chromosome 8	NC_031682.1	717970	718890	+	30065302	0	FVEG_07512	306	hypothetical protein FVEG_07512
11123_g	XP_018753580	chromosome 8	NC_031682.1	719238	720921	-	30065301	0	FVEG_07511	542	hypothetical protein FVEG_07511
11124_g	XP_037210366										superoxide dismutase Fe-Mn family
11125_g	XP_018239096										hypothetical protein
11126_g	XP_018753577	chromosome 8	NC_031682.1	725030	726241	+	30065298	0	FVEG_07508	403	hypothetical protein FVEG_07508
11127_g	XP_018753575	chromosome 8	NC_031682.1	726487	729874	-	30065297	0	FVEG_07507	1075	hypothetical protein FVEG_07507
11128_g	XP_018753574	chromosome 8	NC_031682.1	730692	731361	-	30065296	0	FVEG_07506	203	hypothetical protein FVEG_07506
11129_g	XP_018753573										hypothetical protein
1113_g	XP_018743447	chromosome 1	NC_031675.1	3426887	3427654	-	30059273	0	FVEG_00939	221	DNA replication complex GINS protein SLD5			nucleus [GO:0005634]; DNA-dependent DNA replication [GO:0006261]
11130_g	XP_018753571	chromosome 8	NC_031682.1	733580	736423	-	30065294	0	FVEG_07504	947	hypothetical protein FVEG_07504			integral component of membrane [GO:0016021]
11131_g	XP_037210373										uncharacterized protein
11132_g	XP_018753567	chromosome 8	NC_031682.1	743729	745585	-	30065291	0	FVEG_07501	618	hypothetical protein FVEG_07501
11133_g	XP_018753564	chromosome 8	NC_031682.1	749349	751491	+	30065290	0	FVEG_07500	698	hypothetical protein FVEG_07500	RNA degradation
11134_g	XP_018753563	chromosome 8	NC_031682.1	752945	754238	+	30065289	0	FVEG_07499	408	hypothetical protein FVEG_07499
11135_g	XP_018753562	chromosome 8	NC_031682.1	754418	755767	-	30073005	0	FVEG_16129	449	hypothetical protein FVEG_16129			integral component of membrane [GO:0016021]
11136_g	XP_018753561	chromosome 8	NC_031682.1	756292	758010	-	30065288	0	FVEG_07498	572	elongator complex protein 3		PATHWAY: tRNA modification. {ECO:0000256|ARBA:ARBA00005217}.; PATHWAY: tRNA modification; 5-methoxycarbonylmethyl-2-thiouridine-tRNA biosynthesis. {ECO:0000256|ARBA:ARBA00005043}.	elongator holoenzyme complex [GO:0033588]; mitochondrion [GO:0005739]; nucleus [GO:0005634]; 4 iron, 4 sulfur cluster binding [GO:0051539]; histone acetyltransferase activity [GO:0004402]; metal ion binding [GO:0046872]; tRNA binding [GO:0000049]; tRNA uridine(34) acetyltransferase activity [GO:0106261]; regulation of transcription by RNA polymerase II [GO:0006357]; tRNA wobble base 5-methoxycarb…
11137_g	XP_018753560	chromosome 8	NC_031682.1	758926	760223	+	30065287	0	FVEG_07497	423	hypothetical protein FVEG_07497			ATP binding [GO:0005524]; protein kinase activity [GO:0004672]
11138_g	XP_018753559	chromosome 8	NC_031682.1	761699	763586	+	30065286	0	FVEG_07496	548	hypothetical protein FVEG_07496
11139_g	XP_018753558	chromosome 8	NC_031682.1	763958	766304	+	30073004	0	FVEG_16128	766	hypothetical protein FVEG_16128
1114_g	XP_018743444	chromosome 1	NC_031675.1	3428341	3428877	-	30059272	0	FVEG_00938	178	hypothetical protein FVEG_00938			integral component of membrane [GO:0016021]
11140_g	XP_018753557	chromosome 8	NC_031682.1	767155	768108	+	30065285	0	FVEG_07493	317	hypothetical protein FVEG_07493
11141_g	XP_037210383										uncharacterized protein
11142_g	XP_018753555	chromosome 8	NC_031682.1	769972	773280	-	30073002	0	FVEG_16126	1085	hypothetical protein FVEG_16126
11143_g	XP_018753553	chromosome 8	NC_031682.1	775210	776857	+	30065283	0	FVEG_07491	498	alcohol dehydrogenase	Glycolysis / Gluconeogenesis ; Fatty acid degradation ; Tyrosine metabolism ; Pyruvate metabolism ; Metabolic pathways ; Biosynthesis of secondary metabolites		oxidoreductase activity [GO:0016491]; zinc ion binding [GO:0008270]
11144_g	XP_018753552	chromosome 8	NC_031682.1	777755	778919	+	30065282	0	FVEG_07490	336	hypothetical protein FVEG_07490			hydrolase activity, hydrolyzing O-glycosyl compounds [GO:0004553]; carbohydrate metabolic process [GO:0005975]
11145_g	XP_018753551	chromosome 8	NC_031682.1	779163	779950	-	30065281	0	FVEG_07489	245	hypothetical protein FVEG_07489
11146_g	XP_018753550	chromosome 8	NC_031682.1	780899	782327	-	30065280	0	FVEG_07488	391	hypothetical protein FVEG_07488			integral component of membrane [GO:0016021]
11147_g	XP_018753549	chromosome 8	NC_031682.1	783525	785028	+	30065279	0	FVEG_07487	484	hypothetical protein FVEG_07487			FAD binding [GO:0071949]; oxidoreductase activity [GO:0016491]
11148_g	XP_018753548	chromosome 8	NC_031682.1	786355	787977	+	30065278	0	FVEG_07486	507	hypothetical protein FVEG_07486			integral component of membrane [GO:0016021]
11149_g	XP_018753547	chromosome 8	NC_031682.1	789363	790769	+	30065277	0	FVEG_07485	468	hypothetical protein FVEG_07485			integral component of membrane [GO:0016021]; transmembrane transporter activity [GO:0022857]
1115_g	XP_018743442	chromosome 1	NC_031675.1	3429325	3431295	+	30059271	0	FVEG_00937	621	peptidylprolyl isomerase			peptidyl-prolyl cis-trans isomerase activity [GO:0003755]; protein folding [GO:0006457]
11150_g	XP_018753546	chromosome 8	NC_031682.1	791650	792879	+	30065276	0	FVEG_07484	329	succinyl-CoA ligase	Citrate cycle (TCA cycle) ; Propanoate metabolism ; Metabolic pathways ; Biosynthesis of secondary metabolites ; Carbon metabolism	PATHWAY: Carbohydrate metabolism; tricarboxylic acid cycle; succinate from succinyl-CoA (ligase route): step 1/1. {ECO:0000256|HAMAP-Rule:MF_03222}.	mitochondrion [GO:0005739]; nucleotide binding [GO:0000166]; succinate-CoA ligase (ADP-forming) activity [GO:0004775]; tricarboxylic acid cycle [GO:0006099]
11151_g	XP_018753545	chromosome 8	NC_031682.1	794298	795175	+	30065275	0	FVEG_07483	233	ubiquitin-conjugating enzyme (huntingtin interacting protein 2)	Ubiquitin mediated proteolysis		ATP binding [GO:0005524]; ubiquitin conjugating enzyme activity [GO:0061631]
11152_g	XP_018753544	chromosome 8	NC_031682.1	796041	797553	+	30065274	0	FVEG_07482	456	26S protease regulatory subunit 4	Proteasome		cytoplasm [GO:0005737]; proteasome complex [GO:0000502]; ATP binding [GO:0005524]; peptidase activity [GO:0008233]; proteasome-activating ATPase activity [GO:0036402]; protein catabolic process [GO:0030163]
11153_g	XP_018753543	chromosome 8	NC_031682.1	797926	798423	-	30065273	0	FVEG_07481	150	hypothetical protein FVEG_07481			integral component of membrane [GO:0016021]
11154_g	XP_018753542	chromosome 8	NC_031682.1	800257	801479	+	30065272	0	FVEG_07480	388	hypothetical protein FVEG_07480
11155_g	XP_018758201	chromosome 11	NC_031685.1	1047514	1048690	+	30068403	0	FVEG_10844	375	hypothetical protein FVEG_10844			integral component of membrane [GO:0016021]; lipid phosphatase activity [GO:0042577]; phospholipid metabolic process [GO:0006644]
11156_g	XP_018753540	chromosome 8	NC_031682.1	803769	806028	-	30065270	0	FVEG_07478	737	hypothetical protein FVEG_07478			serine-type peptidase activity [GO:0008236]
11157_g	XP_018753539	chromosome 8	NC_031682.1	809031	810702	-	30065269	0	FVEG_07477	540	hypothetical protein FVEG_07477			anchored component of membrane [GO:0031225]; integral component of membrane [GO:0016021]; plasma membrane [GO:0005886]; transferase activity [GO:0016740]
11158_g	XP_018753536	chromosome 8	NC_031682.1	815103	815867	+	30065268	0	FVEG_07476	239	hypothetical protein FVEG_07476
11159_g	XP_018753535	chromosome 8	NC_031682.1	817071	819024	+	30065267	0	FVEG_07475	618	ABC transporter ATP-binding protein ARB1			nucleus [GO:0005634]; ATP binding [GO:0005524]; ATPase-coupled transmembrane transporter activity [GO:0042626]; ribosomal small subunit export from nucleus [GO:0000056]
1116_g	XP_018743441	chromosome 1	NC_031675.1	3433196	3434508	+	30059270	0	FVEG_00936	372	phospho-2-dehydro-3-deoxyheptonate aldolase, phenylalanine-inhibited	Phenylalanine, tyrosine and tryptophan biosynthesis ; Metabolic pathways ; Biosynthesis of secondary metabolites ; Biosynthesis of amino acids		3-deoxy-7-phosphoheptulonate synthase activity [GO:0003849]; aromatic amino acid family biosynthetic process [GO:0009073]; cellular amino acid biosynthetic process [GO:0008652]
11160_g	XP_018753533	chromosome 8	NC_031682.1	821772	827958	+	30072998	0	FVEG_16122	1909	DNA helicase INO80			Ino80 complex [GO:0031011]; ATP binding [GO:0005524]; DNA binding [GO:0003677]; helicase activity [GO:0004386]; hydrolase activity [GO:0016787]; nucleosome-dependent ATPase activity [GO:0070615]; ATP-dependent chromatin remodeling [GO:0043044]; DNA repair [GO:0006281]; transcription, DNA-templated [GO:0006351]
11161_g	XP_037199442										uncharacterized protein
11162_g	XP_018753530	chromosome 8	NC_031682.1	833437	834432	-	30065266	0	FVEG_07472	331	hypothetical protein FVEG_07472
11163_g	XP_018753529	chromosome 8	NC_031682.1	836429	838349	+	30065265	0	FVEG_07471	607	sterol O-acyltransferase	Steroid biosynthesis		endoplasmic reticulum membrane [GO:0005789]; integral component of membrane [GO:0016021]; O-acyltransferase activity [GO:0008374]
11164_g	XP_018753528	chromosome 8	NC_031682.1	839056	841213	-	30065264	0	FVEG_07470	700	molecular chaperone HtpG	Protein processing in endoplasmic reticulum		ATP binding [GO:0005524]; ATPase activity [GO:0016887]; unfolded protein binding [GO:0051082]; protein folding [GO:0006457]
11165_g	XP_018753527	chromosome 8	NC_031682.1	842925	843434	-	30065263	0	FVEG_07469	169	hypothetical protein FVEG_07469			FMN binding [GO:0010181]
11166_g	XP_018753526	chromosome 8	NC_031682.1	844133	844612	+	30065262	0	FVEG_07468	159	hypothetical protein FVEG_07468			mitochondrial large ribosomal subunit [GO:0005762]; structural constituent of ribosome [GO:0003735]; mitochondrial translation [GO:0032543]
11167_g	XP_018753525	chromosome 8	NC_031682.1	844867	846647	-	30065261	0	FVEG_07467	558	hypothetical protein FVEG_07467	Endocytosis		cytosol [GO:0005829]; endosome [GO:0005768]; prospore membrane [GO:0005628]; retromer complex [GO:0030904]; phosphatidylinositol binding [GO:0035091]; ascospore-type prospore membrane formation [GO:0032120]; intracellular protein transport [GO:0006886]; retrograde transport, endosome to Golgi [GO:0042147]
11168_g	XP_018753524	chromosome 8	NC_031682.1	847290	849982	-	30065260	0	FVEG_07466	758	transcription initiation factor TFIID subunit 5	Basal transcription factors		nucleus [GO:0005634]; translation initiation factor activity [GO:0003743]
11169_g	XP_018753523	chromosome 8	NC_031682.1	850928	851476	+	30065259	0	FVEG_07465	182	hypothetical protein FVEG_07465			mediator complex [GO:0016592]; transcription coregulator activity [GO:0003712]; regulation of transcription by RNA polymerase II [GO:0006357]
1117_g	XP_018743440	chromosome 1	NC_031675.1	3435129	3436284	+	30059269	0	FVEG_00935	367	hypothetical protein FVEG_00935
11170_g	XP_018753522	chromosome 8	NC_031682.1	852775	854365	+	30065258	0	FVEG_07464	481	hypothetical protein FVEG_07464			integral component of membrane [GO:0016021]
11171_g	XP_018753521	chromosome 8	NC_031682.1	854772	855151	+	30065257	0	FVEG_07463	110	hypothetical protein FVEG_07463
11172_g	XP_018753520	chromosome 8	NC_031682.1	855703	856695	+	30065256	0	FVEG_07462	310	hypothetical protein FVEG_07462
11173_g	XP_018753519	chromosome 8	NC_031682.1	857095	859032	-	30072992	0	FVEG_16116	645	hypothetical protein FVEG_16116
11174_g	XP_018753518	chromosome 8	NC_031682.1	859174	859350	-	30072991	0	FVEG_16115	58	hypothetical protein FVEG_16115
11175_g	XP_018753517	chromosome 8	NC_031682.1	860337	861157	-	30065255	0	FVEG_07460	253	hypothetical protein FVEG_07460
11176_g	XP_037205065										uncharacterized protein
11177_g	XP_018753515	chromosome 8	NC_031682.1	871826	872117	-	30072988	0	FVEG_16112	78	hypothetical protein FVEG_16112
11178_g	XP_018753514	chromosome 8	NC_031682.1	875479	877203	-	30065254	0	FVEG_07459	574	hypothetical protein FVEG_07459
11179_g	XP_018753510	chromosome 8	NC_031682.1	883869	885122	-	30072984	0	FVEG_16108	379	hypothetical protein FVEG_16108			hydrolase activity [GO:0016787]
1118_g	XP_018743439	chromosome 1	NC_031675.1	3436559	3437074	-	30059268	0	FVEG_00934	154	hypothetical protein FVEG_00934			integral component of membrane [GO:0016021]
11180_g	XP_018753508	chromosome 8	NC_031682.1	887454	889171	+	30065253	0	FVEG_07458	546	hypothetical protein FVEG_07458
11181_g	XP_018753507	chromosome 8	NC_031682.1	890487	892039	+	30065252	0	FVEG_07457	446	phosphatidylserine decarboxylase	Glycerophospholipid metabolism ; Metabolic pathways ; Biosynthesis of secondary metabolites		phosphatidylserine decarboxylase activity [GO:0004609]; phospholipid biosynthetic process [GO:0008654]
11182_g	XP_018753504	chromosome 8	NC_031682.1	892108	893107	-	30065251	0	FVEG_07456	267	glutathione S-transferase	Glutathione metabolism ; Metabolic pathways		transferase activity [GO:0016740]; glutathione metabolic process [GO:0006749]
11183_g	XP_018753503	chromosome 8	NC_031682.1	894629	895594	-	30065250	0	FVEG_07455	289	hypothetical protein FVEG_07455	Glycolysis / Gluconeogenesis ; Pentose phosphate pathway ; Fructose and mannose metabolism ; Methane metabolism ; Metabolic pathways ; Biosynthesis of secondary metabolites ; Carbon metabolism ; Biosynthesis of amino acids	PATHWAY: Carbohydrate degradation; glycolysis; D-glyceraldehyde 3-phosphate and glycerone phosphate from D-glucose: step 4/4. {ECO:0000256|RuleBase:RU366023}.	fructose-bisphosphate aldolase activity [GO:0004332]; zinc ion binding [GO:0008270]; glycolytic process [GO:0006096]
11184_g	XP_018753502	chromosome 8	NC_031682.1	899298	901396	-	30072983	0	FVEG_16107	566	hypothetical protein FVEG_16107			integral component of membrane [GO:0016021]; transmembrane transporter activity [GO:0022857]
11185_g	XP_018753500	chromosome 8	NC_031682.1	902781	904728	+	30072982	0	FVEG_16106	544	cysteine synthase A
11186_g	XP_018753499	chromosome 8	NC_031682.1	904998	906949	-	30065249	0	FVEG_07450	578	hypothetical protein FVEG_07450			integral component of membrane [GO:0016021]; solute:proton antiporter activity [GO:0015299]
11187_g	XP_018753498	chromosome 8	NC_031682.1	907316	908648	-	30065248	0	FVEG_07449	361	hypothetical protein FVEG_07449			integral component of membrane [GO:0016021]
11188_g	XP_018753497	chromosome 8	NC_031682.1	909964	912004	-	30065247	0	FVEG_07448	656	amidohydrolase ytcJ-like			hydrolase activity, acting on carbon-nitrogen (but not peptide) bonds [GO:0016810]
11189_g	XP_018753496	chromosome 8	NC_031682.1	912788	914819	-	30065246	0	FVEG_07447	660	hypothetical protein FVEG_07447			nucleus [GO:0005634]; DNA-binding transcription factor activity, RNA polymerase II-specific [GO:0000981]; zinc ion binding [GO:0008270]
1119_g	XP_018743434	chromosome 1	NC_031675.1	3438025	3439749	+	30059267	0	FVEG_00933	574	cytosolic Fe-S cluster assembly factor NAR1			4 iron, 4 sulfur cluster binding [GO:0051539]
11190_g	XP_018753495	chromosome 8	NC_031682.1	915555	916565	+	30065245	0	FVEG_07446	318	hypothetical protein FVEG_07446			nitrogen compound metabolic process [GO:0006807]
11191_g	XP_018753494	chromosome 8	NC_031682.1	916966	919002	-	30072981	0	FVEG_16105	515	hypothetical protein FVEG_16105			integral component of membrane [GO:0016021]; transmembrane transporter activity [GO:0022857]
11192_g	XP_037205080										uncharacterized protein
11193_g	XP_018753491	chromosome 8	NC_031682.1	923809	925175	-	30065244	0	FVEG_07442	403	hypothetical protein FVEG_07442			integral component of membrane [GO:0016021]
11194_g	XP_018753490	chromosome 8	NC_031682.1	926839	928150	+	30065243	0	FVEG_07441	403	tyrosinase	Tyrosine metabolism ; Metabolic pathways ; Biosynthesis of secondary metabolites		oxidoreductase activity [GO:0016491]
11195_g	XP_018753489	chromosome 8	NC_031682.1	928919	930043	-	30072978	0	FVEG_16102	287	hypothetical protein FVEG_16102			NAD+ binding [GO:0070403]; oxidoreductase activity, acting on the CH-OH group of donors, NAD or NADP as acceptor [GO:0016616]; fatty acid metabolic process [GO:0006631]
11196_g	XP_018753488	chromosome 8	NC_031682.1	930480	932550	-	30072977	0	FVEG_16101	638	hypothetical protein FVEG_16101			nucleus [GO:0005634]; DNA-binding transcription factor activity, RNA polymerase II-specific [GO:0000981]; zinc ion binding [GO:0008270]
11197_g	XP_018753487	chromosome 8	NC_031682.1	933537	935387	+	30065242	0	FVEG_07439	519	hypothetical protein FVEG_07439			integral component of membrane [GO:0016021]; transmembrane transporter activity [GO:0022857]
11198_g	XP_018753486	chromosome 8	NC_031682.1	935760	936479	+	30065241	0	FVEG_07438	202	hypothetical protein FVEG_07438			N-acetyltransferase activity [GO:0008080]
11199_g	XP_018753485	chromosome 8	NC_031682.1	936779	937702	-	30065240	0	FVEG_07437	254	hypothetical protein FVEG_07437
112_g	XP_018756906	chromosome 1	NC_031675.1	288417	289556	-	30067488	0	FVEG_09854	379	beta-lactamase
1120_g	XP_018743435	chromosome 1	NC_031675.1	3439775	3440683	-	30059266	0	FVEG_00932	281	hypothetical protein FVEG_00932
11200_g	XP_018753482	chromosome 8	NC_031682.1	938438	939095	-	30065239	0	FVEG_07436	193	hypothetical protein FVEG_07436
11201_g	XP_018753481	chromosome 8	NC_031682.1	939734	940897	+	30065238	0	FVEG_07435	387	hypothetical protein FVEG_07435			integral component of membrane [GO:0016021]
11202_g	XP_018753480	chromosome 8	NC_031682.1	941617	942303	-	30065237	0	FVEG_07434	196	hypothetical protein FVEG_07434
11203_g	XP_018753479	chromosome 8	NC_031682.1	945152	946686	-	30065236	0	FVEG_07433	446	hypothetical protein FVEG_07433
11204_g	XP_018753479	chromosome 8	NC_031682.1	945152	946686	-	30065236	0	FVEG_07433	446	hypothetical protein FVEG_07433
11205_g	XP_018753478	chromosome 8	NC_031682.1	949540	950702	+	30065235	0	FVEG_07432	370	hypothetical protein FVEG_07432			ferric iron binding [GO:0008199]; oxidoreductase activity, acting on single donors with incorporation of molecular oxygen, incorporation of two atoms of oxygen [GO:0016702]; cellular aromatic compound metabolic process [GO:0006725]
11206_g	XP_018753477	chromosome 8	NC_031682.1	951082	951768	-	30065234	0	FVEG_07431	188	hypothetical protein FVEG_07431	Citrate cycle (TCA cycle) ; Oxidative phosphorylation ; Metabolic pathways ; Biosynthesis of secondary metabolites ; Carbon metabolism		integral component of membrane [GO:0016021]; succinate dehydrogenase complex [GO:0045281]; electron transfer activity [GO:0009055]; metal ion binding [GO:0046872]; succinate dehydrogenase activity [GO:0000104]; tricarboxylic acid cycle [GO:0006099]
11207_g	XP_031086876										uncharacterized protein
11208_g	XP_018753475	chromosome 8	NC_031682.1	954477	954905	+	30065232	0	FVEG_07429	142	hypothetical protein FVEG_07429
11209_g	XP_018753474	chromosome 8	NC_031682.1	955054	956379	-	30065231	0	FVEG_07428	441	hypothetical protein FVEG_07428
1121_g	XP_018743424	chromosome 1	NC_031675.1	3447327	3450063	+	30059265	0	FVEG_00931	893	AGC/AKT protein kinase	Autophagy - yeast		ATP binding [GO:0005524]; protein serine/threonine kinase activity [GO:0004674]
11210_g	XP_018753473	chromosome 8	NC_031682.1	957040	958738	-	30065230	0	FVEG_07427	495	aldehyde dehydrogenase (NAD+)	Glycolysis / Gluconeogenesis ; Ascorbate and aldarate metabolism ; Fatty acid degradation ; Valine, leucine and isoleucine degradation ; Lysine degradation ; Arginine and proline metabolism ; Histidine metabolism ; Tryptophan metabolism ; beta-Alanine metabolism ; Glycerolipid metabolism ; Pyruvate metabolism ; Pantothenate and CoA biosynthesis ; Metabolic pathways ; Biosynthesis of secondary met…		oxidoreductase activity, acting on the aldehyde or oxo group of donors, NAD or NADP as acceptor [GO:0016620]
11211_g	XP_018753472	chromosome 8	NC_031682.1	959543	959947	+	30065229	0	FVEG_07426	134	hypothetical protein FVEG_07426
11212_g	XP_018753470	chromosome 8	NC_031682.1	962527	963006	-	30065227	0	FVEG_07424	159	hypothetical protein FVEG_07424
11213_g	XP_018753465	chromosome 8	NC_031682.1	971800	972078	+	30065225	0	FVEG_07422	92	hypothetical protein FVEG_07422
11214_g	XP_018753463	chromosome 8	NC_031682.1	976916	978565	-	30065224	0	FVEG_07421	500	DNA primase large subunit	DNA replication		4 iron, 4 sulfur cluster binding [GO:0051539]; DNA binding [GO:0003677]; metal ion binding [GO:0046872]; DNA replication, synthesis of RNA primer [GO:0006269]
11215_g	XP_018753462	chromosome 8	NC_031682.1	980326	981624	+	30065223	0	FVEG_07420	398	hypothetical protein FVEG_07420
11216_g	XP_018753461	chromosome 8	NC_031682.1	983126	984839	+	30065222	0	FVEG_07419	553	hypothetical protein FVEG_07419
11217_g	XP_018753457	chromosome 8	NC_031682.1	989836	992055	+	30065221	0	FVEG_07418	739	CAMK protein kinase			ATP binding [GO:0005524]; protein kinase activity [GO:0004672]
11218_g	XP_018753451	chromosome 8	NC_031682.1	996263	999026	+	30065220	0	FVEG_07417	887	hypothetical protein FVEG_07417
11219_g	XP_018753449	chromosome 8	NC_031682.1	999928	1001362	+	30065219	0	FVEG_07416	436	hypothetical protein FVEG_07416			tRNA (m1A) methyltransferase complex [GO:0031515]; tRNA (adenine-N1-)-methyltransferase activity [GO:0016429]
1122_g	XP_018743431										F-type H+-transporting ATPase subunit H
11220_g	XP_018753448	chromosome 8	NC_031682.1	1002001	1006467	-	30065218	0	FVEG_07415	1488	hypothetical protein FVEG_07415
11221_g	XP_018753446	chromosome 8	NC_031682.1	1012576	1013411	-	30065217	0	FVEG_07414	250	hypothetical protein FVEG_07414
11222_g	XP_018753445	chromosome 8	NC_031682.1	1015293	1017128	+	30065216	0	FVEG_07413	549	hypothetical protein FVEG_07413			hydrolase activity [GO:0016787]
11223_g	XP_018753444	chromosome 8	NC_031682.1	1018039	1024266	-	30065215	0	FVEG_07412	2075	hypothetical protein FVEG_07412
11224_g	XP_018753443	chromosome 8	NC_031682.1	1027262	1028053	-	30065214	0	FVEG_07411	263	hypothetical protein FVEG_07411
11225_g	XP_018753442	chromosome 8	NC_031682.1	1032819	1033715	+	30065213	0	FVEG_07410	298	hypothetical protein FVEG_07410
11227_g	XP_018753440	chromosome 8	NC_031682.1	1040483	1042336	+	30065212	0	FVEG_07409	617	hypothetical protein FVEG_07409
11228_g	XP_018753439	chromosome 8	NC_031682.1	1044530	1045686	+	30065211	0	FVEG_07408	371	hypothetical protein FVEG_07408			integral component of membrane [GO:0016021]
11229_g	XP_018753438	chromosome 8	NC_031682.1	1047674	1049323	+	30065210	0	FVEG_07407	508	protein ssh-4			endosome membrane [GO:0010008]; integral component of membrane [GO:0016021]; vacuolar membrane [GO:0005774]
1123_g	XP_018743430	chromosome 1	NC_031675.1	3452701	3454006	-	30059263	0	FVEG_00929	392	hypothetical protein FVEG_00929			integral component of membrane [GO:0016021]
11230_g	XP_018753436	chromosome 8	NC_031682.1	1051913	1053847	-	30065209	0	FVEG_07406	559	hypothetical protein FVEG_07406			nucleus [GO:0005634]; DNA-binding transcription factor activity, RNA polymerase II-specific [GO:0000981]; zinc ion binding [GO:0008270]
11232_g	XP_018753427	chromosome 8	NC_031682.1	1067981	1070929	-	30065205	0	FVEG_07402	943	hypothetical protein FVEG_07402	Nucleocytoplasmic transport		cytoplasm [GO:0005737]; small GTPase binding [GO:0031267]; protein import into nucleus [GO:0006606]
11233_g	XP_018753425	chromosome 8	NC_031682.1	1072926	1073397	-	30065204	0	FVEG_07401	140	hypothetical protein FVEG_07401			proteasome assembly [GO:0043248]
11234_g	XP_018753421	chromosome 8	NC_031682.1	1073993	1075401	+	30065203	0	FVEG_07400	421	hypothetical protein FVEG_07400	Histidine metabolism ; Metabolic pathways
11235_g	XP_018753420	chromosome 8	NC_031682.1	1075533	1076446	-	30065202	0	FVEG_07399	287	gluconate 5-dehydrogenase			oxidoreductase activity [GO:0016491]
11236_g	XP_018753417	chromosome 8	NC_031682.1	1077580	1079400	-	30065201	0	FVEG_07398	443	hypothetical protein FVEG_07398
11237_g	XP_018238916										hypothetical protein
11238_g	XP_018753413	chromosome 8	NC_031682.1	1086852	1087733	-	30065200	0	FVEG_07396	293	hypothetical protein FVEG_07396
11239_g	XP_018753411	chromosome 8	NC_031682.1	1094837	1096315	+	30065199	0	FVEG_07395	459	hypothetical protein FVEG_07395			integral component of membrane [GO:0016021]; G protein-coupled receptor activity [GO:0004930]; cell surface receptor signaling pathway [GO:0007166]
1124_g	XP_018743422	chromosome 1	NC_031675.1	3456864	3458411	-	30059262	0	FVEG_00928	515	AGC/RSK/RSKP70 protein kinase			cytoplasm [GO:0005737]; ATP binding [GO:0005524]; ribosomal protein S6 kinase activity [GO:0004711]; peptidyl-serine phosphorylation [GO:0018105]; protein autophosphorylation [GO:0046777]; TORC1 signaling [GO:0038202]
11240_g	XP_018753410	chromosome 8	NC_031682.1	1097949	1098436	+	30072962	0	FVEG_16086	142	hypothetical protein FVEG_16086
11241_g	XP_018753409	chromosome 8	NC_031682.1	1099276	1100646	+	30072961	0	FVEG_16085	456	hypothetical protein FVEG_16085
11242_g	XP_018753408	chromosome 8	NC_031682.1	1101134	1102991	-	30065198	0	FVEG_07394	586	hypothetical protein FVEG_07394
11243_g	XP_018753407	chromosome 8	NC_031682.1	1105443	1107722	+	30065197	0	FVEG_07393	617	MFS transporter, AGZA family, xanthine/uracil permease			integral component of membrane [GO:0016021]; transmembrane transporter activity [GO:0022857]
11244_g	XP_018753406	chromosome 8	NC_031682.1	1108199	1109285	-	30065196	0	FVEG_07392	323	ubiquitin carboxyl-terminal hydrolase L5			NEDD8-specific protease activity [GO:0019784]; thiol-dependent deubiquitinase [GO:0004843]; cytoplasm protein quality control by the ubiquitin-proteasome system [GO:0071629]; protein deneddylation [GO:0000338]; protein deubiquitination [GO:0016579]
11245_g	XP_037202231										uncharacterized protein
11246_g	XP_018753403	chromosome 8	NC_031682.1	1113617	1115343	+	30065194	0	FVEG_07390	540	phosphatidylserine decarboxylase	Glycerophospholipid metabolism ; Metabolic pathways ; Biosynthesis of secondary metabolites	PATHWAY: Phospholipid metabolism; phosphatidylethanolamine biosynthesis; phosphatidylethanolamine from CDP-diacylglycerol: step 2/2. {ECO:0000256|HAMAP-Rule:MF_03208}.	integral component of mitochondrial inner membrane [GO:0031305]; histone binding [GO:0042393]; phosphatidylserine decarboxylase activity [GO:0004609]; mitochondrial electron transport, ubiquinol to cytochrome c [GO:0006122]; phosphatidylcholine biosynthetic process [GO:0006656]; phosphatidylethanolamine biosynthetic process [GO:0006646]; positive regulation of mitochondrial fusion [GO:0010636]; p…
11247_g	XP_018753402	chromosome 8	NC_031682.1	1115737	1116354	-	30065193	0	FVEG_07389	205	hypothetical protein FVEG_07389			oxidoreductase activity, acting on NAD(P)H, nitrogenous group as acceptor [GO:0016657]; cellular response to oxidative stress [GO:0034599]
11248_g	XP_018753401	chromosome 8	NC_031682.1	1118075	1119925	-	30065192	0	FVEG_07388	616	hypothetical protein FVEG_07388			oxidoreductase activity [GO:0016491]
11249_g	XP_018753400	chromosome 8	NC_031682.1	1123900	1126389	-	30065191	0	FVEG_07387	733	hypothetical protein FVEG_07387
1125_g	XP_018743421	chromosome 1	NC_031675.1	3460082	3461641	+	30059261	0	FVEG_00927	519	serine/threonine-protein kinase PRP4	Spliceosome		kinase activity [GO:0016301]
11250_g	XP_018753399	chromosome 8	NC_031682.1	1128983	1130691	+	30065190	0	FVEG_07386	517	hypothetical protein FVEG_07386			integral component of membrane [GO:0016021]; heme binding [GO:0020037]; iron ion binding [GO:0005506]; monooxygenase activity [GO:0004497]; oxidoreductase activity, acting on paired donors, with incorporation or reduction of molecular oxygen [GO:0016705]
11251_g	XP_018753398	chromosome 8	NC_031682.1	1131451	1132659	-	30065189	0	FVEG_07385	319	hypothetical protein FVEG_07385	Ribosome biogenesis in eukaryotes		methyltransferase activity [GO:0008168]; RNA binding [GO:0003723]; methylation [GO:0032259]; rRNA processing [GO:0006364]
11252_g	XP_018753397	chromosome 8	NC_031682.1	1133320	1134257	+	30065188	0	FVEG_07384	185	60S ribosomal protein L17	Ribosome		large ribosomal subunit [GO:0015934]; structural constituent of ribosome [GO:0003735]; translation [GO:0006412]
11253_g	XP_018753394	chromosome 8	NC_031682.1	1135132	1137693	-	30065187	0	FVEG_07383	853	hypothetical protein FVEG_07383
11254_g	XP_018753393	chromosome 8	NC_031682.1	1139145	1140050	-	30065186	0	FVEG_07382	264	hypothetical protein FVEG_07382
11255_g	XP_018753392	chromosome 8	NC_031682.1	1141794	1144066	-	30065185	0	FVEG_07381	722	homeobox protein cut-like			integral component of Golgi membrane [GO:0030173]; DNA binding [GO:0003677]; intra-Golgi vesicle-mediated transport [GO:0006891]
11256_g	XP_037202242										TGF beta receptor associated 1
11257_g	XP_018753389										hypothetical protein
11258_g	XP_018753387	chromosome 8	NC_031682.1	1156310	1158893	-	30065183	0	FVEG_07376	638	hypothetical protein FVEG_07376
11259_g	XP_036533697										uncharacterized protein
1126_g	XP_018743420	chromosome 1	NC_031675.1	3462164	3463607	+	30059260	0	FVEG_00926	443	hypothetical protein FVEG_00926			integral component of membrane [GO:0016021]; cyclin-dependent protein serine/threonine kinase regulator activity [GO:0016538]; regulation of transcription by RNA polymerase II [GO:0006357]
11261_g	XP_018753374	chromosome 8	NC_031682.1	1172677	1173566	-	30065181	0	FVEG_07374	254	hypothetical protein FVEG_07374			peroxisome [GO:0005777]
11262_g	XP_018753373	chromosome 8	NC_031682.1	1174023	1176746	+	30065180	0	FVEG_07373	839	E3 ubiquitin-protein ligase synoviolin	Ubiquitin mediated proteolysis ; Protein processing in endoplasmic reticulum	PATHWAY: Protein modification; protein ubiquitination. {ECO:0000256|ARBA:ARBA00004906}.	integral component of membrane [GO:0016021]; zinc ion binding [GO:0008270]; protein ubiquitination [GO:0016567]
11263_g	XP_018753371	chromosome 8	NC_031682.1	1177569	1180298	-	30072956	0	FVEG_16080	815	hypothetical protein FVEG_16080	Starch and sucrose metabolism ; Metabolic pathways ; Biosynthesis of secondary metabolites		transferase activity, transferring glycosyl groups [GO:0016757]
11264_g	XP_037201256										cation diffusion facilitator 10
11265_g	XP_018753365	chromosome 8	NC_031682.1	1185263	1186218	-	30065178	0	FVEG_07369	299	hypothetical protein FVEG_07369	Glycerolipid metabolism ; Metabolic pathways
11266_g	XP_018753364	chromosome 8	NC_031682.1	1187066	1189462	-	30065177	0	FVEG_07368	798	ABC transporter ATP-binding protein	ABC transporters		integral component of membrane [GO:0016021]; mitochondrion [GO:0005739]; ATP binding [GO:0005524]; ATPase-coupled transmembrane transporter activity [GO:0042626]
11267_g	XP_018753363	chromosome 8	NC_031682.1	1190256	1191628	-	30065176	0	FVEG_07367	408	hypothetical protein FVEG_07367
11268_g	XP_018753362	chromosome 8	NC_031682.1	1192310	1193131	+	30065175	0	FVEG_07366	238	hypothetical protein FVEG_07366			clathrin coat of coated pit [GO:0030132]; clathrin coat of trans-Golgi network vesicle [GO:0030130]; structural molecule activity [GO:0005198]; intracellular protein transport [GO:0006886]; vesicle-mediated transport [GO:0016192]
11269_g	XP_018753361	chromosome 8	NC_031682.1	1193454	1193917	-	30065174	0	FVEG_07365	69	hypothetical protein FVEG_07365			integral component of membrane [GO:0016021]; mitochondrial inner membrane [GO:0005743]
1127_g	XP_018743420	chromosome 1	NC_031675.1	3462164	3463607	+	30059260	0	FVEG_00926	443	hypothetical protein FVEG_00926			integral component of membrane [GO:0016021]; cyclin-dependent protein serine/threonine kinase regulator activity [GO:0016538]; regulation of transcription by RNA polymerase II [GO:0006357]
11270_g	XP_018753360	chromosome 8	NC_031682.1	1194298	1196844	+	30065173	0	FVEG_07364	848	hypothetical protein FVEG_07364
11271_g	XP_018753359	chromosome 8	NC_031682.1	1197023	1198201	-	30065172	0	FVEG_07363	344	syntaxin 16	SNARE interactions in vesicular transport		integral component of membrane [GO:0016021]; SNARE complex [GO:0031201]; SNAP receptor activity [GO:0005484]; intracellular protein transport [GO:0006886]; vesicle-mediated transport [GO:0016192]
11272_g	XP_018753358	chromosome 8	NC_031682.1	1198923	1200113	+	30065171	0	FVEG_07362	220	calmodulin	Phosphatidylinositol signaling system		calcium ion binding [GO:0005509]; calcium-mediated signaling [GO:0019722]
11273_g	XP_018753357	chromosome 8	NC_031682.1	1202015	1203903	+	30065170	0	FVEG_07361	611	mannosyl-oligosaccharide alpha-1,2-mannosidase	N-Glycan biosynthesis ; Various types of N-glycan biosynthesis ; Metabolic pathways ; Protein processing in endoplasmic reticulum	PATHWAY: Protein modification; protein glycosylation. {ECO:0000256|ARBA:ARBA00004922}.	integral component of membrane [GO:0016021]; calcium ion binding [GO:0005509]; mannosyl-oligosaccharide 1,2-alpha-mannosidase activity [GO:0004571]; carbohydrate metabolic process [GO:0005975]; protein glycosylation [GO:0006486]
11274_g	XP_036533710										ap-1 complex subunit gamma-1
11275_g	XP_018753353	chromosome 8	NC_031682.1	1208984	1210255	-	30065169	0	FVEG_07359	405	hypothetical protein FVEG_07359			mRNA binding [GO:0003729]; RNA 7-methylguanosine cap binding [GO:0000340]
11276_g	XP_018753352	chromosome 8	NC_031682.1	1211540	1213396	+	30065168	0	FVEG_07358	584	DNA polymerase IV	Non-homologous end-joining		nucleus [GO:0005634]; DNA binding [GO:0003677]; DNA-directed DNA polymerase activity [GO:0003887]; metal ion binding [GO:0046872]; DNA repair [GO:0006281]
11277_g	XP_018753351	chromosome 8	NC_031682.1	1214207	1214842	+	30065166	0	FVEG_07356	149	glutathione S-transferase	Glutathione metabolism ; Metabolic pathways		integral component of membrane [GO:0016021]; transferase activity [GO:0016740]
11278_g	XP_037201242										metallocarboxypeptidase ecm14
11279_g	XP_018753349	chromosome 8	NC_031682.1	1218766	1223052	+	30065165	0	FVEG_07355	1406	hypothetical protein FVEG_07355			guanyl-nucleotide exchange factor activity [GO:0005085]; regulation of ARF protein signal transduction [GO:0032012]
1128_g	XP_036531826										inosine-uridine preferring nucleoside hydrolase
11280_g	XP_018753348	chromosome 8	NC_031682.1	1223572	1225556	-	30065164	0	FVEG_07354	644	signal recognition particle subunit SRP72	Protein export		signal recognition particle, endoplasmic reticulum targeting [GO:0005786]; 7S RNA binding [GO:0008312]; SRP-dependent cotranslational protein targeting to membrane [GO:0006614]
11281_g	XP_041684488										uncharacterized protein
11282_g	XP_018753346	chromosome 8	NC_031682.1	1229722	1231146	+	30065162	0	FVEG_07352	474	hypothetical protein FVEG_07352
11283_g	XP_018753344	chromosome 8	NC_031682.1	1231445	1232698	-	30065161	0	FVEG_07351	377	transcription initiation factor TFIIE subunit alpha	Basal transcription factors		translation initiation factor activity [GO:0003743]; transcription initiation from RNA polymerase II promoter [GO:0006367]
11284_g	XP_018753343	chromosome 8	NC_031682.1	1233411	1237397	-	30065160	0	FVEG_07350	1254	structural maintenance-chromosome 1	Cell cycle - yeast ; Meiosis - yeast		cohesin complex [GO:0008278]; nucleus [GO:0005634]; ATP binding [GO:0005524]; ATPase activity [GO:0016887]; cell division [GO:0051301]; mitotic sister chromatid cohesion [GO:0007064]
11285_g	XP_018753342	chromosome 8	NC_031682.1	1239622	1241322	+	30065159	0	FVEG_07349	566	hypothetical protein FVEG_07349			integral component of membrane [GO:0016021]; transferase activity, transferring acyl groups [GO:0016746]; phospholipid biosynthetic process [GO:0008654]
11286_g	XP_018753336	chromosome 8	NC_031682.1	1242176	1244107	-	30065158	0	FVEG_07348	609	cell division cycle 20-like protein 1, cofactor-APC complex	Cell cycle - yeast ; Ubiquitin mediated proteolysis		anaphase-promoting complex binding [GO:0010997]; ubiquitin-protein transferase activator activity [GO:0097027]; cell division [GO:0051301]; positive regulation of ubiquitin protein ligase activity [GO:1904668]
11287_g	XP_018753334	chromosome 8	NC_031682.1	1246932	1248116	-	30065157	0	FVEG_07347	376	hypothetical protein FVEG_07347
11288_g	XP_018753332	chromosome 8	NC_031682.1	1249192	1249717	+	30065156	0	FVEG_07346	153	acetyltransferase			N-acetyltransferase activity [GO:0008080]
11289_g	XP_018753333	chromosome 8	NC_031682.1	1249830	1250638	-	30065155	0	FVEG_07345	251	oxidoreductase			oxidoreductase activity [GO:0016491]
1129_g	XP_018743411	chromosome 1	NC_031675.1	3470138	3471340	+	30059257	0	FVEG_00923	400	hypothetical protein FVEG_00923
11290_g	XP_018753327	chromosome 8	NC_031682.1	1251877	1253271	+	30065154	0	FVEG_07344	350	hypothetical protein FVEG_07344			RNA binding [GO:0003723]
11291_g	XP_018753324	chromosome 8	NC_031682.1	1254857	1257725	-	30065153	0	FVEG_07343	921	hypothetical protein FVEG_07343			endoplasmic reticulum [GO:0005783]; protein transport [GO:0015031]; retrograde vesicle-mediated transport, Golgi to endoplasmic reticulum [GO:0006890]
11292_g	XP_018753323	chromosome 8	NC_031682.1	1258203	1258664	+	30065152	0	FVEG_07342	104	NADH dehydrogenase (ubiquinone) Fe-S protein 5	Oxidative phosphorylation ; Metabolic pathways
11293_g	XP_018753322	chromosome 8	NC_031682.1	1259300	1260826	+	30072952	0	FVEG_16076	473	hypothetical protein FVEG_16076
11294_g	XP_018753321	chromosome 8	NC_031682.1	1261328	1262773	+	30065151	0	FVEG_07341	441	hypothetical protein FVEG_07341
11296_g	XP_018753317	chromosome 8	NC_031682.1	1273971	1274816	-	30065149	0	FVEG_07339	281	myb-like DNA-binding protein FlbD			DNA binding [GO:0003677]
11297_g	XP_018753316	chromosome 8	NC_031682.1	1280214	1284992	-	30072951	0	FVEG_16075	1497	hypothetical protein FVEG_16075
11298_g	XP_037200760										transporter SEC23
11299_g	XP_018753311	chromosome 8	NC_031682.1	1291420	1292433	+	30065146	0	FVEG_07334	337	hypothetical protein FVEG_07334
113_g	XP_018756905	chromosome 1	NC_031675.1	291121	291405	+	30073556	0	FVEG_16680	94	hypothetical protein FVEG_16680			integral component of membrane [GO:0016021]
1130_g	XP_018743410	chromosome 1	NC_031675.1	3475516	3476742	+	30059256	0	FVEG_00922	408	hypothetical protein FVEG_00922
11300_g	XP_018753307	chromosome 8	NC_031682.1	1293104	1296834	+	30065145	0	FVEG_07333	1207	hypothetical protein FVEG_07333			nucleus [GO:0005634]; ATP binding [GO:0005524]; polynucleotide adenylyltransferase activity [GO:0004652]; RNA binding [GO:0003723]; mRNA processing [GO:0006397]; RNA 3'-end processing [GO:0031123]; RNA polyadenylation [GO:0043631]
11301_g	XP_018753305	chromosome 8	NC_031682.1	1298469	1300418	-	30065143	0	FVEG_07331	632	exocyst complex protein EXO70			cellular bud neck [GO:0005935]; exocyst [GO:0000145]; exocytosis [GO:0006887]; protein transport [GO:0015031]
11302_g	XP_018753304	chromosome 8	NC_031682.1	1300928	1303687	+	30065142	0	FVEG_07330	880	minichromosome maintenance protein 3	DNA replication ; Cell cycle - yeast ; Meiosis - yeast		MCM complex [GO:0042555]; nucleus [GO:0005634]; ATP binding [GO:0005524]; DNA binding [GO:0003677]; DNA helicase activity [GO:0003678]; hydrolase activity [GO:0016787]; DNA replication initiation [GO:0006270]
11303_g	XP_018753303	chromosome 8	NC_031682.1	1304697	1306226	+	30065141	0	FVEG_07329	478	hypothetical protein FVEG_07329
11304_g	XP_018753301	chromosome 8	NC_031682.1	1307195	1309055	+	30065140	0	FVEG_07328	539	hypothetical protein FVEG_07328			actin binding [GO:0003779]; actin filament organization [GO:0007015]; cell morphogenesis [GO:0000902]
11305_g	XP_018753299	chromosome 8	NC_031682.1	1309460	1311414	-	30065139	0	FVEG_07327	610	carnitine O-acetyltransferase	Peroxisome		transferase activity, transferring acyl groups [GO:0016746]
11306_g	XP_018753297	chromosome 8	NC_031682.1	1313542	1315709	-	30065138	0	FVEG_07326	671	hypothetical protein FVEG_07326
11307_g	XP_018753296	chromosome 8	NC_031682.1	1316619	1317719	+	30065137	0	FVEG_07325	347	electron transfer flavoprotein alpha subunit			mitochondrial matrix [GO:0005759]; electron transfer activity [GO:0009055]; flavin adenine dinucleotide binding [GO:0050660]
11308_g	XP_018753295	chromosome 8	NC_031682.1	1317792	1319329	-	30065136	0	FVEG_07324	477	ferredoxin-NADP+ reductase			mitochondrion [GO:0005739]; NADPH-adrenodoxin reductase activity [GO:0015039]
11309_g	XP_018753294	chromosome 8	NC_031682.1	1319958	1321846	+	30065135	0	FVEG_07323	591	hypothetical protein FVEG_07323			integral component of membrane [GO:0016021]
1131_g	XP_018743409	chromosome 1	NC_031675.1	3477404	3478009	-	30059255	0	FVEG_00921	201	hypothetical protein FVEG_00921			proteasome regulatory particle assembly [GO:0070682]
11310_g	XP_018753292	chromosome 8	NC_031682.1	1322047	1325203	-	30065134	0	FVEG_07322	1010	DNA mismatch repair protein PMS2	Mismatch repair		mismatch repair complex [GO:0032300]; ATP binding [GO:0005524]; ATPase activity [GO:0016887]; mismatched DNA binding [GO:0030983]; mismatch repair [GO:0006298]
11311_g	XP_018753291	chromosome 8	NC_031682.1	1327673	1331108	+	30065133	0	FVEG_07321	1123	hypothetical protein FVEG_07321	Glycosylphosphatidylinositol (GPI)-anchor biosynthesis ; Metabolic pathways		endoplasmic reticulum membrane [GO:0005789]; integral component of membrane [GO:0016021]; hydrolase activity, acting on ester bonds [GO:0016788]; protein transport [GO:0015031]
11312_g	XP_018753283	chromosome 8	NC_031682.1	1331865	1333756	-	30065132	0	FVEG_07320	574	hypothetical protein FVEG_07320			integral component of membrane [GO:0016021]; transmembrane transporter activity [GO:0022857]
11313_g	XP_018753281	chromosome 8	NC_031682.1	1334607	1336091	+	30065131	0	FVEG_07319	475	hypothetical protein FVEG_07319			integral component of membrane [GO:0016021]
11314_g	XP_018753280	chromosome 8	NC_031682.1	1338027	1339462	-	30065130	0	FVEG_07318	462	cystathionine beta-lyase	Cysteine and methionine metabolism ; Selenocompound metabolism ; Metabolic pathways ; Biosynthesis of secondary metabolites ; Biosynthesis of amino acids		cystathionine beta-lyase activity [GO:0004121]; pyridoxal phosphate binding [GO:0030170]; 'de novo' L-methionine biosynthetic process [GO:0071266]; transsulfuration [GO:0019346]
11315_g	XP_018753279	chromosome 8	NC_031682.1	1340337	1341735	-	30065129	0	FVEG_07317	408	adenosinetriphosphatase			ATP binding [GO:0005524]; ATPase activity [GO:0016887]
11316_g	XP_018238788										hypothetical protein
11317_g	XP_018753277	chromosome 8	NC_031682.1	1344729	1347931	+	30072948	0	FVEG_16072	981	GPI ethanolamine phosphate transferase 1	Glycosylphosphatidylinositol (GPI)-anchor biosynthesis ; Metabolic pathways	PATHWAY: Glycolipid biosynthesis. {ECO:0000256|ARBA:ARBA00004934}.; PATHWAY: Glycolipid biosynthesis; glycosylphosphatidylinositol-anchor biosynthesis. {ECO:0000256|ARBA:ARBA00004687, ECO:0000256|RuleBase:RU367138}.	endoplasmic reticulum membrane [GO:0005789]; integral component of membrane [GO:0016021]; mannose-ethanolamine phosphotransferase activity [GO:0051377]; GPI anchor biosynthetic process [GO:0006506]
11318_g	XP_018753276	chromosome 8	NC_031682.1	1350546	1353728	+	30072947	0	FVEG_16071	905	cutinase transcription factor 1 alpha			nucleus [GO:0005634]; DNA binding [GO:0003677]; DNA-binding transcription factor activity, RNA polymerase II-specific [GO:0000981]; zinc ion binding [GO:0008270]; transcription, DNA-templated [GO:0006351]
11319_g	XP_018753275	chromosome 8	NC_031682.1	1355494	1357377	+	30065128	0	FVEG_07310	627	hypothetical protein FVEG_07310
1132_g	XP_018743408	chromosome 1	NC_031675.1	3478347	3480032	+	30059254	0	FVEG_00920	561	rhomboid-like protein			integral component of membrane [GO:0016021]; serine-type endopeptidase activity [GO:0004252]
11320_g	XP_018753274	chromosome 8	NC_031682.1	1358037	1359049	+	30072946	0	FVEG_16070	287	hypothetical protein FVEG_16070			endoplasmic reticulum membrane [GO:0005789]; integral component of membrane [GO:0016021]; intracellular sterol transport [GO:0032366]
11321_g	XP_018753272	chromosome 8	NC_031682.1	1360075	1361054	-	30065126	0	FVEG_07308	307	hypothetical protein FVEG_07308			NAD binding [GO:0051287]; NADP binding [GO:0050661]; oxidoreductase activity [GO:0016491]
11322_g	XP_018753271	chromosome 8	NC_031682.1	1361410	1362762	-	30065125	0	FVEG_07307	450	hypothetical protein FVEG_07307			integral component of membrane [GO:0016021]
11323_g	XP_018753271	chromosome 8	NC_031682.1	1361410	1362762	-	30065125	0	FVEG_07307	450	hypothetical protein FVEG_07307			integral component of membrane [GO:0016021]
11324_g	XP_018753270										hypothetical protein
11325_g	XP_018753268	chromosome 8	NC_031682.1	1369290	1370111	+	30065122	0	FVEG_07304	235	hypothetical protein FVEG_07304	Oxidative phosphorylation ; Metabolic pathways		mitochondrial inner membrane [GO:0005743]; respiratory electron transport chain [GO:0022904]
11326_g	XP_031087004										uncharacterized protein
11327_g	XP_018753266	chromosome 8	NC_031682.1	1371800	1373905	-	30072944	0	FVEG_16068	528	hypothetical protein FVEG_16068
11328_g	XP_018753262	chromosome 8	NC_031682.1	1378373	1380476	+	30065121	0	FVEG_07303	659	hypothetical protein FVEG_07303
11329_g	XP_018753261	chromosome 8	NC_031682.1	1381139	1382174	+	30065120	0	FVEG_07302	299	hypothetical protein FVEG_07302			integral component of membrane [GO:0016021]
1133_g	XP_018743407	chromosome 1	NC_031675.1	3482537	3484408	+	30059253	0	FVEG_00919	623	hypothetical protein FVEG_00919			NAD+ binding [GO:0070403]; transferase activity [GO:0016740]
11330_g	XP_018753260	chromosome 8	NC_031682.1	1383316	1384881	+	30065119	0	FVEG_07301	465	DEAD/DEAH box helicase			helicase activity [GO:0004386]; intracellular transport [GO:0046907]
11331_g	XP_018753259	chromosome 8	NC_031682.1	1385517	1388988	+	30065118	0	FVEG_07300	1139	DEAD/DEAH box helicase			ATP binding [GO:0005524]; helicase activity [GO:0004386]; hydrolase activity [GO:0016787]; nucleic acid binding [GO:0003676]
11332_g	XP_018753259	chromosome 8	NC_031682.1	1385517	1388988	+	30065118	0	FVEG_07300	1139	DEAD/DEAH box helicase			ATP binding [GO:0005524]; helicase activity [GO:0004386]; hydrolase activity [GO:0016787]; nucleic acid binding [GO:0003676]
11333_g	XP_018753258	chromosome 8	NC_031682.1	1390931	1392515	+	30065117	0	FVEG_07299	470	Ca2+:H+ antiporter			integral component of membrane [GO:0016021]; vacuolar membrane [GO:0005774]; calcium:proton antiporter activity [GO:0015369]
11334_g	XP_018753258	chromosome 8	NC_031682.1	1390931	1392515	+	30065117	0	FVEG_07299	470	Ca2+:H+ antiporter			integral component of membrane [GO:0016021]; vacuolar membrane [GO:0005774]; calcium:proton antiporter activity [GO:0015369]
11335_g	XP_018753257	chromosome 8	NC_031682.1	1392849	1395629	-	30065116	0	FVEG_07298	907	nitrate reductase	Nitrogen metabolism ; Metabolic pathways		heme binding [GO:0020037]; molybdenum ion binding [GO:0030151]; molybdopterin cofactor binding [GO:0043546]; nitrate reductase (NADPH) activity [GO:0050464]; nitrate assimilation [GO:0042128]; nitric oxide biosynthetic process [GO:0006809]
11336_g	XP_018753253	chromosome 8	NC_031682.1	1397355	1401153	+	30065115	0	FVEG_07297	1122	hypothetical protein FVEG_07297	Nucleocytoplasmic transport ; mRNA surveillance pathway		cytoplasm [GO:0005737]; RNA binding [GO:0003723]; nuclear-transcribed mRNA catabolic process, nonsense-mediated decay [GO:0000184]
11337_g	XP_036532745										chitin synthase
11338_g	XP_018753250	chromosome 8	NC_031682.1	1406880	1409673	+	30065113	0	FVEG_07295	783	hsp88-like protein			ATP binding [GO:0005524]; ATPase activity [GO:0016887]
11339_g	XP_018753249	chromosome 8	NC_031682.1	1410493	1413854	-	30065112	0	FVEG_07294	1055	translation initiation factor 5B			GTP binding [GO:0005525]; GTPase activity [GO:0003924]; translation initiation factor activity [GO:0003743]
1134_g	XP_018743406	chromosome 1	NC_031675.1	3484937	3486439	-	30059252	0	FVEG_00918	484	hypothetical protein FVEG_00918
11340_g	XP_018753248	chromosome 8	NC_031682.1	1414666	1419142	-	30072942	0	FVEG_16066	1368	hypothetical protein FVEG_16066
11341_g	XP_018753248	chromosome 8	NC_031682.1	1414666	1419142	-	30072942	0	FVEG_16066	1368	hypothetical protein FVEG_16066
11342_g	XP_018753245	chromosome 8	NC_031682.1	1423904	1425267	+	30065111	0	FVEG_07291	416	hypothetical protein FVEG_07291
11343_g	XP_018753243	chromosome 8	NC_031682.1	1425560	1427649	-	30065110	0	FVEG_07290	662	hypothetical protein FVEG_07290			Golgi apparatus [GO:0005794]; protein transport [GO:0015031]
11345_g	XP_018753242	chromosome 8	NC_031682.1	1429476	1430369	+	30065109	0	FVEG_07289	164	eukaryotic translation initiation factor 5A			integral component of membrane [GO:0016021]; ribosome binding [GO:0043022]; translation elongation factor activity [GO:0003746]; translation initiation factor activity [GO:0003743]; positive regulation of translational elongation [GO:0045901]; positive regulation of translational termination [GO:0045905]
11346_g	XP_037207838										uncharacterized protein
11347_g	XP_018753237	chromosome 8	NC_031682.1	1434666	1435667	+	30065106	0	FVEG_07285	282	hypothetical protein FVEG_07285			Golgi apparatus [GO:0005794]; integral component of membrane [GO:0016021]; small GTPase binding [GO:0031267]; vesicle-mediated transport [GO:0016192]
11348_g	XP_018753236	chromosome 8	NC_031682.1	1435893	1436521	-	30072940	0	FVEG_16064	192	hypothetical protein FVEG_16064
11349_g	XP_018753235	chromosome 8	NC_031682.1	1437338	1439183	-	30065105	0	FVEG_07284	536	C-22 sterol desaturase	Steroid biosynthesis ; Metabolic pathways ; Biosynthesis of secondary metabolites		heme binding [GO:0020037]; iron ion binding [GO:0005506]; monooxygenase activity [GO:0004497]; oxidoreductase activity, acting on paired donors, with incorporation or reduction of molecular oxygen [GO:0016705]
1135_g	XP_037207562										u6 snrna-associated sm lsm6
11350_g	XP_018753233	chromosome 8	NC_031682.1	1443295	1443676	+	30065104	0	FVEG_07283	71	hypothetical protein FVEG_07283
11351_g	XP_018753232	chromosome 8	NC_031682.1	1444157	1445651	+	30065103	0	FVEG_07282	481	hypothetical protein FVEG_07282			mitochondrial matrix [GO:0005759]; ATP binding [GO:0005524]; protein kinase activity [GO:0004672]
11352_g	XP_018753231	chromosome 8	NC_031682.1	1446259	1451701	-	30065102	0	FVEG_07281	1780	chitin synthase	Amino sugar and nucleotide sugar metabolism ; Metabolic pathways		integral component of membrane [GO:0016021]; myosin complex [GO:0016459]; plasma membrane [GO:0005886]; ATP binding [GO:0005524]; chitin synthase activity [GO:0004100]; motor activity [GO:0003774]
11353_g	XP_018753229	chromosome 8	NC_031682.1	1456156	1461870	+	30065101	0	FVEG_07280	1862	chitin synthase	Amino sugar and nucleotide sugar metabolism ; Metabolic pathways		integral component of membrane [GO:0016021]; myosin complex [GO:0016459]; plasma membrane [GO:0005886]; actin binding [GO:0003779]; ATP binding [GO:0005524]; chitin synthase activity [GO:0004100]; motor activity [GO:0003774]
11354_g	XP_018753227	chromosome 8	NC_031682.1	1462393	1465846	-	30065100	0	FVEG_07279	1131	hypothetical protein FVEG_07279
11356_g	XP_018753222	chromosome 8	NC_031682.1	1469417	1471081	+	30065099	0	FVEG_07278	554	hypothetical protein FVEG_07278
11357_g	XP_018753221	chromosome 8	NC_031682.1	1471959	1473576	+	30065098	0	FVEG_07277	521	hypothetical protein FVEG_07277			integral component of membrane [GO:0016021]; 3-phytase activity [GO:0016158]
11358_g	XP_018753220	chromosome 8	NC_031682.1	1474407	1475136	+	30065097	0	FVEG_07276	223	hypothetical protein FVEG_07276			integral component of membrane [GO:0016021]
11359_g	XP_018753219	chromosome 8	NC_031682.1	1475537	1476639	+	30065096	0	FVEG_07275	350	myo-inositol-1(or 4)-monophosphatase	Inositol phosphate metabolism ; Metabolic pathways ; Biosynthesis of secondary metabolites ; Phosphatidylinositol signaling system	PATHWAY: Polyol metabolism; myo-inositol biosynthesis; myo-inositol from D-glucose 6-phosphate: step 2/2. {ECO:0000256|RuleBase:RU364068}.	inositol monophosphate 1-phosphatase activity [GO:0008934]; inositol monophosphate 3-phosphatase activity [GO:0052832]; inositol monophosphate 4-phosphatase activity [GO:0052833]; metal ion binding [GO:0046872]; inositol biosynthetic process [GO:0006021]; inositol phosphate dephosphorylation [GO:0046855]; phosphatidylinositol phosphorylation [GO:0046854]
1136_g	XP_018743405	chromosome 1	NC_031675.1	3487402	3488420	-	30059250	0	FVEG_00916	282	hypothetical protein FVEG_00916			methyltransferase activity [GO:0008168]
11360_g	XP_018753218	chromosome 8	NC_031682.1	1477027	1478332	-	30065095	0	FVEG_07274	399	lupus La protein			nucleus [GO:0005634]; ribonucleoprotein complex [GO:1990904]; RNA binding [GO:0003723]; RNA processing [GO:0006396]
11361_g	XP_018753217	chromosome 8	NC_031682.1	1479857	1482322	+	30065094	0	FVEG_07273	821	phospholipase A2	Glycerophospholipid metabolism ; Ether lipid metabolism ; Arachidonic acid metabolism ; Linoleic acid metabolism ; alpha-Linolenic acid metabolism ; Metabolic pathways ; Biosynthesis of secondary metabolites		lysophospholipase activity [GO:0004622]; phosphatidyl phospholipase B activity [GO:0102545]; phospholipid catabolic process [GO:0009395]
11362_g	XP_018753216	chromosome 8	NC_031682.1	1482645	1483796	-	30065093	0	FVEG_07272	383	hypothetical protein FVEG_07272			double-stranded RNA binding [GO:0003725]; ribonuclease III activity [GO:0004525]; RNA processing [GO:0006396]
11363_g	XP_037207824										uncharacterized protein
11364_g	XP_018753213	chromosome 8	NC_031682.1	1486685	1488431	+	30065092	0	FVEG_07271	563	hypothetical protein FVEG_07271
11365_g	XP_018753210	chromosome 8	NC_031682.1	1492831	1496275	+	30065090	0	FVEG_07269	1066	bifunctional P-450:NADPH-P450 reductase	Fatty acid degradation ; Tryptophan metabolism		FMN binding [GO:0010181]; heme binding [GO:0020037]; iron ion binding [GO:0005506]; oxidoreductase activity, acting on paired donors, with incorporation or reduction of molecular oxygen [GO:0016705]
11366_g	XP_018753209										hypothetical protein
11367_g	XP_029454348										melanoma inhibitory activity protein 2 isoform X2
11368_g	XP_023428181										uncharacterized protein
11369_g	XP_018748651	chromosome 2	NC_031676.1	2210304	2216588	+	30062339	0	FVEG_04258	2073	hypothetical protein FVEG_04258	Nucleocytoplasmic transport		nucleus [GO:0005634]; protein import into nucleus [GO:0006606]
1137_g	XP_036536306										uncharacterized protein
11370_g	XP_018753205	chromosome 8	NC_031682.1	1508925	1511723	+	30065087	0	FVEG_07265	851	hypothetical protein FVEG_07265	Glycerophospholipid metabolism ; Ether lipid metabolism ; Metabolic pathways ; Biosynthesis of secondary metabolites ; Endocytosis		N-acylphosphatidylethanolamine-specific phospholipase D activity [GO:0070290]; phospholipase D activity [GO:0004630]; inositol lipid-mediated signaling [GO:0048017]; lipid catabolic process [GO:0016042]; phosphatidic acid biosynthetic process [GO:0006654]
11371_g	XP_018753204	chromosome 8	NC_031682.1	1512584	1513394	+	30065086	0	FVEG_07264	205	hypothetical protein FVEG_07264			cytoplasm [GO:0005737]; lipid transfer activity [GO:0120013]
11372_g	XP_018753203	chromosome 8	NC_031682.1	1515154	1516314	-	30065085	0	FVEG_07263	386	hypothetical protein FVEG_07263			hydrolase activity [GO:0016787]
11373_g	XP_037207818										aspartyl-tRNA synthetase
11374_g	XP_018753199	chromosome 8	NC_031682.1	1525162	1525338	+	30072933	0	FVEG_16057	58	hypothetical protein FVEG_16057
11375_g	XP_018753198	chromosome 8	NC_031682.1	1525951	1526470	-	30072932	0	FVEG_16056	117	hypothetical protein FVEG_16056
11376_g	XP_018753197	chromosome 8	NC_031682.1	1527303	1528432	-	30072931	0	FVEG_16055	359	hypothetical protein FVEG_16055
11377_g	XP_018753195	chromosome 8	NC_031682.1	1529399	1530437	-	30065083	0	FVEG_07261	314	endo-1,4-beta-xylanase		PATHWAY: Glycan degradation; xylan degradation. {ECO:0000256|ARBA:ARBA00004851, ECO:0000256|PROSITE-ProRule:PRU01097, ECO:0000256|RuleBase:RU362015}.	endo-1,4-beta-xylanase activity [GO:0031176]; xylan catabolic process [GO:0045493]
11378_g	XP_018753194	chromosome 8	NC_031682.1	1531754	1532983	-	30065082	0	FVEG_07260	344	hypothetical protein FVEG_07260			transferase activity, transferring acyl groups other than amino-acyl groups [GO:0016747]
11379_g	XP_018753190	chromosome 8	NC_031682.1	1538643	1541176	+	30065080	0	FVEG_07258	787	SulP family sulfate permease			integral component of membrane [GO:0016021]; secondary active sulfate transmembrane transporter activity [GO:0008271]
1138_g	XP_036536307										uncharacterized protein
11380_g	XP_018753189	chromosome 8	NC_031682.1	1544016	1545108	+	30065079	0	FVEG_07257	331	hypothetical protein FVEG_07257			oxidoreductase activity [GO:0016491]; zinc ion binding [GO:0008270]
11381_g	XP_018753188	chromosome 8	NC_031682.1	1545942	1550846	+	30072928	0	FVEG_16052	1453	hypothetical protein FVEG_16052	ABC transporters		integral component of membrane [GO:0016021]; ATP binding [GO:0005524]; ATPase-coupled transmembrane transporter activity [GO:0042626]
11382_g	XP_018753187	chromosome 8	NC_031682.1	1553633	1554703	+	30065078	0	FVEG_07253	356	hypothetical protein FVEG_07253			integral component of membrane [GO:0016021]
11383_g	XP_003040031										uncharacterized protein
11384_g	XP_031064709										uncharacterized protein
11385_g	XP_031064711										uncharacterized protein
11386_g	XP_018753184	chromosome 8	NC_031682.1	1557429	1558324	+	30072925	0	FVEG_16049	280	hypothetical protein FVEG_16049
11387_g	XP_018753183	chromosome 8	NC_031682.1	1558416	1560881	-	30065077	0	FVEG_07252	821	hypothetical protein FVEG_07252			ATP binding [GO:0005524]; protein serine/threonine kinase activity [GO:0004674]
11388_g	XP_018753182	chromosome 8	NC_031682.1	1561758	1566590	+	30065076	0	FVEG_07251	1593	hypothetical protein FVEG_07251
11389_g	XP_018753181	chromosome 8	NC_031682.1	1567661	1567933	-	30072924	0	FVEG_16048	90	hypothetical protein FVEG_16048
1139_g	XP_018743400	chromosome 1	NC_031675.1	3492837	3493843	+	30059248	0	FVEG_00914	241	hypothetical protein FVEG_00914
11390_g	XP_018753179	chromosome 8	NC_031682.1	1570614	1571555	+	30065074	0	FVEG_07249	313	hypothetical protein FVEG_07249
11391_g	XP_018753178	chromosome 8	NC_031682.1	1571707	1573358	-	30065073	0	FVEG_07248	484	aldehyde dehydrogenase (NAD+)			oxidoreductase activity, acting on the aldehyde or oxo group of donors, NAD or NADP as acceptor [GO:0016620]
11392_g	XP_018753177	chromosome 8	NC_031682.1	1573946	1580170	-	30065072	0	FVEG_07247	2074	hypothetical protein FVEG_07247
11393_g	XP_018753177	chromosome 8	NC_031682.1	1573946	1580170	-	30065072	0	FVEG_07247	2074	hypothetical protein FVEG_07247
11394_g	XP_018753176	chromosome 8	NC_031682.1	1582230	1583520	+	30065071	0	FVEG_07246	347	hypothetical protein FVEG_07246			hydrolase activity [GO:0016787]
11395_g	XP_018753175	chromosome 8	NC_031682.1	1583690	1585945	-	30065070	0	FVEG_07245	734	hypothetical protein FVEG_07245			nucleus [GO:0005634]; DNA binding [GO:0003677]; DNA-binding transcription factor activity, RNA polymerase II-specific [GO:0000981]; zinc ion binding [GO:0008270]; transcription, DNA-templated [GO:0006351]
11396_g	XP_018753174	chromosome 8	NC_031682.1	1586284	1587522	+	30065069	0	FVEG_07244	327	hypothetical protein FVEG_07244
11397_g	XP_018753173	chromosome 8	NC_031682.1	1587783	1588097	-	30065068	0	FVEG_07243	104	hypothetical protein FVEG_07243
11398_g	XP_018753172	chromosome 8	NC_031682.1	1589011	1589304	-	30072923	0	FVEG_16047	97	hypothetical protein FVEG_16047
11399_g	XP_018753171	chromosome 8	NC_031682.1	1589822	1590103	-	30072922	0	FVEG_16046	93	hypothetical protein FVEG_16046
114_g	XP_018756904	chromosome 1	NC_031675.1	292052	293071	-	30067487	0	FVEG_09853	339	hypothetical protein FVEG_09853			integral component of membrane [GO:0016021]; catalytic activity [GO:0003824]
1140_g	XP_018743399	chromosome 1	NC_031675.1	3494608	3496053	+	30059247	0	FVEG_00913	428	cystathionine beta-lyase			lyase activity [GO:0016829]; pyridoxal phosphate binding [GO:0030170]; transsulfuration [GO:0019346]
11400_g	XP_018753170	chromosome 8	NC_031682.1	1590970	1592427	-	30065067	0	FVEG_07241	485	hypothetical protein FVEG_07241			mitochondrial inner membrane [GO:0005743]; ATP binding [GO:0005524]; ATPase activity [GO:0016887]
11401_g	XP_018753169	chromosome 8	NC_031682.1	1593491	1594021	-	30065066	0	FVEG_07240	176	hypothetical protein FVEG_07240
11402_g	XP_018753168	chromosome 8	NC_031682.1	1594350	1595243	-	30065065	0	FVEG_07239	248	7-alpha-hydroxysteroid dehydrogenase			oxidoreductase activity [GO:0016491]
11403_g	XP_018753167	chromosome 8	NC_031682.1	1595556	1597646	-	30065064	0	FVEG_07238	646	hypothetical protein FVEG_07238
11404_g	XP_018753165	chromosome 8	NC_031682.1	1598003	1599199	+	30065063	0	FVEG_07237	398	hypothetical protein FVEG_07237	Arginine and proline metabolism ; Metabolic pathways		protein-arginine deiminase activity [GO:0004668]; putrescine biosynthetic process [GO:0009446]
11405_g	XP_031087086										related to putative protein
11406_g	XP_018761872	chromosome 10	NC_031684.1	148704	149704	+	30070978	0	FVEG_13648	299	hypothetical protein FVEG_13648
11407_g	XP_018753163	chromosome 8	NC_031682.1	1604141	1605101	+	30065060	0	FVEG_07234	303	hypothetical protein FVEG_07234
11408_g	XP_018753162	chromosome 8	NC_031682.1	1605908	1607521	+	30065059	0	FVEG_07233	537	hypothetical protein FVEG_07233			serine-type peptidase activity [GO:0008236]
11409_g	XP_018753161	chromosome 8	NC_031682.1	1608153	1609229	-	30065058	0	FVEG_07232	358	endoglucanase			extracellular region [GO:0005576]
1141_g	XP_018743398	chromosome 1	NC_031675.1	3496614	3497313	-	30059246	0	FVEG_00912	214	hypothetical protein FVEG_00912
11410_g	XP_018753160	chromosome 8	NC_031682.1	1610752	1611682	+	30065057	0	FVEG_07231	293	hypothetical protein FVEG_07231			integral component of membrane [GO:0016021]
11411_g	XP_018753159	chromosome 8	NC_031682.1	1612539	1613963	-	30065056	0	FVEG_07230	474	hypothetical protein FVEG_07230			integral component of membrane [GO:0016021]
11412_g	XP_018753158	chromosome 8	NC_031682.1	1614945	1616184	+	30065055	0	FVEG_07229	365	hypothetical protein FVEG_07229			NAD binding [GO:0051287]
11413_g	XP_018753157	chromosome 8	NC_031682.1	1616317	1619214	-	30065054	0	FVEG_07228	943	hypothetical protein FVEG_07228
11414_g	XP_018753155	chromosome 8	NC_031682.1	1619617	1620703	+	30065053	0	FVEG_07227	343	N4-(beta-N-acetylglucosaminyl)-L-asparaginase	Other glycan degradation		hydrolase activity [GO:0016787]
11415_g	XP_018753156	chromosome 8	NC_031682.1	1620817	1621410	-	30072921	0	FVEG_16045	197	hypothetical protein FVEG_16045	Peroxisome
11416_g	XP_018753154	chromosome 8	NC_031682.1	1622032	1622648	-	30065052	0	FVEG_07226	190	hypothetical protein FVEG_07226
11417_g	XP_018753153	chromosome 8	NC_031682.1	1623374	1625160	-	30065051	0	FVEG_07225	580	phosphatidylinositol glycan, class T	Glycosylphosphatidylinositol (GPI)-anchor biosynthesis ; Metabolic pathways		GPI-anchor transamidase complex [GO:0042765]; attachment of GPI anchor to protein [GO:0016255]
11418_g	XP_018753152	chromosome 8	NC_031682.1	1625401	1626243	+	30065050	0	FVEG_07224	264	hypothetical protein FVEG_07224			U1 snRNP [GO:0005685]; mRNA binding [GO:0003729]; mRNA splice site selection [GO:0006376]
11419_g	XP_018753151	chromosome 8	NC_031682.1	1626502	1627605	-	30065049	0	FVEG_07223	367	hypothetical protein FVEG_07223			RNA binding [GO:0003723]
1142_g	XP_018743394	chromosome 1	NC_031675.1	3498821	3499819	+	30059245	0	FVEG_00911	332	hypothetical protein FVEG_00911			integral component of membrane [GO:0016021]; hydrolase activity, acting on carbon-nitrogen (but not peptide) bonds [GO:0016810]; carbohydrate metabolic process [GO:0005975]
11420_g	XP_018753150	chromosome 8	NC_031682.1	1628350	1628917	-	30065048	0	FVEG_07222	149	hypothetical protein FVEG_07222
11421_g	XP_018753149										hypothetical protein
11422_g	XP_018753148	chromosome 8	NC_031682.1	1631685	1632237	-	30065046	0	FVEG_07220	136	hypothetical protein FVEG_07220
11423_g	XP_018753147	chromosome 8	NC_031682.1	1632984	1633475	-	30072920	0	FVEG_16044	163	hypothetical protein FVEG_16044
11424_g	XP_018753146	chromosome 8	NC_031682.1	1634436	1635034	+	30072919	0	FVEG_16043	185	hypothetical protein FVEG_16043
11425_g	XP_018753145	chromosome 8	NC_031682.1	1635500	1636861	-	30072918	0	FVEG_16042	453	hypothetical protein FVEG_16042
11426_g	XP_018753144	chromosome 8	NC_031682.1	1637488	1638861	-	30065045	0	FVEG_07219	457	hypothetical protein FVEG_07219			catalytic activity [GO:0003824]; molybdenum ion binding [GO:0030151]; pyridoxal phosphate binding [GO:0030170]
11427_g	XP_018753143	chromosome 8	NC_031682.1	1639284	1640556	-	30065044	0	FVEG_07218	407	hypothetical protein FVEG_07218
11428_g	XP_018753142	chromosome 8	NC_031682.1	1641969	1642682	-	30072917	0	FVEG_16041	221	hypothetical protein FVEG_16041
11429_g	XP_018753141	chromosome 8	NC_031682.1	1643906	1644967	+	30065043	0	FVEG_07217	322	hypothetical protein FVEG_07217			NAD binding [GO:0051287]; NADP binding [GO:0050661]; oxidoreductase activity [GO:0016491]
1143_g	XP_018743393	chromosome 1	NC_031675.1	3499932	3501089	-	30059244	0	FVEG_00910	369	hypothetical protein FVEG_00910			lyase activity [GO:0016829]; metal ion binding [GO:0046872]
11430_g	XP_018753140	chromosome 8	NC_031682.1	1645113	1646901	-	30065042	0	FVEG_07216	544	hypothetical protein FVEG_07216			integral component of membrane [GO:0016021]; transmembrane transporter activity [GO:0022857]
11431_g	XP_018238610										hypothetical protein
11432_g	XP_018753134										hypothetical protein
11433_g	XP_018753133	chromosome 8	NC_031682.1	1655673	1656938	+	30065039	0	FVEG_07213	405	hypothetical protein FVEG_07213			5-methyltetrahydropteroyltriglutamate-homocysteine S-methyltransferase activity [GO:0003871]; zinc ion binding [GO:0008270]; methionine biosynthetic process [GO:0009086]
11434_g	XP_018753132	chromosome 8	NC_031682.1	1657365	1659264	-	30065038	0	FVEG_07212	550	hypothetical protein FVEG_07212			hydrolase activity, hydrolyzing O-glycosyl compounds [GO:0004553]; carbohydrate metabolic process [GO:0005975]
11435_g	XP_018753131	chromosome 8	NC_031682.1	1660771	1662164	+	30065037	0	FVEG_07211	334	hypothetical protein FVEG_07211
11436_g	XP_018753130	chromosome 8	NC_031682.1	1662488	1663460	+	30065036	0	FVEG_07210	307	hypothetical protein FVEG_07210
11437_g	XP_018753129	chromosome 8	NC_031682.1	1665593	1670130	+	30065035	0	FVEG_07209	1475	hypothetical protein FVEG_07209
11438_g	XP_018753128	chromosome 8	NC_031682.1	1671849	1672947	+	30065034	0	FVEG_07208	298	hypothetical protein FVEG_07208			integral component of membrane [GO:0016021]
11439_g	XP_018753127	chromosome 8	NC_031682.1	1673110	1673632	-	30065033	0	FVEG_07207	138	hypothetical protein FVEG_07207			mitochondrion [GO:0005739]; ribosome binding [GO:0043022]; mitochondrial respiratory chain complex III assembly [GO:0034551]; positive regulation of mitochondrial translation [GO:0070131]
1144_g	XP_018743392	chromosome 1	NC_031675.1	3502571	3503473	-	30059243	0	FVEG_00909	300	hypothetical protein FVEG_00909
11440_g	XP_018753126	chromosome 8	NC_031682.1	1674447	1675547	+	30065032	0	FVEG_07206	332	hypothetical protein FVEG_07206			integral component of membrane [GO:0016021]; metal ion transport [GO:0030001]; vacuolar transport [GO:0007034]
11441_g	XP_018753125	chromosome 8	NC_031682.1	1676298	1677111	+	30065031	0	FVEG_07205	240	protein-L-isoaspartate O-methyltransferase			protein-L-isoaspartate (D-aspartate) O-methyltransferase activity [GO:0004719]
11442_g	XP_018753124	chromosome 8	NC_031682.1	1677351	1678106	-	30065030	0	FVEG_07204	251	hypothetical protein FVEG_07204
11443_g	XP_018753122	chromosome 8	NC_031682.1	1680085	1681023	-	30065028	0	FVEG_07202	312	hypothetical protein FVEG_07202
11444_g	XP_018753121	chromosome 8	NC_031682.1	1682080	1682953	+	30065027	0	FVEG_07201	275	hypothetical protein FVEG_07201			oxidoreductase activity [GO:0016491]
11445_g	XP_018753120	chromosome 8	NC_031682.1	1684384	1686133	+	30065026	0	FVEG_07200	563	hypothetical protein FVEG_07200
11446_g	XP_018753119	chromosome 8	NC_031682.1	1686625	1687499	+	30065025	0	FVEG_07199	215	NADH-ubiquinone oxidoreductase 23 kDa subunit, mitochondrial	Oxidative phosphorylation ; Metabolic pathways		membrane [GO:0016020]; 4 iron, 4 sulfur cluster binding [GO:0051539]; oxidoreductase activity, acting on NAD(P)H [GO:0016651]
11447_g	XP_018753118	chromosome 8	NC_031682.1	1687889	1689226	-	30065024	0	FVEG_07198	445	hypothetical protein FVEG_07198			metallocarboxypeptidase activity [GO:0004181]; zinc ion binding [GO:0008270]
11448_g	XP_018753117	chromosome 8	NC_031682.1	1690290	1690888	+	30065023	0	FVEG_07197	132	NADH dehydrogenase (ubiquinone) 1 alpha/beta subcomplex 1	Oxidative phosphorylation ; Metabolic pathways		fatty acid biosynthetic process [GO:0006633]
11449_g	XP_018753110	chromosome 8	NC_031682.1	1692172	1694126	-	30065022	0	FVEG_07196	573	hypothetical protein FVEG_07196			metal ion binding [GO:0046872]
1145_g	XP_018743391	chromosome 1	NC_031675.1	3505203	3505328	+	30071626	0	FVEG_14750	41	hypothetical protein FVEG_14750
11450_g	XP_018753106	chromosome 8	NC_031682.1	1702137	1702622	-	30065020	0	FVEG_07194	161	hypothetical protein FVEG_07194			DNA-binding transcription factor activity [GO:0003700]
11451_g	XP_018753105	chromosome 8	NC_031682.1	1704325	1704849	+	30065019	0	FVEG_07193	174	hypothetical protein FVEG_07193			N-acetyltransferase activity [GO:0008080]
11452_g	XP_018753104	chromosome 8	NC_031682.1	1706451	1707289	+	30065018	0	FVEG_07192	264	hypothetical protein FVEG_07192
11453_g	XP_018753103	chromosome 8	NC_031682.1	1707475	1709195	-	30065017	0	FVEG_07191	535	hypothetical protein FVEG_07191			integral component of membrane [GO:0016021]; solute:proton antiporter activity [GO:0015299]
11454_g	XP_018753099	chromosome 8	NC_031682.1	1711659	1713192	-	30065016	0	FVEG_07190	494	hypothetical protein FVEG_07190			integral component of membrane [GO:0016021]; transmembrane transporter activity [GO:0022857]
11455_g	XP_018753098	chromosome 8	NC_031682.1	1713908	1716698	-	30065015	0	FVEG_07189	864	chromosome transmission fidelity protein 1			nucleus [GO:0005634]; ATP binding [GO:0005524]; DNA binding [GO:0003677]; DNA helicase activity [GO:0003678]; hydrolase activity, acting on acid anhydrides, in phosphorus-containing anhydrides [GO:0016818]; cell cycle [GO:0007049]; nucleobase-containing compound metabolic process [GO:0006139]
11456_g	XP_018753097	chromosome 8	NC_031682.1	1717018	1717724	+	30065014	0	FVEG_07188	149	60S ribosomal protein L27a	Ribosome		large ribosomal subunit [GO:0015934]; structural constituent of ribosome [GO:0003735]; translation [GO:0006412]
11457_g	XP_018753096	chromosome 8	NC_031682.1	1718134	1719657	-	30065013	0	FVEG_07187	489	CDC7 protein kinase	Cell cycle - yeast ; Meiosis - yeast		Dbf4-dependent protein kinase complex [GO:0031431]; nucleus [GO:0005634]; ATP binding [GO:0005524]; protein serine/threonine kinase activity [GO:0004674]; G1/S transition of mitotic cell cycle [GO:0000082]; mitotic DNA replication checkpoint [GO:0033314]; mitotic DNA replication initiation [GO:1902975]; negative regulation of DNA binding [GO:0043392]; negative regulation of transcription by trans…
11458_g	XP_018753094	chromosome 8	NC_031682.1	1720210	1724007	+	30065012	0	FVEG_07186	1215	condensin complex subunit 1	Cell cycle - yeast		chromosome [GO:0005694]; nucleus [GO:0005634]; cell division [GO:0051301]; mitotic chromosome condensation [GO:0007076]
11459_g	XP_018753093	chromosome 8	NC_031682.1	1725853	1728162	+	30065011	0	FVEG_07185	769	hypothetical protein FVEG_07185			nucleus [GO:0005634]; protein serine phosphatase activity [GO:0106306]; protein threonine phosphatase activity [GO:0106307]; RNA polymerase II CTD heptapeptide repeat phosphatase activity [GO:0008420]; dephosphorylation of RNA polymerase II C-terminal domain [GO:0070940]
1146_g	XP_018743390	chromosome 1	NC_031675.1	3506898	3508576	-	30059242	0	FVEG_00908	540	hypothetical protein FVEG_00908			rRNA processing [GO:0006364]
11460_g	XP_018753091	chromosome 8	NC_031682.1	1728879	1729836	+	30072909	0	FVEG_16033	302	hypothetical protein FVEG_16033			oxidoreductase activity [GO:0016491]
11461_g	XP_018753089	chromosome 8	NC_031682.1	1729918	1730643	-	30065010	0	FVEG_07184	119	NADH dehydrogenase	Oxidative phosphorylation ; Metabolic pathways		integral component of membrane [GO:0016021]; mitochondrial inner membrane [GO:0005743]; respirasome [GO:0070469]
11462_g	XP_018753088	chromosome 8	NC_031682.1	1731356	1732153	+	30072908	0	FVEG_16032	245	hypothetical protein FVEG_16032
11463_g	XP_018753088	chromosome 8	NC_031682.1	1731356	1732153	+	30072908	0	FVEG_16032	245	hypothetical protein FVEG_16032
11464_g	XP_018753086	chromosome 8	NC_031682.1	1734266	1738767	-	30072906	0	FVEG_16030	1436	sterol 3beta-glucosyltransferase			cytoplasm [GO:0005737]; membrane [GO:0016020]; brassicasterol glucosyltransferase activity [GO:0102203]; cholesterol alpha-glucosyltransferase activity [GO:0102205]; soladodine glucosyltransferase activity [GO:0102202]; sterol 3-beta-glucosyltransferase activity [GO:0016906]; autophagy [GO:0006914]; carbohydrate metabolic process [GO:0005975]; lipid glycosylation [GO:0030259]; sterol biosynthetic…
11465_g	XP_018753085	chromosome 8	NC_031682.1	1739930	1741518	-	30065009	0	FVEG_07179	511	WD repeat-containing protein
11466_g	XP_018753084	chromosome 8	NC_031682.1	1741869	1743149	+	30065008	0	FVEG_07178	426	hypothetical protein FVEG_07178			mitochondrion [GO:0005739]
11467_g	XP_018753083	chromosome 8	NC_031682.1	1746317	1747387	+	30065007	0	FVEG_07177	338	hypothetical protein FVEG_07177	Sphingolipid metabolism ; Metabolic pathways		integral component of membrane [GO:0016021]; oxidoreductase activity [GO:0016491]
11468_g	XP_018753082	chromosome 8	NC_031682.1	1748230	1750188	+	30065006	0	FVEG_07176	619	hypothetical protein FVEG_07176			regulation of transcription, DNA-templated [GO:0006355]
11469_g	XP_018753081	chromosome 8	NC_031682.1	1751360	1752586	-	30065005	0	FVEG_07175	408	hypothetical protein FVEG_07175			FMN binding [GO:0010181]; oxidoreductase activity [GO:0016491]
1147_g	XP_018743389	chromosome 1	NC_031675.1	3509124	3512048	-	30059241	0	FVEG_00907	974	adenosinetriphosphatase	Spliceosome		ATP binding [GO:0005524]; helicase activity [GO:0004386]; hydrolase activity [GO:0016787]; nucleic acid binding [GO:0003676]
11470_g	XP_018753080	chromosome 8	NC_031682.1	1755028	1755636	+	30065004	0	FVEG_07174	202	hypothetical protein FVEG_07174
11471_g	XP_018753079	chromosome 8	NC_031682.1	1755925	1757017	-	30065003	0	FVEG_07173	347	hypothetical protein FVEG_07173			carboxylic ester hydrolase activity [GO:0052689]
11472_g	XP_018753078	chromosome 8	NC_031682.1	1757630	1758118	-	30065002	0	FVEG_07172	145	hypothetical protein FVEG_07172			extracellular region [GO:0005576]
11473_g	XP_018753077	chromosome 8	NC_031682.1	1759079	1759690	+	30065001	0	FVEG_07171	203	hypothetical protein FVEG_07171
11474_g	XP_018753076										hypothetical protein
11475_g	XP_018753074	chromosome 8	NC_031682.1	1765237	1765794	+	30064998	0	FVEG_07168	185	hypothetical protein FVEG_07168
11476_g	XP_018753073	chromosome 8	NC_031682.1	1766285	1768081	-	30064997	0	FVEG_07167	562	hypothetical protein FVEG_07167			FAD binding [GO:0071949]; oxidoreductase activity [GO:0016491]
11477_g	XP_018753072	chromosome 8	NC_031682.1	1769934	1771476	+	30064996	0	FVEG_07166	460	hypothetical protein FVEG_07166			anchored component of membrane [GO:0031225]; cell wall [GO:0005618]; integral component of membrane [GO:0016021]
11478_g	XP_018753071	chromosome 8	NC_031682.1	1772897	1773718	-	30064995	0	FVEG_07165	273	hypothetical protein FVEG_07165			integral component of membrane [GO:0016021]; manganese ion transmembrane transporter activity [GO:0005384]; cellular manganese ion homeostasis [GO:0030026]
11479_g	XP_018753070	chromosome 8	NC_031682.1	1774167	1776157	-	30064994	0	FVEG_07164	630	hypothetical protein FVEG_07164
1148_g	XP_018743387	chromosome 1	NC_031675.1	3513432	3514590	+	30059240	0	FVEG_00906	347	hypothetical protein FVEG_00906
11480_g	XP_018753067	chromosome 8	NC_031682.1	1778571	1780667	+	30064993	0	FVEG_07163	613	PiT family inorganic phosphate transporter
11481_g	XP_018753069	chromosome 8	NC_031682.1	1780864	1781794	-	30064992	0	FVEG_07162	292	hypothetical protein FVEG_07162
11482_g	XP_018753057	chromosome 8	NC_031682.1	1784921	1785823	+	30064990	0	FVEG_07160	300	hypothetical protein FVEG_07160			DNA binding [GO:0003677]; DNA-binding transcription factor activity [GO:0003700]
11484_g	XP_018762423	chromosome 8	NC_031682.1	1796017	1801464	-	30071282	0	FVEG_13986	1815	hypothetical protein FVEG_13986
11485_g	XP_018762422	chromosome 8	NC_031682.1	1804461	1805413	-	30071281	0	FVEG_13985	294	hypothetical protein FVEG_13985			nitrogen compound metabolic process [GO:0006807]
11486_g	XP_018762421	chromosome 8	NC_031682.1	1805843	1807758	-	30074563	0	FVEG_17687	576	hypothetical protein FVEG_17687			nucleus [GO:0005634]; DNA binding [GO:0003677]; DNA-binding transcription factor activity, RNA polymerase II-specific [GO:0000981]; zinc ion binding [GO:0008270]; transcription, DNA-templated [GO:0006351]
11487_g	XP_018762420	chromosome 8	NC_031682.1	1811225	1812432	-	30071280	0	FVEG_13982	355	hypothetical protein FVEG_13982
11488_g	XP_018762419	chromosome 8	NC_031682.1	1813211	1814641	+	30071279	0	FVEG_13981	357	hypothetical protein FVEG_13981			integral component of membrane [GO:0016021]
11489_g	XP_018762418	chromosome 8	NC_031682.1	1814796	1816490	-	30074562	0	FVEG_17686	564	hypothetical protein FVEG_17686
1149_g	XP_018743378	chromosome 1	NC_031675.1	3515233	3516941	-	30059239	0	FVEG_00905	463	hypothetical protein FVEG_00905
11490_g	XP_018762417	chromosome 8	NC_031682.1	1817621	1818468	-	30071278	0	FVEG_13980	247	hypothetical protein FVEG_13980			hydrolase activity [GO:0016787]
11491_g	XP_018762416	chromosome 8	NC_031682.1	1818857	1819735	+	30071277	0	FVEG_13979	277	hypothetical protein FVEG_13979			oxidoreductase activity [GO:0016491]
11492_g	XP_018762415	chromosome 8	NC_031682.1	1820183	1822564	-	30071276	0	FVEG_13978	777	hypothetical protein FVEG_13978			integral component of membrane [GO:0016021]; nucleus [GO:0005634]; DNA binding [GO:0003677]; DNA-binding transcription factor activity, RNA polymerase II-specific [GO:0000981]; zinc ion binding [GO:0008270]; transcription, DNA-templated [GO:0006351]
11493_g	XP_018762414	chromosome 8	NC_031682.1	1823578	1824947	-	30071275	0	FVEG_13977	404	carboxymethylenebutenolidase	Metabolic pathways
11494_g	XP_018762413	chromosome 8	NC_031682.1	1825719	1827486	+	30071274	0	FVEG_13976	572	hypothetical protein FVEG_13976			flavin adenine dinucleotide binding [GO:0050660]; NADP binding [GO:0050661]; oxidoreductase activity [GO:0016491]
11495_g	XP_018762412	chromosome 8	NC_031682.1	1828040	1829783	+	30071273	0	FVEG_13975	549	hypothetical protein FVEG_13975			integral component of membrane [GO:0016021]; transmembrane transporter activity [GO:0022857]
11496_g	XP_018762412	chromosome 8	NC_031682.1	1828040	1829783	+	30071273	0	FVEG_13975	549	hypothetical protein FVEG_13975			integral component of membrane [GO:0016021]; transmembrane transporter activity [GO:0022857]
11497_g	XP_018762411	chromosome 8	NC_031682.1	1829841	1830059	-	30074561	0	FVEG_17685	72	hypothetical protein FVEG_17685
11498_g	XP_018762410	chromosome 8	NC_031682.1	1832269	1832569	+	30071272	0	FVEG_13974	82	hypothetical protein FVEG_13974
11499_g	XP_018762409	chromosome 8	NC_031682.1	1833945	1835131	+	30071271	0	FVEG_13973	362	hypothetical protein FVEG_13973			integral component of membrane [GO:0016021]
115_g	XP_037200248										uncharacterized protein
1150_g	XP_018743373	chromosome 1	NC_031675.1	3521755	3522896	-	30059238	0	FVEG_00904	284	hypothetical protein FVEG_00904			calcium ion binding [GO:0005509]
11500_g	XP_018762408	chromosome 8	NC_031682.1	1836465	1838035	-	30071270	0	FVEG_13972	505	hypothetical protein FVEG_13972			hydrolase activity, acting on carbon-nitrogen (but not peptide) bonds [GO:0016810]
11501_g	XP_018762407	chromosome 8	NC_031682.1	1839486	1840514	+	30071269	0	FVEG_13971	306	hypothetical protein FVEG_13971			dioxygenase activity [GO:0051213]
11502_g	XP_018762406	chromosome 8	NC_031682.1	1840787	1842671	+	30071268	0	FVEG_13970	540	hypothetical protein FVEG_13970			nucleus [GO:0005634]; DNA-binding transcription factor activity, RNA polymerase II-specific [GO:0000981]; zinc ion binding [GO:0008270]
11503_g	XP_018762406	chromosome 8	NC_031682.1	1840787	1842671	+	30071268	0	FVEG_13970	540	hypothetical protein FVEG_13970			nucleus [GO:0005634]; DNA-binding transcription factor activity, RNA polymerase II-specific [GO:0000981]; zinc ion binding [GO:0008270]
11504_g	XP_018762405	chromosome 8	NC_031682.1	1842928	1843666	+	30071267	0	FVEG_13969	226	acetyltransferase		PATHWAY: Nucleotide-sugar biosynthesis; GDP-alpha-D-mannose biosynthesis; GDP-alpha-D-mannose from alpha-D-mannose 1-phosphate (GTP route): step 1/1. {ECO:0000256|ARBA:ARBA00004823}.	acetyltransferase activity [GO:0016407]; GTP binding [GO:0005525]; mannose-1-phosphate guanylyltransferase activity [GO:0004475]; GDP-mannose biosynthetic process [GO:0009298]
11505_g	XP_018762404	chromosome 8	NC_031682.1	1844267	1845721	+	30071266	0	FVEG_13968	448	hypothetical protein FVEG_13968
11506_g	XP_018762403	chromosome 8	NC_031682.1	1845731	1848561	+	30071265	0	FVEG_13967	892	hypothetical protein FVEG_13967
11507_g	XP_018762403	chromosome 8	NC_031682.1	1845731	1848561	+	30071265	0	FVEG_13967	892	hypothetical protein FVEG_13967
11508_g	XP_018762402	chromosome 8	NC_031682.1	1848864	1849423	-	30074560	0	FVEG_17684	163	hypothetical protein FVEG_17684
11509_g	XP_018762399	chromosome 8	NC_031682.1	1853400	1853884	-	30071264	0	FVEG_13966	142	hypothetical protein FVEG_13966
1151_g	XP_018743372	chromosome 1	NC_031675.1	3524482	3525409	+	30059237	0	FVEG_00903	231	cation transporter ChaC	Glutathione metabolism ; Metabolic pathways		gamma-glutamylcyclotransferase activity [GO:0003839]; glutathione specific gamma-glutamylcyclotransferase activity [GO:0061928]; glutathione catabolic process [GO:0006751]
11510_g	XP_018762398	chromosome 8	NC_031682.1	1855431	1856234	+	30071263	0	FVEG_13965	267	hypothetical protein FVEG_13965			aminoglycoside 3-N-acetyltransferase activity [GO:0046353]; response to antibiotic [GO:0046677]
11511_g	XP_018762397	chromosome 8	NC_031682.1	1856645	1858681	+	30074557	0	FVEG_17681	678	hypothetical protein FVEG_17681
11512_g	XP_018762396	chromosome 8	NC_031682.1	1859585	1859968	-	30071262	0	FVEG_13964	127	hypothetical protein FVEG_13964			extracellular region [GO:0005576]; pathogenesis [GO:0009405]
11513_g	XP_018762395	chromosome 8	NC_031682.1	1860828	1862795	-	30071261	0	FVEG_13963	640	hypothetical protein FVEG_13963			nucleus [GO:0005634]; DNA binding [GO:0003677]; DNA-binding transcription factor activity, RNA polymerase II-specific [GO:0000981]; zinc ion binding [GO:0008270]; transcription, DNA-templated [GO:0006351]
11514_g	XP_018762394	chromosome 8	NC_031682.1	1863265	1865664	+	30071260	0	FVEG_13962	767	hypothetical protein FVEG_13962
11515_g	XP_037208034										uncharacterized protein
11516_g	XP_018762392	chromosome 8	NC_031682.1	1867034	1868787	+	30071259	0	FVEG_13961	501	hypothetical protein FVEG_13961			integral component of membrane [GO:0016021]; transmembrane transporter activity [GO:0022857]
11517_g	XP_018762391	chromosome 8	NC_031682.1	1869812	1872307	+	30071258	0	FVEG_13960	776	hypothetical protein FVEG_13960			nucleus [GO:0005634]; DNA binding [GO:0003677]; DNA-binding transcription factor activity, RNA polymerase II-specific [GO:0000981]; zinc ion binding [GO:0008270]; transcription, DNA-templated [GO:0006351]
11518_g	XP_018762390	chromosome 8	NC_031682.1	1872467	1873852	-	30071257	0	FVEG_13959	461	hypothetical protein FVEG_13959
11519_g	XP_018762389	chromosome 8	NC_031682.1	1874577	1875526	-	30071256	0	FVEG_13958	298	hypothetical protein FVEG_13958	Biosynthesis of cofactors		integral component of membrane [GO:0016021]; oxidoreductase activity [GO:0016491]
1152_g	XP_018743360	chromosome 1	NC_031675.1	3525974	3526787	-	30059236	0	FVEG_00902	170	hypothetical protein FVEG_00902			RNA binding [GO:0003723]
11520_g	XP_018762387	chromosome 8	NC_031682.1	1877831	1878996	-	30071254	0	FVEG_13956	336	hypothetical protein FVEG_13956	Pentose and glucuronate interconversions ; Metabolic pathways		extracellular region [GO:0005576]; lyase activity [GO:0016829]; polysaccharide catabolic process [GO:0000272]
11521_g	XP_018762386	chromosome 8	NC_031682.1	1880124	1881453	-	30074555	0	FVEG_17679	375	hypothetical protein FVEG_17679			ATP binding [GO:0005524]; ATPase activity [GO:0016887]
11522_g	XP_018762385	chromosome 8	NC_031682.1	1881539	1882369	-	30074554	0	FVEG_17678	276	hypothetical protein FVEG_17678
11523_g	XP_018762384	chromosome 8	NC_031682.1	1884471	1886528	+	30071253	0	FVEG_13954	685	hypothetical protein FVEG_13954			phosphorelay sensor kinase activity [GO:0000155]
11524_g	XP_037208040										uncharacterized protein
11525_g	XP_018762382	chromosome 8	NC_031682.1	1888530	1890432	-	30071252	0	FVEG_13953	534	hypothetical protein FVEG_13953			integral component of membrane [GO:0016021]; transmembrane transporter activity [GO:0022857]
11526_g	XP_018762381	chromosome 8	NC_031682.1	1891104	1892249	-	30071251	0	FVEG_13952	381	hypothetical protein FVEG_13952			catalytic activity [GO:0003824]; nucleoside metabolic process [GO:0009116]
11527_g	XP_018762380	chromosome 8	NC_031682.1	1893312	1897029	+	30074552	0	FVEG_17676	1185	hypothetical protein FVEG_17676
11528_g	XP_018762378	chromosome 8	NC_031682.1	1898345	1899966	+	30074550	0	FVEG_17674	490	hypothetical protein FVEG_17674
11529_g	XP_018762377	chromosome 8	NC_031682.1	1900567	1902377	+	30071250	0	FVEG_13950	569	hypothetical protein FVEG_13950			integral component of membrane [GO:0016021]; transmembrane transporter activity [GO:0022857]
1153_g	XP_018743356	chromosome 1	NC_031675.1	3530313	3532051	+	30059235	0	FVEG_00901	540	hypothetical protein FVEG_00901
11530_g	XP_018762376	chromosome 8	NC_031682.1	1903042	1904383	-	30071249	0	FVEG_13949	429	hypothetical protein FVEG_13949			cis-stilbene-oxide hydrolase activity [GO:0033961]
11531_g	XP_018762375	chromosome 8	NC_031682.1	1905287	1906006	+	30071248	0	FVEG_13948	239	hypothetical protein FVEG_13948
11532_g	XP_018762374	chromosome 8	NC_031682.1	1907178	1907572	+	30071247	0	FVEG_13947	94	hypothetical protein FVEG_13947
11533_g	XP_018762372	chromosome 8	NC_031682.1	1907738	1909570	-	30074549	0	FVEG_17673	554	hypothetical protein FVEG_17673
11534_g	XP_018762373	chromosome 8	NC_031682.1	1909880	1910641	+	30071246	0	FVEG_13946	253	hypothetical protein FVEG_13946			hydrolase activity [GO:0016787]
11535_g	XP_018762370	chromosome 8	NC_031682.1	1912163	1913473	+	30071245	0	FVEG_13945	436	hypothetical protein FVEG_13945			integral component of membrane [GO:0016021]; plasma membrane [GO:0005886]
11536_g	XP_018252696										hypothetical protein
11537_g	XP_018762368	chromosome 8	NC_031682.1	1915642	1916830	+	30071244	0	FVEG_13944	380	hypothetical protein FVEG_13944
11538_g	XP_018762367	chromosome 8	NC_031682.1	1917478	1917826	+	30071243	0	FVEG_13943	99	hypothetical protein FVEG_13943			oxidoreductase activity [GO:0016491]
11539_g	XP_018762366	chromosome 8	NC_031682.1	1918033	1919380	-	30071242	0	FVEG_13942	415	hypothetical protein FVEG_13942			oxidoreductase activity [GO:0016491]
1154_g	XP_018743355	chromosome 1	NC_031675.1	3532111	3533139	-	30059234	0	FVEG_00900	320	citrate lyase subunit beta-like protein			lyase activity [GO:0016829]; metal ion binding [GO:0046872]
11540_g	XP_018762365	chromosome 8	NC_031682.1	1919836	1921158	-	30071241	0	FVEG_13941	440	hypothetical protein FVEG_13941
11541_g	XP_018762364	chromosome 8	NC_031682.1	1921503	1923467	-	30071240	0	FVEG_13940	540	hypothetical protein FVEG_13940			integral component of membrane [GO:0016021]; transmembrane transporter activity [GO:0022857]
11542_g	XP_018762363	chromosome 8	NC_031682.1	1923912	1924561	-	30074547	0	FVEG_17671	198	hypothetical protein FVEG_17671
11543_g	XP_018762362	chromosome 8	NC_031682.1	1924990	1925813	+	30071239	0	FVEG_13939	241	hypothetical protein FVEG_13939			N-acetyltransferase activity [GO:0008080]
11544_g	XP_018762361	chromosome 8	NC_031682.1	1926266	1927825	+	30071238	0	FVEG_13938	471	hypothetical protein FVEG_13938			nucleus [GO:0005634]; DNA-binding transcription factor activity, RNA polymerase II-specific [GO:0000981]; zinc ion binding [GO:0008270]
11545_g	XP_018762360	chromosome 8	NC_031682.1	1927988	1929765	-	30071237	0	FVEG_13937	574	hypothetical protein FVEG_13937			hydrolase activity [GO:0016787]
11546_g	XP_018762358	chromosome 8	NC_031682.1	1930849	1932446	+	30071235	0	FVEG_13935	496	hypothetical protein FVEG_13935			oxidoreductase activity [GO:0016491]
11547_g	XP_018762357	chromosome 8	NC_031682.1	1934643	1935941	+	30071234	0	FVEG_13934	415	subtilisin			serine-type endopeptidase activity [GO:0004252]
11548_g	XP_018762355	chromosome 8	NC_031682.1	1936917	1938438	+	30071233	0	FVEG_13933	367	hypothetical protein FVEG_13933
11549_g	XP_018762354	chromosome 8	NC_031682.1	1938746	1939927	-	30074546	0	FVEG_17670	393	hypothetical protein FVEG_17670
1155_g	XP_018743354	chromosome 1	NC_031675.1	3533638	3534428	+	30059233	0	FVEG_00899	194	golgi apparatus membrane protein TVP23			Golgi membrane [GO:0000139]; integral component of membrane [GO:0016021]
11550_g	XP_018762353	chromosome 8	NC_031682.1	1940718	1942199	+	30071232	0	FVEG_13932	353	hypothetical protein FVEG_13932
11551_g	XP_018762353	chromosome 8	NC_031682.1	1940718	1942199	+	30071232	0	FVEG_13932	353	hypothetical protein FVEG_13932
11552_g	XP_018762352	chromosome 8	NC_031682.1	1942245	1943366	-	30071231	0	FVEG_13931	373	hypothetical protein FVEG_13931			oxidoreductase activity [GO:0016491]
11553_g	XP_018762352	chromosome 8	NC_031682.1	1942245	1943366	-	30071231	0	FVEG_13931	373	hypothetical protein FVEG_13931			oxidoreductase activity [GO:0016491]
11554_g	XP_018762351	chromosome 8	NC_031682.1	1943776	1944670	-	30071230	0	FVEG_13930	266	hypothetical protein FVEG_13930			oxidoreductase activity [GO:0016491]
11555_g	XP_036534020										tol
11556_g	XP_037208068										uncharacterized protein
11557_g	XP_036534018										sterigmatocystin biosynthesis protein
11558_g	XP_018762349	chromosome 8	NC_031682.1	1948128	1949827	-	30071229	0	FVEG_13929	534	hypothetical protein FVEG_13929			integral component of membrane [GO:0016021]; transmembrane transporter activity [GO:0022857]
11559_g	XP_018762348	chromosome 8	NC_031682.1	1950714	1954586	-	30071228	0	FVEG_13928	1105	hypothetical protein FVEG_13928			nucleus [GO:0005634]; DNA binding [GO:0003677]; DNA-binding transcription factor activity, RNA polymerase II-specific [GO:0000981]; oxidoreductase activity [GO:0016491]; zinc ion binding [GO:0008270]; transcription, DNA-templated [GO:0006351]
1156_g	XP_018743353	chromosome 1	NC_031675.1	3535164	3536410	-	30059232	0	FVEG_00898	389	hypothetical protein FVEG_00898			integral component of membrane [GO:0016021]
11560_g	XP_018762348	chromosome 8	NC_031682.1	1950714	1954586	-	30071228	0	FVEG_13928	1105	hypothetical protein FVEG_13928			nucleus [GO:0005634]; DNA binding [GO:0003677]; DNA-binding transcription factor activity, RNA polymerase II-specific [GO:0000981]; oxidoreductase activity [GO:0016491]; zinc ion binding [GO:0008270]; transcription, DNA-templated [GO:0006351]
11561_g	XP_018762347	chromosome 8	NC_031682.1	1954996	1956739	+	30071227	0	FVEG_13927	525	cytochrome P450 oxidoreductase			heme binding [GO:0020037]; iron ion binding [GO:0005506]; monooxygenase activity [GO:0004497]; oxidoreductase activity, acting on paired donors, with incorporation or reduction of molecular oxygen [GO:0016705]
11562_g	XP_018762346	chromosome 8	NC_031682.1	1956893	1958736	-	30071226	0	FVEG_13926	542	hypothetical protein FVEG_13926
11563_g	XP_018762345	chromosome 8	NC_031682.1	1960107	1961521	+	30071225	0	FVEG_13925	354	hypothetical protein FVEG_13925			integral component of membrane [GO:0016021]
11564_g	XP_018762344	chromosome 8	NC_031682.1	1961578	1963220	-	30071224	0	FVEG_13924	515	hypothetical protein FVEG_13924			carboxylic ester hydrolase activity [GO:0052689]; metal ion binding [GO:0046872]
11565_g	XP_018762342	chromosome 8	NC_031682.1	1964039	1965022	-	30071223	0	FVEG_13923	327	hypothetical protein FVEG_13923
11566_g	XP_018762341	chromosome 8	NC_031682.1	1966079	1967394	-	30074541	0	FVEG_17665	399	hypothetical protein FVEG_17665
11567_g	XP_037208079										uncharacterized protein
11568_g	XP_018762339	chromosome 8	NC_031682.1	1970401	1970601	+	30074538	0	FVEG_17662	66	hypothetical protein FVEG_17662
11569_g	XP_018762338	chromosome 8	NC_031682.1	1971274	1974138	+	30071221	0	FVEG_13919	954	hypothetical protein FVEG_13919
1157_g	XP_018743352	chromosome 1	NC_031675.1	3539170	3542725	-	30059231	0	FVEG_00897	1166	hypothetical protein FVEG_00897			integral component of membrane [GO:0016021]
11570_g	XP_018762337	chromosome 8	NC_031682.1	1975128	1975562	+	30071220	0	FVEG_13918	144	hypothetical protein FVEG_13918
11571_g	XP_031058175										uncharacterized protein
11572_g	XP_018762335	chromosome 8	NC_031682.1	1977782	1978396	-	30071219	0	FVEG_13917	189	hypothetical protein FVEG_13917
11573_g	XP_018762334	chromosome 8	NC_031682.1	1979435	1981868	+	30071218	0	FVEG_13916	711	hypothetical protein FVEG_13916			nucleus [GO:0005634]; DNA binding [GO:0003677]; DNA-binding transcription factor activity, RNA polymerase II-specific [GO:0000981]; zinc ion binding [GO:0008270]; transcription, DNA-templated [GO:0006351]
11574_g	XP_018762333	chromosome 8	NC_031682.1	1982083	1983432	-	30071217	0	FVEG_13915	449	hypothetical protein FVEG_13915			hydrolase activity, acting on carbon-nitrogen (but not peptide) bonds [GO:0016810]
11575_g	XP_018762332	chromosome 8	NC_031682.1	1983924	1985553	+	30071216	0	FVEG_13914	493	hypothetical protein FVEG_13914			integral component of membrane [GO:0016021]; transmembrane transporter activity [GO:0022857]
11576_g	XP_018762331	chromosome 8	NC_031682.1	1985685	1986819	-	30071215	0	FVEG_13913	344	hypothetical protein FVEG_13913
11577_g	XP_041684771										uncharacterized protein
11578_g	XP_018762329	chromosome 8	NC_031682.1	1988639	1990618	-	30071214	0	FVEG_13912	640	hypothetical protein FVEG_13912
11579_g	XP_018762329	chromosome 8	NC_031682.1	1988639	1990618	-	30071214	0	FVEG_13912	640	hypothetical protein FVEG_13912
1158_g	XP_018743351	chromosome 1	NC_031675.1	3543735	3544697	-	30059230	0	FVEG_00896	287	hypothetical protein FVEG_00896			nucleolus [GO:0005730]; small-subunit processome [GO:0032040]; rRNA processing [GO:0006364]
11580_g	XP_018762328	chromosome 8	NC_031682.1	1992067	1993676	+	30074534	0	FVEG_17658	519	hypothetical protein FVEG_17658			nucleus [GO:0005634]; DNA-binding transcription factor activity, RNA polymerase II-specific [GO:0000981]; zinc ion binding [GO:0008270]
11581_g	XP_018762327	chromosome 8	NC_031682.1	1993694	1994738	-	30071213	0	FVEG_13911	298	hypothetical protein FVEG_13911			dioxygenase activity [GO:0051213]
11582_g	XP_018762326	chromosome 8	NC_031682.1	1995378	1997315	+	30071212	0	FVEG_13910	527	hypothetical protein FVEG_13910			integral component of membrane [GO:0016021]; transmembrane transporter activity [GO:0022857]
11583_g	XP_018762325	chromosome 8	NC_031682.1	1997675	1998927	-	30074533	0	FVEG_17657	382	hypothetical protein FVEG_17657
11584_g	XP_018762324	chromosome 8	NC_031682.1	1999540	2000842	-	30071211	0	FVEG_13909	401	hypothetical protein FVEG_13909
11585_g	XP_018762323	chromosome 8	NC_031682.1	2002159	2003194	+	30071210	0	FVEG_13908	326	hypothetical protein FVEG_13908			catechol 1,2-dioxygenase activity [GO:0018576]; ferric iron binding [GO:0008199]; aromatic compound catabolic process [GO:0019439]; catechol-containing compound metabolic process [GO:0009712]
11586_g	XP_018762322	chromosome 8	NC_031682.1	2003351	2005746	-	30071209	0	FVEG_13907	764	hypothetical protein FVEG_13907			integral component of membrane [GO:0016021]; nucleus [GO:0005634]; DNA binding [GO:0003677]; DNA-binding transcription factor activity, RNA polymerase II-specific [GO:0000981]; zinc ion binding [GO:0008270]; transcription, DNA-templated [GO:0006351]
11587_g	XP_018762321	chromosome 8	NC_031682.1	2006019	2008184	+	30071208	0	FVEG_13906	666	hypothetical protein FVEG_13906			FAD binding [GO:0071949]
11588_g	XP_018762320	chromosome 8	NC_031682.1	2008524	2009405	+	30071207	0	FVEG_13905	293	hypothetical protein FVEG_13905
11589_g	XP_018762319	chromosome 8	NC_031682.1	2009710	2010927	+	30071206	0	FVEG_13904	405	tryptophan synthase, beta subunit	Glycine, serine and threonine metabolism ; Phenylalanine, tyrosine and tryptophan biosynthesis ; Metabolic pathways ; Biosynthesis of secondary metabolites ; Biosynthesis of amino acids	PATHWAY: Amino-acid biosynthesis; L-tryptophan biosynthesis; L-tryptophan from chorismate: step 5/5. {ECO:0000256|RuleBase:RU003663}.	tryptophan synthase activity [GO:0004834]
1159_g	XP_018743350	chromosome 1	NC_031675.1	3545295	3546549	-	30059229	0	FVEG_00895	381	hypothetical protein FVEG_00895			metal ion binding [GO:0046872]; protein serine phosphatase activity [GO:0106306]; protein threonine phosphatase activity [GO:0106307]
11590_g	XP_018762318	chromosome 8	NC_031682.1	2012613	2013358	+	30071205	0	FVEG_13903	213	hypothetical protein FVEG_13903			methyltransferase activity [GO:0008168]
11591_g	XP_018762317	chromosome 8	NC_031682.1	2013555	2013947	-	30074530	0	FVEG_17654	130	hypothetical protein FVEG_17654
11592_g	XP_037208099										uncharacterized protein
11593_g	XP_018762316	chromosome 8	NC_031682.1	2015190	2015513	-	30071204	0	FVEG_13902	107	hypothetical protein FVEG_13902
11594_g	XP_018762314	chromosome 8	NC_031682.1	2018089	2022198	+	30071203	0	FVEG_13901	1021	hypothetical protein FVEG_13901			integral component of membrane [GO:0016021]; transmembrane transporter activity [GO:0022857]
11595_g	XP_018762313	chromosome 8	NC_031682.1	2022872	2023699	+	30071202	0	FVEG_13900	275	hypothetical protein FVEG_13900
11596_g	XP_018762312	chromosome 8	NC_031682.1	2024973	2026271	+	30071201	0	FVEG_13899	397	hypothetical protein FVEG_13899			integral component of membrane [GO:0016021]
11597_g	XP_018762310	chromosome 8	NC_031682.1	2028057	2029410	+	30074525	0	FVEG_17649	434	hypothetical protein FVEG_17649	Synthesis and degradation of ketone bodies ; Valine, leucine and isoleucine degradation ; Butanoate metabolism ; Metabolic pathways	PATHWAY: Ketone metabolism; succinyl-CoA degradation; acetoacetyl-CoA from succinyl-CoA: step 1/1. {ECO:0000256|PIRNR:PIRNR000858}.	mitochondrion [GO:0005739]; 3-oxoacid CoA-transferase activity [GO:0008260]; ketone body catabolic process [GO:0046952]
11598_g	XP_018762309	chromosome 8	NC_031682.1	2030425	2031823	+	30071200	0	FVEG_13897	448	hypothetical protein FVEG_13897			lyase activity [GO:0016829]
11599_g	XP_018762308	chromosome 8	NC_031682.1	2032407	2034385	-	30071199	0	FVEG_13896	515	hypothetical protein FVEG_13896			integral component of membrane [GO:0016021]; transmembrane transporter activity [GO:0022857]
116_g	XP_018756902	chromosome 1	NC_031675.1	297835	299165	+	30067485	0	FVEG_09851	426	hypothetical protein FVEG_09851			integral component of membrane [GO:0016021]; malate transmembrane transporter activity [GO:0015140]
1160_g	XP_018743345										hypothetical protein
11600_g	XP_018762307	chromosome 8	NC_031682.1	2034824	2035778	+	30071198	0	FVEG_13895	265	hypothetical protein FVEG_13895			hydrolase activity [GO:0016787]
11601_g	XP_018762306	chromosome 8	NC_031682.1	2036500	2037591	+	30071197	0	FVEG_13894	290	hypothetical protein FVEG_13894			oxidoreductase activity [GO:0016491]
11602_g	XP_018762305	chromosome 8	NC_031682.1	2037848	2039950	-	30071196	0	FVEG_13893	617	hypothetical protein FVEG_13893			DNA binding [GO:0003677]; zinc ion binding [GO:0008270]; transcription, DNA-templated [GO:0006351]
11603_g	XP_018762304	chromosome 8	NC_031682.1	2040582	2041283	+	30071195	0	FVEG_13892	191	hypothetical protein FVEG_13892			peroxiredoxin activity [GO:0051920]
11604_g	XP_018762303	chromosome 8	NC_031682.1	2041771	2043216	-	30071194	0	FVEG_13891	378	hypothetical protein FVEG_13891
11605_g	XP_018762303	chromosome 8	NC_031682.1	2041771	2043216	-	30071194	0	FVEG_13891	378	hypothetical protein FVEG_13891
11606_g	XP_018762302	chromosome 8	NC_031682.1	2043825	2044808	-	30071193	0	FVEG_13890	327	acetyl-CoA acyltransferase	Fatty acid degradation ; Valine, leucine and isoleucine degradation ; alpha-Linolenic acid metabolism ; Biosynthesis of unsaturated fatty acids ; Metabolic pathways ; Biosynthesis of secondary metabolites ; Fatty acid metabolism ; Peroxisome		acetyl-CoA C-acyltransferase activity [GO:0003988]
11607_g	XP_018762301	chromosome 8	NC_031682.1	2045545	2046492	-	30071192	0	FVEG_13889	315	hypothetical protein FVEG_13889			hydrolase activity [GO:0016787]
11608_g	XP_018762300	chromosome 8	NC_031682.1	2049572	2049856	-	30074524	0	FVEG_17648	94	hypothetical protein FVEG_17648
1161_g	XP_018743344	chromosome 1	NC_031675.1	3551612	3556444	+	30059228	0	FVEG_00894	1386	hypothetical protein FVEG_00894	RNA degradation
11610_g	XP_036535559										myosin light chain kinase smooth muscle
11611_g	XP_018762295	chromosome 8	NC_031682.1	2062689	2064363	-	30071190	0	FVEG_13886	522	hypothetical protein FVEG_13886
11612_g	XP_018762293	chromosome 8	NC_031682.1	2065752	2067111	+	30074520	0	FVEG_17644	435	hypothetical protein FVEG_17644
11613_g	XP_018762294	chromosome 8	NC_031682.1	2067177	2068163	-	30071189	0	FVEG_13885	328	ribokinase	Pentose phosphate pathway ; Metabolic pathways	PATHWAY: Carbohydrate metabolism; D-ribose degradation; D-ribose 5-phosphate from beta-D-ribopyranose: step 2/2. {ECO:0000256|HAMAP-Rule:MF_03215}.	cytoplasm [GO:0005737]; nucleus [GO:0005634]; ATP binding [GO:0005524]; metal ion binding [GO:0046872]; ribokinase activity [GO:0004747]; D-ribose catabolic process [GO:0019303]
11614_g	XP_018762291	chromosome 8	NC_031682.1	2068442	2069788	-	30071188	0	FVEG_13884	448	hypothetical protein FVEG_13884
11615_g	XP_018762290	chromosome 8	NC_031682.1	2070855	2072675	-	30071187	0	FVEG_13883	552	hypothetical protein FVEG_13883			integral component of membrane [GO:0016021]; transmembrane transporter activity [GO:0022857]
11616_g	XP_018762289	chromosome 8	NC_031682.1	2074980	2076666	+	30071186	0	FVEG_13882	511	hypothetical protein FVEG_13882			integral component of membrane [GO:0016021]; transmembrane transporter activity [GO:0022857]
11617_g	XP_018762288	chromosome 8	NC_031682.1	2078014	2079281	+	30071185	0	FVEG_13881	387	hypothetical protein FVEG_13881			integral component of membrane [GO:0016021]
11618_g	XP_018762287	chromosome 8	NC_031682.1	2080149	2081873	+	30071184	0	FVEG_13880	521	hypothetical protein FVEG_13880			heme binding [GO:0020037]; iron ion binding [GO:0005506]; monooxygenase activity [GO:0004497]; oxidoreductase activity, acting on paired donors, with incorporation or reduction of molecular oxygen [GO:0016705]
11619_g	XP_018762286	chromosome 8	NC_031682.1	2082442	2083185	+	30074519	0	FVEG_17643	247	hypothetical protein FVEG_17643
1162_g	XP_018743341	chromosome 1	NC_031675.1	3557919	3561611	+	30059227	0	FVEG_00893	1194	serine/threonine protein kinase			ATP binding [GO:0005524]; protein serine/threonine kinase activity [GO:0004674]
11620_g	XP_018762285	chromosome 8	NC_031682.1	2083604	2084539	+	30074518	0	FVEG_17642	311	hypothetical protein FVEG_17642
11621_g	XP_018762283	chromosome 8	NC_031682.1	2087293	2089547	-	30071183	0	FVEG_13878	736	hypothetical protein FVEG_13878
11622_g	XP_018762282	chromosome 8	NC_031682.1	2092019	2092834	-	30071182	0	FVEG_13877	271	hypothetical protein FVEG_13877			hydrolase activity, acting on glycosyl bonds [GO:0016798]
11623_g	XP_018762281	chromosome 8	NC_031682.1	2093364	2094058	-	30074515	0	FVEG_17639	215	hypothetical protein FVEG_17639			N-acetyltransferase activity [GO:0008080]
11624_g	XP_018762280	chromosome 8	NC_031682.1	2094516	2095392	-	30074514	0	FVEG_17638	275	hypothetical protein FVEG_17638			integral component of membrane [GO:0016021]
11625_g	XP_018762279	chromosome 8	NC_031682.1	2097666	2099256	+	30071181	0	FVEG_13875	453	hypothetical protein FVEG_13875	Glycine, serine and threonine metabolism ; Lysine degradation ; Metabolic pathways ; Peroxisome		oxidoreductase activity [GO:0016491]
11626_g	XP_018762278	chromosome 8	NC_031682.1	2099625	2100464	+	30071180	0	FVEG_13874	279	allantoin catabolism protein	Purine metabolism ; Metabolic pathways		ureidoglycine aminohydrolase activity [GO:0071522]
11627_g	XP_018762277	chromosome 8	NC_031682.1	2102462	2103865	-	30071179	0	FVEG_13873	330	hypothetical protein FVEG_13873
11628_g	XP_018762276	chromosome 8	NC_031682.1	2105371	2105844	+	30071178	0	FVEG_13872	157	hypothetical protein FVEG_13872
11629_g	XP_018762274										hypothetical protein
1163_g	XP_018743339	chromosome 1	NC_031675.1	3563225	3566034	-	30059226	0	FVEG_00892	918	hypothetical protein FVEG_00892
11630_g	XP_018762273	chromosome 8	NC_031682.1	2111465	2113140	-	30071175	0	FVEG_13869	541	hypothetical protein FVEG_13869			hydrolase activity, acting on carbon-nitrogen (but not peptide) bonds [GO:0016810]
11631_g	XP_018762270	chromosome 8	NC_031682.1	2116262	2118237	-	30071174	0	FVEG_13868	490	hypothetical protein FVEG_13868			integral component of membrane [GO:0016021]; transmembrane transporter activity [GO:0022857]
11632_g	XP_018762269	chromosome 8	NC_031682.1	2118982	2121394	-	30074509	0	FVEG_17633	771	hypothetical protein FVEG_17633			nucleus [GO:0005634]; DNA binding [GO:0003677]; regulation of transcription, DNA-templated [GO:0006355]
11633_g	XP_018762268	chromosome 8	NC_031682.1	2121784	2122380	-	30074508	0	FVEG_17632	198	hypothetical protein FVEG_17632
11634_g	XP_018762266	chromosome 8	NC_031682.1	2127791	2128189	-	30071172	0	FVEG_13865	132	hypothetical protein FVEG_13865			extracellular region [GO:0005576]; pathogenesis [GO:0009405]
11635_g	XP_018762265	chromosome 8	NC_031682.1	2129130	2130257	+	30074507	0	FVEG_17631	375	hypothetical protein FVEG_17631
11636_g	XP_018762265	chromosome 8	NC_031682.1	2129130	2130257	+	30074507	0	FVEG_17631	375	hypothetical protein FVEG_17631
11637_g	XP_018762264	chromosome 8	NC_031682.1	2131474	2132925	+	30074506	0	FVEG_17630	483	hypothetical protein FVEG_17630			CoA-transferase activity [GO:0008410]
11638_g	XP_018762263	chromosome 8	NC_031682.1	2132932	2133180	+	30074505	0	FVEG_17629	82	hypothetical protein FVEG_17629
11639_g	XP_018762262	chromosome 8	NC_031682.1	2133684	2134664	+	30071171	0	FVEG_13863	326	hypothetical protein FVEG_13863
1164_g	XP_018743338	chromosome 1	NC_031675.1	3567198	3569731	-	30059225	0	FVEG_00891	749	dolichyl-diphosphooligosaccharide-protein glycosyltransferase	N-Glycan biosynthesis ; Various types of N-glycan biosynthesis ; Metabolic pathways ; Protein processing in endoplasmic reticulum	PATHWAY: Protein modification; protein glycosylation. {ECO:0000256|ARBA:ARBA00004922}.	integral component of membrane [GO:0016021]; dolichyl-diphosphooligosaccharide-protein glycotransferase activity [GO:0004579]; metal ion binding [GO:0046872]; protein glycosylation [GO:0006486]
11640_g	XP_018762261	chromosome 8	NC_031682.1	2134769	2136499	-	30071170	0	FVEG_13862	496	hypothetical protein FVEG_13862			aminopeptidase activity [GO:0004177]; metal ion binding [GO:0046872]; metalloexopeptidase activity [GO:0008235]
11641_g	XP_018762260	chromosome 8	NC_031682.1	2137418	2138146	+	30071169	0	FVEG_13861	242	hypothetical protein FVEG_13861
11642_g	XP_037208148										ankyrin-2
11643_g	XP_018762252	chromosome 8	NC_031682.1	2144707	2146009	-	30071168	0	FVEG_13858	417	CMGC/SRPK protein kinase			ATP binding [GO:0005524]; protein kinase activity [GO:0004672]
11644_g	XP_018762250										hypothetical protein
11645_g	XP_018762249	chromosome 8	NC_031682.1	2149888	2150409	+	30071165	0	FVEG_13855	173	hypothetical protein FVEG_13855
11646_g	XP_018762247	chromosome 8	NC_031682.1	2153416	2154988	-	30071164	0	FVEG_13854	491	hypothetical protein FVEG_13854			integral component of membrane [GO:0016021]; transmembrane transporter activity [GO:0022857]
11647_g	XP_037208155										ribonuclease H
11648_g	XP_018762246	chromosome 8	NC_031682.1	2158034	2158594	+	30071163	0	FVEG_13853	186	hypothetical protein FVEG_13853
11649_g	XP_018762245	chromosome 8	NC_031682.1	2159757	2161943	+	30071162	0	FVEG_13852	693	hypothetical protein FVEG_13852
1165_g	XP_018743338	chromosome 1	NC_031675.1	3567198	3569731	-	30059225	0	FVEG_00891	749	dolichyl-diphosphooligosaccharide-protein glycosyltransferase	N-Glycan biosynthesis ; Various types of N-glycan biosynthesis ; Metabolic pathways ; Protein processing in endoplasmic reticulum	PATHWAY: Protein modification; protein glycosylation. {ECO:0000256|ARBA:ARBA00004922}.	integral component of membrane [GO:0016021]; dolichyl-diphosphooligosaccharide-protein glycotransferase activity [GO:0004579]; metal ion binding [GO:0046872]; protein glycosylation [GO:0006486]
11650_g	XP_018762244	chromosome 8	NC_031682.1	2164271	2165317	-	30071161	0	FVEG_13851	348	hypothetical protein FVEG_13851
11651_g	XP_018762243	chromosome 8	NC_031682.1	2166022	2167728	+	30071160	0	FVEG_13850	365	hypothetical protein FVEG_13850			lyase activity [GO:0016829]; metal ion binding [GO:0046872]
11652_g	XP_018762242	chromosome 8	NC_031682.1	2169935	2171736	+	30071159	0	FVEG_13849	582	glucoamylase	Starch and sucrose metabolism ; Metabolic pathways		glucan 1,4-alpha-glucosidase activity [GO:0004339]; starch binding [GO:2001070]; polysaccharide catabolic process [GO:0000272]
11653_g	XP_018762240	chromosome 8	NC_031682.1	2172291	2175092	-	30071158	0	FVEG_13848	897	hypothetical protein FVEG_13848
11654_g	XP_037199918										uncharacterized protein
11655_g	XP_018762237	chromosome 8	NC_031682.1	2178382	2179894	+	30074497	0	FVEG_17621	482	hypothetical protein FVEG_17621
11656_g	XP_018762236	chromosome 8	NC_031682.1	2181329	2182243	-	30071155	0	FVEG_13845	304	gluconate 5-dehydrogenase			oxidoreductase activity [GO:0016491]
11657_g	XP_018762235	chromosome 8	NC_031682.1	2182536	2183225	+	30074496	0	FVEG_17620	229	hypothetical protein FVEG_17620			ATP binding [GO:0005524]; kinase activity [GO:0016301]
11658_g	XP_018762234	chromosome 8	NC_031682.1	2183485	2185703	+	30071154	0	FVEG_13844	696	hypothetical protein FVEG_13844			nucleus [GO:0005634]; DNA binding [GO:0003677]; DNA-binding transcription factor activity, RNA polymerase II-specific [GO:0000981]; zinc ion binding [GO:0008270]; transcription, DNA-templated [GO:0006351]
11659_g	XP_018762234	chromosome 8	NC_031682.1	2183485	2185703	+	30071154	0	FVEG_13844	696	hypothetical protein FVEG_13844			nucleus [GO:0005634]; DNA binding [GO:0003677]; DNA-binding transcription factor activity, RNA polymerase II-specific [GO:0000981]; zinc ion binding [GO:0008270]; transcription, DNA-templated [GO:0006351]
1166_g	XP_037207537										F1F0-ATP synthase subunit E
11660_g	XP_018762233	chromosome 8	NC_031682.1	2185745	2186735	-	30071153	0	FVEG_13843	276	hypothetical protein FVEG_13843	Fructose and mannose metabolism ; Metabolic pathways		oxidoreductase activity [GO:0016491]
11661_g	XP_018762232	chromosome 8	NC_031682.1	2187636	2189805	+	30071152	0	FVEG_13842	549	hypothetical protein FVEG_13842			integral component of membrane [GO:0016021]; transmembrane transporter activity [GO:0022857]
11662_g	XP_018762231	chromosome 8	NC_031682.1	2190121	2191306	-	30071151	0	FVEG_13841	387	hypothetical protein FVEG_13841
11663_g	XP_018762230	chromosome 8	NC_031682.1	2192143	2193039	-	30071150	0	FVEG_13840	298	hypothetical protein FVEG_13840
11664_g	XP_037199927										uncharacterized protein
11665_g	XP_018761494	chromosome 8	NC_031682.1	2205732	2205926	-	30074372	0	FVEG_17496	64	hypothetical protein FVEG_17496
11666_g	XP_018761495	chromosome 8	NC_031682.1	2206715	2208828	-	30070681	0	FVEG_13323	681	hypothetical protein FVEG_13323			nucleus [GO:0005634]; DNA-binding transcription factor activity, RNA polymerase II-specific [GO:0000981]; zinc ion binding [GO:0008270]
11667_g	XP_018761496	chromosome 8	NC_031682.1	2209852	2211451	+	30070682	0	FVEG_13324	516	hypothetical protein FVEG_13324			integral component of membrane [GO:0016021]; transmembrane transporter activity [GO:0022857]
11668_g	XP_018761497	chromosome 8	NC_031682.1	2211688	2213099	-	30070683	0	FVEG_13325	452	hypothetical protein FVEG_13325			serine-type peptidase activity [GO:0008236]
11669_g	XP_018761498										hypothetical protein
1167_g	XP_018743336	chromosome 1	NC_031675.1	3571839	3573975	+	30059223	0	FVEG_00889	692	dynein intermediate chain, cytosolic	Phagosome
11670_g	XP_018761499	chromosome 8	NC_031682.1	2218176	2219109	-	30070685	0	FVEG_13327	287	hypothetical protein FVEG_13327	Tryptophan metabolism ; Cyanoamino acid metabolism ; Nitrogen metabolism ; Metabolic pathways		hydrolase activity [GO:0016787]; nitrogen compound metabolic process [GO:0006807]
11671_g	XP_018761500	chromosome 8	NC_031682.1	2219714	2221281	-	30070686	0	FVEG_13328	449	hypothetical protein FVEG_13328			hydrolase activity, hydrolyzing O-glycosyl compounds [GO:0004553]; carbohydrate metabolic process [GO:0005975]
11672_g	XP_018761501	chromosome 8	NC_031682.1	2222154	2223960	-	30070687	0	FVEG_13329	536	hypothetical protein FVEG_13329			integral component of membrane [GO:0016021]; transmembrane transporter activity [GO:0022857]
11673_g	XP_018761502	chromosome 8	NC_031682.1	2225995	2226711	+	30070688	0	FVEG_13330	238	hypothetical protein FVEG_13330
11674_g	XP_018761503	chromosome 8	NC_031682.1	2227970	2228647	+	30074377	0	FVEG_17501	225	hypothetical protein FVEG_17501			integral component of membrane [GO:0016021]
11676_g	XP_018761505	chromosome 8	NC_031682.1	2232483	2233121	-	30070689	0	FVEG_13331	212	hypothetical protein FVEG_13331			N-acetyltransferase activity [GO:0008080]
11677_g	XP_018761506	chromosome 8	NC_031682.1	2235317	2236390	+	30070690	0	FVEG_13332	357	hypothetical protein FVEG_13332
11678_g	XP_018761507	chromosome 8	NC_031682.1	2237317	2237988	+	30070691	0	FVEG_13333	223	hypothetical protein FVEG_13333
11679_g	XP_018761508										hypothetical protein
1168_g	XP_018743335	chromosome 1	NC_031675.1	3574591	3575707	-	30059222	0	FVEG_00888	337	hypothetical protein FVEG_00888	Vitamin B6 metabolism ; Metabolic pathways		D-threo-aldose 1-dehydrogenase activity [GO:0047834]
11680_g	XP_018761510	chromosome 8	NC_031682.1	2242961	2244315	-	30070693	0	FVEG_13335	434	hypothetical protein FVEG_13335			integral component of membrane [GO:0016021]; transmembrane transporter activity [GO:0022857]
11681_g	XP_018761511	chromosome 8	NC_031682.1	2244657	2247012	+	30070694	0	FVEG_13336	736	hypothetical protein FVEG_13336			nucleus [GO:0005634]; DNA binding [GO:0003677]; DNA-binding transcription factor activity, RNA polymerase II-specific [GO:0000981]; zinc ion binding [GO:0008270]; transcription, DNA-templated [GO:0006351]
11682_g	XP_018761512	chromosome 8	NC_031682.1	2248198	2249169	-	30070695	0	FVEG_13337	323	hypothetical protein FVEG_13337			structural constituent of cell wall [GO:0005199]; fungal-type cell wall organization [GO:0031505]
11683_g	XP_018761513	chromosome 8	NC_031682.1	2250217	2251929	-	30070696	0	FVEG_13338	570	hypothetical protein FVEG_13338	Glycolysis / Gluconeogenesis ; Metabolic pathways ; Biosynthesis of secondary metabolites		magnesium ion binding [GO:0000287]; pyruvate decarboxylase activity [GO:0004737]; thiamine pyrophosphate binding [GO:0030976]
11684_g	XP_018761514	chromosome 8	NC_031682.1	2254324	2256009	+	30070697	0	FVEG_13339	561	hypothetical protein FVEG_13339	Glycerophospholipid metabolism		hydrolase activity [GO:0016787]
11685_g	XP_018748777	chromosome 4	NC_031678.1	128645	130340	-	30062426	0	FVEG_04350	552	hypothetical protein FVEG_04350
11686_g	XP_018761517	chromosome 8	NC_031682.1	2259207	2260256	+	30070699	0	FVEG_13341	310	hypothetical protein FVEG_13341
11687_g	XP_018761518	chromosome 8	NC_031682.1	2260660	2262290	-	30070700	0	FVEG_13342	481	hypothetical protein FVEG_13342			integral component of membrane [GO:0016021]; transmembrane transporter activity [GO:0022857]
11688_g	XP_018761519	chromosome 8	NC_031682.1	2263584	2264622	-	30070701	0	FVEG_13343	328	endo-1,4-beta-xylanase C			endo-1,4-beta-xylanase activity [GO:0031176]; xylan catabolic process [GO:0045493]
11689_g	XP_018761520	chromosome 8	NC_031682.1	2268508	2269596	+	30070702	0	FVEG_13344	362	hypothetical protein FVEG_13344			extracellular region [GO:0005576]
1169_g	XP_018743334	chromosome 1	NC_031675.1	3576225	3577169	-	30059221	0	FVEG_00887	314	hypothetical protein FVEG_00887			metal ion binding [GO:0046872]
11690_g	XP_018761521	chromosome 8	NC_031682.1	2270600	2275409	-	30070703	0	FVEG_13345	1528	hypothetical protein FVEG_13345
11691_g	XP_018761522	chromosome 8	NC_031682.1	2275982	2276581	-	30070704	0	FVEG_13346	199	hypothetical protein FVEG_13346
11692_g	XP_018761523	chromosome 8	NC_031682.1	2277817	2278199	+	30074382	0	FVEG_17506	95	hypothetical protein FVEG_17506
11693_g	XP_018761524	chromosome 8	NC_031682.1	2279002	2282193	-	30074383	0	FVEG_17507	964	hypothetical protein FVEG_17507			serine-type endopeptidase activity [GO:0004252]
11694_g	XP_018761526	chromosome 8	NC_031682.1	2284989	2287965	+	30074384	0	FVEG_17508	942	hypothetical protein FVEG_17508
11695_g	XP_018761527	chromosome 8	NC_031682.1	2288518	2289373	-	30070706	0	FVEG_13350	268	hypothetical protein FVEG_13350			pathogenesis [GO:0009405]
11696_g	XP_018761528	chromosome 8	NC_031682.1	2290974	2291616	-	30074385	0	FVEG_17509	198	Ham1 family protein	Purine metabolism ; Metabolic pathways		cytoplasm [GO:0005737]; nucleus [GO:0005634]; dTTP diphosphatase activity [GO:0036218]; metal ion binding [GO:0046872]; NADH pyrophosphatase activity [GO:0035529]; nucleotide binding [GO:0000166]; deoxyribonucleoside triphosphate catabolic process [GO:0009204]; nucleotide metabolic process [GO:0009117]
11697_g	XP_018761529	chromosome 8	NC_031682.1	2292126	2293443	-	30070707	0	FVEG_13351	397	hypothetical protein FVEG_13351			integral component of membrane [GO:0016021]
11698_g	XP_018761530	chromosome 8	NC_031682.1	2294135	2296122	+	30070708	0	FVEG_13352	642	hypothetical protein FVEG_13352
11699_g	XP_018761531	chromosome 8	NC_031682.1	2297102	2297350	-	30070709	0	FVEG_13353	82	hypothetical protein FVEG_13353
117_g	XP_018761999	chromosome 10	NC_031684.1	420717	422455	+	30071075	0	FVEG_13755	510	hypothetical protein FVEG_13755			integral component of membrane [GO:0016021]; heme binding [GO:0020037]; iron ion binding [GO:0005506]; monooxygenase activity [GO:0004497]; oxidoreductase activity, acting on paired donors, with incorporation or reduction of molecular oxygen [GO:0016705]
1170_g	XP_018743333	chromosome 1	NC_031675.1	3577517	3579384	-	30059220	0	FVEG_00886	579	hypothetical protein FVEG_00886			microtubule [GO:0005874]
11700_g	XP_018761531	chromosome 8	NC_031682.1	2297102	2297350	-	30070709	0	FVEG_13353	82	hypothetical protein FVEG_13353
11701_g	XP_018761533	chromosome 8	NC_031682.1	2298551	2300014	-	30070710	0	FVEG_13354	333	hypothetical protein FVEG_13354
11702_g	XP_018761534	chromosome 8	NC_031682.1	2300543	2302405	+	30070711	0	FVEG_13355	515	hypothetical protein FVEG_13355			heme binding [GO:0020037]; iron ion binding [GO:0005506]; oxidoreductase activity, acting on paired donors, with incorporation or reduction of molecular oxygen [GO:0016705]
11703_g	XP_018761535	chromosome 8	NC_031682.1	2302965	2303977	+	30070712	0	FVEG_13356	320	hypothetical protein FVEG_13356
11704_g	XP_018761536	chromosome 8	NC_031682.1	2304738	2305364	+	30070713	0	FVEG_13357	208	hypothetical protein FVEG_13357
11705_g	XP_018761537	chromosome 8	NC_031682.1	2305498	2306696	-	30070714	0	FVEG_13358	367	hypothetical protein FVEG_13358			integral component of membrane [GO:0016021]
11706_g	XP_018761538										hypothetical protein
11707_g	XP_018761540	chromosome 8	NC_031682.1	2314198	2315469	+	30070717	0	FVEG_13361	423	hypothetical protein FVEG_13361			Golgi membrane [GO:0000139]; integral component of membrane [GO:0016021]; transferase activity, transferring glycosyl groups [GO:0016757]; GPI anchor biosynthetic process [GO:0006506]
11708_g	XP_018761541	chromosome 8	NC_031682.1	2315507	2317749	-	30070718	0	FVEG_13362	664	hypothetical protein FVEG_13362			nucleus [GO:0005634]; DNA-binding transcription factor activity, RNA polymerase II-specific [GO:0000981]; zinc ion binding [GO:0008270]
11709_g	XP_018761541	chromosome 8	NC_031682.1	2315507	2317749	-	30070718	0	FVEG_13362	664	hypothetical protein FVEG_13362			nucleus [GO:0005634]; DNA-binding transcription factor activity, RNA polymerase II-specific [GO:0000981]; zinc ion binding [GO:0008270]
1171_g	XP_018743332	chromosome 1	NC_031675.1	3580481	3581806	-	30059219	0	FVEG_00885	441	hypothetical protein FVEG_00885			proteasome binding [GO:0070628]
11710_g	XP_018761542										hypothetical protein
11711_g	XP_041689989										uncharacterized protein
11712_g	XP_018761544	chromosome 8	NC_031682.1	2321045	2322178	+	30070719	0	FVEG_13363	377	hypothetical protein FVEG_13363
11713_g	XP_018761545	chromosome 8	NC_031682.1	2322977	2324014	+	30070720	0	FVEG_13364	345	hypothetical protein FVEG_13364
11714_g	XP_018761546	chromosome 8	NC_031682.1	2324923	2326766	+	30070721	0	FVEG_13365	559	hypothetical protein FVEG_13365
11715_g	XP_018761547	chromosome 8	NC_031682.1	2327709	2328742	+	30070722	0	FVEG_13366	328	hypothetical protein FVEG_13366
11716_g	XP_018761548	chromosome 8	NC_031682.1	2329079	2330850	+	30070723	0	FVEG_13367	554	hypothetical protein FVEG_13367			nucleus [GO:0005634]; DNA binding [GO:0003677]; DNA-binding transcription factor activity, RNA polymerase II-specific [GO:0000981]; zinc ion binding [GO:0008270]; transcription, DNA-templated [GO:0006351]
11717_g	XP_018761549	chromosome 8	NC_031682.1	2331239	2332163	+	30070724	0	FVEG_13368	290	hypothetical protein FVEG_13368			oxidoreductase activity [GO:0016491]
11718_g	XP_018761550	chromosome 8	NC_031682.1	2332275	2333734	-	30070725	0	FVEG_13369	451	hypothetical protein FVEG_13369			regulation of transcription, DNA-templated [GO:0006355]
11719_g	XP_018761551	chromosome 8	NC_031682.1	2334184	2335539	-	30070726	0	FVEG_13370	451	hypothetical protein FVEG_13370			integral component of membrane [GO:0016021]; transmembrane transporter activity [GO:0022857]
1172_g	XP_018743331	chromosome 1	NC_031675.1	3583546	3584961	-	30059218	0	FVEG_00884	471	1-phosphatidylinositol phosphodiesterase	Inositol phosphate metabolism ; Metabolic pathways		phosphoric diester hydrolase activity [GO:0008081]; lipid metabolic process [GO:0006629]
11720_g	XP_018761552	chromosome 8	NC_031682.1	2337312	2339038	+	30070727	0	FVEG_13371	541	hypothetical protein FVEG_13371			integral component of membrane [GO:0016021]; transmembrane transporter activity [GO:0022857]
11721_g	XP_018761553	chromosome 8	NC_031682.1	2339118	2345525	-	30074388	0	FVEG_17512	2086	hypothetical protein FVEG_17512
11722_g	XP_018756177	chromosome 5	NC_031679.1	3905016	3906137	-	30066989	0	FVEG_09325	373	hypothetical protein FVEG_09325
11723_g	XP_018761554	chromosome 8	NC_031682.1	2346421	2347026	+	30070728	0	FVEG_13374	201	hypothetical protein FVEG_13374
11724_g	XP_018761555	chromosome 8	NC_031682.1	2347483	2348535	+	30070729	0	FVEG_13375	350	hypothetical protein FVEG_13375
11725_g	XP_018761556	chromosome 8	NC_031682.1	2348671	2349525	-	30070730	0	FVEG_13376	284	hypothetical protein FVEG_13376			oxidoreductase activity [GO:0016491]
11726_g	XP_018761557	chromosome 8	NC_031682.1	2349835	2350938	-	30070731	0	FVEG_13377	351	hypothetical protein FVEG_13377			oxidoreductase activity [GO:0016491]
11727_g	XP_018761559										hypothetical protein
11728_g	XP_018761560	chromosome 8	NC_031682.1	2356151	2357342	+	30070733	0	FVEG_13379	379	hypothetical protein FVEG_13379			nucleic acid binding [GO:0003676]
11729_g	XP_018761561	chromosome 8	NC_031682.1	2358460	2358937	+	30070734	0	FVEG_13380	142	hypothetical protein FVEG_13380
1173_g	XP_018743330	chromosome 1	NC_031675.1	3586868	3587488	-	30059217	0	FVEG_00883	206	hypothetical protein FVEG_00883
11730_g	XP_018761562	chromosome 8	NC_031682.1	2359221	2360855	-	30070735	0	FVEG_13381	544	hypothetical protein FVEG_13381			FAD binding [GO:0071949]
11731_g	XP_018761563	chromosome 8	NC_031682.1	2362811	2363625	+	30070736	0	FVEG_13382	250	hypothetical protein FVEG_13382
11732_g	XP_018761564	chromosome 8	NC_031682.1	2365025	2365993	-	30070737	0	FVEG_13383	322	hypothetical protein FVEG_13383
11733_g	XP_018761566	chromosome 8	NC_031682.1	2366495	2367238	+	30070738	0	FVEG_13384	231	hypothetical protein FVEG_13384			N-acetyltransferase activity [GO:0008080]
11734_g	XP_018761567	chromosome 8	NC_031682.1	2367698	2368663	+	30070739	0	FVEG_13385	321	hypothetical protein FVEG_13385			carboxy-lyase activity [GO:0016831]; hydrolase activity [GO:0016787]
11735_g	XP_018761568	chromosome 8	NC_031682.1	2369049	2370350	+	30070740	0	FVEG_13386	401	hypothetical protein FVEG_13386, partial			integral component of membrane [GO:0016021]
11736_g	XP_018761569	chromosome 8	NC_031682.1	2370919	2373192	-	30070741	0	FVEG_13387	665	hypothetical protein FVEG_13387			nucleus [GO:0005634]; DNA-binding transcription factor activity, RNA polymerase II-specific [GO:0000981]; zinc ion binding [GO:0008270]
11737_g	XP_018761571	chromosome 8	NC_031682.1	2373570	2374540	+	30070742	0	FVEG_13388	305	hypothetical protein FVEG_13388			oxidoreductase activity [GO:0016491]
11738_g	XP_018761572	chromosome 8	NC_031682.1	2374986	2376635	+	30070743	0	FVEG_13389	549	hypothetical protein FVEG_13389
11739_g	XP_018761573	chromosome 8	NC_031682.1	2377294	2377905	+	30070744	0	FVEG_13390	203	hypothetical protein FVEG_13390
1174_g	XP_018743329	chromosome 1	NC_031675.1	3593032	3594422	-	30059216	0	FVEG_00882	403	S-adenosylmethionine synthase	Cysteine and methionine metabolism ; Metabolic pathways ; Biosynthesis of secondary metabolites ; Biosynthesis of amino acids ; Biosynthesis of cofactors	PATHWAY: Amino-acid biosynthesis; S-adenosyl-L-methionine biosynthesis; S-adenosyl-L-methionine from L-methionine: step 1/1. {ECO:0000256|ARBA:ARBA00005224, ECO:0000256|RuleBase:RU000541}.	ATP binding [GO:0005524]; metal ion binding [GO:0046872]; methionine adenosyltransferase activity [GO:0004478]; methionine metabolic process [GO:0006555]; one-carbon metabolic process [GO:0006730]; S-adenosylmethionine biosynthetic process [GO:0006556]
11740_g	XP_018761574	chromosome 8	NC_031682.1	2378163	2380713	-	30070745	0	FVEG_13391	784	beta-glucosidase	Cyanoamino acid metabolism ; Starch and sucrose metabolism ; Metabolic pathways ; Biosynthesis of secondary metabolites	PATHWAY: Glycan metabolism. {ECO:0000256|ARBA:ARBA00004881}.; PATHWAY: Glycan metabolism; cellulose degradation. {ECO:0000256|ARBA:ARBA00004987, ECO:0000256|RuleBase:RU361161}.	beta-glucosidase activity [GO:0008422]; scopolin beta-glucosidase activity [GO:0102483]; cellulose catabolic process [GO:0030245]
11741_g	XP_018761574	chromosome 8	NC_031682.1	2378163	2380713	-	30070745	0	FVEG_13391	784	beta-glucosidase	Cyanoamino acid metabolism ; Starch and sucrose metabolism ; Metabolic pathways ; Biosynthesis of secondary metabolites	PATHWAY: Glycan metabolism. {ECO:0000256|ARBA:ARBA00004881}.; PATHWAY: Glycan metabolism; cellulose degradation. {ECO:0000256|ARBA:ARBA00004987, ECO:0000256|RuleBase:RU361161}.	beta-glucosidase activity [GO:0008422]; scopolin beta-glucosidase activity [GO:0102483]; cellulose catabolic process [GO:0030245]
11742_g	XP_018761575	chromosome 8	NC_031682.1	2382465	2383058	-	30074391	0	FVEG_17515	197	hypothetical protein FVEG_17515
11743_g	XP_018761576	chromosome 8	NC_031682.1	2383449	2385451	+	30070746	0	FVEG_13392	558	hypothetical protein FVEG_13392
11744_g	XP_018761576	chromosome 8	NC_031682.1	2383449	2385451	+	30070746	0	FVEG_13392	558	hypothetical protein FVEG_13392
11745_g	XP_018761577	chromosome 8	NC_031682.1	2385631	2386476	-	30070747	0	FVEG_13393	281	hypothetical protein FVEG_13393			oxidoreductase activity [GO:0016491]
11746_g	XP_018761578	chromosome 8	NC_031682.1	2386883	2389098	-	30070748	0	FVEG_13394	569	hypothetical protein FVEG_13394			flavin adenine dinucleotide binding [GO:0050660]; N,N-dimethylaniline monooxygenase activity [GO:0004499]; NADP binding [GO:0050661]
11747_g	XP_018761579	chromosome 8	NC_031682.1	2390311	2391985	+	30070749	0	FVEG_13395	485	hypothetical protein FVEG_13395
11748_g	XP_018761580	chromosome 8	NC_031682.1	2392019	2394045	-	30070750	0	FVEG_13396	588	hypothetical protein FVEG_13396			flavin adenine dinucleotide binding [GO:0050660]; N,N-dimethylaniline monooxygenase activity [GO:0004499]; NADP binding [GO:0050661]
11749_g	XP_018761581	chromosome 8	NC_031682.1	2394620	2396350	+	30070751	0	FVEG_13397	540	hypothetical protein FVEG_13397			integral component of membrane [GO:0016021]; transmembrane transporter activity [GO:0022857]
1175_g	XP_018743327	chromosome 1	NC_031675.1	3596266	3597325	+	30059215	0	FVEG_00881	300	GPN-loop GTPase 3 like			GTP binding [GO:0005525]; hydrolase activity [GO:0016787]; mitotic sister chromatid cohesion [GO:0007064]; protein import into nucleus [GO:0006606]
11750_g	XP_018761582	chromosome 8	NC_031682.1	2396815	2397940	-	30070752	0	FVEG_13398	338	hypothetical protein FVEG_13398			hydrolase activity [GO:0016787]
11751_g	XP_018761583	chromosome 8	NC_031682.1	2398522	2399524	+	30070753	0	FVEG_13399	315	hypothetical protein FVEG_13399			oxidoreductase activity [GO:0016491]
11752_g	XP_018761584	chromosome 8	NC_031682.1	2400366	2401079	+	30070754	0	FVEG_13400	237	hypothetical protein FVEG_13400
11753_g	XP_018761585	chromosome 8	NC_031682.1	2401790	2403964	+	30070755	0	FVEG_13401	667	hypothetical protein FVEG_13401			nucleus [GO:0005634]; DNA binding [GO:0003677]; DNA-binding transcription factor activity, RNA polymerase II-specific [GO:0000981]; zinc ion binding [GO:0008270]; transcription, DNA-templated [GO:0006351]
11755_g	XP_018761586	chromosome 8	NC_031682.1	2404423	2405499	+	30070756	0	FVEG_13402	339	hypothetical protein FVEG_13402			oxidoreductase activity [GO:0016491]; zinc ion binding [GO:0008270]
11756_g	XP_018761587	chromosome 8	NC_031682.1	2405772	2407488	+	30070757	0	FVEG_13403	525	hypothetical protein FVEG_13403	Arginine and proline metabolism ; Phenylalanine metabolism ; Tryptophan metabolism ; Metabolic pathways
11757_g	XP_018761588	chromosome 8	NC_031682.1	2408623	2411332	+	30070758	0	FVEG_13404	872	hypothetical protein FVEG_13404			cell wall [GO:0005618]; membrane [GO:0016020]; serine-type endopeptidase activity [GO:0004252]
11758_g	XP_018761589	chromosome 8	NC_031682.1	2411519	2413752	-	30070759	0	FVEG_13405	658	hypothetical protein FVEG_13405			copper ion binding [GO:0005507]; oxidoreductase activity [GO:0016491]
11759_g	XP_018761590	chromosome 8	NC_031682.1	2414831	2415235	+	30070760	0	FVEG_13406	119	hypothetical protein FVEG_13406
1176_g	XP_018743325	chromosome 1	NC_031675.1	3597732	3598271	-	30059214	0	FVEG_00880	179	hypothetical protein FVEG_00880			integral component of membrane [GO:0016021]
11760_g	XP_018761591	chromosome 8	NC_031682.1	2417576	2418574	+	30070761	0	FVEG_13407	332	hypothetical protein FVEG_13407			oxidoreductase activity [GO:0016491]
11761_g	XP_018761592	chromosome 8	NC_031682.1	2419511	2419923	+	30070762	0	FVEG_13408	120	hypothetical protein FVEG_13408
11762_g	XP_018761593	chromosome 8	NC_031682.1	2420319	2421491	-	30070763	0	FVEG_13409	375	hypothetical protein FVEG_13409			lipid catabolic process [GO:0016042]
11763_g	XP_018761594	chromosome 8	NC_031682.1	2422433	2423658	+	30070764	0	FVEG_13410	391	hypothetical protein FVEG_13410
11764_g	XP_018761595	chromosome 8	NC_031682.1	2424282	2425537	+	30070765	0	FVEG_13411	401	hypothetical protein FVEG_13411
11765_g	XP_018761596	chromosome 8	NC_031682.1	2425934	2427109	+	30070766	0	FVEG_13412	391	hypothetical protein FVEG_13412
11766_g	XP_018761597	chromosome 8	NC_031682.1	2427801	2431161	+	30070767	0	FVEG_13413	973	hypothetical protein FVEG_13413			carboxy-lyase activity [GO:0016831]; pyridoxal phosphate binding [GO:0030170]; carboxylic acid metabolic process [GO:0019752]
11767_g	XP_018761598	chromosome 8	NC_031682.1	2431274	2432501	-	30070768	0	FVEG_13414	391	hypothetical protein FVEG_13414			integral component of membrane [GO:0016021]
11768_g	XP_037201549										uncharacterized protein
11769_g	XP_018761601	chromosome 8	NC_031682.1	2438045	2439439	+	30070769	0	FVEG_13415	346	hypothetical protein FVEG_13415
1177_g	XP_018743324	chromosome 1	NC_031675.1	3599217	3601972	-	30059213	0	FVEG_00879	899	hypothetical protein FVEG_00879
11770_g	XP_018761604	chromosome 8	NC_031682.1	2439700	2440795	-	30070770	0	FVEG_13416	348	hypothetical protein FVEG_13416
11771_g	XP_018761605	chromosome 8	NC_031682.1	2441956	2442421	+	30070771	0	FVEG_13417	137	hypothetical protein FVEG_13417
11772_g	XP_018761606	chromosome 8	NC_031682.1	2442479	2443357	+	30074393	0	FVEG_17517	292	hypothetical protein FVEG_17517
11773_g	XP_018761607	chromosome 8	NC_031682.1	2443973	2444956	+	30074394	0	FVEG_17518	327	hypothetical protein FVEG_17518			catalytic activity [GO:0003824]; nucleoside metabolic process [GO:0009116]
11774_g	XP_018761607	chromosome 8	NC_031682.1	2443973	2444956	+	30074394	0	FVEG_17518	327	hypothetical protein FVEG_17518			catalytic activity [GO:0003824]; nucleoside metabolic process [GO:0009116]
11775_g	XP_018761608	chromosome 8	NC_031682.1	2445043	2449386	+	30074395	0	FVEG_17519	1415	hypothetical protein FVEG_17519
11776_g	XP_018761608	chromosome 8	NC_031682.1	2445043	2449386	+	30074395	0	FVEG_17519	1415	hypothetical protein FVEG_17519
11777_g	XP_018761609	chromosome 8	NC_031682.1	2449431	2451122	-	30070772	0	FVEG_13418	333	hypothetical protein FVEG_13418
11778_g	XP_018761611	chromosome 8	NC_031682.1	2451408	2452169	+	30070773	0	FVEG_13419	253	hypothetical protein FVEG_13419
11779_g	XP_018761612	chromosome 8	NC_031682.1	2452440	2453042	-	30070774	0	FVEG_13420	200	hypothetical protein FVEG_13420
1178_g	XP_018743324	chromosome 1	NC_031675.1	3599217	3601972	-	30059213	0	FVEG_00879	899	hypothetical protein FVEG_00879
11780_g	XP_037201541										polyketide synthase
11781_g	XP_018761615	chromosome 8	NC_031682.1	2458415	2458861	-	30074396	0	FVEG_17520	148	hypothetical protein FVEG_17520
11782_g	XP_018761616	chromosome 8	NC_031682.1	2459297	2459996	-	30070777	0	FVEG_13424	197	hypothetical protein FVEG_13424
11783_g	XP_031089464										uncharacterized protein
11784_g	XP_018761619	chromosome 8	NC_031682.1	2462851	2463903	-	30070778	0	FVEG_13426	350	alpha-N-arabinofuranosidase			hydrolase activity, hydrolyzing O-glycosyl compounds [GO:0004553]; carbohydrate metabolic process [GO:0005975]
11785_g	XP_018761620	chromosome 8	NC_031682.1	2464978	2466382	+	30070779	0	FVEG_13427	421	hypothetical protein FVEG_13427
11786_g	XP_018761621	chromosome 8	NC_031682.1	2466897	2468567	+	30070780	0	FVEG_13428	540	hypothetical protein FVEG_13428			integral component of membrane [GO:0016021]; transmembrane transporter activity [GO:0022857]
11787_g	XP_018761622	chromosome 8	NC_031682.1	2469662	2470564	+	30070781	0	FVEG_13429	300	hypothetical protein FVEG_13429
11788_g	XP_018761623	chromosome 8	NC_031682.1	2472150	2473784	-	30070782	0	FVEG_13430	401	GTP-binding protein YchF			ATP binding [GO:0005524]; GTP binding [GO:0005525]
11789_g	XP_018761624	chromosome 8	NC_031682.1	2474665	2475539	-	30070783	0	FVEG_13431	258	hypothetical protein FVEG_13431
1179_g	XP_018743318	chromosome 1	NC_031675.1	3604056	3605254	-	30059212	0	FVEG_00878	354	methylenetetrahydrofolate dehydrogenase (NAD+)	One carbon pool by folate ; Metabolic pathways		methylenetetrahydrofolate dehydrogenase (NADP+) activity [GO:0004488]; one-carbon metabolic process [GO:0006730]
11790_g	XP_018761625	chromosome 8	NC_031682.1	2476643	2477537	+	30070784	0	FVEG_13432	264	hypothetical protein FVEG_13432			integral component of membrane [GO:0016021]; mycotoxin biosynthetic process [GO:0043386]
11791_g	XP_018761626	chromosome 8	NC_031682.1	2478860	2479739	+	30070785	0	FVEG_13433	275	hypothetical protein FVEG_13433			metallopeptidase activity [GO:0008237]
11792_g	XP_018761627	chromosome 8	NC_031682.1	2481340	2485368	-	30070786	0	FVEG_13434	1342	hypothetical protein FVEG_13434
11793_g	XP_018761628	chromosome 8	NC_031682.1	2485837	2486867	+	30070787	0	FVEG_13435	310	hypothetical protein FVEG_13435
11794_g	XP_037201523										uncharacterized protein
11795_g	XP_018761630	chromosome 8	NC_031682.1	2490022	2494756	+	30074400	0	FVEG_17524	1254	hypothetical protein FVEG_17524
11796_g	XP_037201522										acetylxylan esterase
11797_g	XP_018761631	chromosome 8	NC_031682.1	2495874	2498033	-	30070788	0	FVEG_13439	601	hypothetical protein FVEG_13439
11798_g	XP_018761632	chromosome 8	NC_031682.1	2498529	2499449	-	30070789	0	FVEG_13440	306	hypothetical protein FVEG_13440
11799_g	XP_018761633	chromosome 8	NC_031682.1	2499677	2500991	+	30074401	0	FVEG_17525	404	hypothetical protein FVEG_17525			nucleus [GO:0005634]; DNA-binding transcription factor activity, RNA polymerase II-specific [GO:0000981]; zinc ion binding [GO:0008270]
118_g	XP_018756900	chromosome 1	NC_031675.1	302104	303333	-	30067483	0	FVEG_09849	409	hypothetical protein FVEG_09849			FAD binding [GO:0071949]
1180_g	XP_018743317	chromosome 1	NC_031675.1	3607994	3609670	+	30059211	0	FVEG_00877	513	MFS transporter, NNP family, nitrate/nitrite transporter	Nitrogen metabolism		integral component of membrane [GO:0016021]; plasma membrane [GO:0005886]; nitrate transmembrane transporter activity [GO:0015112]; nitrite transmembrane transporter activity [GO:0015113]; nitrate assimilation [GO:0042128]
11800_g	XP_018761634	chromosome 8	NC_031682.1	2502250	2502689	-	30070790	0	FVEG_13441	130	hypothetical protein FVEG_13441
11801_g	XP_018761635	chromosome 8	NC_031682.1	2503103	2504041	+	30070791	0	FVEG_13442	312	hypothetical protein FVEG_13442			oxidoreductase activity [GO:0016491]
11802_g	XP_018761636	chromosome 8	NC_031682.1	2504107	2506027	-	30070792	0	FVEG_13443	609	hypothetical protein FVEG_13443			nucleus [GO:0005634]; DNA binding [GO:0003677]; DNA-binding transcription factor activity, RNA polymerase II-specific [GO:0000981]; zinc ion binding [GO:0008270]; transcription, DNA-templated [GO:0006351]
11803_g	XP_018761637	chromosome 8	NC_031682.1	2506267	2507040	-	30070793	0	FVEG_13444	257	hypothetical protein FVEG_13444
11804_g	XP_018761638	chromosome 8	NC_031682.1	2507679	2508429	-	30070794	0	FVEG_13445	234	hypothetical protein FVEG_13445
11805_g	XP_018761639	chromosome 8	NC_031682.1	2509189	2510715	+	30070795	0	FVEG_13446	508	hypothetical protein FVEG_13446
11806_g	XP_018761640	chromosome 8	NC_031682.1	2511592	2512314	+	30070796	0	FVEG_13447	240	hypothetical protein FVEG_13447
11807_g	XP_018761641	chromosome 8	NC_031682.1	2513167	2515120	+	30070797	0	FVEG_13448	598	hypothetical protein FVEG_13448			FAD binding [GO:0071949]
[truncated: 12,931 more rows]
