# Supplementary material for: Assembly, Annotation, and Comparative Whole Genome Sequence of Fusarium verticillioides Isolated from Stored Maize Grains
Source: Pathogens. 2022 Jul 20;11(7):810. doi: 10.3390/pathogens11070810 (PMC9320718; doi:10.3390/pathogens11070810)
Supplement: Supplementary file 1 [file pathogens-11-00810-s001.zip › Fusarium WGS_final supplementory data/Table_S2.xlsx]

## Sheet: Sheet1
ID	NN_Score	Odds	Weighted_by_Prior	Hit Protein ID	Chromosome	Accession	Start	Stop	Strand	GeneID	Gene Symbol	Locus tag	Length	Protein Name	KEGG_Pathway	UniPathway	Gene Ontology
1_g	0.776	2.891	0.006	XP_018757023	chromosome 1	NC_031675.1	824	2961	-	30067583	0	FVEG_09964	595	hypothetical protein FVEG_09964	0	0	integral component of membrane [GO:0016021]; transmembrane transporter activity [GO:0022857]
10_g	0.918	6.116	0.012	XP_018757017	chromosome 1	NC_031675.1	23399	24218	-	30067578	0	FVEG_09955	190	hypothetical protein FVEG_09955	0	0	0
10002_g	0.9	5.776	0.012	XP_018752408	chromosome 7	NC_031681.1	735939	736493	-	30064640	0	FVEG_06773	168	hypothetical protein FVEG_06773	0	0	integral component of membrane [GO:0016021]
10006_g	0.477	0.931	0.002	XP_018752412	chromosome 7	NC_031681.1	751762	753129	-	30064643	0	FVEG_06777	455	hypothetical protein FVEG_06777	0	0	0
10007_g	0.517	1.159	0.002	XP_018752413	chromosome 7	NC_031681.1	754069	754926	+	30064644	0	FVEG_06778	285	hypothetical protein FVEG_06778	0	0	integral component of membrane [GO:0016021]
10008_g	0.633	1.627	0.003	XP_018752414	chromosome 7	NC_031681.1	755820	760427	+	30064645	0	FVEG_06779	1477	hypothetical protein FVEG_06779	0	0	extracellular region [GO:0005576]; chitin binding [GO:0008061]; chitinase activity [GO:0004568]; chitin catabolic process [GO:0006032]; polysaccharide catabolic process [GO:0000272]
1002_g	0.578	1.526	0.003	XP_018743636	chromosome 1	NC_031675.1	3063792	3064349	-	30059382	0	FVEG_01052	154	hypothetical protein FVEG_01052	0	0	anchored component of membrane [GO:0031225]; cell wall [GO:0005618]
10032_g	0.216	0.416	0.001	XP_018752443	chromosome 7	NC_031681.1	824632	825012	+	30064668	0	FVEG_06802	126	hypothetical protein FVEG_06802	0	0	integral component of membrane [GO:0016021]
10037_g	0.711	2.166	0.004	XP_018752449	chromosome 7	NC_031681.1	838569	839536	+	30064673	0	FVEG_06807	289	hypothetical protein FVEG_06807	0	0	0
10040_g	0.252	0.606	0.001	XP_018752452	chromosome 7	NC_031681.1	844827	845451	+	30064676	0	FVEG_06810	177	hypothetical protein FVEG_06810	0	0	endoplasmic reticulum membrane [GO:0005789]; integral component of membrane [GO:0016021]
10041_g	0.452	1.095	0.002	XP_018752453	chromosome 7	NC_031681.1	845596	846532	-	30064677	0	FVEG_06811	296	hypothetical protein FVEG_06811	0	0	integral component of membrane [GO:0016021]
10045_g	0.12	0.251	0.001	XP_018752457	chromosome 7	NC_031681.1	856491	857061	+	30064681	0	FVEG_06815	170	hypothetical protein FVEG_06815	0	0	endoplasmic reticulum membrane [GO:0005789]; integral component of membrane [GO:0016021]; lipid metabolic process [GO:0006629]
10049_g	0.214	0.415	0.001	XP_018752460	chromosome 7	NC_031681.1	863037	863393	-	30072821	0	FVEG_15945	118	hypothetical protein FVEG_15945	0	0	integral component of membrane [GO:0016021]
10055_g	0.842	4.287	0.009	XP_018752465	chromosome 7	NC_031681.1	873752	874692	+	30064688	0	FVEG_06822	274	hypothetical protein FVEG_06822	0	0	hydrolase activity, acting on carbon-nitrogen (but not peptide) bonds [GO:0016810]; carbohydrate metabolic process [GO:0005975]
10061_g	0.746	2.668	0.005	XP_018752476	chromosome 7	NC_031681.1	905885	906937	-	30064694	0	FVEG_06828	350	hypothetical protein FVEG_06828	Inositol phosphate metabolism ; Metabolic pathways	0	integral component of membrane [GO:0016021]; phosphoric diester hydrolase activity [GO:0008081]; lipid metabolic process [GO:0006629]
10062_g	0.516	1.566	0.003	XP_018752479	chromosome 7	NC_031681.1	913286	914866	+	30064695	0	FVEG_06829	355	cell wall integrity and stress response component	MAPK signaling pathway - yeast ; Mitophagy - yeast	0	integral component of membrane [GO:0016021]
10063_g	0.047	0.118	0	XP_018752480	chromosome 7	NC_031681.1	916547	920116	-	30064696	0	FVEG_06830	1189	hypothetical protein FVEG_06830	0	0	integral component of membrane [GO:0016021]
10066_g	0.837	4.016	0.008	XP_018752484	chromosome 7	NC_031681.1	930872	933136	-	30064699	0	FVEG_06833	623	hypothetical protein FVEG_06833	Glycine, serine and threonine metabolism ; Metabolic pathways	0	flavin adenine dinucleotide binding [GO:0050660]; oxidoreductase activity, acting on CH-OH group of donors [GO:0016614]
10081_g	0.757	2.59	0.005	XP_018752503	chromosome 7	NC_031681.1	974195	975345	-	30064712	0	FVEG_06849	333	hypothetical protein FVEG_06849	0	0	0
10084_g	0.523	1.814	0.004	XP_018752506	chromosome 7	NC_031681.1	983734	986898	-	30064715	0	FVEG_06852	1030	hypothetical protein FVEG_06852	0	0	integral component of membrane [GO:0016021]
10086_g	0.09	0.203	0	XP_018752509	chromosome 7	NC_031681.1	989659	992826	-	30064716	0	FVEG_06853	1055	hypothetical protein FVEG_06853	0	0	integral component of plasma membrane [GO:0005887]; osmosensor activity [GO:0005034]; osmosensory signaling pathway via Sho1 osmosensor [GO:0007232]
10087_g	0.296	0.577	0.001	XP_018752510	chromosome 7	NC_031681.1	1000548	1001227	+	30064717	0	FVEG_06854	207	hypothetical protein FVEG_06854	0	0	integral component of endoplasmic reticulum membrane [GO:0030176]; flavin-linked sulfhydryl oxidase activity [GO:0016971]
10091_g	0.744	2.446	0.005	XP_018752516	chromosome 7	NC_031681.1	1010934	1012855	-	30064722	0	FVEG_06859	586	hypothetical protein FVEG_06859	Tyrosine metabolism ; Metabolic pathways ; Biosynthesis of secondary metabolites	0	monophenol monooxygenase activity [GO:0004503]; melanin biosynthetic process [GO:0042438]
10094_g	0.494	1.012	0.002	XP_018752526	chromosome 7	NC_031681.1	1024991	1026121	-	30064726	0	FVEG_06863	376	hypothetical protein FVEG_06863	N-Glycan biosynthesis ; Metabolic pathways	0	membrane [GO:0016020]; beta-1,4-mannosylglycoprotein 4-beta-N-acetylglucosaminyltransferase activity [GO:0003830]; protein N-linked glycosylation [GO:0006487]
10096_g	0.346	0.634	0.001	XP_018752528	chromosome 7	NC_031681.1	1029847	1032069	+	30064728	0	FVEG_06865	687	trehalase	Starch and sucrose metabolism ; Metabolic pathways ; Biosynthesis of secondary metabolites	0	alpha,alpha-trehalase activity [GO:0004555]; trehalose metabolic process [GO:0005991]
101_g	0.746	2.691	0.005	XP_018756918	chromosome 1	NC_031675.1	257688	258748	+	30067496	0	FVEG_09862	333	hypothetical protein FVEG_09862	0	0	0
10112_g	0.647	2.325	0.005	XP_018752543	chromosome 7	NC_031681.1	1066621	1066960	+	30072827	0	FVEG_15951	92	hypothetical protein FVEG_15951	0	0	0
10116_g	0.506	1.597	0.003	XP_018752546	chromosome 7	NC_031681.1	1074286	1075647	+	30064745	0	FVEG_06882	381	hypothetical protein FVEG_06882	0	0	integral component of membrane [GO:0016021]
10121_g	0.119	0.25	0.001	XP_018752554	chromosome 7	NC_031681.1	1084051	1084985	-	30064749	0	FVEG_06888	260	hypothetical protein FVEG_06888	0	0	integral component of membrane [GO:0016021]
10127_g	0.039	0.102	0	XP_018752561	chromosome 7	NC_031681.1	1100705	1102218	-	30064755	0	FVEG_06894	482	hypothetical protein FVEG_06894	0	0	protein disulfide oxidoreductase activity [GO:0015035]
10128_g	0.891	5.634	0.011	XP_018752562	chromosome 7	NC_031681.1	1104954	1105541	+	30064756	0	FVEG_06895	195	hypothetical protein FVEG_06895	0	0	0
10133_g	0.705	2.385	0.005	XP_018752567	chromosome 7	NC_031681.1	1124255	1126944	-	30064760	0	FVEG_06899	877	hypothetical protein FVEG_06899	0	0	integral component of membrane [GO:0016021]; nuclear MIS12/MIND complex [GO:0000818]; cell cycle [GO:0007049]; cell division [GO:0051301]
10163_g	0.835	4.489	0.009	XP_018752638	chromosome 7	NC_031681.1	1221967	1222655	-	30064790	0	FVEG_06932	211	hypothetical protein FVEG_06932	0	0	integral component of membrane [GO:0016021]
1017_g	0.584	1.318	0.003	XP_018743615	chromosome 1	NC_031675.1	3119951	3121622	+	30059367	0	FVEG_01037	514	exoglucanase type C	Starch and sucrose metabolism ; Metabolic pathways	0	extracellular region [GO:0005576]; cellulose binding [GO:0030248]; hydrolase activity, hydrolyzing O-glycosyl compounds [GO:0004553]; cellulose catabolic process [GO:0030245]
1018_g	0.307	0.69	0.001	XP_018743613	chromosome 1	NC_031675.1	3122547	3124171	-	30059366	0	FVEG_01036	505	hypothetical protein FVEG_01036	0	0	integral component of membrane [GO:0016021]; transmembrane transporter activity [GO:0022857]
102_g	0.609	1.479	0.003	XP_018756916	chromosome 1	NC_031675.1	258833	261190	-	30067495	0	FVEG_09861	766	hypothetical protein FVEG_09861	Amino sugar and nucleotide sugar metabolism ; Metabolic pathways	0	hydrolase activity, hydrolyzing O-glycosyl compounds [GO:0004553]; polysaccharide catabolic process [GO:0000272]
10227_g	0.422	0.815	0.002	XP_018752791	chromosome 7	NC_031681.1	1537747	1540767	+	30064868	0	FVEG_07025	925	hypothetical protein FVEG_07025	0	0	ubiquitin protein ligase activity [GO:0061630]; mRNA processing [GO:0006397]
1023_g	0.765	2.667	0.005	XP_018743604	chromosome 1	NC_031675.1	3142217	3143075	-	30059361	0	FVEG_01031	269	hypothetical protein FVEG_01031	0	0	metal ion binding [GO:0046872]; superoxide metabolic process [GO:0006801]
1024_g	0.55	1.545	0.003	XP_018743603	chromosome 1	NC_031675.1	3144893	3145293	+	30059360	0	FVEG_01030	87	hypothetical protein FVEG_01030	0	0	integral component of membrane [GO:0016021]; endoribonuclease activity [GO:0004521]
10245_g	0.272	0.519	0.001	XP_018752821	chromosome 7	NC_031681.1	1582320	1583459	-	30064886	0	FVEG_07043	340	hypothetical protein FVEG_07043	0	0	integral component of membrane [GO:0016021]; transmembrane transport [GO:0055085]
10261_g	0.824	3.796	0.008	XP_018752852	chromosome 7	NC_031681.1	1629950	1631402	-	30064898	0	FVEG_07058	466	hypothetical protein FVEG_07058	0	0	aspartic-type endopeptidase activity [GO:0004190]
10274_g	0.377	0.788	0.002	XP_018752880	chromosome 7	NC_031681.1	1677828	1678479	+	30064910	0	FVEG_07070	198	hypothetical protein FVEG_07070	0	0	0
10276_g	0.455	0.992	0.002	XP_018752884	chromosome 7	NC_031681.1	1682556	1684063	+	30064912	0	FVEG_07072	443	hypothetical protein FVEG_07072	0	0	integral component of membrane [GO:0016021]; metal ion transmembrane transporter activity [GO:0046873]
10285_g	0.867	4.87	0.01	XP_018752897	chromosome 7	NC_031681.1	1711551	1712560	+	30064921	0	FVEG_07081	241	cell division control protein 42	MAPK signaling pathway - yeast ; Endocytosis	0	plasma membrane [GO:0005886]; G protein activity [GO:0003925]; GTP binding [GO:0005525]; cell division [GO:0051301]; small GTPase mediated signal transduction [GO:0007264]
10304_g	0.81	3.683	0.007	XP_018752936	chromosome 7	NC_031681.1	1778717	1780476	+	30064939	0	FVEG_07101	480	hypothetical protein FVEG_07101	0	0	heme binding [GO:0020037]; iron ion binding [GO:0005506]; monooxygenase activity [GO:0004497]; oxidoreductase activity, acting on paired donors, with incorporation or reduction of molecular oxygen [GO:0016705]
1031_g	0.104	0.227	0	XP_018743596	chromosome 1	NC_031675.1	3155956	3158314	-	30059355	0	FVEG_01025	767	hypothetical protein FVEG_01025	0	0	integral component of membrane [GO:0016021]
1031_g	0.104	0.227	0	XP_018743596	chromosome 1	NC_031675.1	3155956	3158314	-	30059355	0	FVEG_01025	767	hypothetical protein FVEG_01025	0	0	integral component of membrane [GO:0016021]
10328_g	0.498	1.006	0.002	XP_018752991	chromosome 7	NC_031681.1	1856652	1857490	+	30064959	0	FVEG_07124	260	hypothetical protein FVEG_07124	0	0	0
10335_g	0.77	2.714	0.005	XP_031063230	0	0	0	0	0	0	0	0	0	uncharacterized protein	0	0	0
10380_g	0.94	6.681	0.013	XP_018758944	chromosome 7	NC_031681.1	2010810	2011156	+	30068912	0	FVEG_11396	96	hypothetical protein FVEG_11396	0	0	0
10395_g	0.763	2.724	0.005	XP_018758975	chromosome 7	NC_031681.1	2048299	2050134	-	30068926	0	FVEG_11410	577	hypothetical protein FVEG_11410	0	0	0
10399_g	0.511	1.086	0.002	XP_018758981	chromosome 7	NC_031681.1	2065119	2065508	+	30068930	0	FVEG_11414	129	hypothetical protein FVEG_11414	0	0	carbon-sulfur lyase activity [GO:0016846]; metal ion binding [GO:0046872]
10405_g	0.745	2.461	0.005	XP_018758993	chromosome 7	NC_031681.1	2089961	2091607	-	30068937	0	FVEG_11421	514	hypothetical protein FVEG_11421	0	0	0
10407_g	0.334	0.654	0.001	XP_018758996	chromosome 7	NC_031681.1	2100626	2101672	+	30068939	0	FVEG_11423	348	hypothetical protein FVEG_11423	0	0	0
10411_g	0.558	1.218	0.002	XP_018759001	chromosome 7	NC_031681.1	2113263	2113913	-	30073898	0	FVEG_17022	216	hypothetical protein FVEG_17022	0	0	oxidoreductase activity [GO:0016491]
10411_g	0.558	1.218	0.002	XP_018759001	chromosome 7	NC_031681.1	2113263	2113913	-	30073898	0	FVEG_17022	216	hypothetical protein FVEG_17022	0	0	oxidoreductase activity [GO:0016491]
10423_g	0.466	1.086	0.002	XP_037202403	0	0	0	0	0	0	0	0	0	putative SED1-abundant cell surface glycoprotein	0	0	0
10442_g	0.756	3.034	0.006	XP_018759037	chromosome 7	NC_031681.1	2189225	2189611	+	30068967	0	FVEG_11455	110	hypothetical protein FVEG_11455	0	0	0
10444_g	0.438	1.133	0.002	XP_018759041	chromosome 7	NC_031681.1	2197837	2198735	+	30068969	0	FVEG_11457	280	hypothetical protein FVEG_11457	MAPK signaling pathway - yeast ; Mitophagy - yeast	0	integral component of membrane [GO:0016021]
10465_g	0.798	4.121	0.008	XP_018759079	chromosome 7	NC_031681.1	2275833	2277483	+	30068991	0	FVEG_11479	494	hypothetical protein FVEG_11479	0	0	integral component of membrane [GO:0016021]
10467_g	0.857	4.585	0.009	XP_018759085	chromosome 7	NC_031681.1	2281864	2282283	+	30068993	0	FVEG_11481	139	hypothetical protein FVEG_11481	0	0	0
10473_g	0.381	0.705	0.001	XP_018759091	chromosome 7	NC_031681.1	2303039	2305083	+	30068999	0	FVEG_11487	564	hypothetical protein FVEG_11487	0	0	0
10480_g	0.356	0.66	0.001	XP_018759103	chromosome 7	NC_031681.1	2323828	2326845	-	30069005	0	FVEG_11493	1005	hypoxia up-regulated 1	Protein processing in endoplasmic reticulum	0	ATP binding [GO:0005524]; ATPase activity [GO:0016887]
10505_g	0.342	0.635	0.001	XP_018759135	chromosome 7	NC_031681.1	2406492	2408465	+	30069026	0	FVEG_11516	657	hypothetical protein FVEG_11516	0	0	integral component of membrane [GO:0016021]
10526_g	0.534	1.336	0.003	XP_018759193	chromosome 7	NC_031681.1	2467877	2469929	+	30073922	0	FVEG_17046	565	gamma-glutamyltransferase	Taurine and hypotaurine metabolism ; Cyanoamino acid metabolism ; Glutathione metabolism ; Metabolic pathways	0	glutathione hydrolase activity [GO:0036374]; hypoglycin A gamma-glutamyl transpeptidase activity [GO:0102953]; leukotriene C4 gamma-glutamyl transferase activity [GO:0103068]; glutathione catabolic process [GO:0006751]
10528_g	0.78	3.346	0.007	XP_018759195	chromosome 7	NC_031681.1	2470130	2471885	-	30069046	0	FVEG_11539	532	alpha-1,2-mannosyltransferase alg-11	N-Glycan biosynthesis ; Various types of N-glycan biosynthesis ; Metabolic pathways	PATHWAY: Protein modification; protein glycosylation. {ECO:0000256|RuleBase:RU367051}.	endoplasmic reticulum membrane [GO:0005789]; integral component of membrane [GO:0016021]; GDP-Man:Man3GlcNAc2-PP-Dol alpha-1,2-mannosyltransferase activity [GO:0004377]; protein glycosylation [GO:0006486]
10531_g	0.815	3.792	0.008	XP_018759198	chromosome 7	NC_031681.1	2475583	2477552	+	30069048	0	FVEG_11541	620	hypothetical protein FVEG_11541	Nucleocytoplasmic transport	0	integral component of membrane [GO:0016021]; nuclear pore [GO:0005643]; mRNA transport [GO:0051028]; protein transport [GO:0015031]
10532_g	0.55	1.223	0.002	XP_018759199	chromosome 7	NC_031681.1	2478113	2479399	+	30069049	0	FVEG_11542	428	hypothetical protein FVEG_11542	0	0	integral component of membrane [GO:0016021]
1055_g	0.888	5.529	0.011	XP_018743561	0	0	0	0	0	0	0	0	0	hypothetical protein	0	0	0
10590_g	0.617	2.293	0.005	XP_018759292	chromosome 7	NC_031681.1	2669617	2671227	+	30069102	0	FVEG_11597	504	hypothetical protein FVEG_11597	0	0	integral component of membrane [GO:0016021]; transferase activity, transferring glycosyl groups [GO:0016757]
10593_g	0.08	0.179	0	XP_018759297	chromosome 7	NC_031681.1	2678451	2679417	+	30069105	0	FVEG_11600	306	hypothetical protein FVEG_11600	0	0	0
10594_g	0.257	0.618	0.001	XP_018759298	chromosome 7	NC_031681.1	2681367	2683110	+	30069106	0	FVEG_11601	514	hypothetical protein FVEG_11601	0	0	integral component of membrane [GO:0016021]; transmembrane transporter activity [GO:0022857]
10603_g	0.416	0.891	0.002	XP_018759313	chromosome 7	NC_031681.1	2707877	2708278	-	30069113	0	FVEG_11609	117	hypothetical protein FVEG_11609	0	0	0
10619_g	0.726	2.277	0.005	XP_018759330	chromosome 7	NC_031681.1	2747796	2749205	-	30069126	0	FVEG_11624	435	glucose N-acetyltransferase 1	0	0	Golgi membrane [GO:0000139]; integral component of membrane [GO:0016021]; vacuolar membrane [GO:0005774]; acetylglucosaminyltransferase activity [GO:0008375]; protein N-linked glycosylation [GO:0006487]
10638_g	0.71	2.1	0.004	XP_018759354	chromosome 7	NC_031681.1	2803839	2806106	-	30069147	0	FVEG_11647	755	beta-N-acetylhexosaminidase	Other glycan degradation ; Various types of N-glycan biosynthesis ; Amino sugar and nucleotide sugar metabolism ; Glycosaminoglycan degradation ; Glycosphingolipid biosynthesis - globo and isoglobo series ; Glycosphingolipid biosynthesis - ganglio series ; Metabolic pathways	0	beta-N-acetylhexosaminidase activity [GO:0004563]; N-acetyl-beta-D-galactosaminidase activity [GO:0102148]; carbohydrate metabolic process [GO:0005975]
10639_g	0.407	0.829	0.002	XP_018759355	chromosome 7	NC_031681.1	2806686	2808416	-	30069148	0	FVEG_11648	576	hypothetical protein FVEG_11648	0	0	integral component of membrane [GO:0016021]
10640_g	0.618	1.483	0.003	XP_018759356	chromosome 7	NC_031681.1	2809561	2810686	+	30069149	0	FVEG_11649	340	hypothetical protein FVEG_11649	0	0	Golgi membrane [GO:0000139]; integral component of membrane [GO:0016021]; vacuolar membrane [GO:0005774]; acetylglucosaminyltransferase activity [GO:0008375]; protein N-linked glycosylation [GO:0006487]
10645_g	0.825	1.975	0.004	XP_031062693	0	0	0	0	0	0	0	0	0	uncharacterized protein	0	0	0
10646_g	0.785	3.035	0.006	XP_018759362	chromosome 7	NC_031681.1	2823619	2825202	-	30069152	0	FVEG_11655	527	hypothetical protein FVEG_11655	0	0	heme binding [GO:0020037]; iron ion binding [GO:0005506]; monooxygenase activity [GO:0004497]; oxidoreductase activity, acting on paired donors, with incorporation or reduction of molecular oxygen [GO:0016705]
10655_g	0.901	5.715	0.011	XP_018759370	chromosome 7	NC_031681.1	2848278	2848889	-	30069159	0	FVEG_11665	203	hypothetical protein FVEG_11665	0	0	0
10657_g	0.68	1.942	0.004	XP_018759372	chromosome 7	NC_031681.1	2852266	2853064	+	30069161	0	FVEG_11667	232	hypothetical protein FVEG_11667	0	0	0
10657_g	0.68	1.942	0.004	XP_018759372	chromosome 7	NC_031681.1	2852266	2853064	+	30069161	0	FVEG_11667	232	hypothetical protein FVEG_11667	0	0	0
10666_g	0.486	1.01	0.002	XP_018759381	chromosome 7	NC_031681.1	2871927	2873947	-	30069170	0	FVEG_11676	641	hypothetical protein FVEG_11676	0	0	0
10683_g	0.905	6.227	0.012	XP_018759403	chromosome 7	NC_031681.1	2906849	2908348	-	30069183	0	FVEG_11689	465	hypothetical protein FVEG_11689	0	0	cell surface [GO:0009986]
10690_g	0.263	0.497	0.001	XP_018759409	chromosome 7	NC_031681.1	2919024	2921462	-	30069187	0	FVEG_11693	646	hypothetical protein FVEG_11693	0	0	integral component of membrane [GO:0016021]; transmembrane transporter activity [GO:0022857]
10692_g	0.704	2.081	0.004	XP_018759412	chromosome 7	NC_031681.1	2926020	2928356	-	30069188	0	FVEG_11695	778	dipeptidyl-peptidase 4	0	0	integral component of membrane [GO:0016021]; vacuolar membrane [GO:0005774]; aminopeptidase activity [GO:0004177]; dipeptidyl-peptidase activity [GO:0008239]; serine-type peptidase activity [GO:0008236]
10694_g	0.771	2.746	0.005	XP_018759414	chromosome 7	NC_031681.1	2932844	2933890	-	30069190	0	FVEG_11697	348	arabinogalactan endo-1,4-beta-galactosidase	0	0	arabinogalactan endo-1,4-beta-galactosidase activity [GO:0031218]; glucosidase activity [GO:0015926]; metabolic process [GO:0008152]
10697_g	0.769	2.704	0.005	XP_018759418	chromosome 7	NC_031681.1	2940447	2941479	+	30069193	0	FVEG_11700	311	carboxylesterase 1	0	0	extracellular region [GO:0005576]; carboxylic ester hydrolase activity [GO:0052689]; xylan catabolic process [GO:0045493]
10703_g	0.641	1.924	0.004	XP_018759423	chromosome 7	NC_031681.1	2953205	2954946	+	30069197	0	FVEG_11706	514	hypothetical protein FVEG_11706	Meiosis - yeast	0	integral component of membrane [GO:0016021]; transmembrane transporter activity [GO:0022857]
10713_g	0.546	1.203	0.002	XP_018759432	chromosome 7	NC_031681.1	2972939	2974607	-	30069205	0	FVEG_11714	538	N1-acetylpolyamine oxidase	Arginine and proline metabolism ; beta-Alanine metabolism ; Metabolic pathways	0	oxidoreductase activity [GO:0016491]
10717_g	0.78	2.916	0.006	XP_018759435	chromosome 7	NC_031681.1	2982142	2983447	-	30069208	0	FVEG_11717	416	hypothetical protein FVEG_11717	0	0	hydrolase activity, acting on carbon-nitrogen (but not peptide) bonds [GO:0016810]
10720_g	0.936	6.536	0.013	XP_018759439	chromosome 7	NC_031681.1	2988116	2989041	+	30069211	0	FVEG_11720	287	hypothetical protein FVEG_11720	0	0	0
10722_g	0.621	1.479	0.003	XP_018759441	chromosome 7	NC_031681.1	2990720	2991412	-	30069213	0	FVEG_11722	230	hypothetical protein FVEG_11722	0	0	0
10722_g	0.621	1.479	0.003	XP_018759441	chromosome 7	NC_031681.1	2990720	2991412	-	30069213	0	FVEG_11722	230	hypothetical protein FVEG_11722	0	0	0
10723_g	0.845	4.253	0.009	XP_018759442	chromosome 7	NC_031681.1	2992273	2992755	+	30069214	0	FVEG_11723	108	hypothetical protein FVEG_11723	0	0	0
10724_g	0.825	4.071	0.008	XP_018759443	0	0	0	0	0	0	0	0	0	hypothetical protein	0	0	0
1073_g	0.888	5.341	0.011	XP_018743517	chromosome 1	NC_031675.1	3318932	3319616	+	30059311	0	FVEG_00977	211	hypothetical protein FVEG_00977	0	0	0
10734_g	0.616	1.482	0.003	XP_018759453	chromosome 7	NC_031681.1	3010739	3012277	-	30069221	0	FVEG_11731	495	hypothetical protein FVEG_11731	0	0	FAD binding [GO:0071949]; oxidoreductase activity [GO:0016491]
10742_g	0.765	2.747	0.005	XP_018759461	chromosome 7	NC_031681.1	3028143	3029260	+	30069225	0	FVEG_11735	315	hypothetical protein FVEG_11735	Tyrosine metabolism ; Metabolic pathways ; Biosynthesis of secondary metabolites	0	oxidoreductase activity [GO:0016491]
10744_g	0.921	6.175	0.012	XP_018759463	0	0	0	0	0	0	0	0	0	hypothetical protein	0	0	0
10745_g	0.938	6.851	0.014	XP_018759464	chromosome 7	NC_031681.1	3035885	3036715	+	30069228	0	FVEG_11738	259	hypothetical protein FVEG_11738	0	0	0
10751_g	0.798	3.308	0.007	XP_018759471	chromosome 7	NC_031681.1	3046462	3047360	+	30069233	0	FVEG_11743	276	alpha 1,2-mannosyltransferase	Other types of O-glycan biosynthesis	0	membrane [GO:0016020]; mannosyltransferase activity [GO:0000030]; protein glycosylation [GO:0006486]
10756_g	0.338	1.094	0.002	XP_018759475	chromosome 7	NC_031681.1	3055718	3056757	-	30069237	0	FVEG_11747	307	hypothetical protein FVEG_11747	0	0	integral component of membrane [GO:0016021]; transmembrane transporter activity [GO:0022857]
10769_g	0.502	1.029	0.002	XP_018759488	chromosome 7	NC_031681.1	3083037	3084891	+	30069250	0	FVEG_11760	584	hypothetical protein FVEG_11760	0	0	heme binding [GO:0020037]; iron ion binding [GO:0005506]; monooxygenase activity [GO:0004497]; oxidoreductase activity, acting on paired donors, with incorporation or reduction of molecular oxygen [GO:0016705]
10774_g	0.735	2.416	0.005	XP_018759492	chromosome 7	NC_031681.1	3117389	3120122	+	30069254	0	FVEG_11764	791	hypothetical protein FVEG_11764	Glycine, serine and threonine metabolism ; Tyrosine metabolism ; Phenylalanine metabolism ; beta-Alanine metabolism ; Metabolic pathways ; Biosynthesis of secondary metabolites	0	copper ion binding [GO:0005507]; primary amine oxidase activity [GO:0008131]; quinone binding [GO:0048038]; amine metabolic process [GO:0009308]
10780_g	0.792	3.883	0.008	XP_018759497	chromosome 7	NC_031681.1	3128831	3130207	-	30069258	0	FVEG_11768	458	hypothetical protein FVEG_11768	0	0	triglyceride lipase activity [GO:0004806]; lipid catabolic process [GO:0016042]
10784_g	0.733	2.316	0.005	XP_018759501	chromosome 7	NC_031681.1	3142024	3143946	+	30069262	0	FVEG_11772	640	choline dehydrogenase	Glycine, serine and threonine metabolism ; Metabolic pathways	0	flavin adenine dinucleotide binding [GO:0050660]; oxidoreductase activity, acting on CH-OH group of donors [GO:0016614]
10785_g	0.644	1.633	0.003	XP_018759502	chromosome 7	NC_031681.1	3144128	3145924	-	30069263	0	FVEG_11773	598	hypothetical protein FVEG_11773	0	0	0
10795_g	0.885	5.212	0.01	XP_018759515	chromosome 7	NC_031681.1	3169233	3169739	-	30073968	0	FVEG_17092	168	hypothetical protein FVEG_17092	0	0	0
10796_g	0.866	1.077	0.002	XP_018759516	chromosome 7	NC_031681.1	3170697	3171413	-	30069272	0	FVEG_11782	204	hypothetical protein FVEG_11782	0	0	0
108_g	0.7	2.056	0.004	XP_018756910	0	0	0	0	0	0	0	0	0	hypothetical protein	0	0	0
1080_g	0.599	1.562	0.003	XP_018743498	chromosome 1	NC_031675.1	3343818	3345317	-	30059304	0	FVEG_00970	392	hypothetical protein FVEG_00970	0	0	0
10803_g	0.723	2.273	0.005	XP_018759523	chromosome 7	NC_031681.1	3184277	3185356	-	30069277	0	FVEG_11787	359	endopolygalacturonase 1	Pentose and glucuronate interconversions ; Metabolic pathways	0	extracellular region [GO:0005576]; polygalacturonase activity [GO:0004650]; carbohydrate metabolic process [GO:0005975]; cell wall organization [GO:0071555]
10806_g	0.214	0.42	0.001	XP_018759526	chromosome 7	NC_031681.1	3196199	3198080	-	30069280	0	FVEG_11790	524	hypothetical protein FVEG_11790	0	0	integral component of membrane [GO:0016021]; transmembrane transporter activity [GO:0022857]
10816_g	0.258	0.49	0.001	XP_037199319	0	0	0	0	0	0	0	0	0	DAL5-Allantoate and ureidosuccinate permease	0	0	0
10830_g	0.714	1.323	0.003	XP_037205286	0	0	0	0	0	0	0	0	0	triacylglycerol lipase II precursor	0	0	0
10842_g	0.402	0.83	0.002	XP_018753905	chromosome 8	NC_031682.1	24639	28178	-	30065540	0	FVEG_07763	1179	hypothetical protein FVEG_07763	0	0	0
10851_g	0.888	5.311	0.011	XP_018753897	chromosome 8	NC_031682.1	66072	66950	+	30065535	0	FVEG_07758	274	hypothetical protein FVEG_07758	0	0	chitin binding [GO:0008061]
10856_g	0.736	2.392	0.005	XP_018753892	chromosome 8	NC_031682.1	77617	78615	+	30065530	0	FVEG_07753	332	hypothetical protein FVEG_07753	0	0	hydrolase activity, hydrolyzing O-glycosyl compounds [GO:0004553]; organic substance metabolic process [GO:0071704]
10858_g	0.837	4.149	0.008	XP_018753890	chromosome 8	NC_031682.1	81225	81667	-	30065529	0	FVEG_07752	111	hypothetical protein FVEG_07752	0	0	0
10859_g	0.954	7.131	0.014	XP_018753889	chromosome 8	NC_031682.1	82887	83394	+	30065528	0	FVEG_07751	149	hypothetical protein FVEG_07751	0	0	0
10860_g	0.777	3.005	0.006	XP_018753888	chromosome 8	NC_031682.1	84006	84559	+	30065527	0	FVEG_07750	168	hypothetical protein FVEG_07750	0	0	0
10862_g	0.87	5.335	0.011	XP_018753883	chromosome 8	NC_031682.1	91319	92251	-	30065524	0	FVEG_07747	310	hypothetical protein FVEG_07747	0	0	0
10873_g	0.56	1.266	0.003	XP_018753872	chromosome 8	NC_031682.1	119342	119779	-	30065515	0	FVEG_07738	145	hypothetical protein FVEG_07738	0	0	integral component of membrane [GO:0016021]
10879_g	0.826	3.75	0.007	XP_018753865	chromosome 8	NC_031682.1	137306	138703	-	30065507	0	FVEG_07730	357	hypothetical protein FVEG_07730	0	0	extracellular region [GO:0005576]; carboxylic ester hydrolase activity [GO:0052689]; cellulose binding [GO:0030248]; xylan catabolic process [GO:0045493]
10880_g	0.524	1.367	0.003	XP_018753864	chromosome 8	NC_031682.1	139347	140569	-	30065506	0	FVEG_07729	388	hypothetical protein FVEG_07729	0	0	integral component of membrane [GO:0016021]; transmembrane transport [GO:0055085]
10881_g	0.891	5.777	0.012	XP_018753863	chromosome 8	NC_031682.1	141341	142431	+	30065505	0	FVEG_07728	327	hypothetical protein FVEG_07728	0	0	0
10890_g	0.661	1.821	0.004	XP_018753854	chromosome 8	NC_031682.1	157607	159067	+	30065497	0	FVEG_07720	486	hypothetical protein FVEG_07720	0	0	ATP binding [GO:0005524]; kinase activity [GO:0016301]; carbohydrate metabolic process [GO:0005975]
10898_g	0.796	3.244	0.006	XP_018753846	chromosome 8	NC_031682.1	173954	175631	-	30065489	0	FVEG_07712	473	carboxypeptidase D	0	0	serine-type carboxypeptidase activity [GO:0004185]
10911_g	0.685	0.829	0.002	XP_018753834	chromosome 8	NC_031682.1	208186	209684	-	30065479	0	FVEG_07702	453	hypothetical protein FVEG_07702	0	0	hydrolase activity, hydrolyzing O-glycosyl compounds [GO:0004553]; carbohydrate metabolic process [GO:0005975]
10912_g	0.319	0.622	0.001	XP_018753833	chromosome 8	NC_031682.1	211019	212230	-	30065478	0	FVEG_07701	356	hypothetical protein FVEG_07701	0	0	integral component of membrane [GO:0016021]
10919_g	0.962	7.196	0.014	XP_018753826	chromosome 8	NC_031682.1	224489	224968	+	30065473	0	FVEG_07695	128	hypothetical protein FVEG_07695	0	0	cell wall [GO:0005618]; extracellular region [GO:0005576]; integral component of membrane [GO:0016021]
10928_g	0.784	2.905	0.006	XP_018753817	chromosome 8	NC_031682.1	248934	249881	-	30065466	0	FVEG_07687	315	hypothetical protein FVEG_07687	0	0	0
10936_g	0.752	2.488	0.005	XP_018753808	chromosome 8	NC_031682.1	275061	276140	+	30065460	0	FVEG_07678	332	hypothetical protein FVEG_07678	0	0	hydrolase activity, acting on ester bonds [GO:0016788]
10937_g	0.627	1.541	0.003	XP_018753807	chromosome 8	NC_031682.1	276996	278994	+	30065459	0	FVEG_07677	599	hypothetical protein FVEG_07677	0	0	extracellular space [GO:0005615]; metal ion binding [GO:0046872]; serine-type endopeptidase activity [GO:0004252]
10952_g	0.746	3.277	0.007	XP_018753792	chromosome 8	NC_031682.1	313370	314422	+	30065447	0	FVEG_07665	350	hypothetical protein FVEG_07665	0	0	0
10953_g	0.835	4.918	0.01	XP_018753790	chromosome 8	NC_031682.1	317095	318048	-	30065446	0	FVEG_07664	299	hypothetical protein FVEG_07664	0	0	0
10954_g	0.212	0.408	0.001	XP_018753789	chromosome 8	NC_031682.1	318787	319944	+	30065445	0	FVEG_07663	369	hypothetical protein FVEG_07663	0	0	pathogenesis [GO:0009405]
1096_g	0.76	2.788	0.006	XP_018743469	chromosome 1	NC_031675.1	3379181	3380785	+	30059290	0	FVEG_00956	499	oligosaccharyl transferase complex subunit OST4	N-Glycan biosynthesis ; Various types of N-glycan biosynthesis ; Metabolic pathways ; Protein processing in endoplasmic reticulum	PATHWAY: Protein modification; protein glycosylation. {ECO:0000256|ARBA:ARBA00004922, ECO:0000256|RuleBase:RU361143}.	integral component of membrane [GO:0016021]; oligosaccharyltransferase complex [GO:0008250]; transferase activity [GO:0016740]; protein glycosylation [GO:0006486]
10961_g	0.642	1.58	0.003	XP_018753783	chromosome 8	NC_031682.1	328017	330066	+	30065441	0	FVEG_07659	608	hypothetical protein FVEG_07659	0	0	integral component of membrane [GO:0016021]
10965_g	0.821	3.912	0.008	XP_018753780	chromosome 8	NC_031682.1	338054	339062	-	30065438	0	FVEG_07656	319	hypothetical protein FVEG_07656	0	0	cell surface [GO:0009986]
10968_g	0.749	0.832	0.002	XP_018753777	chromosome 8	NC_031682.1	344967	346214	-	30065435	0	FVEG_07653	368	hypothetical protein FVEG_07653	0	0	metal ion binding [GO:0046872]; metalloexopeptidase activity [GO:0008235]
10996_g	0.452	0.888	0.002	XP_018753746	chromosome 8	NC_031682.1	412593	413492	+	30065409	0	FVEG_07627	299	hypothetical protein FVEG_07627	0	0	0
11007_g	0.573	1.555	0.003	XP_018753737	chromosome 8	NC_031682.1	431522	434120	+	30073030	0	FVEG_16154	534	hypothetical protein FVEG_16154	Lysine biosynthesis ; Lysine degradation ; Metabolic pathways ; Biosynthesis of secondary metabolites ; Biosynthesis of amino acids	PATHWAY: Amino-acid biosynthesis; L-lysine biosynthesis via AAA pathway; L-lysine from L-alpha-aminoadipate (fungal route): step 3/3. {ECO:0000256|ARBA:ARBA00004884}.	integral component of membrane [GO:0016021]; saccharopine dehydrogenase (NAD+, L-lysine-forming) activity [GO:0004754]; lysine biosynthetic process via aminoadipic acid [GO:0019878]
1101_g	0.299	0.615	0.001	XP_018743460	chromosome 1	NC_031675.1	3393821	3394479	+	30059284	0	FVEG_00950	185	hypothetical protein FVEG_00950	0	0	0
11015_g	0.823	3.654	0.007	XP_018753732	chromosome 8	NC_031682.1	451507	452781	+	30065396	0	FVEG_07612	377	hypothetical protein FVEG_07612	0	0	0
11017_g	0.276	0.673	0.001	XP_018753730	chromosome 8	NC_031682.1	456360	457898	+	30073028	0	FVEG_16152	454	hypothetical protein FVEG_16152	0	0	anchored component of membrane [GO:0031225]; cell wall [GO:0005618]; integral component of membrane [GO:0016021]
1102_g	0.121	0.255	0.001	XP_018743459	chromosome 1	NC_031675.1	3396320	3398178	+	30059283	0	FVEG_00949	561	calnexin	Protein processing in endoplasmic reticulum ; Phagosome	0	endoplasmic reticulum [GO:0005783]; integral component of membrane [GO:0016021]; calcium ion binding [GO:0005509]; unfolded protein binding [GO:0051082]; protein folding [GO:0006457]
11024_g	0.756	2.57	0.005	XP_018753723	chromosome 8	NC_031682.1	466869	468276	-	30065392	0	FVEG_07607	438	hypothetical protein FVEG_07607	0	0	metallocarboxypeptidase activity [GO:0004181]; zinc ion binding [GO:0008270]
11028_g	0.456	1.074	0.002	XP_018753718	chromosome 8	NC_031682.1	476968	478102	-	30065389	0	FVEG_07602	332	high-affinity iron transporter	0	0	high-affinity iron permease complex [GO:0033573]; iron ion transmembrane transporter activity [GO:0005381]
11029_g	0.744	2.452	0.005	XP_018753716	chromosome 8	NC_031682.1	478412	480337	+	30065388	0	FVEG_07601	585	hypothetical protein FVEG_07601	0	0	integral component of membrane [GO:0016021]; copper ion binding [GO:0005507]; oxidoreductase activity [GO:0016491]; ion transport [GO:0006811]
11044_g	0.771	2.788	0.006	XP_018753698	chromosome 8	NC_031682.1	521538	522362	+	30073020	0	FVEG_16144	274	hypothetical protein FVEG_16144	0	0	0
11045_g	0.417	0.793	0.002	XP_018753697	chromosome 8	NC_031682.1	523472	524883	+	30065375	0	FVEG_07588	452	hypothetical protein FVEG_07588	0	0	0
11050_g	0.382	0.72	0.001	XP_018753691	chromosome 8	NC_031682.1	533915	535045	+	30065369	0	FVEG_07582	376	hypothetical protein FVEG_07582	0	0	integral component of membrane [GO:0016021]
11052_g	0.701	2.124	0.004	XP_018753689	chromosome 8	NC_031682.1	537681	539404	-	30065367	0	FVEG_07580	544	hypothetical protein FVEG_07580	0	0	integral component of membrane [GO:0016021]; heme binding [GO:0020037]; iron ion binding [GO:0005506]; oxidoreductase activity, acting on paired donors, with incorporation or reduction of molecular oxygen [GO:0016705]
11053_g	0.919	6.355	0.013	XP_018753688	chromosome 8	NC_031682.1	539826	541083	-	30065366	0	FVEG_07579	403	hypothetical protein FVEG_07579	0	0	integral component of membrane [GO:0016021]
11054_g	0.525	1.292	0.003	XP_018753687	chromosome 8	NC_031682.1	541946	543548	+	30065365	0	FVEG_07578	503	hypothetical protein FVEG_07578	0	0	integral component of membrane [GO:0016021]; heme binding [GO:0020037]; iron ion binding [GO:0005506]; monooxygenase activity [GO:0004497]; oxidoreductase activity, acting on paired donors, with incorporation or reduction of molecular oxygen [GO:0016705]
11058_g	0.611	1.905	0.004	XP_018753683	chromosome 8	NC_031682.1	552529	553360	+	30065362	0	FVEG_07573	245	hypothetical protein FVEG_07573	0	0	anchored component of membrane [GO:0031225]; cell wall [GO:0005618]
11059_g	0.41	0.865	0.002	XP_018753682	chromosome 8	NC_031682.1	553971	554408	-	30065361	0	FVEG_07572	145	hypothetical protein FVEG_07572	0	0	0
1106_g	0.895	5.532	0.011	XP_018743453	chromosome 1	NC_031675.1	3409176	3410027	-	30059279	0	FVEG_00945	245	hypothetical protein FVEG_00945	0	0	0
11060_g	0.636	1.576	0.003	XP_018753681	chromosome 8	NC_031682.1	559930	561441	+	30065360	0	FVEG_07571	503	hypothetical protein FVEG_07571	0	0	hydrolase activity [GO:0016787]
11081_g	0.799	3.201	0.006	XP_018753634	chromosome 8	NC_031682.1	616871	618305	-	30065336	0	FVEG_07547	461	hypothetical protein FVEG_07547	0	0	0
11082_g	0.478	1.012	0.002	XP_018753633	chromosome 8	NC_031682.1	624260	625261	+	30065335	0	FVEG_07546	300	hypothetical protein FVEG_07546	0	0	integral component of membrane [GO:0016021]
11092_g	0.524	1.224	0.002	XP_018753621	chromosome 8	NC_031682.1	650369	653613	+	30065327	0	FVEG_07537	1034	hypothetical protein FVEG_07537	0	0	integral component of membrane [GO:0016021]; metal ion binding [GO:0046872]; metalloexopeptidase activity [GO:0008235]
11093_g	0.279	0.52	0.001	XP_018753622	chromosome 8	NC_031682.1	650856	653613	+	30065327	0	FVEG_07537	887	hypothetical protein FVEG_07537	0	0	integral component of membrane [GO:0016021]; metal ion binding [GO:0046872]; metalloexopeptidase activity [GO:0008235]
11095_g	0.404	0.821	0.002	XP_018753616	chromosome 8	NC_031682.1	655858	656497	-	30065325	0	FVEG_07535	193	hypothetical protein FVEG_07535	0	0	anchored component of membrane [GO:0031225]; cell wall [GO:0005618]
11099_g	0.806	3.307	0.007	XP_018753612	chromosome 8	NC_031682.1	662652	664731	-	30065322	0	FVEG_07532	648	lysophospholipase	Glycerophospholipid metabolism	0	lysophospholipase activity [GO:0004622]; phosphatidyl phospholipase B activity [GO:0102545]; phospholipid catabolic process [GO:0009395]
11103_g	0.639	1.617	0.003	XP_018753607	chromosome 8	NC_031682.1	675079	676894	-	30065318	0	FVEG_07528	588	5\\'-nucleotidase	0	0	hydrolase activity [GO:0016787]; nucleotide binding [GO:0000166]; nucleotide catabolic process [GO:0009166]
11106_g	0.554	1.406	0.003	XP_018753596	chromosome 8	NC_031682.1	686497	688190	+	30065314	0	FVEG_07524	506	hypothetical protein FVEG_07524	Meiosis - yeast	0	integral component of membrane [GO:0016021]; transmembrane transporter activity [GO:0022857]
11108_g	0.538	1.672	0.003	XP_018753594	chromosome 8	NC_031682.1	690002	691194	+	30073009	0	FVEG_16133	381	hypothetical protein FVEG_16133	0	0	0
11123_g	0.812	3.52	0.007	XP_018753580	chromosome 8	NC_031682.1	719238	720921	-	30065301	0	FVEG_07511	542	hypothetical protein FVEG_07511	0	0	0
11124_g	0.881	5.119	0.01	XP_037210366	0	0	0	0	0	0	0	0	0	superoxide dismutase Fe-Mn family	0	0	0
11138_g	0.86	4.563	0.009	XP_018753559	chromosome 8	NC_031682.1	761699	763586	+	30065286	0	FVEG_07496	548	hypothetical protein FVEG_07496	0	0	0
11141_g	0.9	5.795	0.012	XP_037210383	0	0	0	0	0	0	0	0	0	uncharacterized protein	0	0	0
11156_g	0.695	1.982	0.004	XP_018753540	chromosome 8	NC_031682.1	803769	806028	-	30065270	0	FVEG_07478	737	hypothetical protein FVEG_07478	0	0	serine-type peptidase activity [GO:0008236]
11157_g	0.495	1.022	0.002	XP_018753539	chromosome 8	NC_031682.1	809031	810702	-	30065269	0	FVEG_07477	540	hypothetical protein FVEG_07477	0	0	anchored component of membrane [GO:0031225]; integral component of membrane [GO:0016021]; plasma membrane [GO:0005886]; transferase activity [GO:0016740]
11170_g	0.232	0.551	0.001	XP_018753522	chromosome 8	NC_031682.1	852775	854365	+	30065258	0	FVEG_07464	481	hypothetical protein FVEG_07464	0	0	integral component of membrane [GO:0016021]
11176_g	0.407	0.786	0.002	XP_037205065	0	0	0	0	0	0	0	0	0	uncharacterized protein	0	0	0
11186_g	0.901	5.594	0.011	XP_018753499	chromosome 8	NC_031682.1	904998	906949	-	30065249	0	FVEG_07450	578	hypothetical protein FVEG_07450	0	0	integral component of membrane [GO:0016021]; solute:proton antiporter activity [GO:0015299]
11187_g	0.175	0.351	0.001	XP_018753498	chromosome 8	NC_031682.1	907316	908648	-	30065248	0	FVEG_07449	361	hypothetical protein FVEG_07449	0	0	integral component of membrane [GO:0016021]
11188_g	0.414	0.778	0.002	XP_018753497	chromosome 8	NC_031682.1	909964	912004	-	30065247	0	FVEG_07448	656	amidohydrolase ytcJ-like	0	0	hydrolase activity, acting on carbon-nitrogen (but not peptide) bonds [GO:0016810]
11205_g	0.398	0.778	0.002	XP_018753478	chromosome 8	NC_031682.1	949540	950702	+	30065235	0	FVEG_07432	370	hypothetical protein FVEG_07432	0	0	ferric iron binding [GO:0008199]; oxidoreductase activity, acting on single donors with incorporation of molecular oxygen, incorporation of two atoms of oxygen [GO:0016702]; cellular aromatic compound metabolic process [GO:0006725]
11207_g	0.649	1.622	0.003	XP_031086876	0	0	0	0	0	0	0	0	0	uncharacterized protein	0	0	0
1122_g	0.555	1.277	0.003	XP_018743431	0	0	0	0	0	0	0	0	0	F-type H+-transporting ATPase subunit H	0	0	0
11229_g	0.377	0.722	0.001	XP_018753438	chromosome 8	NC_031682.1	1047674	1049323	+	30065210	0	FVEG_07407	508	protein ssh-4	0	0	endosome membrane [GO:0010008]; integral component of membrane [GO:0016021]; vacuolar membrane [GO:0005774]
1123_g	0.574	1.434	0.003	XP_018743430	chromosome 1	NC_031675.1	3452701	3454006	-	30059263	0	FVEG_00929	392	hypothetical protein FVEG_00929	0	0	integral component of membrane [GO:0016021]
11254_g	0.786	3.452	0.007	XP_018753393	chromosome 8	NC_031682.1	1139145	1140050	-	30065186	0	FVEG_07382	264	hypothetical protein FVEG_07382	0	0	0
11273_g	0.589	1.329	0.003	XP_018753357	chromosome 8	NC_031682.1	1202015	1203903	+	30065170	0	FVEG_07361	611	mannosyl-oligosaccharide alpha-1,2-mannosidase	N-Glycan biosynthesis ; Various types of N-glycan biosynthesis ; Metabolic pathways ; Protein processing in endoplasmic reticulum	PATHWAY: Protein modification; protein glycosylation. {ECO:0000256|ARBA:ARBA00004922}.	integral component of membrane [GO:0016021]; calcium ion binding [GO:0005509]; mannosyl-oligosaccharide 1,2-alpha-mannosidase activity [GO:0004571]; carbohydrate metabolic process [GO:0005975]; protein glycosylation [GO:0006486]
11277_g	0.273	0.515	0.001	XP_018753351	chromosome 8	NC_031682.1	1214207	1214842	+	30065166	0	FVEG_07356	149	glutathione S-transferase	Glutathione metabolism ; Metabolic pathways	0	integral component of membrane [GO:0016021]; transferase activity [GO:0016740]
11278_g	0.718	2.313	0.005	XP_037201242	0	0	0	0	0	0	0	0	0	metallocarboxypeptidase ecm14	0	0	0
11291_g	0.401	0.745	0.001	XP_018753324	chromosome 8	NC_031682.1	1254857	1257725	-	30065153	0	FVEG_07343	921	hypothetical protein FVEG_07343	0	0	endoplasmic reticulum [GO:0005783]; protein transport [GO:0015031]; retrograde vesicle-mediated transport, Golgi to endoplasmic reticulum [GO:0006890]
113_g	0.754	2.619	0.005	XP_018756905	chromosome 1	NC_031675.1	291121	291405	+	30073556	0	FVEG_16680	94	hypothetical protein FVEG_16680	0	0	integral component of membrane [GO:0016021]
11313_g	0.777	2.994	0.006	XP_018753281	chromosome 8	NC_031682.1	1334607	1336091	+	30065131	0	FVEG_07319	475	hypothetical protein FVEG_07319	0	0	integral component of membrane [GO:0016021]
11317_g	0.645	1.708	0.003	XP_018753277	chromosome 8	NC_031682.1	1344729	1347931	+	30072948	0	FVEG_16072	981	GPI ethanolamine phosphate transferase 1	Glycosylphosphatidylinositol (GPI)-anchor biosynthesis ; Metabolic pathways	PATHWAY: Glycolipid biosynthesis. {ECO:0000256|ARBA:ARBA00004934}.; PATHWAY: Glycolipid biosynthesis; glycosylphosphatidylinositol-anchor biosynthesis. {ECO:0000256|ARBA:ARBA00004687, ECO:0000256|RuleBase:RU367138}.	endoplasmic reticulum membrane [GO:0005789]; integral component of membrane [GO:0016021]; mannose-ethanolamine phosphotransferase activity [GO:0051377]; GPI anchor biosynthetic process [GO:0006506]
11323_g	0.344	0.716	0.001	XP_018753271	chromosome 8	NC_031682.1	1361410	1362762	-	30065125	0	FVEG_07307	450	hypothetical protein FVEG_07307	0	0	integral component of membrane [GO:0016021]
11334_g	0.62	2.3	0.005	XP_018753258	chromosome 8	NC_031682.1	1390931	1392515	+	30065117	0	FVEG_07299	470	Ca2+:H+ antiporter	0	0	integral component of membrane [GO:0016021]; vacuolar membrane [GO:0005774]; calcium:proton antiporter activity [GO:0015369]
11337_g	0.713	2.26	0.005	XP_036532745	0	0	0	0	0	0	0	0	0	chitin synthase	0	0	0
11358_g	0.867	5.002	0.01	XP_018753220	chromosome 8	NC_031682.1	1474407	1475136	+	30065097	0	FVEG_07276	223	hypothetical protein FVEG_07276	0	0	integral component of membrane [GO:0016021]
11358_g	0.867	5.002	0.01	XP_018753220	chromosome 8	NC_031682.1	1474407	1475136	+	30065097	0	FVEG_07276	223	hypothetical protein FVEG_07276	0	0	integral component of membrane [GO:0016021]
1137_g	0.262	0.496	0.001	XP_036536306	0	0	0	0	0	0	0	0	0	uncharacterized protein	0	0	0
11377_g	0.365	0.684	0.001	XP_018753195	chromosome 8	NC_031682.1	1529399	1530437	-	30065083	0	FVEG_07261	314	endo-1,4-beta-xylanase	0	PATHWAY: Glycan degradation; xylan degradation. {ECO:0000256|ARBA:ARBA00004851, ECO:0000256|PROSITE-ProRule:PRU01097, ECO:0000256|RuleBase:RU362015}.	endo-1,4-beta-xylanase activity [GO:0031176]; xylan catabolic process [GO:0045493]
11408_g	0.669	1.792	0.004	XP_018753162	chromosome 8	NC_031682.1	1605908	1607521	+	30065059	0	FVEG_07233	537	hypothetical protein FVEG_07233	0	0	serine-type peptidase activity [GO:0008236]
11408_g	0.669	1.792	0.004	XP_018753162	chromosome 8	NC_031682.1	1605908	1607521	+	30065059	0	FVEG_07233	537	hypothetical protein FVEG_07233	0	0	serine-type peptidase activity [GO:0008236]
11409_g	0.131	0.279	0.001	XP_018753161	chromosome 8	NC_031682.1	1608153	1609229	-	30065058	0	FVEG_07232	358	endoglucanase	0	0	extracellular region [GO:0005576]
11414_g	0.514	1.055	0.002	XP_018753155	chromosome 8	NC_031682.1	1619617	1620703	+	30065053	0	FVEG_07227	343	N4-(beta-N-acetylglucosaminyl)-L-asparaginase	Other glycan degradation	0	hydrolase activity [GO:0016787]
11416_g	0.78	3.385	0.007	XP_018753154	chromosome 8	NC_031682.1	1622032	1622648	-	30065052	0	FVEG_07226	190	hypothetical protein FVEG_07226	0	0	0
11417_g	0.608	1.446	0.003	XP_018753153	chromosome 8	NC_031682.1	1623374	1625160	-	30065051	0	FVEG_07225	580	phosphatidylinositol glycan, class T	Glycosylphosphatidylinositol (GPI)-anchor biosynthesis ; Metabolic pathways	0	GPI-anchor transamidase complex [GO:0042765]; attachment of GPI anchor to protein [GO:0016255]
11421_g	0.896	5.655	0.011	XP_018753149	0	0	0	0	0	0	0	0	0	hypothetical protein	0	0	0
11442_g	0.81	3.682	0.007	XP_018753124	chromosome 8	NC_031682.1	1677351	1678106	-	30065030	0	FVEG_07204	251	hypothetical protein FVEG_07204	0	0	0
11447_g	0.559	1.234	0.002	XP_018753118	chromosome 8	NC_031682.1	1687889	1689226	-	30065024	0	FVEG_07198	445	hypothetical protein FVEG_07198	0	0	metallocarboxypeptidase activity [GO:0004181]; zinc ion binding [GO:0008270]
11452_g	0.502	1.566	0.003	XP_018753104	chromosome 8	NC_031682.1	1706451	1707289	+	30065018	0	FVEG_07192	264	hypothetical protein FVEG_07192	0	0	0
11452_g	0.502	1.566	0.003	XP_018753104	chromosome 8	NC_031682.1	1706451	1707289	+	30065018	0	FVEG_07192	264	hypothetical protein FVEG_07192	0	0	0
11470_g	0.811	3.521	0.007	XP_018753080	chromosome 8	NC_031682.1	1755028	1755636	+	30065004	0	FVEG_07174	202	hypothetical protein FVEG_07174	0	0	0
11471_g	0.705	2.033	0.004	XP_018753079	chromosome 8	NC_031682.1	1755925	1757017	-	30065003	0	FVEG_07173	347	hypothetical protein FVEG_07173	0	0	carboxylic ester hydrolase activity [GO:0052689]
11472_g	0.938	6.603	0.013	XP_018753078	chromosome 8	NC_031682.1	1757630	1758118	-	30065002	0	FVEG_07172	145	hypothetical protein FVEG_07172	0	0	extracellular region [GO:0005576]
11473_g	0.792	3.248	0.006	XP_018753077	chromosome 8	NC_031682.1	1759079	1759690	+	30065001	0	FVEG_07171	203	hypothetical protein FVEG_07171	0	0	0
11475_g	0.929	6.374	0.013	XP_018753074	chromosome 8	NC_031682.1	1765237	1765794	+	30064998	0	FVEG_07168	185	hypothetical protein FVEG_07168	0	0	0
11476_g	0.754	2.572	0.005	XP_018753073	chromosome 8	NC_031682.1	1766285	1768081	-	30064997	0	FVEG_07167	562	hypothetical protein FVEG_07167	0	0	FAD binding [GO:0071949]; oxidoreductase activity [GO:0016491]
11477_g	0.676	2.398	0.005	XP_018753072	chromosome 8	NC_031682.1	1769934	1771476	+	30064996	0	FVEG_07166	460	hypothetical protein FVEG_07166	0	0	anchored component of membrane [GO:0031225]; cell wall [GO:0005618]; integral component of membrane [GO:0016021]
11496_g	0.311	1.167	0.002	XP_018762412	chromosome 8	NC_031682.1	1828040	1829783	+	30071273	0	FVEG_13975	549	hypothetical protein FVEG_13975	0	0	integral component of membrane [GO:0016021]; transmembrane transporter activity [GO:0022857]
11509_g	0.934	6.867	0.014	XP_018762399	chromosome 8	NC_031682.1	1853400	1853884	-	30071264	0	FVEG_13966	142	hypothetical protein FVEG_13966	0	0	0
11512_g	0.893	5.606	0.011	XP_018762396	chromosome 8	NC_031682.1	1859585	1859968	-	30071262	0	FVEG_13964	127	hypothetical protein FVEG_13964	0	0	extracellular region [GO:0005576]; pathogenesis [GO:0009405]
11518_g	0.677	1.818	0.004	XP_018762390	chromosome 8	NC_031682.1	1872467	1873852	-	30071257	0	FVEG_13959	461	hypothetical protein FVEG_13959	0	0	0
11519_g	0.386	0.74	0.001	XP_018762389	chromosome 8	NC_031682.1	1874577	1875526	-	30071256	0	FVEG_13958	298	hypothetical protein FVEG_13958	Biosynthesis of cofactors	0	integral component of membrane [GO:0016021]; oxidoreductase activity [GO:0016491]
11520_g	0.775	3.096	0.006	XP_018762387	chromosome 8	NC_031682.1	1877831	1878996	-	30071254	0	FVEG_13956	336	hypothetical protein FVEG_13956	Pentose and glucuronate interconversions ; Metabolic pathways	0	extracellular region [GO:0005576]; lyase activity [GO:0016829]; polysaccharide catabolic process [GO:0000272]
11530_g	0.843	4.11	0.008	XP_018762376	chromosome 8	NC_031682.1	1903042	1904383	-	30071249	0	FVEG_13949	429	hypothetical protein FVEG_13949	0	0	cis-stilbene-oxide hydrolase activity [GO:0033961]
11531_g	0.68	1.88	0.004	XP_018762375	chromosome 8	NC_031682.1	1905287	1906006	+	30071248	0	FVEG_13948	239	hypothetical protein FVEG_13948	0	0	0
1155_g	0.518	1.279	0.003	XP_018743354	chromosome 1	NC_031675.1	3533638	3534428	+	30059233	0	FVEG_00899	194	golgi apparatus membrane protein TVP23	0	0	Golgi membrane [GO:0000139]; integral component of membrane [GO:0016021]
11562_g	0.755	2.683	0.005	XP_018762346	chromosome 8	NC_031682.1	1956893	1958736	-	30071226	0	FVEG_13926	542	hypothetical protein FVEG_13926	0	0	0
11563_g	0.245	0.469	0.001	XP_018762345	chromosome 8	NC_031682.1	1960107	1961521	+	30071225	0	FVEG_13925	354	hypothetical protein FVEG_13925	0	0	integral component of membrane [GO:0016021]
11564_g	0.734	2.426	0.005	XP_018762344	chromosome 8	NC_031682.1	1961578	1963220	-	30071224	0	FVEG_13924	515	hypothetical protein FVEG_13924	0	0	carboxylic ester hydrolase activity [GO:0052689]; metal ion binding [GO:0046872]
11567_g	0.907	5.878	0.012	XP_037208079	0	0	0	0	0	0	0	0	0	uncharacterized protein	0	0	0
11577_g	0.846	4.369	0.009	XP_041684771	0	0	0	0	0	0	0	0	0	uncharacterized protein	0	0	0
11579_g	0.964	7.326	0.015	XP_018762329	chromosome 8	NC_031682.1	1988639	1990618	-	30071214	0	FVEG_13912	640	hypothetical protein FVEG_13912	0	0	0
11593_g	0.912	5.901	0.012	XP_018762316	chromosome 8	NC_031682.1	2015190	2015513	-	30071204	0	FVEG_13902	107	hypothetical protein FVEG_13902	0	0	0
11598_g	0.614	1.423	0.003	XP_018762309	chromosome 8	NC_031682.1	2030425	2031823	+	30071200	0	FVEG_13897	448	hypothetical protein FVEG_13897	0	0	lyase activity [GO:0016829]
11607_g	0.696	2.008	0.004	XP_018762301	chromosome 8	NC_031682.1	2045545	2046492	-	30071192	0	FVEG_13889	315	hypothetical protein FVEG_13889	0	0	hydrolase activity [GO:0016787]
11610_g	0.119	0.244	0	XP_036535559	0	0	0	0	0	0	0	0	0	myosin light chain kinase smooth muscle	0	0	0
11611_g	0.488	0.968	0.002	XP_018762295	chromosome 8	NC_031682.1	2062689	2064363	-	30071190	0	FVEG_13886	522	hypothetical protein FVEG_13886	0	0	0
11618_g	0.362	0.681	0.001	XP_018762287	chromosome 8	NC_031682.1	2080149	2081873	+	30071184	0	FVEG_13880	521	hypothetical protein FVEG_13880	0	0	heme binding [GO:0020037]; iron ion binding [GO:0005506]; monooxygenase activity [GO:0004497]; oxidoreductase activity, acting on paired donors, with incorporation or reduction of molecular oxygen [GO:0016705]
11619_g	0.974	7.226	0.014	XP_018762286	chromosome 8	NC_031682.1	2082442	2083185	+	30074519	0	FVEG_17643	247	hypothetical protein FVEG_17643	0	0	0
11620_g	0.774	3.344	0.007	XP_018762285	chromosome 8	NC_031682.1	2083604	2084539	+	30074518	0	FVEG_17642	311	hypothetical protein FVEG_17642	0	0	0
11622_g	0.916	6.155	0.012	XP_018762282	chromosome 8	NC_031682.1	2092019	2092834	-	30071182	0	FVEG_13877	271	hypothetical protein FVEG_13877	0	0	hydrolase activity, acting on glycosyl bonds [GO:0016798]
11628_g	0.866	4.885	0.01	XP_018762276	chromosome 8	NC_031682.1	2105371	2105844	+	30071178	0	FVEG_13872	157	hypothetical protein FVEG_13872	0	0	0
11634_g	0.809	3.603	0.007	XP_018762266	chromosome 8	NC_031682.1	2127791	2128189	-	30071172	0	FVEG_13865	132	hypothetical protein FVEG_13865	0	0	extracellular region [GO:0005576]; pathogenesis [GO:0009405]
11640_g	0.566	1.235	0.002	XP_018762261	chromosome 8	NC_031682.1	2134769	2136499	-	30071170	0	FVEG_13862	496	hypothetical protein FVEG_13862	0	0	aminopeptidase activity [GO:0004177]; metal ion binding [GO:0046872]; metalloexopeptidase activity [GO:0008235]
11642_g	0.611	1.417	0.003	XP_037208148	0	0	0	0	0	0	0	0	0	ankyrin-2	0	0	0
11648_g	0.896	5.582	0.011	XP_018762246	chromosome 8	NC_031682.1	2158034	2158594	+	30071163	0	FVEG_13853	186	hypothetical protein FVEG_13853	0	0	0
1165_g	0.364	0.874	0.002	XP_018743338	chromosome 1	NC_031675.1	3567198	3569731	-	30059225	0	FVEG_00891	749	dolichyl-diphosphooligosaccharide-protein glycosyltransferase	N-Glycan biosynthesis ; Various types of N-glycan biosynthesis ; Metabolic pathways ; Protein processing in endoplasmic reticulum	PATHWAY: Protein modification; protein glycosylation. {ECO:0000256|ARBA:ARBA00004922}.	integral component of membrane [GO:0016021]; dolichyl-diphosphooligosaccharide-protein glycotransferase activity [GO:0004579]; metal ion binding [GO:0046872]; protein glycosylation [GO:0006486]
11652_g	0.522	1.079	0.002	XP_018762242	chromosome 8	NC_031682.1	2169935	2171736	+	30071159	0	FVEG_13849	582	glucoamylase	Starch and sucrose metabolism ; Metabolic pathways	0	glucan 1,4-alpha-glucosidase activity [GO:0004339]; starch binding [GO:2001070]; polysaccharide catabolic process [GO:0000272]
11653_g	0.659	1.7	0.003	XP_018762240	chromosome 8	NC_031682.1	2172291	2175092	-	30071158	0	FVEG_13848	897	hypothetical protein FVEG_13848	0	0	0
11654_g	0.769	2.733	0.005	XP_037199918	0	0	0	0	0	0	0	0	0	uncharacterized protein	0	0	0
11663_g	0.878	5.389	0.011	XP_018762230	chromosome 8	NC_031682.1	2192143	2193039	-	30071150	0	FVEG_13840	298	hypothetical protein FVEG_13840	0	0	0
11668_g	0.776	2.815	0.006	XP_018761497	chromosome 8	NC_031682.1	2211688	2213099	-	30070683	0	FVEG_13325	452	hypothetical protein FVEG_13325	0	0	serine-type peptidase activity [GO:0008236]
11671_g	0.625	1.498	0.003	XP_018761500	chromosome 8	NC_031682.1	2219714	2221281	-	30070686	0	FVEG_13328	449	hypothetical protein FVEG_13328	0	0	hydrolase activity, hydrolyzing O-glycosyl compounds [GO:0004553]; carbohydrate metabolic process [GO:0005975]
11682_g	0.425	0.804	0.002	XP_018761512	chromosome 8	NC_031682.1	2248198	2249169	-	30070695	0	FVEG_13337	323	hypothetical protein FVEG_13337	0	0	structural constituent of cell wall [GO:0005199]; fungal-type cell wall organization [GO:0031505]
11684_g	0.515	1.052	0.002	XP_018761514	chromosome 8	NC_031682.1	2254324	2256009	+	30070697	0	FVEG_13339	561	hypothetical protein FVEG_13339	Glycerophospholipid metabolism	0	hydrolase activity [GO:0016787]
11688_g	0.641	1.617	0.003	XP_018761519	chromosome 8	NC_031682.1	2263584	2264622	-	30070701	0	FVEG_13343	328	endo-1,4-beta-xylanase C	0	0	endo-1,4-beta-xylanase activity [GO:0031176]; xylan catabolic process [GO:0045493]
11689_g	0.264	0.498	0.001	XP_018761520	chromosome 8	NC_031682.1	2268508	2269596	+	30070702	0	FVEG_13344	362	hypothetical protein FVEG_13344	0	0	extracellular region [GO:0005576]
11691_g	0.504	1.011	0.002	XP_018761522	chromosome 8	NC_031682.1	2275982	2276581	-	30070704	0	FVEG_13346	199	hypothetical protein FVEG_13346	0	0	0
11695_g	0.435	0.831	0.002	XP_018761527	chromosome 8	NC_031682.1	2288518	2289373	-	30070706	0	FVEG_13350	268	hypothetical protein FVEG_13350	0	0	pathogenesis [GO:0009405]
117_g	0.574	1.331	0.003	XP_018761999	chromosome 10	NC_031684.1	420717	422455	+	30071075	0	FVEG_13755	510	hypothetical protein FVEG_13755	0	0	integral component of membrane [GO:0016021]; heme binding [GO:0020037]; iron ion binding [GO:0005506]; monooxygenase activity [GO:0004497]; oxidoreductase activity, acting on paired donors, with incorporation or reduction of molecular oxygen [GO:0016705]
11700_g	0.815	3.645	0.007	XP_018761531	chromosome 8	NC_031682.1	2297102	2297350	-	30070709	0	FVEG_13353	82	hypothetical protein FVEG_13353	0	0	0
11703_g	0.801	4.69	0.009	XP_018761535	chromosome 8	NC_031682.1	2302965	2303977	+	30070712	0	FVEG_13356	320	hypothetical protein FVEG_13356	0	0	0
11706_g	0.668	1.801	0.004	XP_018761538	0	0	0	0	0	0	0	0	0	hypothetical protein	0	0	0
11707_g	0.843	4.263	0.009	XP_018761540	chromosome 8	NC_031682.1	2314198	2315469	+	30070717	0	FVEG_13361	423	hypothetical protein FVEG_13361	0	0	Golgi membrane [GO:0000139]; integral component of membrane [GO:0016021]; transferase activity, transferring glycosyl groups [GO:0016757]; GPI anchor biosynthetic process [GO:0006506]
11713_g	0.833	3.893	0.008	XP_018761545	chromosome 8	NC_031682.1	2322977	2324014	+	30070720	0	FVEG_13364	345	hypothetical protein FVEG_13364	0	0	0
11715_g	0.69	1.917	0.004	XP_018761547	chromosome 8	NC_031682.1	2327709	2328742	+	30070722	0	FVEG_13366	328	hypothetical protein FVEG_13366	0	0	0
11729_g	0.906	5.977	0.012	XP_018761561	chromosome 8	NC_031682.1	2358460	2358937	+	30070734	0	FVEG_13380	142	hypothetical protein FVEG_13380	0	0	0
11730_g	0.627	1.656	0.003	XP_018761562	chromosome 8	NC_031682.1	2359221	2360855	-	30070735	0	FVEG_13381	544	hypothetical protein FVEG_13381	0	0	FAD binding [GO:0071949]
11737_g	0.595	1.336	0.003	XP_018761571	chromosome 8	NC_031682.1	2373570	2374540	+	30070742	0	FVEG_13388	305	hypothetical protein FVEG_13388	0	0	oxidoreductase activity [GO:0016491]
11741_g	0.887	5.369	0.011	XP_018761574	chromosome 8	NC_031682.1	2378163	2380713	-	30070745	0	FVEG_13391	784	beta-glucosidase	Cyanoamino acid metabolism ; Starch and sucrose metabolism ; Metabolic pathways ; Biosynthesis of secondary metabolites	PATHWAY: Glycan metabolism. {ECO:0000256|ARBA:ARBA00004881}.; PATHWAY: Glycan metabolism; cellulose degradation. {ECO:0000256|ARBA:ARBA00004987, ECO:0000256|RuleBase:RU361161}.	beta-glucosidase activity [GO:0008422]; scopolin beta-glucosidase activity [GO:0102483]; cellulose catabolic process [GO:0030245]
11757_g	0.739	2.45	0.005	XP_018761588	chromosome 8	NC_031682.1	2408623	2411332	+	30070758	0	FVEG_13404	872	hypothetical protein FVEG_13404	0	0	cell wall [GO:0005618]; membrane [GO:0016020]; serine-type endopeptidase activity [GO:0004252]
11758_g	0.69	2.01	0.004	XP_018761589	chromosome 8	NC_031682.1	2411519	2413752	-	30070759	0	FVEG_13405	658	hypothetical protein FVEG_13405	0	0	copper ion binding [GO:0005507]; oxidoreductase activity [GO:0016491]
11784_g	0.787	2.999	0.006	XP_018761619	chromosome 8	NC_031682.1	2462851	2463903	-	30070778	0	FVEG_13426	350	alpha-N-arabinofuranosidase	0	0	hydrolase activity, hydrolyzing O-glycosyl compounds [GO:0004553]; carbohydrate metabolic process [GO:0005975]
11791_g	0.895	5.555	0.011	XP_018761626	chromosome 8	NC_031682.1	2478860	2479739	+	30070785	0	FVEG_13433	275	hypothetical protein FVEG_13433	0	0	metallopeptidase activity [GO:0008237]
11795_g	0.783	3.127	0.006	XP_018761630	chromosome 8	NC_031682.1	2490022	2494756	+	30074400	0	FVEG_17524	1254	hypothetical protein FVEG_17524	0	0	0
11806_g	0.588	1.626	0.003	XP_018761640	chromosome 8	NC_031682.1	2511592	2512314	+	30070796	0	FVEG_13447	240	hypothetical protein FVEG_13447	0	0	0
11809_g	0.909	5.944	0.012	XP_018761643	chromosome 8	NC_031682.1	2519136	2520834	+	30070799	0	FVEG_13450	502	hypothetical protein FVEG_13450	0	0	FAD binding [GO:0071949]; oxidoreductase activity [GO:0016491]
11814_g	0.637	1.547	0.003	XP_018761648	chromosome 8	NC_031682.1	2526233	2527147	+	30070803	0	FVEG_13454	252	hypothetical protein FVEG_13454	0	0	0
11814_g	0.637	1.547	0.003	XP_018761648	chromosome 8	NC_031682.1	2526233	2527147	+	30070803	0	FVEG_13454	252	hypothetical protein FVEG_13454	0	0	0
11816_g	0.81	3.823	0.008	XP_018761650	chromosome 8	NC_031682.1	2528698	2529147	+	30070805	0	FVEG_13456	114	hypothetical protein FVEG_13456	0	0	0
1182_g	0.618	2.312	0.005	XP_018743316	chromosome 1	NC_031675.1	3611447	3612293	-	30059210	0	FVEG_00876	262	hypothetical protein FVEG_00876	0	0	0
11820_g	0.961	7.335	0.015	XP_018761654	chromosome 8	NC_031682.1	2539520	2540074	+	30070809	0	FVEG_13460	184	hypothetical protein FVEG_13460	0	0	integral component of membrane [GO:0016021]
11832_g	0.598	1.749	0.003	XP_018761669	chromosome 8	NC_031682.1	2564494	2565861	+	30070820	0	FVEG_13471	439	hypothetical protein FVEG_13471	0	0	0
11844_g	0.613	1.788	0.004	XP_018761683	chromosome 8	NC_031682.1	2591958	2592371	-	30070832	0	FVEG_13483	120	hypothetical protein FVEG_13483	0	0	0
11845_g	0.687	1.929	0.004	XP_018761684	chromosome 8	NC_031682.1	2594172	2595608	+	30070833	0	FVEG_13484	468	hypothetical protein FVEG_13484	0	0	extracellular region [GO:0005576]; polygalacturonase activity [GO:0004650]; carbohydrate metabolic process [GO:0005975]; cell wall organization [GO:0071555]
11846_g	0.904	5.688	0.011	XP_018761685	chromosome 8	NC_031682.1	2595968	2597501	-	30070834	0	FVEG_13485	473	hypothetical protein FVEG_13485	0	0	integral component of membrane [GO:0016021]; oxidoreductase activity [GO:0016491]; ion transport [GO:0006811]
11852_g	0.578	1.52	0.003	XP_018761690	chromosome 8	NC_031682.1	2614312	2615632	-	30070838	0	FVEG_13491	363	hypothetical protein FVEG_13491	0	0	integral component of membrane [GO:0016021]
11856_g	0.822	3.708	0.007	XP_018761694	chromosome 8	NC_031682.1	2622105	2622455	+	30070842	0	FVEG_13495	116	hypothetical protein FVEG_13495	0	0	0
11857_g	0.528	1.166	0.002	XP_041690147	0	0	0	0	0	0	0	0	0	uncharacterized protein	0	0	0
1186_g	0.324	0.611	0.001	XP_018743312	chromosome 1	NC_031675.1	3624451	3625801	-	30059206	0	FVEG_00872	433	hypothetical protein FVEG_00872	0	0	0
11860_g	0.798	3.499	0.007	XP_018761697	chromosome 8	NC_031682.1	2628041	2628659	+	30070845	0	FVEG_13498	169	hypothetical protein FVEG_13498	0	0	0
11862_g	0.754	2.683	0.005	XP_018761699	chromosome 8	NC_031682.1	2634608	2637148	+	30070846	0	FVEG_13501	846	hypothetical protein FVEG_13501	0	0	integral component of membrane [GO:0016021]; sulfuric ester hydrolase activity [GO:0008484]
11862_g	0.754	2.683	0.005	XP_018761699	chromosome 8	NC_031682.1	2634608	2637148	+	30070846	0	FVEG_13501	846	hypothetical protein FVEG_13501	0	0	integral component of membrane [GO:0016021]; sulfuric ester hydrolase activity [GO:0008484]
11864_g	0.798	3.169	0.006	XP_018761701	chromosome 8	NC_031682.1	2641989	2642762	+	30070847	0	FVEG_13504	257	hypothetical protein FVEG_13504	0	0	extracellular region [GO:0005576]
11867_g	0.566	1.225	0.002	XP_018761704	chromosome 8	NC_031682.1	2646620	2647781	-	30070850	0	FVEG_13507	354	dTDP-glucose 4,6-dehydratase	0	0	dTDP-glucose 4,6-dehydratase activity [GO:0008460]; nucleotide-sugar metabolic process [GO:0009225]
11869_g	0.622	1.476	0.003	XP_018761706	chromosome 8	NC_031682.1	2649807	2650922	-	30070852	0	FVEG_13509	355	hypothetical protein FVEG_13509	0	0	integral component of membrane [GO:0016021]
11872_g	0.443	0.864	0.002	XP_018752324	chromosome 7	NC_031681.1	569276	570949	+	30064580	0	FVEG_06713	489	hypothetical protein FVEG_06713	0	0	integral component of membrane [GO:0016021]; heme binding [GO:0020037]; iron ion binding [GO:0005506]; oxidoreductase activity, acting on paired donors, with incorporation or reduction of molecular oxygen [GO:0016705]
11873_g	0.713	3.414	0.007	XP_018761713	chromosome 8	NC_031682.1	2661042	2661401	+	30070855	0	FVEG_13513	119	hypothetical protein FVEG_13513	0	0	0
11876_g	0.734	2.429	0.005	XP_018761716	chromosome 8	NC_031682.1	2666390	2667717	-	30070858	0	FVEG_13516	374	polygalacturonase	Pentose and glucuronate interconversions ; Metabolic pathways	0	extracellular region [GO:0005576]; polygalacturonase activity [GO:0004650]; carbohydrate metabolic process [GO:0005975]; cell wall organization [GO:0071555]
11880_g	0.602	1.538	0.003	XP_018761720	chromosome 8	NC_031682.1	2677913	2679235	-	30070862	0	FVEG_13520	362	hypothetical protein FVEG_13520	0	0	integral component of membrane [GO:0016021]
11881_g	0.798	3.889	0.008	XP_018761721	chromosome 8	NC_031682.1	2681048	2681760	-	30070863	0	FVEG_13521	145	hypothetical protein FVEG_13521	0	0	integral component of membrane [GO:0016021]
11883_g	0.6	1.377	0.003	XP_018761723	chromosome 8	NC_031682.1	2684756	2685701	+	30070864	0	FVEG_13522	297	hypothetical protein FVEG_13522	0	0	extracellular region [GO:0005576]; carboxylic ester hydrolase activity [GO:0052689]; xylan catabolic process [GO:0045493]
11886_g	0.97	7.182	0.014	XP_018761727	chromosome 8	NC_031682.1	2692895	2693338	+	30070867	0	FVEG_13525	147	hypothetical protein FVEG_13525	0	0	integral component of membrane [GO:0016021]
11894_g	0.687	1.908	0.004	XP_018761734	chromosome 8	NC_031682.1	2705774	2707436	-	30070873	0	FVEG_13531	504	hypothetical protein FVEG_13531	Ascorbate and aldarate metabolism ; Metabolic pathways ; Biosynthesis of cofactors	PATHWAY: Cofactor biosynthesis; D-erythroascorbate biosynthesis; dehydro-D-arabinono-1,4-lactone from D-arabinose: step 2/2. {ECO:0000256|ARBA:ARBA00005083}.	mitochondrial membrane [GO:0031966]; D-arabinono-1,4-lactone oxidase activity [GO:0003885]; FAD binding [GO:0071949]
11896_g	0.774	3.164	0.006	XP_018761737	chromosome 8	NC_031682.1	2710145	2710860	+	30070876	0	FVEG_13534	221	hypothetical protein FVEG_13534	0	0	hydrolase activity [GO:0016787]
11896_g	0.774	3.164	0.006	XP_018761737	chromosome 8	NC_031682.1	2710145	2710860	+	30070876	0	FVEG_13534	221	hypothetical protein FVEG_13534	0	0	hydrolase activity [GO:0016787]
11906_g	0.428	0.821	0.002	XP_018761748	chromosome 8	NC_031682.1	2734130	2738438	-	30074422	0	FVEG_17546	1344	hypothetical protein FVEG_17546	Amino sugar and nucleotide sugar metabolism ; Metabolic pathways	0	extracellular region [GO:0005576]; chitin binding [GO:0008061]; chitinase activity [GO:0004568]; chitin catabolic process [GO:0006032]; polysaccharide catabolic process [GO:0000272]
1191_g	0.691	2.003	0.004	XP_018743302	chromosome 1	NC_031675.1	3648183	3649647	+	30059199	0	FVEG_00865	470	acid phosphatase	0	0	integral component of membrane [GO:0016021]
11912_g	0.825	3.649	0.007	XP_018761756	chromosome 8	NC_031682.1	2752102	2753186	+	30070887	0	FVEG_13549	344	hypothetical protein FVEG_13549	0	0	0
11915_g	0.827	3.873	0.008	XP_018761760	chromosome 8	NC_031682.1	2761459	2762541	-	30070889	0	FVEG_13553	360	hypothetical protein FVEG_13553	0	0	0
11916_g	0.368	0.686	0.001	XP_018761761	chromosome 8	NC_031682.1	2763499	2765193	-	30070890	0	FVEG_13554	564	hypothetical protein FVEG_13554	0	0	galactosylceramidase activity [GO:0004336]; glucosylceramidase activity [GO:0004348]; galactosylceramide catabolic process [GO:0006683]
11917_g	0.81	3.341	0.007	XP_018761762	chromosome 8	NC_031682.1	2767569	2769798	+	30070891	0	FVEG_13555	724	acid phosphatase	0	0	acid phosphatase activity [GO:0003993]; metal ion binding [GO:0046872]
11918_g	0.869	5.083	0.01	XP_018761763	chromosome 8	NC_031682.1	2770317	2770970	+	30070893	0	FVEG_13557	217	hypothetical protein FVEG_13557	0	0	0
11918_g	0.869	5.083	0.01	XP_018761763	chromosome 8	NC_031682.1	2770317	2770970	+	30070893	0	FVEG_13557	217	hypothetical protein FVEG_13557	0	0	0
11921_g	0.269	0.716	0.001	XP_018761767	chromosome 8	NC_031682.1	2776658	2778045	-	30070894	0	FVEG_13559	307	hypothetical protein FVEG_13559	0	0	integral component of membrane [GO:0016021]
11930_g	0.737	2.864	0.006	XP_018761775	chromosome 8	NC_031682.1	2794445	2795450	-	30070901	0	FVEG_13566	297	hypothetical protein FVEG_13566	0	0	integral component of membrane [GO:0016021]
11931_g	0.709	2.317	0.005	XP_018761776	chromosome 8	NC_031682.1	2796766	2798300	-	30070902	0	FVEG_13567	492	hypothetical protein FVEG_13567	0	0	integral component of membrane [GO:0016021]; transmembrane transporter activity [GO:0022857]
11935_g	0.442	0.988	0.002	XP_018761779	chromosome 8	NC_031682.1	2808758	2809998	-	30070905	0	FVEG_13570	380	hypothetical protein FVEG_13570	0	0	integral component of membrane [GO:0016021]
11938_g	0.166	0.338	0.001	XP_018761782	0	0	0	0	0	0	0	0	0	hypothetical protein	0	0	0
11943_g	0.722	2.207	0.004	XP_018761787	chromosome 8	NC_031682.1	2830555	2832012	+	30070912	0	FVEG_13578	485	hypothetical protein FVEG_13578	0	0	glucosylceramidase activity [GO:0004348]; sphingolipid metabolic process [GO:0006665]
11946_g	0.586	0.769	0.002	XP_018761790	chromosome 8	NC_031682.1	2836491	2838795	-	30070915	0	FVEG_13581	746	hypothetical protein FVEG_13581	0	0	0
11946_g	0.586	0.769	0.002	XP_018761790	chromosome 8	NC_031682.1	2836491	2838795	-	30070915	0	FVEG_13581	746	hypothetical protein FVEG_13581	0	0	0
11951_g	0.613	1.479	0.003	XP_018761794	chromosome 8	NC_031682.1	2850621	2852312	+	30070918	0	FVEG_13584	545	hypothetical protein FVEG_13584	0	0	phosphoric diester hydrolase activity [GO:0008081]; lipid metabolic process [GO:0006629]
11951_g	0.613	1.479	0.003	XP_018761794	chromosome 8	NC_031682.1	2850621	2852312	+	30070918	0	FVEG_13584	545	hypothetical protein FVEG_13584	0	0	phosphoric diester hydrolase activity [GO:0008081]; lipid metabolic process [GO:0006629]
11954_g	0.705	2.172	0.004	XP_036530838	0	0	0	0	0	0	0	0	0	cellulose-binding GDSL lipase acylhydrolase	0	0	0
11957_g	0.434	0.837	0.002	XP_018758347	chromosome 9	NC_031683.1	17588	20428	+	30068510	0	FVEG_10964	926	hypothetical protein FVEG_10964	0	0	0
11966_g	0.641	1.874	0.004	XP_018758354	chromosome 9	NC_031683.1	36622	38609	+	30068516	0	FVEG_10972	605	hypothetical protein FVEG_10972	0	0	0
11970_g	0.354	0.677	0.001	XP_037210504	0	0	0	0	0	0	0	0	0	GAL4-transcription factor	0	0	0
11974_g	0.712	2.176	0.004	XP_018758369	chromosome 9	NC_031683.1	58102	59553	-	30068521	0	FVEG_10979	467	hypothetical protein FVEG_10979	0	0	0
11976_g	0.173	0.372	0.001	XP_018758372	chromosome 9	NC_031683.1	60286	61598	-	30068522	0	FVEG_10980	380	hypothetical protein FVEG_10980	0	0	integral component of membrane [GO:0016021]
11976_g	0.173	0.372	0.001	XP_018758372	chromosome 9	NC_031683.1	60286	61598	-	30068522	0	FVEG_10980	380	hypothetical protein FVEG_10980	0	0	integral component of membrane [GO:0016021]
11987_g	0.803	3.425	0.007	XP_018758384	chromosome 9	NC_031683.1	90629	91822	+	30073822	0	FVEG_16946	365	hypothetical protein FVEG_16946	0	0	0
11993_g	0.72	2.192	0.004	XP_018758392	chromosome 9	NC_031683.1	107178	108995	-	30068538	0	FVEG_10996	550	hypothetical protein FVEG_10996	0	0	0
12008_g	0.958	7.041	0.014	XP_018758408	chromosome 9	NC_031683.1	141470	142414	+	30068553	0	FVEG_11011	314	hypothetical protein FVEG_11011	0	0	cell surface [GO:0009986]
12011_g	0.952	7.196	0.014	XP_018758411	chromosome 9	NC_031683.1	147492	147908	+	30068556	0	FVEG_11014	138	hypothetical protein FVEG_11014	0	0	0
12015_g	0.834	4.105	0.008	XP_018758417	chromosome 9	NC_031683.1	157427	157856	-	30068560	0	FVEG_11018	124	hypothetical protein FVEG_11018	0	0	0
12028_g	0.761	2.621	0.005	XP_018758432	chromosome 9	NC_031683.1	190022	191341	+	30068571	0	FVEG_11031	439	hypothetical protein FVEG_11031	0	0	0
12031_g	0.527	1.368	0.003	XP_018758435	chromosome 9	NC_031683.1	196052	197326	+	30068574	0	FVEG_11034	424	hypothetical protein FVEG_11034	0	0	oxidoreductase activity [GO:0016491]
12037_g	0.781	3.106	0.006	XP_018758439	chromosome 9	NC_031683.1	210336	211616	+	30073828	0	FVEG_16952	404	hypothetical protein FVEG_16952	0	0	integral component of membrane [GO:0016021]; phosphoric diester hydrolase activity [GO:0008081]; lipid metabolic process [GO:0006629]
12044_g	0.319	0.632	0.001	XP_018758447	chromosome 9	NC_031683.1	228204	230147	+	30068581	0	FVEG_11041	571	hypothetical protein FVEG_11041	0	0	integral component of membrane [GO:0016021]
12060_g	0.893	5.522	0.011	XP_018758460	chromosome 9	NC_031683.1	270520	270873	+	30068591	0	FVEG_11053	117	hypothetical protein FVEG_11053	0	0	0
12067_g	0.934	6.685	0.013	XP_018758469	chromosome 9	NC_031683.1	288273	289324	+	30068599	0	FVEG_11061	300	carbonic anhydrase	0	0	carbonate dehydratase activity [GO:0004089]; zinc ion binding [GO:0008270]
12068_g	0.531	1.143	0.002	XP_018758470	chromosome 9	NC_031683.1	290246	291120	-	30068600	0	FVEG_11062	274	hypothetical protein FVEG_11062	0	0	integral component of membrane [GO:0016021]
12070_g	0.834	3.906	0.008	XP_018758472	chromosome 9	NC_031683.1	294560	296171	-	30068602	0	FVEG_11064	468	hypothetical protein FVEG_11064	0	0	integral component of membrane [GO:0016021]; mannan endo-1,6-alpha-mannosidase activity [GO:0008496]; carbohydrate catabolic process [GO:0016052]
12071_g	0.911	6.077	0.012	XP_018758473	chromosome 9	NC_031683.1	299046	299489	-	30068603	0	FVEG_11065	147	hypothetical protein FVEG_11065	0	0	0
12083_g	0.618	1.79	0.004	XP_018758482	chromosome 9	NC_031683.1	320218	320901	-	30068609	0	FVEG_11073	227	hypothetical protein FVEG_11073	0	0	integral component of membrane [GO:0016021]
12083_g	0.618	1.79	0.004	XP_018758482	chromosome 9	NC_031683.1	320218	320901	-	30068609	0	FVEG_11073	227	hypothetical protein FVEG_11073	0	0	integral component of membrane [GO:0016021]
12093_g	0.715	2.215	0.004	XP_018758496	chromosome 9	NC_031683.1	339652	340971	+	30068619	0	FVEG_11083	439	hypothetical protein FVEG_11083	0	0	extracellular region [GO:0005576]; aspartic-type endopeptidase activity [GO:0004190]
12097_g	0.718	2.176	0.004	XP_018758500	chromosome 9	NC_031683.1	358476	359327	+	30068623	0	FVEG_11087	283	hypothetical protein FVEG_11087	0	0	0
12102_g	0.909	6.045	0.012	XP_018758506	chromosome 9	NC_031683.1	383988	385167	-	30068629	0	FVEG_11094	360	hypothetical protein FVEG_11094	0	0	0
12112_g	0.334	0.651	0.001	XP_018758520	chromosome 9	NC_031683.1	404883	405704	+	30068638	0	FVEG_11103	273	hypothetical protein FVEG_11103	0	0	0
12116_g	0.398	1.139	0.002	XP_018758524	chromosome 9	NC_031683.1	415378	416951	-	30068642	0	FVEG_11107	490	hypothetical protein FVEG_11107	0	0	0
1212_g	0.757	2.095	0.004	XP_018743266	chromosome 1	NC_031675.1	3707850	3708215	+	30059182	0	FVEG_00846	121	hypothetical protein FVEG_00846	0	0	0
12121_g	0.581	1.326	0.003	XP_018758532	chromosome 9	NC_031683.1	430800	432677	+	30068649	0	FVEG_11114	625	hypothetical protein FVEG_11114	0	0	integral component of membrane [GO:0016021]
12122_g	0.852	4.836	0.01	XP_018758533	chromosome 9	NC_031683.1	432949	433827	+	30068650	0	FVEG_11115	292	hypothetical protein FVEG_11115	0	0	0
12123_g	0.266	0.508	0.001	XP_018758534	chromosome 9	NC_031683.1	434033	435289	-	30073843	0	FVEG_16967	381	hypothetical protein FVEG_16967	0	0	integral component of membrane [GO:0016021]
1213_g	0.317	0.694	0.001	XP_018743265	chromosome 1	NC_031675.1	3709197	3710632	+	30059181	0	FVEG_00845	416	hypothetical protein FVEG_00845	0	0	integral component of membrane [GO:0016021]
12134_g	0.578	1.257	0.003	XP_018758546	chromosome 9	NC_031683.1	474836	475971	+	30068660	0	FVEG_11125	360	hypothetical protein FVEG_11125	0	0	1-alkyl-2-acetylglycerophosphocholine esterase activity [GO:0003847]; lipid catabolic process [GO:0016042]
12135_g	0.755	2.61	0.005	XP_018758547	chromosome 9	NC_031683.1	476258	476980	-	30068661	0	FVEG_11126	240	hypothetical protein FVEG_11126	0	0	0
12135_g	0.755	2.61	0.005	XP_018758547	chromosome 9	NC_031683.1	476258	476980	-	30068661	0	FVEG_11126	240	hypothetical protein FVEG_11126	0	0	0
12136_g	0.754	2.584	0.005	XP_018758548	chromosome 9	NC_031683.1	477970	479666	-	30068662	0	FVEG_11127	515	hypothetical protein FVEG_11127	0	0	serine-type carboxypeptidase activity [GO:0004185]
12139_g	0.804	3.318	0.007	XP_018758552	0	0	0	0	0	0	0	0	0	hypothetical protein	0	0	0
12147_g	0.692	2.093	0.004	XP_018758560	chromosome 9	NC_031683.1	506233	507356	+	30068671	0	FVEG_11137	324	hypothetical protein FVEG_11137	Tyrosine metabolism ; Metabolic pathways ; Biosynthesis of secondary metabolites	0	oxidoreductase activity [GO:0016491]
12169_g	0.286	0.561	0.001	XP_018758582	chromosome 9	NC_031683.1	562135	563700	+	30068690	0	FVEG_11156	503	hypothetical protein FVEG_11156	0	0	integral component of membrane [GO:0016021]; transmembrane transporter activity [GO:0022857]
12181_g	0.953	7.236	0.014	XP_018758602	chromosome 9	NC_031683.1	596880	597308	-	30068704	0	FVEG_11170	142	hypothetical protein FVEG_11170	0	0	0
12184_g	0.726	2.344	0.005	XP_018758606	chromosome 9	NC_031683.1	607261	607923	-	30068707	0	FVEG_11173	220	hypothetical protein FVEG_11173	0	0	0
12184_g	0.726	2.344	0.005	XP_018758606	chromosome 9	NC_031683.1	607261	607923	-	30068707	0	FVEG_11173	220	hypothetical protein FVEG_11173	0	0	0
12188_g	0.786	2.984	0.006	XP_018758610	chromosome 9	NC_031683.1	618348	620353	+	30068711	0	FVEG_11177	601	arylsulfatase	Glycosaminoglycan degradation ; Metabolic pathways	0	arylsulfatase activity [GO:0004065]; phenol-containing compound metabolic process [GO:0018958]
12191_g	0.887	5.429	0.011	XP_018758618	chromosome 9	NC_031683.1	630838	631961	+	30073852	0	FVEG_16976	274	hypothetical protein FVEG_16976	0	PATHWAY: Secondary metabolite biosynthesis. {ECO:0000256|ARBA:ARBA00005179}.	integral component of membrane [GO:0016021]
12196_g	0.709	2.106	0.004	XP_018758629	chromosome 9	NC_031683.1	654306	656009	-	30068718	0	FVEG_11187	567	hypothetical protein FVEG_11187	0	0	0
122_g	0.538	1.151	0.002	XP_018756896	chromosome 1	NC_031675.1	307748	308128	-	30067479	0	FVEG_09845	126	hypothetical protein FVEG_09845	0	0	integral component of membrane [GO:0016021]
12202_g	0.166	0.336	0.001	XP_018758639	chromosome 9	NC_031683.1	676476	678070	+	30068726	0	FVEG_11195	514	protein OS-9	Protein processing in endoplasmic reticulum	0	endoplasmic reticulum membrane [GO:0005789]; carbohydrate binding [GO:0030246]
12204_g	0.964	7.309	0.015	XP_018758643	chromosome 9	NC_031683.1	685593	685997	-	30068728	0	FVEG_11197	115	hypothetical protein FVEG_11197	0	0	0
12205_g	0.748	2.669	0.005	XP_018758644	chromosome 9	NC_031683.1	688224	689815	+	30068729	0	FVEG_11198	497	hypothetical protein FVEG_11198	0	0	FAD binding [GO:0071949]; oxidoreductase activity [GO:0016491]
12232_g	0.634	1.566	0.003	XP_018758672	chromosome 9	NC_031683.1	749683	751329	+	30068749	0	FVEG_11221	530	hypothetical protein FVEG_11221	0	0	heme binding [GO:0020037]; metal ion binding [GO:0046872]; peroxidase activity [GO:0004601]; response to oxidative stress [GO:0006979]
12233_g	0.46	0.889	0.002	XP_018758673	chromosome 9	NC_031683.1	751512	752757	-	30068750	0	FVEG_11222	367	hypothetical protein FVEG_11222	Glycine, serine and threonine metabolism ; Penicillin and cephalosporin biosynthesis ; Arginine and proline metabolism ; D-Arginine and D-ornithine metabolism ; Metabolic pathways ; Biosynthesis of secondary metabolites ; Peroxisome	0	D-amino-acid oxidase activity [GO:0003884]; FAD binding [GO:0071949]; D-amino acid metabolic process [GO:0046416]
1224_g	0.658	1.943	0.004	XP_018743217	chromosome 1	NC_031675.1	3739308	3740717	+	30059170	0	FVEG_00834	454	hypothetical protein FVEG_00834	0	0	integral component of membrane [GO:0016021]
12241_g	0.716	2.136	0.004	XP_018758681	chromosome 9	NC_031683.1	785389	787953	+	30068757	0	FVEG_11232	854	hypothetical protein FVEG_11232	0	0	0
12242_g	0.734	2.303	0.005	XP_018758682	chromosome 9	NC_031683.1	788562	789557	+	30068758	0	FVEG_11233	331	hypothetical protein FVEG_11233	Pentose and glucuronate interconversions ; Metabolic pathways	0	extracellular region [GO:0005576]; lyase activity [GO:0016829]; polysaccharide catabolic process [GO:0000272]
12266_g	0.871	5.393	0.011	XP_018758715	chromosome 9	NC_031683.1	872729	873455	+	30068781	0	FVEG_11258	221	PTH2 family peptidyl-tRNA hydrolase	0	0	integral component of membrane [GO:0016021]; aminoacyl-tRNA hydrolase activity [GO:0004045]
12266_g	0.871	5.393	0.011	XP_018758715	chromosome 9	NC_031683.1	872729	873455	+	30068781	0	FVEG_11258	221	PTH2 family peptidyl-tRNA hydrolase	0	0	integral component of membrane [GO:0016021]; aminoacyl-tRNA hydrolase activity [GO:0004045]
12274_g	0.45	0.869	0.002	XP_018758726	chromosome 9	NC_031683.1	897611	899299	-	30068789	0	FVEG_11266	528	hypothetical protein FVEG_11266	0	0	aspartic-type endopeptidase activity [GO:0004190]
12276_g	0.109	0.228	0	XP_018758729	chromosome 9	NC_031683.1	904009	904738	+	30068791	0	FVEG_11268	203	hypothetical protein FVEG_11268	0	0	endoplasmic reticulum membrane [GO:0005789]; GET complex [GO:0043529]; integral component of membrane [GO:0016021]; tail-anchored membrane protein insertion into ER membrane [GO:0071816]
12277_g	0.562	1.451	0.003	XP_018758730	chromosome 9	NC_031683.1	905454	906625	+	30068792	0	FVEG_11269	357	hypothetical protein FVEG_11269	0	0	integral component of membrane [GO:0016021]
12280_g	0.564	1.443	0.003	XP_018758736	chromosome 9	NC_031683.1	914086	915149	+	30068796	0	FVEG_11273	320	hypothetical protein FVEG_11273	0	0	0
12283_g	0.883	5.189	0.01	XP_018758739	chromosome 9	NC_031683.1	920949	921800	-	30068799	0	FVEG_11276	283	hypothetical protein FVEG_11276	0	0	integral component of membrane [GO:0016021]
12290_g	0.801	3.243	0.006	XP_018758755	chromosome 9	NC_031683.1	946608	947765	+	30068807	0	FVEG_11284	367	hypothetical protein FVEG_11284	0	0	0
12298_g	0.758	2.622	0.005	XP_018758765	chromosome 9	NC_031683.1	962690	963376	-	30073872	0	FVEG_16996	228	hypothetical protein FVEG_16996	0	0	0
12298_g	0.758	2.622	0.005	XP_018758765	chromosome 9	NC_031683.1	962690	963376	-	30073872	0	FVEG_16996	228	hypothetical protein FVEG_16996	0	0	0
123_g	0.551	1.456	0.003	XP_018756895	chromosome 1	NC_031675.1	310340	310746	-	30067478	0	FVEG_09844	117	hypothetical protein FVEG_09844	0	0	0
12300_g	0.446	0.861	0.002	XP_018758767	chromosome 9	NC_031683.1	966500	967806	+	30068815	0	FVEG_11292	417	hypothetical protein FVEG_11292	0	0	FAD binding [GO:0071949]
1231_g	0.725	2.687	0.005	XP_018743209	chromosome 1	NC_031675.1	3756936	3757865	-	30059164	0	FVEG_00828	242	ATP synthase subunit 4, mitochondrial	Oxidative phosphorylation ; Metabolic pathways	0	mitochondrial proton-transporting ATP synthase complex, coupling factor F(o) [GO:0000276]; proton transmembrane transporter activity [GO:0015078]; ATP synthesis coupled proton transport [GO:0015986]
12320_g	0.251	0.508	0.001	XP_018758793	chromosome 9	NC_031683.1	1020110	1021223	-	30068831	0	FVEG_11308	349	hypothetical protein FVEG_11308	0	0	integral component of membrane [GO:0016021]; catalytic activity [GO:0003824]; molybdenum ion binding [GO:0030151]; pyridoxal phosphate binding [GO:0030170]
12330_g	0.76	2.607	0.005	XP_018758818	chromosome 9	NC_031683.1	1053796	1055265	+	30068840	0	FVEG_11317	454	hypothetical protein FVEG_11317	0	0	aspartic-type endopeptidase activity [GO:0004190]
12340_g	0.488	0.965	0.002	XP_018758833	chromosome 9	NC_031683.1	1092174	1093826	+	30068850	0	FVEG_11328	494	hypothetical protein FVEG_11328	0	0	oxidoreductase activity [GO:0016491]
12379_g	0.471	0.977	0.002	XP_018758898	chromosome 9	NC_031683.1	1233254	1235086	-	30068884	0	FVEG_11364	568	glycerol-3-phosphate dehydrogenase	Glycerophospholipid metabolism ; Biosynthesis of secondary metabolites	0	glycerol-3-phosphate dehydrogenase complex [GO:0009331]; sn-glycerol-3-phosphate:ubiquinone-8 oxidoreductase activity [GO:0052591]; glycerol-3-phosphate metabolic process [GO:0006072]
12394_g	0.848	4.411	0.009	XP_031033958	0	0	0	0	0	0	0	0	0	V-type ATPase%2C D subunit	0	0	0
124_g	0.276	0.531	0.001	XP_018756894	chromosome 1	NC_031675.1	312063	312669	+	30067477	0	FVEG_09843	151	hypothetical protein FVEG_09843	0	0	0
12413_g	0.407	0.797	0.002	XP_018757704	chromosome 9	NC_031683.1	1360760	1361966	+	30068047	0	FVEG_10457	366	hypothetical protein FVEG_10457	0	0	integral component of membrane [GO:0016021]
12425_g	0.785	3.041	0.006	XP_018757689	chromosome 9	NC_031683.1	1388550	1390287	-	30068036	0	FVEG_10446	543	hypothetical protein FVEG_10446	0	0	carbohydrate metabolic process [GO:0005975]
12430_g	0.67	1.969	0.004	XP_018757684	chromosome 9	NC_031683.1	1396731	1397656	-	30068031	0	FVEG_10441	289	hypothetical protein FVEG_10441	0	0	oxidoreductase activity [GO:0016491]
12432_g	0.811	3.524	0.007	XP_018757680	chromosome 9	NC_031683.1	1400118	1402060	-	30068029	0	FVEG_10439	586	hypothetical protein FVEG_10439	0	0	heme binding [GO:0020037]; iron ion binding [GO:0005506]; oxidoreductase activity, acting on paired donors, with incorporation or reduction of molecular oxygen [GO:0016705]
12437_g	0.829	3.727	0.007	XP_018757672	chromosome 9	NC_031683.1	1419842	1420843	-	30068024	0	FVEG_10434	316	hypothetical protein FVEG_10434	0	0	0
12442_g	0.873	5.056	0.01	XP_018757665	chromosome 9	NC_031683.1	1435756	1436584	+	30068018	0	FVEG_10428	239	hypothetical protein FVEG_10428	0	0	0
12442_g	0.873	5.056	0.01	XP_018757665	chromosome 9	NC_031683.1	1435756	1436584	+	30068018	0	FVEG_10428	239	hypothetical protein FVEG_10428	0	0	0
12448_g	0.557	1.375	0.003	XP_018757655	chromosome 9	NC_031683.1	1453293	1454349	+	30068014	0	FVEG_10423	334	hypothetical protein FVEG_10423	0	0	integral component of membrane [GO:0016021]
1245_g	0.772	3.299	0.007	XP_036534366	0	0	0	0	0	0	0	0	0	Small nuclear ribonucleoprotein LSM2	0	0	0
12452_g	0.768	2.691	0.005	XP_018757647	chromosome 9	NC_031683.1	1465654	1466657	-	30068010	0	FVEG_10419	284	hypothetical protein FVEG_10419	0	0	extracellular region [GO:0005576]; chitosanase activity [GO:0016977]; polysaccharide catabolic process [GO:0000272]
12470_g	0.914	6.187	0.012	XP_018757627	chromosome 9	NC_031683.1	1509884	1510438	-	30067995	0	FVEG_10404	184	hypothetical protein FVEG_10404	0	0	extracellular region [GO:0005576]
1249_g	0.949	7.092	0.014	XP_018743184	chromosome 1	NC_031675.1	3805477	3807905	-	30059146	0	FVEG_00810	737	hypothetical protein FVEG_00810	0	0	integral component of membrane [GO:0016021]
12499_g	0.537	1.182	0.002	XP_018757584	chromosome 9	NC_031683.1	1583315	1585109	-	30067971	0	FVEG_10377	562	aldehyde dehydrogenase (NAD+)	Glycolysis / Gluconeogenesis ; Ascorbate and aldarate metabolism ; Fatty acid degradation ; Valine, leucine and isoleucine degradation ; Lysine degradation ; Arginine and proline metabolism ; Histidine metabolism ; Tryptophan metabolism ; beta-Alanine metabolism ; Glycerolipid metabolism ; Pyruvate metabolism ; Pantothenate and CoA biosynthesis ; Metabolic pathways ; Biosynthesis of secondary met…	0	oxidoreductase activity, acting on the aldehyde or oxo group of donors, NAD or NADP as acceptor [GO:0016620]
125_g	0.292	0.62	0.001	XP_018756893	chromosome 1	NC_031675.1	315350	317210	-	30067476	0	FVEG_09842	520	hypothetical protein FVEG_09842	0	0	integral component of membrane [GO:0016021]; transmembrane transporter activity [GO:0022857]
12513_g	0.688	2.089	0.004	XP_018757562	chromosome 9	NC_031683.1	1641847	1642794	+	30067958	0	FVEG_10364	315	hypothetical protein FVEG_10364	0	0	extracellular region [GO:0005576]; IgE binding [GO:0019863]
12530_g	0.583	1.339	0.003	XP_018757538	chromosome 9	NC_031683.1	1688589	1690892	+	30067940	0	FVEG_10346	767	hypothetical protein FVEG_10346	0	0	integral component of membrane [GO:0016021]; oxidoreductase activity [GO:0016491]; ion transport [GO:0006811]
12530_g	0.583	1.339	0.003	XP_018757538	chromosome 9	NC_031683.1	1688589	1690892	+	30067940	0	FVEG_10346	767	hypothetical protein FVEG_10346	0	0	integral component of membrane [GO:0016021]; oxidoreductase activity [GO:0016491]; ion transport [GO:0006811]
1254_g	0.842	4.489	0.009	XP_018743179	chromosome 1	NC_031675.1	3814966	3815714	+	30059144	0	FVEG_00808	184	peroxiredoxin (alkyl hydroperoxide reductase subunit C)	Peroxisome	0	peroxidase activity [GO:0004601]
12544_g	0.506	1.032	0.002	XP_018757517	chromosome 9	NC_031683.1	1727445	1729235	-	30067927	0	FVEG_10333	477	hypothetical protein FVEG_10333	0	0	chitin binding [GO:0008061]; hydrolase activity, acting on carbon-nitrogen (but not peptide) bonds [GO:0016810]; carbohydrate metabolic process [GO:0005975]
12596_g	0.802	3.219	0.006	XP_018757417	chromosome 9	NC_031683.1	1907302	1908941	+	30067882	0	FVEG_10284	477	carboxypeptidase D	0	0	serine-type carboxypeptidase activity [GO:0004185]
12597_g	0.665	1.962	0.004	XP_018757416	chromosome 9	NC_031683.1	1909260	1910291	-	30067881	0	FVEG_10283	284	N-acetylglucosaminylphosphatidylinositol deacetylase	Glycosylphosphatidylinositol (GPI)-anchor biosynthesis ; Metabolic pathways	PATHWAY: Glycolipid biosynthesis. {ECO:0000256|ARBA:ARBA00004934}.; PATHWAY: Glycolipid biosynthesis; glycosylphosphatidylinositol-anchor biosynthesis. {ECO:0000256|ARBA:ARBA00004687}.	endoplasmic reticulum [GO:0005783]; membrane [GO:0016020]; N-acetylglucosaminylphosphatidylinositol deacetylase activity [GO:0000225]; GPI anchor biosynthetic process [GO:0006506]
1260_g	0.477	1.136	0.002	XP_018743168	chromosome 1	NC_031675.1	3839168	3840187	+	30059138	0	FVEG_00802	339	hypothetical protein FVEG_00802	0	0	0
12600_g	0.785	3.472	0.007	XP_018757413	chromosome 9	NC_031683.1	1912894	1915781	-	30067879	0	FVEG_10281	945	CPA1 family monovalent cation:H+ antiporter	0	0	integral component of membrane [GO:0016021]; membrane raft [GO:0045121]; plasma membrane [GO:0005886]; sodium:proton antiporter activity [GO:0015385]; cellular potassium ion homeostasis [GO:0030007]; potassium ion export across plasma membrane [GO:0097623]; response to osmotic stress [GO:0006970]; sodium ion export across plasma membrane [GO:0036376]
12601_g	0.446	1.104	0.002	XP_037211638	0	0	0	0	0	0	0	0	0	uncharacterized protein	0	0	0
12604_g	0.752	2.622	0.005	XP_018757408	chromosome 9	NC_031683.1	1928150	1929723	+	30067875	0	FVEG_10277	506	cytochrome P450, family 51 (sterol 14-demethylase)	Steroid biosynthesis ; Metabolic pathways ; Biosynthesis of secondary metabolites	0	integral component of membrane [GO:0016021]; heme binding [GO:0020037]; iron ion binding [GO:0005506]; methyltransferase activity [GO:0008168]; monooxygenase activity [GO:0004497]; oxidoreductase activity, acting on paired donors, with incorporation or reduction of molecular oxygen [GO:0016705]; methylation [GO:0032259]
12606_g	0.147	0.3	0.001	XP_018757404	chromosome 9	NC_031683.1	1935024	1935840	+	30067872	0	FVEG_10274	249	hypothetical protein FVEG_10274	0	0	integral component of membrane [GO:0016021]
12616_g	0.446	0.879	0.002	XP_018757386	chromosome 9	NC_031683.1	1977490	1978551	-	30067864	0	FVEG_10265	297	hypothetical protein FVEG_10265	0	0	hydrolase activity [GO:0016787]
12624_g	0.73	2.387	0.005	XP_018757378	chromosome 9	NC_031683.1	1996629	1997381	-	30067857	0	FVEG_10258	250	hypothetical protein FVEG_10258	0	0	0
12628_g	0.062	0.147	0	XP_018757374	chromosome 9	NC_031683.1	2005913	2006734	+	30067853	0	FVEG_10254	273	hypothetical protein FVEG_10254	0	0	integral component of membrane [GO:0016021]
12641_g	0.693	1.997	0.004	XP_018757355	chromosome 9	NC_031683.1	2039237	2040020	+	30067840	0	FVEG_10241	220	hypothetical protein FVEG_10241	0	0	0
12641_g	0.693	1.997	0.004	XP_018757355	chromosome 9	NC_031683.1	2039237	2040020	+	30067840	0	FVEG_10241	220	hypothetical protein FVEG_10241	0	0	0
12644_g	0.546	1.178	0.002	XP_018757350	chromosome 9	NC_031683.1	2045662	2047225	+	30067837	0	FVEG_10238	486	hypothetical protein FVEG_10238	0	0	0
12649_g	0.765	2.754	0.006	XP_018757344	chromosome 9	NC_031683.1	2060007	2062662	+	30073636	0	FVEG_16760	724	hypothetical protein FVEG_16760	0	0	integral component of plasma membrane [GO:0005887]; potassium ion transmembrane transporter activity [GO:0015079]; cellular potassium ion homeostasis [GO:0030007]
12650_g	0.841	3.997	0.008	XP_018757342	chromosome 9	NC_031683.1	2065053	2066911	+	30067831	0	FVEG_10230	582	hypothetical protein FVEG_10230	0	0	integral component of membrane [GO:0016021]; hydrolase activity [GO:0016787]
12665_g	0.489	1.27	0.003	XP_018757315	chromosome 9	NC_031683.1	2111574	2111975	-	30073631	0	FVEG_16755	133	hypothetical protein FVEG_16755	0	0	integral component of membrane [GO:0016021]
12684_g	0.878	5.099	0.01	XP_018757295	chromosome 9	NC_031683.1	2171387	2172447	-	30073628	0	FVEG_16752	290	hypothetical protein FVEG_16752	0	0	0
12693_g	0.458	0.885	0.002	XP_018757286	chromosome 9	NC_031683.1	2190115	2192042	+	30067793	0	FVEG_10189	583	hypothetical protein FVEG_10189	Arginine and proline metabolism ; Phenylalanine metabolism ; Tryptophan metabolism ; Metabolic pathways	0	0
12695_g	0.26	0.699	0.001	XP_018757284	chromosome 9	NC_031683.1	2193822	2194280	-	30067791	0	FVEG_10187	152	hypothetical protein FVEG_10187	0	0	integral component of membrane [GO:0016021]
12702_g	0.788	3.341	0.007	XP_018757277	chromosome 9	NC_031683.1	2206385	2207294	-	30067787	0	FVEG_10182	286	endo-1,3(4)-beta-glucanase	0	0	hydrolase activity, hydrolyzing O-glycosyl compounds [GO:0004553]; carbohydrate metabolic process [GO:0005975]
12738_g	0.67	1.859	0.004	XP_018757231	chromosome 9	NC_031683.1	2299557	2301155	+	30067758	0	FVEG_10149	532	hypothetical protein FVEG_10149	0	0	FAD binding [GO:0071949]; oxidoreductase activity [GO:0016491]
12739_g	0.353	0.855	0.002	XP_018757230	chromosome 9	NC_031683.1	2303754	2305308	-	30067757	0	FVEG_10148	422	hypothetical protein FVEG_10148	0	0	integral component of membrane [GO:0016021]; metal ion transmembrane transporter activity [GO:0046873]
12742_g	0.698	1.991	0.004	XP_018757228	chromosome 9	NC_031683.1	2308734	2310263	-	30067755	0	FVEG_10146	509	hypothetical protein FVEG_10146	0	0	0
12749_g	0.226	0.435	0.001	XP_018757219	chromosome 9	NC_031683.1	2325234	2326253	+	30067748	0	FVEG_10139	339	hypothetical protein FVEG_10139	0	0	integral component of membrane [GO:0016021]; iron ion binding [GO:0005506]; oxidoreductase activity [GO:0016491]; lipid biosynthetic process [GO:0008610]
1275_g	0.803	3.604	0.007	XP_018743132	chromosome 1	NC_031675.1	3902823	3903960	-	30059123	0	FVEG_00786	359	hypothetical protein FVEG_00786	0	0	integral component of membrane [GO:0016021]; retrograde vesicle-mediated transport, Golgi to endoplasmic reticulum [GO:0006890]
12751_g	0.772	3.736	0.007	XP_041688959	0	0	0	0	0	0	0	0	0	uncharacterized protein	0	0	0
12760_g	0.309	0.715	0.001	XP_018757210	chromosome 9	NC_031683.1	2343777	2345664	-	30073602	0	FVEG_16726	582	AAT family amino acid transporter	0	0	integral component of membrane [GO:0016021]; amino acid transport [GO:0006865]; transmembrane transport [GO:0055085]
12773_g	0.638	1.596	0.003	XP_018757197	chromosome 9	NC_031683.1	2370432	2371718	-	30067730	0	FVEG_10121	428	hypothetical protein FVEG_10121	0	0	arylesterase activity [GO:0004064]
12775_g	0.543	1.262	0.003	XP_018757195	chromosome 9	NC_031683.1	2376022	2376937	+	30067728	0	FVEG_10119	288	hypothetical protein FVEG_10119	0	0	metallopeptidase activity [GO:0008237]
12776_g	0.307	0.57	0.001	XP_018757192	chromosome 9	NC_031683.1	2381995	2383713	-	30067726	0	FVEG_10117	572	hypothetical protein FVEG_10117	0	0	0
12777_g	0.193	0.382	0.001	XP_018757191	chromosome 9	NC_031683.1	2389853	2390929	-	30067725	0	FVEG_10116	358	hypothetical protein FVEG_10116	0	0	extracellular region [GO:0005576]
12778_g	0.563	1.244	0.002	XP_018757190	chromosome 9	NC_031683.1	2391795	2393602	-	30067724	0	FVEG_10115	569	hypothetical protein FVEG_10115	0	0	extracellular region [GO:0005576]; metal ion binding [GO:0046872]; metallocarboxypeptidase activity [GO:0004181]
1278_g	0.194	0.383	0.001	XP_018743127	chromosome 1	NC_031675.1	3914504	3916888	-	30059119	0	FVEG_00782	773	hypothetical protein FVEG_00782	0	0	integral component of membrane [GO:0016021]; metalloendopeptidase activity [GO:0004222]
1278_g	0.194	0.383	0.001	XP_018743127	chromosome 1	NC_031675.1	3914504	3916888	-	30059119	0	FVEG_00782	773	hypothetical protein FVEG_00782	0	0	integral component of membrane [GO:0016021]; metalloendopeptidase activity [GO:0004222]
12781_g	0.831	3.77	0.008	XP_018757187	chromosome 9	NC_031683.1	2398504	2399322	-	30067721	0	FVEG_10112	254	hypothetical protein FVEG_10112	0	0	0
12782_g	0.484	0.969	0.002	XP_018757186	chromosome 9	NC_031683.1	2400081	2402077	+	30067720	0	FVEG_10111	580	hypothetical protein FVEG_10111	0	0	FAD binding [GO:0071949]; oxidoreductase activity [GO:0016491]
12782_g	0.484	0.969	0.002	XP_018757186	chromosome 9	NC_031683.1	2400081	2402077	+	30067720	0	FVEG_10111	580	hypothetical protein FVEG_10111	0	0	FAD binding [GO:0071949]; oxidoreductase activity [GO:0016491]
12783_g	0.824	3.782	0.008	XP_018757185	0	0	0	0	0	0	0	0	0	hypothetical protein	0	0	0
12784_g	0.63	1.701	0.003	XP_018757184	chromosome 9	NC_031683.1	2403920	2406257	-	30067718	0	FVEG_10109	743	hypothetical protein FVEG_10109	0	0	aspartic-type endopeptidase activity [GO:0004190]
12791_g	0.6	1.385	0.003	XP_018757177	chromosome 9	NC_031683.1	2420070	2420895	-	30067712	0	FVEG_10103	242	hypothetical protein FVEG_10103	0	0	0
12792_g	0.722	2.211	0.004	XP_018757176	chromosome 9	NC_031683.1	2423363	2424425	-	30067711	0	FVEG_10102	306	hypothetical protein FVEG_10102	Pentose and glucuronate interconversions ; Metabolic pathways	0	extracellular region [GO:0005576]; pectate lyase activity [GO:0030570]
12793_g	0.601	1.405	0.003	XP_018757175	chromosome 9	NC_031683.1	2427057	2428135	+	30067710	0	FVEG_10101	324	pectate lyase plyB	Pentose and glucuronate interconversions ; Metabolic pathways	0	extracellular region [GO:0005576]; lyase activity [GO:0016829]; polysaccharide catabolic process [GO:0000272]
12794_g	0.854	4.399	0.009	XP_018757174	chromosome 9	NC_031683.1	2428534	2429358	-	30067709	0	FVEG_10100	258	hypothetical protein FVEG_10100	0	0	hydrolase activity, acting on glycosyl bonds [GO:0016798]
12795_g	0.553	1.197	0.002	XP_018757173	chromosome 9	NC_031683.1	2429997	2431784	+	30067708	0	FVEG_10099	543	hypothetical protein FVEG_10099	0	PATHWAY: Protein modification; protein glycosylation. {ECO:0000256|ARBA:ARBA00004922}.	integral component of membrane [GO:0016021]; calcium ion binding [GO:0005509]; mannosyl-oligosaccharide 1,2-alpha-mannosidase activity [GO:0004571]; carbohydrate metabolic process [GO:0005975]; protein glycosylation [GO:0006486]
12796_g	0.766	2.723	0.005	XP_018757172	chromosome 9	NC_031683.1	2432879	2434138	+	30067707	0	FVEG_10098	419	hypothetical protein FVEG_10098	0	0	0
12797_g	0.543	1.175	0.002	XP_018757171	chromosome 9	NC_031683.1	2434710	2438059	+	30073598	0	FVEG_16722	1002	beta-galactosidase	0	0	beta-galactosidase activity [GO:0004565]; carbohydrate metabolic process [GO:0005975]
12801_g	0.793	3.091	0.006	XP_018757168	chromosome 9	NC_031683.1	2444242	2445327	+	30067703	0	FVEG_10092	348	hypothetical protein FVEG_10092	0	0	transferase activity, transferring acyl groups other than amino-acyl groups [GO:0016747]; biosynthetic process [GO:0009058]
12811_g	0.739	2.409	0.005	XP_018757157	chromosome 9	NC_031683.1	2464406	2466478	-	30067694	0	FVEG_10083	690	hypothetical protein FVEG_10083	Fructose and mannose metabolism	0	hydrolase activity, hydrolyzing O-glycosyl compounds [GO:0004553]; carbohydrate metabolic process [GO:0005975]
12812_g	0.793	3.254	0.007	XP_018757156	chromosome 9	NC_031683.1	2467785	2469392	+	30067693	0	FVEG_10082	535	hypothetical protein FVEG_10082	Starch and sucrose metabolism	0	hydrolase activity, hydrolyzing O-glycosyl compounds [GO:0004553]; carbohydrate metabolic process [GO:0005975]
12812_g	0.793	3.254	0.007	XP_018757156	chromosome 9	NC_031683.1	2467785	2469392	+	30067693	0	FVEG_10082	535	hypothetical protein FVEG_10082	Starch and sucrose metabolism	0	hydrolase activity, hydrolyzing O-glycosyl compounds [GO:0004553]; carbohydrate metabolic process [GO:0005975]
12813_g	0.451	0.988	0.002	XP_041689032	0	0	0	0	0	0	0	0	0	uncharacterized protein	0	0	0
12817_g	0.887	5.298	0.011	XP_018757152	chromosome 9	NC_031683.1	2479669	2481066	+	30067690	0	FVEG_10077	465	hypothetical protein FVEG_10077	0	0	0
12820_g	0.449	0.861	0.002	XP_018757150	chromosome 9	NC_031683.1	2484284	2488747	-	30073595	0	FVEG_16719	1451	hypothetical protein FVEG_16719	0	0	catalytic activity [GO:0003824]; nucleoside metabolic process [GO:0009116]
12822_g	0.687	2.026	0.004	XP_018757148	chromosome 9	NC_031683.1	2491568	2492355	+	30067687	0	FVEG_10072	229	hypothetical protein FVEG_10072	0	0	0
12822_g	0.687	2.026	0.004	XP_018757148	chromosome 9	NC_031683.1	2491568	2492355	+	30067687	0	FVEG_10072	229	hypothetical protein FVEG_10072	0	0	0
12823_g	0.72	2.35	0.005	XP_018757147	chromosome 9	NC_031683.1	2492892	2493491	+	30067686	0	FVEG_10071	183	hypothetical protein FVEG_10071	0	0	phospholipase A2 activity [GO:0004623]; arachidonic acid secretion [GO:0050482]; phospholipid metabolic process [GO:0006644]
12825_g	0.907	5.939	0.012	XP_018757146	chromosome 9	NC_031683.1	2493724	2495359	-	30067685	0	FVEG_10070	527	hypothetical protein FVEG_10070	0	0	heme binding [GO:0020037]; iron ion binding [GO:0005506]; monooxygenase activity [GO:0004497]; oxidoreductase activity, acting on paired donors, with incorporation or reduction of molecular oxygen [GO:0016705]
12832_g	0.893	5.936	0.012	XP_018757134	chromosome 9	NC_031683.1	2514639	2515631	+	30067674	0	FVEG_10059	330	hypothetical protein FVEG_10059	0	0	0
12833_g	0.821	3.975	0.008	XP_018757132	chromosome 9	NC_031683.1	2518832	2519299	-	30067673	0	FVEG_10058	155	hypothetical protein FVEG_10058	0	0	0
12836_g	0.641	1.623	0.003	XP_018757129	chromosome 9	NC_031683.1	2531263	2531945	+	30067671	0	FVEG_10056	153	hypothetical protein FVEG_10056	0	0	0
12837_g	0.572	1.466	0.003	XP_018757127	chromosome 9	NC_031683.1	2533696	2534472	+	30067669	0	FVEG_10054	258	hypothetical protein FVEG_10054	0	0	0
12857_g	0.398	0.801	0.002	XP_018757107	chromosome 9	NC_031683.1	2576594	2578332	-	30067650	0	FVEG_10033	546	hypothetical protein FVEG_10033	0	0	0
12858_g	0.797	3.251	0.007	XP_018757106	chromosome 9	NC_031683.1	2578906	2580561	-	30067649	0	FVEG_10032	551	mannosyl-oligosaccharide alpha-1,2-mannosidase	N-Glycan biosynthesis ; Various types of N-glycan biosynthesis ; Metabolic pathways ; Protein processing in endoplasmic reticulum	PATHWAY: Protein modification; protein glycosylation. {ECO:0000256|ARBA:ARBA00004922}.	membrane [GO:0016020]; calcium ion binding [GO:0005509]; mannosyl-oligosaccharide 1,2-alpha-mannosidase activity [GO:0004571]; carbohydrate metabolic process [GO:0005975]; protein glycosylation [GO:0006486]
12859_g	0.966	7.351	0.015	XP_018757105	chromosome 9	NC_031683.1	2582459	2582933	-	30067648	0	FVEG_10031	139	hypothetical protein FVEG_10031	0	0	0
12860_g	0.892	5.585	0.011	XP_018757104	chromosome 9	NC_031683.1	2583801	2584281	+	30067647	0	FVEG_10030	141	hypothetical protein FVEG_10030	0	0	0
12891_g	0.806	3.498	0.007	XP_018757069	chromosome 9	NC_031683.1	2653972	2656563	-	30067618	0	FVEG_10001	863	hypothetical protein FVEG_10001	0	0	integral component of membrane [GO:0016021]; sulfuric ester hydrolase activity [GO:0008484]
12893_g	0.399	0.787	0.002	XP_036538676	0	0	0	0	0	0	0	0	0	early nodulin 75 precursor	0	0	0
12895_g	0.845	4.463	0.009	XP_018757063	chromosome 9	NC_031683.1	2667777	2668058	-	30067615	0	FVEG_09998	93	hypothetical protein FVEG_09998	0	0	0
129_g	0.687	1.895	0.004	XP_018756890	chromosome 1	NC_031675.1	321345	322488	+	30073555	0	FVEG_16679	364	hypothetical protein FVEG_16679	0	0	0
12903_g	0.494	0.975	0.002	XP_018757054	chromosome 9	NC_031683.1	2685139	2686217	-	30067610	0	FVEG_09992	342	hypothetical protein FVEG_09992	0	0	integral component of membrane [GO:0016021]
12907_g	0.75	2.542	0.005	XP_018757050	chromosome 9	NC_031683.1	2695887	2697128	+	30067606	0	FVEG_09988	380	hypothetical protein FVEG_09988	0	0	0
12917_g	0.281	0.532	0.001	XP_018757040	chromosome 9	NC_031683.1	2713970	2715142	+	30067598	0	FVEG_09980	370	cytochrome P450 oxidoreductase	0	PATHWAY: Lipid metabolism. {ECO:0000256|ARBA:ARBA00005189}.; PATHWAY: Sphingolipid metabolism. {ECO:0000256|ARBA:ARBA00004991}.	endoplasmic reticulum membrane [GO:0005789]; integral component of membrane [GO:0016021]; fatty acid alpha-hydroxylase activity [GO:0080132]; heme binding [GO:0020037]; iron ion binding [GO:0005506]; fatty acid biosynthetic process [GO:0006633]
12924_g	0.846	4.143	0.008	XP_018757033	0	0	0	0	0	0	0	0	0	hypothetical protein	0	0	0
12928_g	0.702	2.077	0.004	XP_018757029	chromosome 9	NC_031683.1	2742623	2744152	+	30067589	0	FVEG_09970	509	hypothetical protein FVEG_09970	0	0	hydrolase activity, acting on carbon-nitrogen (but not peptide) bonds [GO:0016810]
12929_g	0.71	2.463	0.005	XP_018757028	chromosome 9	NC_031683.1	2744688	2746680	+	30067588	0	FVEG_09969	550	hypothetical protein FVEG_09969	0	0	heme binding [GO:0020037]; iron ion binding [GO:0005506]; monooxygenase activity [GO:0004497]; oxidoreductase activity, acting on paired donors, with incorporation or reduction of molecular oxygen [GO:0016705]
12935_g	0.433	1.177	0.002	XP_018761800	chromosome 10	NC_031684.1	4749	5129	+	30070923	0	FVEG_13589	126	hypothetical protein FVEG_13589	0	0	0
12941_g	0.24	0.487	0.001	XP_018761809	chromosome 10	NC_031684.1	27570	29120	+	30070929	0	FVEG_13595	483	hypothetical protein FVEG_13595	0	0	integral component of membrane [GO:0016021]
12942_g	0.368	0.899	0.002	XP_018761810	chromosome 10	NC_031684.1	29540	30988	+	30070930	0	FVEG_13596	434	hypothetical protein FVEG_13596	0	0	integral component of membrane [GO:0016021]; transmembrane transport [GO:0055085]
12943_g	0.562	1.776	0.004	XP_018761811	chromosome 10	NC_031684.1	31373	31741	-	30074435	0	FVEG_17559	122	hypothetical protein FVEG_17559	0	0	integral component of membrane [GO:0016021]
1295_g	0.812	3.672	0.007	XP_018743108	chromosome 1	NC_031675.1	3970230	3971891	+	30059107	0	FVEG_00763	517	hypothetical protein FVEG_00763	0	0	integral component of membrane [GO:0016021]
12950_g	0.406	0.761	0.002	XP_018761821	chromosome 10	NC_031684.1	45490	47153	+	30074437	0	FVEG_17561	532	hypothetical protein FVEG_17561	0	0	nucleus [GO:0005634]; DNA-binding transcription factor activity, RNA polymerase II-specific [GO:0000981]; zinc ion binding [GO:0008270]
12953_g	0.905	5.985	0.012	XP_018761826	chromosome 10	NC_031684.1	54129	54969	+	30070939	0	FVEG_13607	231	hypothetical protein FVEG_13607	0	0	metal ion binding [GO:0046872]; peroxidase activity [GO:0004601]
12953_g	0.905	5.985	0.012	XP_018761826	chromosome 10	NC_031684.1	54129	54969	+	30070939	0	FVEG_13607	231	hypothetical protein FVEG_13607	0	0	metal ion binding [GO:0046872]; peroxidase activity [GO:0004601]
12954_g	0.471	1.162	0.002	XP_018761827	chromosome 10	NC_031684.1	55364	55720	+	30070940	0	FVEG_13608	118	hypothetical protein FVEG_13608	0	0	integral component of membrane [GO:0016021]
12958_g	0.18	0.361	0.001	XP_018761831	chromosome 10	NC_031684.1	62209	63597	-	30070944	0	FVEG_13612	386	hypothetical protein FVEG_13612	0	0	integral component of membrane [GO:0016021]
12960_g	0.768	2.74	0.005	XP_018761833	chromosome 10	NC_031684.1	67217	68931	-	30070946	0	FVEG_13614	482	hypothetical protein FVEG_13614	0	0	serine-type carboxypeptidase activity [GO:0004185]
12976_g	0.485	0.959	0.002	XP_018761850	chromosome 10	NC_031684.1	100407	102458	+	30070960	0	FVEG_13630	632	hypothetical protein FVEG_13630	0	0	extracellular space [GO:0005615]; metalloendopeptidase activity [GO:0004222]; zinc ion binding [GO:0008270]
12981_g	0.246	0.498	0.001	XP_018761856	chromosome 10	NC_031684.1	115518	118055	-	30070966	0	FVEG_13636	808	hypothetical protein FVEG_13636	0	0	integral component of membrane [GO:0016021]
12983_g	0.88	5.197	0.01	XP_018761858	chromosome 10	NC_031684.1	122544	123297	+	30070968	0	FVEG_13638	230	cutinase 3	0	0	extracellular region [GO:0005576]; cutinase activity [GO:0050525]
12983_g	0.88	5.197	0.01	XP_018761858	chromosome 10	NC_031684.1	122544	123297	+	30070968	0	FVEG_13638	230	cutinase 3	0	0	extracellular region [GO:0005576]; cutinase activity [GO:0050525]
12988_g	0.81	3.425	0.007	XP_018761864	chromosome 10	NC_031684.1	132321	132867	-	30070972	0	FVEG_13642	164	hypothetical protein FVEG_13642	0	0	0
12989_g	0.31	0.578	0.001	XP_018761865	chromosome 10	NC_031684.1	133804	134713	-	30070973	0	FVEG_13643	240	hypothetical protein FVEG_13643	0	0	0
13_g	0.606	1.391	0.003	XP_018757014	chromosome 1	NC_031675.1	29286	30779	-	30073573	0	FVEG_16697	489	hypothetical protein FVEG_16697	0	0	nucleus [GO:0005634]; DNA binding [GO:0003677]; DNA-binding transcription factor activity, RNA polymerase II-specific [GO:0000981]; zinc ion binding [GO:0008270]; transcription, DNA-templated [GO:0006351]
13003_g	0.745	2.441	0.005	XP_018761883	chromosome 10	NC_031684.1	165939	166544	+	30070983	0	FVEG_13655	180	hypothetical protein FVEG_13655	0	0	oxidoreductase activity [GO:0016491]
13007_g	0.747	2.49	0.005	XP_018761891	chromosome 10	NC_031684.1	176864	180042	+	30070987	0	FVEG_13659	1025	alpha-glucosidase	Galactose metabolism ; Starch and sucrose metabolism ; Metabolic pathways ; Biosynthesis of secondary metabolites	0	beta-glucosidase activity [GO:0008422]; carbohydrate binding [GO:0030246]; maltose alpha-glucosidase activity [GO:0032450]; scopolin beta-glucosidase activity [GO:0102483]
13019_g	0.674	1.891	0.004	XP_018761904	chromosome 10	NC_031684.1	199232	202737	+	30070992	0	FVEG_13665	1094	hypothetical protein FVEG_13665	0	0	0
13022_g	0.774	2.831	0.006	XP_018761906	chromosome 10	NC_031684.1	204359	205144	-	30070994	0	FVEG_13667	246	hypothetical protein FVEG_13667	0	0	0
13023_g	0.79	3.397	0.007	XP_018761907	chromosome 10	NC_031684.1	206514	207140	+	30070995	0	FVEG_13668	171	hypothetical protein FVEG_13668	0	0	0
13024_g	0.898	5.694	0.011	XP_018761909	chromosome 10	NC_031684.1	210450	210887	+	30070996	0	FVEG_13669	145	hypothetical protein FVEG_13669	0	0	0
13026_g	0.628	1.548	0.003	XP_018761911	chromosome 10	NC_031684.1	213470	214305	-	30070998	0	FVEG_13671	262	hypothetical protein FVEG_13671	0	0	0
13029_g	0.479	0.949	0.002	XP_018761914	chromosome 10	NC_031684.1	218408	220942	+	30071001	0	FVEG_13674	844	hypothetical protein FVEG_13674	0	0	0
13029_g	0.479	0.949	0.002	XP_018761914	chromosome 10	NC_031684.1	218408	220942	+	30071001	0	FVEG_13674	844	hypothetical protein FVEG_13674	0	0	0
13033_g	0.807	3.596	0.007	XP_018761917	chromosome 10	NC_031684.1	228645	229337	-	30071004	0	FVEG_13677	230	hypothetical protein FVEG_13677	0	0	0
13033_g	0.807	3.596	0.007	XP_018761917	chromosome 10	NC_031684.1	228645	229337	-	30071004	0	FVEG_13677	230	hypothetical protein FVEG_13677	0	0	0
13044_g	0.695	2.202	0.004	XP_018761925	chromosome 10	NC_031684.1	241418	242599	+	30071012	0	FVEG_13685	377	acetylornithine deacetylase	Arginine biosynthesis ; Metabolic pathways ; Biosynthesis of secondary metabolites ; 2-Oxocarboxylic acid metabolism ; Biosynthesis of amino acids	0	extracellular region [GO:0005576]; peptidase activity [GO:0008233]
13051_g	0.918	6.262	0.013	XP_018761933	chromosome 10	NC_031684.1	254261	254859	-	30071019	0	FVEG_13692	182	hypothetical protein FVEG_13692	0	0	0
13054_g	0.591	1.425	0.003	XP_018761936	0	0	0	0	0	0	0	0	0	hypothetical protein	0	0	0
13060_g	0.721	2.247	0.004	XP_018761943	chromosome 10	NC_031684.1	278814	280415	+	30071029	0	FVEG_13702	502	hypothetical protein FVEG_13702	0	0	integral component of membrane [GO:0016021]; heme binding [GO:0020037]; iron ion binding [GO:0005506]; oxidoreductase activity, acting on paired donors, with incorporation or reduction of molecular oxygen [GO:0016705]
13067_g	0.368	0.694	0.001	XP_018761950	chromosome 10	NC_031684.1	295483	296408	-	30071035	0	FVEG_13708	292	hypothetical protein FVEG_13708	0	0	0
13070_g	0.795	3.158	0.006	XP_018761954	chromosome 10	NC_031684.1	304773	305960	-	30071038	0	FVEG_13711	344	hypothetical protein FVEG_13711	0	0	extracellular region [GO:0005576]; lyase activity [GO:0016829]; polysaccharide catabolic process [GO:0000272]
13080_g	0.412	0.795	0.002	XP_018761964	chromosome 10	NC_031684.1	336919	340546	-	30071047	0	FVEG_13724	1190	hypothetical protein FVEG_13724	0	0	0
13083_g	0.805	3.447	0.007	XP_018761967	chromosome 10	NC_031684.1	344470	345402	+	30071049	0	FVEG_13726	293	hypothetical protein FVEG_13726	0	0	integral component of membrane [GO:0016021]
13085_g	0.894	5.86	0.012	XP_018761969	chromosome 10	NC_031684.1	348121	349010	+	30071051	0	FVEG_13728	279	hypothetical protein FVEG_13728	0	0	0
13087_g	0.608	1.411	0.003	XP_018761971	chromosome 10	NC_031684.1	354411	355496	+	30071053	0	FVEG_13730	343	hypothetical protein FVEG_13730	0	0	D-threo-aldose 1-dehydrogenase activity [GO:0047834]
13088_g	0.339	0.8	0.002	XP_037208790	0	0	0	0	0	0	0	0	0	uncharacterized protein	0	0	0
13088_g	0.339	0.8	0.002	XP_037208790	0	0	0	0	0	0	0	0	0	uncharacterized protein	0	0	0
13096_g	0.825	3.725	0.007	XP_018761979	chromosome 10	NC_031684.1	371284	372351	+	30071058	0	FVEG_13736	355	hypothetical protein FVEG_13736	0	0	0
13098_g	0.191	0.458	0.001	XP_018761981	chromosome 10	NC_031684.1	374731	375895	+	30071060	0	FVEG_13738	353	hypothetical protein FVEG_13738	0	0	integral component of membrane [GO:0016021]
13116_g	0.831	3.902	0.008	XP_018762001	chromosome 10	NC_031684.1	423890	424663	-	30071077	0	FVEG_13757	242	hypothetical protein FVEG_13757	0	0	hydrolase activity [GO:0016787]
13118_g	0.529	1.099	0.002	XP_018762003	chromosome 10	NC_031684.1	437036	438002	+	30071079	0	FVEG_13759	302	glycosyl hydrolase family 17	Starch and sucrose metabolism ; Metabolic pathways	0	cell wall [GO:0005618]; hydrolase activity, hydrolyzing O-glycosyl compounds [GO:0004553]; carbohydrate metabolic process [GO:0005975]
13121_g	0.824	3.998	0.008	XP_018762006	chromosome 10	NC_031684.1	445512	446305	+	30071082	0	FVEG_13762	247	hypothetical protein FVEG_13762	0	0	0
13127_g	0.63	1.538	0.003	XP_018762011	chromosome 10	NC_031684.1	454165	455487	+	30071083	0	FVEG_13765	422	hypothetical protein FVEG_13765	0	0	0
13128_g	0.349	0.649	0.001	XP_023436322	0	0	0	0	0	0	0	0	0	uncharacterized protein	0	0	0
13136_g	0.852	4.478	0.009	XP_036536967	0	0	0	0	0	0	0	0	0	uncharacterized protein	0	0	0
13141_g	0.752	2.759	0.006	XP_018762025	chromosome 10	NC_031684.1	478484	479604	-	30071093	0	FVEG_13776	338	hypothetical protein FVEG_13776	Tyrosine metabolism ; Metabolic pathways ; Biosynthesis of secondary metabolites	0	oxidoreductase activity [GO:0016491]
13153_g	0.414	0.998	0.002	XP_018762038	chromosome 10	NC_031684.1	503128	504975	-	30071103	0	FVEG_13788	493	hypothetical protein FVEG_13788	0	0	0
13180_g	0.618	1.497	0.003	XP_037202855	0	0	0	0	0	0	0	0	0	glycoside hydrolase family 2	0	0	0
13182_g	0.924	6.528	0.013	XP_018762072	chromosome 10	NC_031684.1	569793	570713	+	30071130	0	FVEG_13819	272	hypothetical protein FVEG_13819	0	0	hydrolase activity, acting on carbon-nitrogen (but not peptide) bonds [GO:0016810]; carbohydrate metabolic process [GO:0005975]
13185_g	0.415	1.237	0.002	XP_018762075	chromosome 10	NC_031684.1	574557	576346	-	30071133	0	FVEG_13822	509	hypothetical protein FVEG_13822	0	0	integral component of membrane [GO:0016021]; transmembrane transporter activity [GO:0022857]
13189_g	0.84	4.225	0.008	XP_018762080	chromosome 10	NC_031684.1	587126	588190	+	30074491	0	FVEG_17615	354	hypothetical protein FVEG_17615	0	0	0
13191_g	0.536	1.171	0.002	XP_018762082	chromosome 10	NC_031684.1	592334	593506	+	30071136	0	FVEG_13825	308	hypothetical protein FVEG_13825	0	0	integral component of membrane [GO:0016021]
13192_g	0.644	1.603	0.003	XP_018762083	chromosome 10	NC_031684.1	593782	594804	-	30071137	0	FVEG_13826	340	hypothetical protein FVEG_13826	0	0	0
13200_g	0.764	2.657	0.005	XP_018762092	chromosome 10	NC_031684.1	610864	611802	-	30071143	0	FVEG_13833	312	hypothetical protein FVEG_13833	0	0	0
13201_g	0.921	6.343	0.013	XP_018762093	chromosome 10	NC_031684.1	612541	613458	+	30071144	0	FVEG_13834	305	hypothetical protein FVEG_13834	0	0	0
13206_g	0.598	1.451	0.003	XP_018755525	chromosome 10	NC_031684.1	630787	632575	+	30066591	0	FVEG_08897	547	hypothetical protein FVEG_08897	0	0	hydrolase activity [GO:0016787]
13207_g	0.945	7.123	0.014	XP_018755524	chromosome 10	NC_031684.1	633909	634317	+	30066590	0	FVEG_08896	118	hypothetical protein FVEG_08896	0	0	0
13208_g	0.875	5.532	0.011	XP_018755523	chromosome 10	NC_031684.1	634583	635495	-	30066589	0	FVEG_08895	285	hypothetical protein FVEG_08895	0	0	integral component of membrane [GO:0016021]
13211_g	0.761	2.742	0.005	XP_018755518	chromosome 10	NC_031684.1	641322	643361	-	30066587	0	FVEG_08891	679	sialidase-1	Galactose metabolism ; Metabolic pathways	0	galactose oxidase activity [GO:0045480]
13212_g	0.521	1.112	0.002	XP_037202536	0	0	0	0	0	0	0	0	0	beta-glucosidase F	0	0	0
13219_g	0.652	2.243	0.004	XP_018755510	chromosome 10	NC_031684.1	661824	662520	-	30066580	0	FVEG_08884	179	hypothetical protein FVEG_08884	0	0	anchored component of membrane [GO:0031225]; cell wall [GO:0005618]
13220_g	0.352	0.659	0.001	XP_018755509	chromosome 10	NC_031684.1	664971	665657	+	30066579	0	FVEG_08883	228	hypothetical protein FVEG_08883	MAPK signaling pathway - yeast ; Mitophagy - yeast	0	0
13220_g	0.352	0.659	0.001	XP_018755509	chromosome 10	NC_031684.1	664971	665657	+	30066579	0	FVEG_08883	228	hypothetical protein FVEG_08883	MAPK signaling pathway - yeast ; Mitophagy - yeast	0	0
13231_g	0.223	0.434	0.001	XP_018755493	chromosome 10	NC_031684.1	692309	693001	-	30066568	0	FVEG_08872	230	hypothetical protein FVEG_08872	0	0	integral component of membrane [GO:0016021]
13232_g	0.739	2.815	0.006	XP_018755492	chromosome 10	NC_031684.1	694678	695019	-	30066567	0	FVEG_08871	95	hypothetical protein FVEG_08871	0	0	anchored component of membrane [GO:0031225]; cell wall [GO:0005618]
13234_g	0.594	1.413	0.003	XP_018755490	chromosome 10	NC_031684.1	697982	699639	-	30066566	0	FVEG_08870	534	hypothetical protein FVEG_08870	0	0	hydrolase activity [GO:0016787]
13235_g	0.821	3.726	0.007	XP_018755489	chromosome 10	NC_031684.1	702904	705577	+	30066565	0	FVEG_08869	873	hypothetical protein FVEG_08869	0	0	integral component of membrane [GO:0016021]; transferase activity [GO:0016740]
13238_g	0.843	4.126	0.008	XP_037202436	0	0	0	0	0	0	0	0	0	glucan endo-1 3-alpha-glucosidase agn1	0	0	0
13240_g	0.858	4.854	0.01	XP_018755484	chromosome 10	NC_031684.1	717146	717670	-	30066561	0	FVEG_08865	174	hypothetical protein FVEG_08865	0	0	0
13241_g	0.428	1.156	0.002	XP_018755483	chromosome 10	NC_031684.1	718348	720010	+	30073343	0	FVEG_16467	538	hypothetical protein FVEG_16467	0	0	integral component of membrane [GO:0016021]; oxidoreductase activity [GO:0016491]; ion transport [GO:0006811]
13247_g	0.625	1.501	0.003	XP_018755475	chromosome 10	NC_031684.1	737237	738775	-	30066555	0	FVEG_08858	490	hypothetical protein FVEG_08858	0	0	periplasmic space [GO:0042597]; lyase activity [GO:0016829]
13259_g	0.381	1.061	0.002	XP_018755462	chromosome 10	NC_031684.1	766504	769098	-	30073331	0	FVEG_16455	830	hypothetical protein FVEG_16455	0	0	0
13260_g	0.185	0.369	0.001	XP_018755461	chromosome 10	NC_031684.1	770931	771698	+	30066547	0	FVEG_08846	239	hypothetical protein FVEG_08846	0	0	0
13270_g	0.762	2.665	0.005	XP_018755449	chromosome 10	NC_031684.1	795094	796686	-	30066538	0	FVEG_08836	530	hypothetical protein FVEG_08836	0	0	hydrolase activity, hydrolyzing O-glycosyl compounds [GO:0004553]; carbohydrate metabolic process [GO:0005975]
13274_g	0.878	5.074	0.01	XP_018755445	chromosome 10	NC_031684.1	802054	803032	-	30066535	0	FVEG_08833	292	hypothetical protein FVEG_08833	0	0	hydrolase activity, acting on ester bonds [GO:0016788]
13279_g	0.982	7.351	0.015	XP_018755440	chromosome 10	NC_031684.1	817385	818138	+	30066530	0	FVEG_08828	233	endo-1,4-beta-xylanase	0	PATHWAY: Glycan degradation; xylan degradation. {ECO:0000256|ARBA:ARBA00004851, ECO:0000256|PROSITE-ProRule:PRU01097, ECO:0000256|RuleBase:RU362015}.	endo-1,4-beta-xylanase activity [GO:0031176]; xylan catabolic process [GO:0045493]
13283_g	0.595	1.346	0.003	XP_018755437	chromosome 10	NC_031684.1	822000	824808	-	30066528	0	FVEG_08826	883	hypothetical protein FVEG_08826	0	0	0
13285_g	0.688	2.027	0.004	XP_018755435	chromosome 10	NC_031684.1	827631	829221	+	30066527	0	FVEG_08825	462	endoglucanase type B	Starch and sucrose metabolism ; Metabolic pathways	0	extracellular region [GO:0005576]; cellulose binding [GO:0030248]; hydrolase activity, hydrolyzing O-glycosyl compounds [GO:0004553]; cellulose catabolic process [GO:0030245]
13286_g	0.61	1.458	0.003	XP_018755434	chromosome 10	NC_031684.1	829427	831955	-	30066526	0	FVEG_08824	842	alpha-glucuronidase	0	0	extracellular region [GO:0005576]; alpha-glucuronidase activity [GO:0046559]; xylan catabolic process [GO:0045493]
13286_g	0.61	1.458	0.003	XP_018755434	chromosome 10	NC_031684.1	829427	831955	-	30066526	0	FVEG_08824	842	alpha-glucuronidase	0	0	extracellular region [GO:0005576]; alpha-glucuronidase activity [GO:0046559]; xylan catabolic process [GO:0045493]
13289_g	0.383	0.726	0.001	XP_018755431	chromosome 10	NC_031684.1	837271	838260	-	30066523	0	FVEG_08821	329	murein transglycosylase	0	0	extracellular region [GO:0005576]
13302_g	0.96	7.063	0.014	XP_018755415	chromosome 10	NC_031684.1	874959	875885	-	30066510	0	FVEG_08808	308	hypothetical protein FVEG_08808	0	0	0
13308_g	0.86	4.723	0.009	XP_018755408	chromosome 10	NC_031684.1	888359	888967	+	30066504	0	FVEG_08802	202	hypothetical protein FVEG_08802	0	0	0
13311_g	0.733	2.442	0.005	XP_031084929	0	0	0	0	0	0	0	0	0	uncharacterized protein	0	0	0
13312_g	0.765	1.147	0.002	XP_018755403	chromosome 10	NC_031684.1	895757	896851	-	30066501	0	FVEG_08798	364	hypothetical protein FVEG_08798	Various types of N-glycan biosynthesis ; Metabolic pathways	0	integral component of membrane [GO:0016021]; transferase activity, transferring glycosyl groups [GO:0016757]
13325_g	0.674	1.811	0.004	XP_018755387	chromosome 10	NC_031684.1	929784	930913	+	30073313	0	FVEG_16437	340	hypothetical protein FVEG_16437	0	0	0
13327_g	0.823	3.809	0.008	XP_018755385	chromosome 10	NC_031684.1	933782	935646	-	30066489	0	FVEG_08785	603	hypothetical protein FVEG_08785	0	0	hydrolase activity [GO:0016787]
13328_g	0.525	1.096	0.002	XP_018755384	chromosome 10	NC_031684.1	937837	939232	+	30066488	0	FVEG_08784	391	hypothetical protein FVEG_08784	0	0	integral component of membrane [GO:0016021]
13329_g	0.756	2.646	0.005	XP_018755383	chromosome 10	NC_031684.1	941340	942068	-	30066487	0	FVEG_08783	242	hypothetical protein FVEG_08783	0	0	extracellular region [GO:0005576]
13330_g	0.79	3.38	0.007	XP_018755382	chromosome 10	NC_031684.1	945361	946088	-	30066486	0	FVEG_08782	224	hypothetical protein FVEG_08782	0	0	0
13330_g	0.79	3.38	0.007	XP_018755382	chromosome 10	NC_031684.1	945361	946088	-	30066486	0	FVEG_08782	224	hypothetical protein FVEG_08782	0	0	0
13333_g	0.694	2.002	0.004	XP_018755379	chromosome 10	NC_031684.1	949902	951328	-	30066484	0	FVEG_08780	423	hypothetical protein FVEG_08780	0	0	metallocarboxypeptidase activity [GO:0004181]; zinc ion binding [GO:0008270]
13345_g	0.721	2.264	0.005	XP_018755366	chromosome 10	NC_031684.1	984450	985975	+	30066475	0	FVEG_08769	473	hypothetical protein FVEG_08769	0	0	metal ion binding [GO:0046872]; peroxidase activity [GO:0004601]
13350_g	0.848	4.393	0.009	XP_018755360	chromosome 10	NC_031684.1	996880	997180	+	30073301	0	FVEG_16425	82	hypothetical protein FVEG_16425	0	0	0
13362_g	0.79	3.017	0.006	XP_018755347	chromosome 10	NC_031684.1	1017353	1018869	-	30066464	0	FVEG_08757	452	hypothetical protein FVEG_08757	0	0	metal ion binding [GO:0046872]; peroxidase activity [GO:0004601]
13371_g	0.474	0.933	0.002	XP_018755336	chromosome 10	NC_031684.1	1040638	1042308	+	30066456	0	FVEG_08749	533	hypothetical protein FVEG_08749	0	0	heme binding [GO:0020037]; iron ion binding [GO:0005506]; monooxygenase activity [GO:0004497]; oxidoreductase activity, acting on paired donors, with incorporation or reduction of molecular oxygen [GO:0016705]
13372_g	0.751	2.479	0.005	XP_018755334	chromosome 10	NC_031684.1	1043348	1045073	-	30066455	0	FVEG_08748	522	hypothetical protein FVEG_08748	0	0	0
13375_g	0.896	5.683	0.011	XP_018755331	chromosome 10	NC_031684.1	1048854	1049240	-	30066454	0	FVEG_08746	128	hypothetical protein FVEG_08746	0	0	0
13376_g	0.48	0.958	0.002	XP_018755330	chromosome 10	NC_031684.1	1050756	1052440	+	30073290	0	FVEG_16414	475	hypothetical protein FVEG_16414	0	0	integral component of membrane [GO:0016021]; heme binding [GO:0020037]; iron ion binding [GO:0005506]; monooxygenase activity [GO:0004497]; oxidoreductase activity, acting on paired donors, with incorporation or reduction of molecular oxygen [GO:0016705]
13379_g	0.535	1.123	0.002	XP_018755327	chromosome 10	NC_031684.1	1057702	1059182	+	30066452	0	FVEG_08743	423	salicylate hydroxylase	0	0	FAD binding [GO:0071949]; oxidoreductase activity [GO:0016491]
13386_g	0.321	0.609	0.001	XP_018755318	chromosome 10	NC_031684.1	1078221	1079330	+	30066445	0	FVEG_08734	353	pectate lyase	Pentose and glucuronate interconversions ; Metabolic pathways	0	extracellular region [GO:0005576]; pectate lyase activity [GO:0030570]
13387_g	0.744	2.389	0.005	XP_018755317	chromosome 10	NC_031684.1	1080378	1081824	+	30066444	0	FVEG_08733	449	hypothetical protein FVEG_08733	0	0	mannan endo-1,6-alpha-mannosidase activity [GO:0008496]; carbohydrate catabolic process [GO:0016052]
13391_g	0.768	2.736	0.005	XP_018755313	chromosome 10	NC_031684.1	1089946	1091790	-	30073285	0	FVEG_16409	595	hypothetical protein FVEG_16409	0	0	FAD binding [GO:0071949]; oxidoreductase activity [GO:0016491]
13399_g	0.627	1.554	0.003	XP_018755306	chromosome 10	NC_031684.1	1102109	1103029	-	30066437	0	FVEG_08725	306	hypothetical protein FVEG_08725	0	0	0
13401_g	0.682	1.974	0.004	XP_018755302	chromosome 10	NC_031684.1	1107007	1108237	-	30066435	0	FVEG_08723	342	hypothetical protein FVEG_08723	0	0	hydrolase activity, hydrolyzing O-glycosyl compounds [GO:0004553]; carbohydrate metabolic process [GO:0005975]
13417_g	0.664	1.771	0.004	XP_018755284	chromosome 10	NC_031684.1	1145611	1147800	+	30066419	0	FVEG_08707	609	hypothetical protein FVEG_08707	0	0	flavin adenine dinucleotide binding [GO:0050660]; oxidoreductase activity, acting on CH-OH group of donors [GO:0016614]
13422_g	0.506	1.033	0.002	XP_018755279	chromosome 10	NC_031684.1	1155220	1156938	+	30066415	0	FVEG_08703	469	phenylacetate 2-hydroxylase	Phenylalanine metabolism ; Metabolic pathways	0	heme binding [GO:0020037]; iron ion binding [GO:0005506]; oxidoreductase activity, acting on paired donors, with incorporation or reduction of molecular oxygen [GO:0016705]
13423_g	0.469	0.914	0.002	XP_018755278	chromosome 10	NC_031684.1	1157805	1160186	+	30066414	0	FVEG_08702	793	hypothetical protein FVEG_08702	0	0	flavin adenine dinucleotide binding [GO:0050660]; oxidoreductase activity, acting on CH-OH group of donors [GO:0016614]
13431_g	0.688	1.936	0.004	XP_018755269	chromosome 10	NC_031684.1	1186781	1188931	-	30066407	0	FVEG_08694	654	hypothetical protein FVEG_08694	0	0	FAD binding [GO:0071949]; oxidoreductase activity [GO:0016491]
13434_g	0.614	1.465	0.003	XP_018755265	chromosome 10	NC_031684.1	1195525	1197186	-	30066403	0	FVEG_08690	502	hypothetical protein FVEG_08690	0	0	FAD binding [GO:0071949]; oxidoreductase activity [GO:0016491]
13435_g	0.392	0.73	0.001	XP_018755262	chromosome 10	NC_031684.1	1198540	1199960	+	30066402	0	FVEG_08689	403	hypothetical protein FVEG_08689	0	0	integral component of membrane [GO:0016021]
13436_g	0.361	0.881	0.002	XP_018755264	chromosome 10	NC_031684.1	1200536	1201126	-	30066401	0	FVEG_08688	168	hypothetical protein FVEG_08688	0	0	0
13438_g	0.808	3.982	0.008	XP_018755260	chromosome 10	NC_031684.1	1207213	1208038	-	30066399	0	FVEG_08686	256	hypothetical protein FVEG_08686	0	0	0
13444_g	0.554	1.21	0.002	XP_018755254	chromosome 10	NC_031684.1	1218370	1220553	+	30073274	0	FVEG_16398	674	hypothetical protein FVEG_16398	0	0	0
13446_g	0.445	0.878	0.002	XP_018755252	chromosome 10	NC_031684.1	1223732	1225409	-	30066393	0	FVEG_08678	526	hypothetical protein FVEG_08678	0	0	integral component of membrane [GO:0016021]; heme binding [GO:0020037]; iron ion binding [GO:0005506]; monooxygenase activity [GO:0004497]; oxidoreductase activity, acting on paired donors, with incorporation or reduction of molecular oxygen [GO:0016705]
13448_g	0.601	1.45	0.003	XP_018755250	chromosome 10	NC_031684.1	1229493	1231030	-	30066391	0	FVEG_08676	496	hypothetical protein FVEG_08676	0	0	copper ion binding [GO:0005507]
13457_g	0.709	2.118	0.004	XP_018755241	chromosome 10	NC_031684.1	1250718	1252903	+	30073272	0	FVEG_16396	629	hypothetical protein FVEG_16396	0	0	hydrolase activity, hydrolyzing O-glycosyl compounds [GO:0004553]; carbohydrate metabolic process [GO:0005975]
13468_g	0.537	1.163	0.002	XP_018755228	chromosome 10	NC_031684.1	1275696	1279120	+	30066375	0	FVEG_08659	1021	beta-galactosidase	0	0	beta-galactosidase activity [GO:0004565]; carbohydrate metabolic process [GO:0005975]
13469_g	0.703	2.171	0.004	XP_018755227	chromosome 10	NC_031684.1	1279201	1280298	-	30066374	0	FVEG_08658	365	hypothetical protein FVEG_08658	0	0	0
13475_g	0.176	0.369	0.001	XP_018752080	chromosome 7	NC_031681.1	97888	99944	-	30064420	0	FVEG_06529	560	hypothetical protein FVEG_06529	0	0	integral component of membrane [GO:0016021]; transmembrane transporter activity [GO:0022857]
13481_g	0.626	1.94	0.004	XP_018755215	chromosome 10	NC_031684.1	1310548	1311180	-	30066363	0	FVEG_08647	210	hypothetical protein FVEG_08647	Peroxisome	0	integral component of membrane [GO:0016021]
13483_g	0.655	2.006	0.004	XP_018755212	chromosome 10	NC_031684.1	1314997	1315515	-	30066362	0	FVEG_08645	172	hypothetical protein FVEG_08645	0	0	0
13484_g	0.657	1.688	0.003	XP_018755211	chromosome 10	NC_031684.1	1316540	1318138	+	30066361	0	FVEG_08644	481	hypothetical protein FVEG_08644	0	0	nucleus [GO:0005634]; DNA-binding transcription factor activity, RNA polymerase II-specific [GO:0000981]; zinc ion binding [GO:0008270]
13491_g	0.746	2.945	0.006	XP_018755204	chromosome 10	NC_031684.1	1342227	1342769	-	30066355	0	FVEG_08638	180	hypothetical protein FVEG_08638	0	0	0
13492_g	0.762	2.842	0.006	XP_018755202	chromosome 10	NC_031684.1	1347046	1348634	+	30066353	0	FVEG_08636	495	oxalate decarboxylase	0	0	metal ion binding [GO:0046872]; oxalate metabolic process [GO:0033609]
135_g	0.362	0.744	0.001	XP_018756883	chromosome 1	NC_031675.1	334912	336532	-	30067469	0	FVEG_09835	467	hypothetical protein FVEG_09835	0	0	integral component of membrane [GO:0016021]; transmembrane transporter activity [GO:0022857]
13514_g	0.787	3.075	0.006	XP_018755175	chromosome 10	NC_031684.1	1391184	1392777	+	30066333	0	FVEG_08616	444	hypothetical protein FVEG_08616	0	0	0
1352_g	0.142	0.297	0.001	XP_018743034	chromosome 1	NC_031675.1	4149058	4150077	-	30059053	0	FVEG_00706	339	hypothetical protein FVEG_00706	0	0	integral component of membrane [GO:0016021]; plasma membrane [GO:0005886]
13523_g	0.481	0.949	0.002	XP_018755165	chromosome 10	NC_031684.1	1414766	1417267	+	30073249	0	FVEG_16373	833	hypothetical protein FVEG_16373	0	0	0
13524_g	0.714	2.589	0.005	XP_018755164	chromosome 10	NC_031684.1	1417444	1419525	-	30073248	0	FVEG_16372	652	hypothetical protein FVEG_16372	0	0	0
13526_g	0.754	2.528	0.005	XP_018755161	chromosome 10	NC_031684.1	1423511	1425235	+	30066324	0	FVEG_08605	574	hypothetical protein FVEG_08605	0	0	hydrolase activity, hydrolyzing O-glycosyl compounds [GO:0004553]; carbohydrate metabolic process [GO:0005975]
13535_g	0.845	4.182	0.008	XP_023436856	0	0	0	0	0	0	0	0	0	uncharacterized protein	0	0	0
13536_g	0.728	2.286	0.005	XP_018755151	chromosome 10	NC_031684.1	1443350	1444144	+	30066316	0	FVEG_08596	246	hypothetical protein FVEG_08596	0	0	0
13554_g	0.894	5.338	0.011	XP_018755134	chromosome 10	NC_031684.1	1478550	1479877	+	30073241	0	FVEG_16365	374	hypothetical protein FVEG_16365	0	0	integral component of membrane [GO:0016021]
13561_g	0.296	0.554	0.001	XP_018755125	chromosome 10	NC_031684.1	1494697	1495260	-	30066299	0	FVEG_08575	187	hypothetical protein FVEG_08575	0	0	0
13578_g	0.746	2.491	0.005	XP_018755101	chromosome 10	NC_031684.1	1539690	1540528	-	30066283	0	FVEG_08559	212	hypothetical protein FVEG_08559	0	0	0
13581_g	0.522	1.076	0.002	XP_018755097	chromosome 10	NC_031684.1	1550659	1552704	+	30066279	0	FVEG_08555	681	galactose oxidase	Galactose metabolism ; Metabolic pathways	0	galactose oxidase activity [GO:0045480]
13583_g	0.272	0.526	0.001	XP_018755095	chromosome 10	NC_031684.1	1556118	1557403	+	30066277	0	FVEG_08553	379	hypothetical protein FVEG_08553	0	0	integral component of membrane [GO:0016021]
13584_g	0.509	1.078	0.002	XP_018755094	chromosome 10	NC_031684.1	1558506	1560825	-	30066276	0	FVEG_08552	752	hypothetical protein FVEG_08552	0	0	0
13596_g	0.588	2.035	0.004	XP_018755079	chromosome 10	NC_031684.1	1588295	1591288	-	30066265	0	FVEG_08541	962	hypothetical protein FVEG_08541	0	0	0
13597_g	0.651	1.793	0.004	XP_018755078	chromosome 10	NC_031684.1	1592965	1594653	+	30066264	0	FVEG_08540	508	cytochrome P450 oxidoreductase	0	0	heme binding [GO:0020037]; iron ion binding [GO:0005506]; monooxygenase activity [GO:0004497]; oxidoreductase activity, acting on paired donors, with incorporation or reduction of molecular oxygen [GO:0016705]
13605_g	0.266	0.5	0.001	XP_018755067	chromosome 10	NC_031684.1	1614458	1619222	+	30073225	0	FVEG_16349	1247	hypothetical protein FVEG_16349	0	0	integral component of membrane [GO:0016021]
13606_g	0.562	1.227	0.002	XP_018755067	chromosome 10	NC_031684.1	1614458	1619222	+	30073225	0	FVEG_16349	1247	hypothetical protein FVEG_16349	0	0	integral component of membrane [GO:0016021]
13614_g	0.628	2.414	0.005	XP_018755057	chromosome 10	NC_031684.1	1640935	1642572	-	30066246	0	FVEG_08520	509	hypothetical protein FVEG_08520	0	0	0
13616_g	0.623	1.494	0.003	XP_018755055	chromosome 10	NC_031684.1	1648226	1650083	+	30066244	0	FVEG_08518	551	hypothetical protein FVEG_08518	0	0	hydrolase activity [GO:0016787]
13623_g	0.389	0.737	0.001	XP_018755046	chromosome 10	NC_031684.1	1667652	1669748	+	30066237	0	FVEG_08511	682	glycerol-3-phosphate dehydrogenase	Glycerophospholipid metabolism ; Biosynthesis of secondary metabolites	0	glycerol-3-phosphate dehydrogenase complex [GO:0009331]; sn-glycerol-3-phosphate:ubiquinone-8 oxidoreductase activity [GO:0052591]; glycerol-3-phosphate metabolic process [GO:0006072]
13628_g	0.808	4.326	0.009	XP_018755034	chromosome 10	NC_031684.1	1690953	1691904	+	30066229	0	FVEG_08503	298	hypothetical protein FVEG_08503	0	0	integral component of membrane [GO:0016021]; transmembrane transport [GO:0055085]
13631_g	0.562	1.639	0.003	XP_018755031	chromosome 10	NC_031684.1	1698658	1699917	+	30066228	0	FVEG_08498	370	hypothetical protein FVEG_08498	0	0	integral component of membrane [GO:0016021]
13648_g	0.797	3.343	0.007	XP_018755015	chromosome 10	NC_031684.1	1736771	1739680	+	30066218	0	FVEG_08486	919	hypothetical protein FVEG_08486	0	0	integral component of membrane [GO:0016021]; sulfuric ester hydrolase activity [GO:0008484]
13662_g	0.533	1.133	0.002	XP_018755001	chromosome 10	NC_031684.1	1772830	1773719	-	30073208	0	FVEG_16332	281	hypothetical protein FVEG_16332	0	0	integral component of membrane [GO:0016021]
13665_g	0.743	2.501	0.005	XP_018754998	chromosome 10	NC_031684.1	1777244	1778643	-	30066202	0	FVEG_08470	417	hypothetical protein FVEG_08470	Amino sugar and nucleotide sugar metabolism ; Metabolic pathways	0	extracellular region [GO:0005576]; chitin binding [GO:0008061]; chitinase activity [GO:0004568]; chitin catabolic process [GO:0006032]; polysaccharide catabolic process [GO:0000272]
13670_g	0.642	1.702	0.003	XP_018754994	chromosome 10	NC_031684.1	1787635	1788593	-	30066198	0	FVEG_08466	268	hypothetical protein FVEG_08466	0	0	integral component of membrane [GO:0016021]
13672_g	0.882	5.11	0.01	XP_018754990	chromosome 10	NC_031684.1	1792047	1794188	-	30066196	0	FVEG_08464	697	hypothetical protein FVEG_08464	0	0	integral component of membrane [GO:0016021]; oxidoreductase activity [GO:0016491]; ion transport [GO:0006811]
13676_g	0.616	1.483	0.003	XP_018754984	chromosome 10	NC_031684.1	1802607	1804262	+	30066194	0	FVEG_08461	551	hypothetical protein FVEG_08461	Glycerophospholipid metabolism	0	hydrolase activity [GO:0016787]
13678_g	0.857	4.782	0.01	XP_018754982	chromosome 10	NC_031684.1	1806322	1806765	-	30066192	0	FVEG_08459	147	hypothetical protein FVEG_08459	0	0	0
13686_g	0.556	1.273	0.003	XP_018754972	chromosome 10	NC_031684.1	1827131	1828315	+	30066184	0	FVEG_08451	378	polygalacturonase	Pentose and glucuronate interconversions ; Metabolic pathways	0	extracellular region [GO:0005576]; polygalacturonase activity [GO:0004650]; carbohydrate metabolic process [GO:0005975]; cell wall organization [GO:0071555]
13694_g	0.411	1.024	0.002	XP_018754963	chromosome 10	NC_031684.1	1844489	1846421	+	30066178	0	FVEG_08445	607	hypothetical protein FVEG_08445	0	0	integral component of membrane [GO:0016021]; inorganic phosphate transmembrane transporter activity [GO:0005315]; symporter activity [GO:0015293]; phosphate ion transport [GO:0006817]
13697_g	0.733	2.481	0.005	XP_018754960	chromosome 10	NC_031684.1	1854944	1856525	+	30066175	0	FVEG_08442	510	hypothetical protein FVEG_08442	0	0	integral component of membrane [GO:0016021]
13699_g	0.447	1.245	0.002	XP_018754958	chromosome 10	NC_031684.1	1860681	1861139	-	30066173	0	FVEG_08440	152	hypothetical protein FVEG_08440	0	0	integral component of membrane [GO:0016021]
13701_g	0.763	2.988	0.006	XP_018754956	chromosome 10	NC_031684.1	1864466	1866201	+	30066171	0	FVEG_08438	536	hypothetical protein FVEG_08438	0	0	integral component of membrane [GO:0016021]; heme binding [GO:0020037]; iron ion binding [GO:0005506]; monooxygenase activity [GO:0004497]; oxidoreductase activity, acting on paired donors, with incorporation or reduction of molecular oxygen [GO:0016705]
13703_g	0.48	1.252	0.003	XP_018754955	chromosome 10	NC_031684.1	1866313	1868559	-	30066170	0	FVEG_08437	594	hypothetical protein FVEG_08437	0	0	integral component of membrane [GO:0016021]
13707_g	0.801	3.327	0.007	XP_018754952	chromosome 10	NC_031684.1	1871613	1873399	-	30066168	0	FVEG_08435	575	hypothetical protein FVEG_08435	0	0	0
13713_g	0.827	4.316	0.009	XP_018754947	chromosome 10	NC_031684.1	1881073	1882964	-	30066163	0	FVEG_08430	515	hypothetical protein FVEG_08430	0	0	heme binding [GO:0020037]; iron ion binding [GO:0005506]; oxidoreductase activity, acting on paired donors, with incorporation or reduction of molecular oxygen [GO:0016705]
13715_g	0.669	1.756	0.004	XP_018754944	chromosome 10	NC_031684.1	1886723	1888456	+	30066160	0	FVEG_08427	505	hypothetical protein FVEG_08427	0	0	FAD binding [GO:0071949]; oxidoreductase activity [GO:0016491]
13721_g	0.515	1.073	0.002	XP_018754937	chromosome 10	NC_031684.1	1905489	1907568	+	30066157	0	FVEG_08422	641	hypothetical protein FVEG_08422	0	0	FAD binding [GO:0071949]; oxidoreductase activity [GO:0016491]
13722_g	0.691	1.917	0.004	XP_018754934	chromosome 10	NC_031684.1	1908158	1909126	+	30066156	0	FVEG_08421	322	hypothetical protein FVEG_08421	0	0	hydrolase activity, hydrolyzing O-glycosyl compounds [GO:0004553]; carbohydrate metabolic process [GO:0005975]
13730_g	0.809	3.342	0.007	XP_018754925	chromosome 10	NC_031684.1	1922957	1924382	+	30066149	0	FVEG_08413	456	hypothetical protein FVEG_08413	0	0	0
13733_g	0.617	1.585	0.003	XP_018754921	chromosome 10	NC_031684.1	1930239	1932475	+	30073193	0	FVEG_16317	730	hypothetical protein FVEG_16317	Glycerophospholipid metabolism ; Ether lipid metabolism ; Arachidonic acid metabolism ; Linoleic acid metabolism ; alpha-Linolenic acid metabolism ; Metabolic pathways ; Biosynthesis of secondary metabolites	0	lysophospholipase activity [GO:0004622]; phosphatidyl phospholipase B activity [GO:0102545]; phospholipid catabolic process [GO:0009395]
13748_g	0.133	0.279	0.001	XP_018754909	chromosome 10	NC_031684.1	1955422	1957960	-	30066139	0	FVEG_08401	754	hypothetical protein FVEG_08401	0	0	0
13752_g	0.868	5.053	0.01	XP_018754905	chromosome 10	NC_031684.1	1967055	1968022	-	30066135	0	FVEG_08397	305	hypothetical protein FVEG_08397	0	0	0
13756_g	0.966	7.204	0.014	XP_018754900	chromosome 10	NC_031684.1	1979004	1979512	-	30066130	0	FVEG_08392	152	hypothetical protein FVEG_08392	0	0	0
13763_g	0.426	1.75	0.004	XP_018754890	chromosome 10	NC_031684.1	1998560	2000212	+	30066124	0	FVEG_08386	550	hypothetical protein FVEG_08386	0	0	0
13781_g	0.918	6.236	0.012	XP_018754870	chromosome 10	NC_031684.1	2038096	2038878	-	30066111	0	FVEG_08373	260	hypothetical protein FVEG_08373	0	0	aspartic-type endopeptidase activity [GO:0004190]
13787_g	0.884	5.293	0.011	XP_018754862	chromosome 10	NC_031684.1	2052111	2052596	-	30073177	0	FVEG_16301	161	hypothetical protein FVEG_16301	0	0	0
13798_g	0.323	0.934	0.002	XP_018754851	chromosome 10	NC_031684.1	2077593	2079170	+	30066096	0	FVEG_08357	508	hypothetical protein FVEG_08357	0	0	integral component of membrane [GO:0016021]; transmembrane transporter activity [GO:0022857]
13800_g	0.565	1.303	0.003	XP_018754849	chromosome 10	NC_031684.1	2083908	2086368	+	30066094	0	FVEG_08355	802	hypothetical protein FVEG_08355	0	0	carbohydrate metabolic process [GO:0005975]
13808_g	0.712	2.523	0.005	XP_018754840	chromosome 10	NC_031684.1	2103960	2104673	-	30066088	0	FVEG_08349	220	hypothetical protein FVEG_08349	0	0	0
13808_g	0.712	2.523	0.005	XP_018754840	chromosome 10	NC_031684.1	2103960	2104673	-	30066088	0	FVEG_08349	220	hypothetical protein FVEG_08349	0	0	0
13809_g	0.866	4.785	0.01	XP_018754839	chromosome 10	NC_031684.1	2105750	2106310	+	30066087	0	FVEG_08348	149	hypothetical protein FVEG_08348	0	0	0
13810_g	0.889	5.417	0.011	XP_018754838	chromosome 10	NC_031684.1	2107345	2107899	+	30066086	0	FVEG_08347	184	hypothetical protein FVEG_08347	0	0	0
13812_g	0.763	2.701	0.005	XP_018754836	chromosome 10	NC_031684.1	2113351	2114886	-	30066084	0	FVEG_08345	511	murein transglycosylase	0	0	hydrolase activity, hydrolyzing O-glycosyl compounds [GO:0004553]; carbohydrate metabolic process [GO:0005975]
13813_g	0.803	3.253	0.007	XP_018754835	chromosome 10	NC_031684.1	2115939	2117288	+	30066083	0	FVEG_08344	449	hypothetical protein FVEG_08344	0	0	carbohydrate binding [GO:0030246]; hydrolase activity, hydrolyzing O-glycosyl compounds [GO:0004553]; carbohydrate metabolic process [GO:0005975]
1382_g	0.51	1.084	0.002	XP_018742990	chromosome 1	NC_031675.1	4247585	4248922	-	30059025	0	FVEG_00677	445	cysteine synthase A	Cysteine and methionine metabolism ; Sulfur metabolism ; Metabolic pathways ; Biosynthesis of secondary metabolites ; Carbon metabolism ; Biosynthesis of amino acids	0	integral component of membrane [GO:0016021]; cysteine biosynthetic process from serine [GO:0006535]
13831_g	0.314	0.599	0.001	XP_018754818	chromosome 10	NC_031684.1	2150964	2151915	+	30066070	0	FVEG_08331	298	hypothetical protein FVEG_08331	0	0	0
13849_g	0.789	3.665	0.007	XP_031085484	0	0	0	0	0	0	0	0	0	uncharacterized protein	0	0	0
13850_g	0.868	4.868	0.01	XP_031085485	0	0	0	0	0	0	0	0	0	uncharacterized protein	0	0	0
13852_g	0.545	1.153	0.002	XP_037209553	0	0	0	0	0	0	0	0	0	negative acting factor	0	0	0
1387_g	0.549	1.195	0.002	XP_018742977	chromosome 1	NC_031675.1	4258485	4261133	-	30059020	0	FVEG_00672	842	hypothetical protein FVEG_00672	Protein processing in endoplasmic reticulum	0	integral component of membrane [GO:0016021]
1387_g	0.549	1.195	0.002	XP_018742977	chromosome 1	NC_031675.1	4258485	4261133	-	30059020	0	FVEG_00672	842	hypothetical protein FVEG_00672	Protein processing in endoplasmic reticulum	0	integral component of membrane [GO:0016021]
13871_g	0.824	3.674	0.007	XP_018754781	chromosome 10	NC_031684.1	2223346	2224254	+	30066043	0	FVEG_08301	302	hypothetical protein FVEG_08301	0	0	hydrolase activity, hydrolyzing O-glycosyl compounds [GO:0004553]; carbohydrate metabolic process [GO:0005975]
13892_g	0.887	5.369	0.011	XP_018760856	chromosome 11	NC_031685.1	16539	17369	-	30074232	0	FVEG_17356	276	hypothetical protein FVEG_17356	0	0	0
13898_g	0.614	1.619	0.003	XP_018760862	chromosome 11	NC_031685.1	26289	27943	+	30070230	0	FVEG_12823	532	N1-acetylpolyamine oxidase	Arginine and proline metabolism ; beta-Alanine metabolism ; Metabolic pathways	0	oxidoreductase activity [GO:0016491]
13899_g	0.75	2.495	0.005	XP_018760863	chromosome 11	NC_031685.1	29555	30918	+	30070231	0	FVEG_12824	436	hypothetical protein FVEG_12824	0	0	hydrolase activity [GO:0016787]
13917_g	0.292	0.564	0.001	XP_018760885	0	0	0	0	0	0	0	0	0	hypothetical protein	0	0	0
13924_g	0.613	1.636	0.003	XP_018760893	chromosome 11	NC_031685.1	89232	90851	-	30070250	0	FVEG_12846	539	hypothetical protein FVEG_12846	0	0	integral component of membrane [GO:0016021]
13934_g	0.528	1.296	0.003	XP_018760913	chromosome 11	NC_031685.1	111404	112524	-	30070258	0	FVEG_12856	357	hypothetical protein FVEG_12856	0	0	0
13941_g	0.739	2.38	0.005	XP_018760923	chromosome 11	NC_031685.1	131314	132804	-	30070264	0	FVEG_12863	496	hypothetical protein FVEG_12863	0	0	oxidoreductase activity [GO:0016491]
13958_g	0.741	2.585	0.005	XP_018760946	chromosome 11	NC_031685.1	161866	163450	+	30070277	0	FVEG_12878	494	hypothetical protein FVEG_12878	0	0	serine-type carboxypeptidase activity [GO:0004185]
13959_g	0.811	3.567	0.007	XP_018760947	chromosome 11	NC_031685.1	165787	166714	+	30070278	0	FVEG_12879	260	hypothetical protein FVEG_12879	0	0	0
13967_g	0.664	1.808	0.004	XP_018760958	chromosome 11	NC_031685.1	189416	191953	+	30070285	0	FVEG_12888	763	catalase-peroxidase 2	Phenylalanine metabolism ; Tryptophan metabolism ; Metabolic pathways ; Biosynthesis of secondary metabolites	0	extracellular region [GO:0005576]; catalase activity [GO:0004096]; heme binding [GO:0020037]; metal ion binding [GO:0046872]; hydrogen peroxide catabolic process [GO:0042744]; response to oxidative stress [GO:0006979]
13975_g	0.73	2.32	0.005	XP_018760967	chromosome 11	NC_031685.1	206563	208463	+	30070292	0	FVEG_12895	600	hypothetical protein FVEG_12895	0	0	extracellular space [GO:0005615]; metal ion binding [GO:0046872]; serine-type endopeptidase activity [GO:0004252]
13985_g	0.856	4.528	0.009	XP_018760980	chromosome 11	NC_031685.1	231859	233196	+	30070302	0	FVEG_12905	445	hypothetical protein FVEG_12905	0	0	triglyceride lipase activity [GO:0004806]; lipid catabolic process [GO:0016042]
13993_g	0.768	3.344	0.007	XP_018760989	chromosome 11	NC_031685.1	252852	253940	+	30070308	0	FVEG_12911	362	hypothetical protein FVEG_12911	0	0	integral component of membrane [GO:0016021]
13995_g	0.685	1.92	0.004	XP_018760991	chromosome 11	NC_031685.1	256248	257801	+	30070310	0	FVEG_12913	500	hypothetical protein FVEG_12913	0	0	hydrolase activity, hydrolyzing O-glycosyl compounds [GO:0004553]; organic substance metabolic process [GO:0071704]
140_g	0.528	1.633	0.003	XP_018756879	chromosome 1	NC_031675.1	346586	348578	-	30067465	0	FVEG_09831	557	hypothetical protein FVEG_09831	0	0	integral component of membrane [GO:0016021]; transmembrane transporter activity [GO:0022857]
14005_g	0.837	3.932	0.008	XP_018761001	chromosome 11	NC_031685.1	275138	276439	+	30070317	0	FVEG_12921	298	hypothetical protein FVEG_12921	0	0	extracellular region [GO:0005576]; cellulose binding [GO:0030248]; hydrolase activity [GO:0016787]; polysaccharide catabolic process [GO:0000272]
14006_g	0.801	3.383	0.007	XP_018761002	chromosome 11	NC_031685.1	276591	276959	-	30070318	0	FVEG_12922	102	hypothetical protein FVEG_12922	0	0	0
14013_g	0.553	1.394	0.003	XP_018761009	chromosome 11	NC_031685.1	292626	293968	-	30070324	0	FVEG_12928	430	hypothetical protein FVEG_12928	0	0	hydrolase activity, acting on ester bonds [GO:0016788]
14015_g	0.852	4.421	0.009	XP_018761011	chromosome 11	NC_031685.1	297809	299052	+	30070326	0	FVEG_12930	382	endoglucanase	Starch and sucrose metabolism ; Metabolic pathways	0	extracellular region [GO:0005576]; cellulose binding [GO:0030248]; hydrolase activity, hydrolyzing O-glycosyl compounds [GO:0004553]; polysaccharide catabolic process [GO:0000272]
14020_g	0.643	1.847	0.004	XP_018761017	chromosome 11	NC_031685.1	310418	311614	+	30070330	0	FVEG_12936	350	hypothetical protein FVEG_12936	Tyrosine metabolism ; Metabolic pathways ; Biosynthesis of secondary metabolites	0	oxidoreductase activity [GO:0016491]
14028_g	0.429	0.968	0.002	XP_018761026	chromosome 11	NC_031685.1	326609	329374	-	30070336	0	FVEG_12943	842	hypothetical protein FVEG_12943	0	0	integral component of fungal-type vacuolar membrane [GO:0071627]; ABC-type phytochelatin transporter activity [GO:0044604]; ATP binding [GO:0005524]; cadmium ion import into vacuole [GO:0036249]; cellular detoxification of cadmium ion [GO:0098849]; glutathione transmembrane import into vacuole [GO:0071996]; phytochelatin 2 import into vacuole [GO:0036246]
14028_g	0.429	0.968	0.002	XP_018761026	chromosome 11	NC_031685.1	326609	329374	-	30070336	0	FVEG_12943	842	hypothetical protein FVEG_12943	0	0	integral component of fungal-type vacuolar membrane [GO:0071627]; ABC-type phytochelatin transporter activity [GO:0044604]; ATP binding [GO:0005524]; cadmium ion import into vacuole [GO:0036249]; cellular detoxification of cadmium ion [GO:0098849]; glutathione transmembrane import into vacuole [GO:0071996]; phytochelatin 2 import into vacuole [GO:0036246]
14033_g	0.774	2.794	0.006	XP_018761032	chromosome 11	NC_031685.1	336761	337675	-	30070341	0	FVEG_12948	304	hypothetical protein FVEG_12948	0	0	hydrolase activity [GO:0016787]
14037_g	0.67	1.875	0.004	XP_018761036	chromosome 11	NC_031685.1	347422	348921	+	30070345	0	FVEG_12952	499	alpha-N-arabinofuranosidase B	Amino sugar and nucleotide sugar metabolism ; Metabolic pathways	PATHWAY: Glycan metabolism; L-arabinan degradation. {ECO:0000256|RuleBase:RU367111}.	extracellular region [GO:0005576]; alpha-L-arabinofuranosidase activity [GO:0046556]; arabinan catabolic process [GO:0031222]; L-arabinose metabolic process [GO:0046373]; xylan catabolic process [GO:0045493]
14042_g	0.676	1.867	0.004	XP_018761041	chromosome 11	NC_031685.1	357867	359377	-	30070350	0	FVEG_12957	460	alpha-amylase	Starch and sucrose metabolism ; Metabolic pathways ; Biosynthesis of secondary metabolites	0	alpha-amylase activity [GO:0004556]; calcium ion binding [GO:0005509]; carbohydrate metabolic process [GO:0005975]
14043_g	0.534	1.108	0.002	XP_018761043	chromosome 11	NC_031685.1	360668	362332	-	30070351	0	FVEG_12958	515	hypothetical protein FVEG_12958	0	0	nucleus [GO:0005634]; DNA-binding transcription factor activity, RNA polymerase II-specific [GO:0000981]; zinc ion binding [GO:0008270]
14049_g	0.431	0.82	0.002	XP_018761049	chromosome 11	NC_031685.1	372424	373351	-	30070357	0	FVEG_12964	277	hypothetical protein FVEG_12964	0	0	metallopeptidase activity [GO:0008237]
14051_g	0.565	1.28	0.003	XP_018761050	chromosome 11	NC_031685.1	376581	377419	+	30070358	0	FVEG_12965	263	hypothetical protein FVEG_12965	0	0	hydrolase activity, hydrolyzing O-glycosyl compounds [GO:0004553]; carbohydrate metabolic process [GO:0005975]
14057_g	0.348	0.711	0.001	XP_018761056	chromosome 11	NC_031685.1	388840	390147	-	30070363	0	FVEG_12970	366	hypothetical protein FVEG_12970	0	0	integral component of membrane [GO:0016021]
14070_g	0.481	0.992	0.002	XP_018761072	chromosome 11	NC_031685.1	419511	421329	+	30070375	0	FVEG_12982	552	hypothetical protein FVEG_12982	0	0	nucleus [GO:0005634]; DNA binding [GO:0003677]; DNA-binding transcription factor activity, RNA polymerase II-specific [GO:0000981]; zinc ion binding [GO:0008270]; transcription, DNA-templated [GO:0006351]
14071_g	0.788	3.192	0.006	XP_018761074	chromosome 11	NC_031685.1	421400	421708	-	30074291	0	FVEG_17415	102	hypothetical protein FVEG_17415	0	0	0
14073_g	0.355	0.862	0.002	XP_018761076	chromosome 11	NC_031685.1	423940	424776	-	30074292	0	FVEG_17416	278	hypothetical protein FVEG_17416	0	0	0
14074_g	0.793	3.197	0.006	XP_018761077	chromosome 11	NC_031685.1	426409	427050	+	30070377	0	FVEG_12984	213	hypothetical protein FVEG_12984	0	0	0
14079_g	0.812	3.824	0.008	XP_018761082	chromosome 11	NC_031685.1	438896	439798	-	30070382	0	FVEG_12989	300	hypothetical protein FVEG_12989	0	0	0
1408_g	0.522	1.078	0.002	XP_018742941	chromosome 1	NC_031675.1	4340003	4341562	+	30058999	0	FVEG_00645	519	hypothetical protein FVEG_00645	0	0	0
14085_g	0.836	3.914	0.008	XP_018761088	chromosome 11	NC_031685.1	449856	451472	+	30070386	0	FVEG_12993	505	hypothetical protein FVEG_12993	0	0	nucleus [GO:0005634]; DNA-binding transcription factor activity, RNA polymerase II-specific [GO:0000981]; zinc ion binding [GO:0008270]
14086_g	0.677	1.919	0.004	XP_018761089	chromosome 11	NC_031685.1	451783	453729	-	30070387	0	FVEG_12994	648	lysophospholipase	Glycerophospholipid metabolism	0	lysophospholipase activity [GO:0004622]; phosphatidyl phospholipase B activity [GO:0102545]; phospholipid catabolic process [GO:0009395]
14098_g	0.826	3.862	0.008	XP_018761100	chromosome 11	NC_031685.1	475528	476767	-	30070396	0	FVEG_13003	364	hypothetical protein FVEG_13003	0	0	nucleus [GO:0005634]; DNA-binding transcription factor activity, RNA polymerase II-specific [GO:0000981]; zinc ion binding [GO:0008270]
14099_g	0.59	2.151	0.004	XP_018761101	chromosome 11	NC_031685.1	477795	478268	+	30070397	0	FVEG_13004	157	hypothetical protein FVEG_13004	0	0	0
14135_g	0.654	1.8	0.004	XP_018761147	chromosome 11	NC_031685.1	590902	592287	-	30070427	0	FVEG_13038	461	MFS transporter, FHS family, L-fucose permease	0	0	integral component of membrane [GO:0016021]; transmembrane transporter activity [GO:0022857]
14148_g	0.147	0.303	0.001	XP_018761163	chromosome 11	NC_031685.1	620369	621564	-	30070437	0	FVEG_13048	352	hypothetical protein FVEG_13048	0	0	integral component of membrane [GO:0016021]
14150_g	0.68	1.836	0.004	XP_018761165	chromosome 11	NC_031685.1	623933	625417	+	30070439	0	FVEG_13050	494	hypothetical protein FVEG_13050	0	0	triglyceride lipase activity [GO:0004806]; lipid catabolic process [GO:0016042]
14156_g	0.675	1.925	0.004	XP_018761171	chromosome 11	NC_031685.1	637947	640492	+	30070442	0	FVEG_13055	767	beta-glucosidase	Cyanoamino acid metabolism ; Starch and sucrose metabolism ; Metabolic pathways ; Biosynthesis of secondary metabolites	0	hydrolase activity, hydrolyzing O-glycosyl compounds [GO:0004553]; polysaccharide catabolic process [GO:0000272]
14156_g	0.675	1.925	0.004	XP_018761171	chromosome 11	NC_031685.1	637947	640492	+	30070442	0	FVEG_13055	767	beta-glucosidase	Cyanoamino acid metabolism ; Starch and sucrose metabolism ; Metabolic pathways ; Biosynthesis of secondary metabolites	0	hydrolase activity, hydrolyzing O-glycosyl compounds [GO:0004553]; polysaccharide catabolic process [GO:0000272]
14164_g	0.526	1.117	0.002	XP_018761180	chromosome 11	NC_031685.1	655065	657454	-	30070449	0	FVEG_13062	745	hypothetical protein FVEG_13062	0	0	0
14178_g	0.748	2.534	0.005	XP_018761195	chromosome 11	NC_031685.1	686378	688083	-	30070462	0	FVEG_13077	549	hypothetical protein FVEG_13077	Galactose metabolism ; Glycerolipid metabolism ; Sphingolipid metabolism ; Glycosphingolipid biosynthesis - globo and isoglobo series ; Metabolic pathways	0	raffinose alpha-galactosidase activity [GO:0052692]; carbohydrate metabolic process [GO:0005975]
14180_g	0.868	4.787	0.01	XP_018761197	chromosome 11	NC_031685.1	691860	693479	-	30070464	0	FVEG_13079	539	cytochrome P450, family 17, subfamily A (steroid 17alpha-monooxygenase)	0	0	integral component of membrane [GO:0016021]; heme binding [GO:0020037]; iron ion binding [GO:0005506]; monooxygenase activity [GO:0004497]; oxidoreductase activity, acting on paired donors, with incorporation or reduction of molecular oxygen [GO:0016705]
14181_g	0.36	0.674	0.001	XP_018761198	chromosome 11	NC_031685.1	694336	695530	+	30070465	0	FVEG_13080	312	hypothetical protein FVEG_13080	0	0	0
14182_g	0.872	4.875	0.01	XP_018758346	chromosome 11	NC_031685.1	699618	700620	-	30068509	0	FVEG_10963	295	hypothetical protein FVEG_10963	0	0	0
14183_g	0.709	2.096	0.004	XP_018758345	chromosome 11	NC_031685.1	701427	703032	+	30068508	0	FVEG_10962	485	hypothetical protein FVEG_10962	0	0	3-phytase activity [GO:0016158]
14191_g	0.35	0.703	0.001	XP_018758339	chromosome 11	NC_031685.1	717885	718634	+	30068502	0	FVEG_10956	249	hypothetical protein FVEG_10956	0	0	0
14192_g	0.565	1.22	0.002	XP_018758338	chromosome 11	NC_031685.1	719539	720804	-	30068501	0	FVEG_10955	421	hypothetical protein FVEG_10955	0	0	FAD binding [GO:0071949]
14196_g	0.479	1.187	0.002	XP_018758333	chromosome 11	NC_031685.1	727905	729772	-	30068497	0	FVEG_10951	572	hypothetical protein FVEG_10951	0	0	integral component of membrane [GO:0016021]; transmembrane transporter activity [GO:0022857]
14207_g	0.794	3.11	0.006	XP_018758323	chromosome 11	NC_031685.1	748810	750170	+	30068491	0	FVEG_10944	436	hypothetical protein FVEG_10944	0	0	hydrolase activity [GO:0016787]
14210_g	0.798	3.183	0.006	XP_018758320	chromosome 11	NC_031685.1	756701	757517	-	30068488	0	FVEG_10941	244	hypothetical protein FVEG_10941	0	0	pathogenesis [GO:0009405]
14216_g	0.748	2.481	0.005	XP_018758314	chromosome 11	NC_031685.1	769304	770148	-	30068483	0	FVEG_10936	263	ribonuclease T2 family protein	0	0	lyase activity [GO:0016829]; ribonuclease T2 activity [GO:0033897]; RNA binding [GO:0003723]
14217_g	0.374	0.754	0.002	XP_018758313	chromosome 11	NC_031685.1	773514	776798	+	30068482	0	FVEG_10935	1094	hypothetical protein FVEG_10935	0	0	integral component of membrane [GO:0016021]
14218_g	0.541	1.325	0.003	XP_018758312	chromosome 11	NC_031685.1	777561	778950	-	30068481	0	FVEG_10934	377	hypothetical protein FVEG_10934	0	0	integral component of membrane [GO:0016021]
1422_g	0.297	0.554	0.001	XP_018742928	chromosome 1	NC_031675.1	4374889	4376428	+	30058990	0	FVEG_00632	462	hypothetical protein FVEG_00632	0	0	0
14224_g	0.728	2.273	0.005	XP_018758305	chromosome 11	NC_031685.1	796116	797828	+	30068475	0	FVEG_10928	539	hypothetical protein FVEG_10928	0	0	0
14226_g	0.704	2.108	0.004	XP_018758302	chromosome 11	NC_031685.1	799892	801253	+	30068473	0	FVEG_10926	453	acid phosphatase	0	0	phosphatase activity [GO:0016791]
14236_g	0.384	1.373	0.003	XP_018758292	chromosome 11	NC_031685.1	839616	841324	+	30068467	0	FVEG_10919	502	hypothetical protein FVEG_10919	0	0	integral component of membrane [GO:0016021]; transmembrane transporter activity [GO:0022857]
14237_g	0.719	2.164	0.004	XP_018758291	chromosome 11	NC_031685.1	842134	843984	+	30068466	0	FVEG_10918	616	hypothetical protein FVEG_10918	0	0	carbohydrate metabolic process [GO:0005975]
14238_g	0.657	1.79	0.004	XP_018758489	chromosome 9	NC_031683.1	331087	332731	-	30068615	0	FVEG_11079	514	hypothetical protein FVEG_11079	0	PATHWAY: Mycotoxin biosynthesis. {ECO:0000250|UniProtKB:S0EE84, ECO:0000305|PubMed:22652150}.	integral component of membrane [GO:0016021]; heme binding [GO:0020037]; iron ion binding [GO:0005506]; monooxygenase activity [GO:0004497]; oxidoreductase activity, acting on paired donors, with incorporation or reduction of molecular oxygen [GO:0016705]
14254_g	0.657	2.122	0.004	XP_018758273	chromosome 11	NC_031685.1	876705	877981	-	30068453	0	FVEG_10905	372	hypothetical protein FVEG_10905	0	0	integral component of membrane [GO:0016021]
14258_g	0.858	4.693	0.009	XP_018758270	chromosome 11	NC_031685.1	889202	889746	+	30068450	0	FVEG_10902	166	hypothetical protein FVEG_10902	0	0	0
14259_g	0.54	1.126	0.002	XP_018758269	chromosome 11	NC_031685.1	890877	892553	+	30068449	0	FVEG_10901	558	feruloyl esterase	0	0	carboxylic ester hydrolase activity [GO:0052689]; metal ion binding [GO:0046872]
14261_g	0.753	2.506	0.005	XP_018758265	chromosome 11	NC_031685.1	898612	900097	+	30068447	0	FVEG_10899	459	mannan endo-1,6-alpha-mannosidase	0	0	integral component of membrane [GO:0016021]; mannan endo-1,6-alpha-mannosidase activity [GO:0008496]; carbohydrate catabolic process [GO:0016052]
14262_g	0.578	1.694	0.003	XP_018758266	chromosome 11	NC_031685.1	900380	901526	-	30068446	0	FVEG_10898	331	hypothetical protein FVEG_10898	0	0	integral component of membrane [GO:0016021]
14264_g	0.717	2.197	0.004	XP_018758261	chromosome 11	NC_031685.1	905254	906716	+	30068445	0	FVEG_10897	470	hypothetical protein FVEG_10897	Starch and sucrose metabolism ; Metabolic pathways	0	hydrolase activity, hydrolyzing O-glycosyl compounds [GO:0004553]; cellulose catabolic process [GO:0030245]
14265_g	0.634	1.564	0.003	XP_018758260	chromosome 11	NC_031685.1	907370	908958	+	30068444	0	FVEG_10896	513	hypothetical protein FVEG_10896	0	0	0
14280_g	0.801	3.55	0.007	XP_018758230	chromosome 11	NC_031685.1	966715	967215	-	30068425	0	FVEG_10869	166	hypothetical protein FVEG_10869	0	0	0
14281_g	0.099	0.219	0	XP_018758229	chromosome 11	NC_031685.1	968600	969520	-	30068424	0	FVEG_10868	306	hypothetical protein FVEG_10868	0	0	integral component of membrane [GO:0016021]; plasma membrane [GO:0005886]
14282_g	0.555	1.194	0.002	XP_018758228	chromosome 11	NC_031685.1	972722	974496	+	30068423	0	FVEG_10867	540	hypothetical protein FVEG_10867	0	0	FAD binding [GO:0071949]; oxidoreductase activity [GO:0016491]
14286_g	0.624	1.566	0.003	XP_018758222	chromosome 11	NC_031685.1	991553	992379	-	30068418	0	FVEG_10862	240	pectate lyase	Pentose and glucuronate interconversions ; Metabolic pathways	0	extracellular region [GO:0005576]; pectate lyase activity [GO:0030570]
14288_g	0.761	2.8	0.006	XP_018758220	chromosome 11	NC_031685.1	995215	996383	-	30068416	0	FVEG_10860	331	hypothetical protein FVEG_10860	0	0	0
1429_g	0.07	0.164	0	XP_018742920	chromosome 1	NC_031675.1	4390073	4393138	-	30071580	0	FVEG_14704	1021	hypothetical protein FVEG_14704	0	0	integral component of membrane [GO:0016021]
1430_g	0.222	0.429	0.001	XP_018742919	chromosome 1	NC_031675.1	4390073	4393676	-	30071580	0	FVEG_14704	1141	hypothetical protein FVEG_14704	0	0	integral component of membrane [GO:0016021]
14300_g	0.556	1.728	0.003	XP_018758206	chromosome 11	NC_031685.1	1033401	1036096	-	30068408	0	FVEG_10849	850	hypothetical protein FVEG_10849	0	0	integral component of membrane [GO:0016021]; transferase activity [GO:0016740]
14301_g	0.787	3.002	0.006	XP_018758205	chromosome 11	NC_031685.1	1040927	1041445	+	30068407	0	FVEG_10848	172	hypothetical protein FVEG_10848	0	0	0
14303_g	0.35	0.654	0.001	XP_018758202	chromosome 11	NC_031685.1	1044670	1045973	+	30068404	0	FVEG_10845	418	hypothetical protein FVEG_10845	0	0	0
14311_g	0.613	0.757	0.002	XP_018758191	chromosome 11	NC_031685.1	1065251	1067557	-	30068396	0	FVEG_10836	716	hypothetical protein FVEG_10836	0	0	metal ion binding [GO:0046872]; metalloexopeptidase activity [GO:0008235]
14315_g	0.899	5.745	0.011	XP_018758187	chromosome 11	NC_031685.1	1077582	1078483	+	30068393	0	FVEG_10833	266	hypothetical protein FVEG_10833	0	0	0
14318_g	0.712	2.457	0.005	XP_018758183	chromosome 11	NC_031685.1	1084116	1085209	+	30068390	0	FVEG_10830	344	hypothetical protein FVEG_10830	0	0	integral component of membrane [GO:0016021]
14339_g	0.882	5.256	0.011	XP_018758160	chromosome 11	NC_031685.1	1124193	1125107	+	30068372	0	FVEG_10812	284	hypothetical protein FVEG_10812	0	0	0
14345_g	0.592	1.325	0.003	XP_018758155	chromosome 11	NC_031685.1	1140342	1141757	-	30068368	0	FVEG_10805	440	hypothetical protein FVEG_10805	Glycine, serine and threonine metabolism ; Lysine degradation ; Metabolic pathways ; Peroxisome	0	oxidoreductase activity [GO:0016491]
14354_g	0.699	1.985	0.004	XP_018758146	chromosome 11	NC_031685.1	1156897	1158285	-	30068361	0	FVEG_10798	444	hypothetical protein FVEG_10798	0	0	0
14357_g	0.955	7.222	0.014	XP_018758143	chromosome 11	NC_031685.1	1168769	1169149	+	30068359	0	FVEG_10796	126	hypothetical protein FVEG_10796	0	0	0
14358_g	0.78	2.927	0.006	XP_018758142	chromosome 11	NC_031685.1	1170383	1171468	-	30068358	0	FVEG_10795	329	hypothetical protein FVEG_10795	Pentose and glucuronate interconversions ; Metabolic pathways	PATHWAY: Glycan metabolism. {ECO:0000256|ARBA:ARBA00004881}.; PATHWAY: Glycan metabolism; pectin degradation; 2-dehydro-3-deoxy-D-gluconate from pectin: step 1/5. {ECO:0000256|ARBA:ARBA00005184, ECO:0000256|RuleBase:RU000589}.	extracellular region [GO:0005576]; aspartyl esterase activity [GO:0045330]; pectinesterase activity [GO:0030599]; cell wall modification [GO:0042545]; pectin catabolic process [GO:0045490]
14359_g	0.257	0.493	0.001	XP_018758141	chromosome 11	NC_031685.1	1172451	1174256	-	30073764	0	FVEG_16888	495	hypothetical protein FVEG_16888	0	0	0
14368_g	0.442	0.857	0.002	XP_018758131	chromosome 11	NC_031685.1	1193487	1195987	-	30068349	0	FVEG_10784	815	hypothetical protein FVEG_10784	Glycine, serine and threonine metabolism ; Metabolic pathways	0	oxidoreductase activity [GO:0016491]
14370_g	0.651	1.632	0.003	XP_018758128	chromosome 11	NC_031685.1	1202087	1203509	-	30068347	0	FVEG_10782	435	hypothetical protein FVEG_10782	0	0	oxidoreductase activity [GO:0016491]
14376_g	0.592	1.688	0.003	XP_018758118	chromosome 11	NC_031685.1	1223085	1223573	-	30068341	0	FVEG_10776	162	hypothetical protein FVEG_10776	0	0	integral component of membrane [GO:0016021]
14379_g	0.214	0.464	0.001	XP_018758115	chromosome 11	NC_031685.1	1229393	1230511	+	30068339	0	FVEG_10774	338	hypothetical protein FVEG_10774	0	0	integral component of membrane [GO:0016021]
14382_g	0.94	6.905	0.014	XP_018758110	chromosome 11	NC_031685.1	1236959	1237568	-	30068335	0	FVEG_10770	185	hypothetical protein FVEG_10770	0	0	0
14389_g	0.859	4.683	0.009	XP_018758103	chromosome 11	NC_031685.1	1252937	1253227	-	30068330	0	FVEG_10765	96	hypothetical protein FVEG_10765	0	0	0
1439_g	0.882	5.36	0.011	XP_018742904	chromosome 1	NC_031675.1	4416265	4416615	-	30058975	0	FVEG_00615	99	hypothetical protein FVEG_00615	Ribosome	0	ribosome [GO:0005840]; structural constituent of ribosome [GO:0003735]; translation [GO:0006412]
14390_g	0.566	1.265	0.003	XP_018758102	chromosome 11	NC_031685.1	1254866	1255462	+	30068329	0	FVEG_10764	198	hypothetical protein FVEG_10764	0	0	0
14393_g	0.798	3.341	0.007	XP_018758099	chromosome 11	NC_031685.1	1261420	1262256	-	30068326	0	FVEG_10761	259	hypothetical protein FVEG_10761	0	0	0
14400_g	0.245	0.646	0.001	XP_018758090	chromosome 11	NC_031685.1	1289625	1290083	-	30073754	0	FVEG_16878	152	hypothetical protein FVEG_16878	0	0	integral component of membrane [GO:0016021]
14404_g	0.631	1.549	0.003	XP_018758085	chromosome 11	NC_031685.1	1294896	1297175	+	30068318	0	FVEG_10752	759	hypothetical protein FVEG_10752	0	0	0
14409_g	0.732	2.277	0.005	XP_018758080	chromosome 11	NC_031685.1	1304324	1304881	+	30068313	0	FVEG_10747	185	hypothetical protein FVEG_10747	0	0	0
14412_g	0.741	2.465	0.005	XP_018758077	chromosome 11	NC_031685.1	1311351	1312368	-	30068310	0	FVEG_10744	323	hypothetical protein FVEG_10744	0	0	hydrolase activity, hydrolyzing O-glycosyl compounds [GO:0004553]; carbohydrate metabolic process [GO:0005975]
14414_g	0.368	0.685	0.001	XP_018758075	chromosome 11	NC_031685.1	1314840	1315728	-	30068308	0	FVEG_10742	279	hypothetical protein FVEG_10742	0	0	0
14415_g	0.588	1.452	0.003	XP_018758073	chromosome 11	NC_031685.1	1316736	1317578	-	30068307	0	FVEG_10741	264	hypothetical protein FVEG_10741	0	0	0
14417_g	0.738	2.368	0.005	XP_018758071	chromosome 11	NC_031685.1	1319452	1321223	-	30068306	0	FVEG_10740	538	hypothetical protein FVEG_10740	0	0	0
14419_g	0.64	1.637	0.003	XP_018758069	chromosome 11	NC_031685.1	1324961	1327732	+	30068304	0	FVEG_10738	923	hypothetical protein FVEG_10738	0	0	0
14421_g	0.669	1.79	0.004	XP_018758065	chromosome 11	NC_031685.1	1330192	1331386	-	30068301	0	FVEG_10735	381	hypothetical protein FVEG_10735	0	0	0
14427_g	0.815	3.785	0.008	XP_018758057	chromosome 11	NC_031685.1	1344027	1344925	+	30068296	0	FVEG_10728	261	hypothetical protein FVEG_10728	0	0	hydrolase activity [GO:0016787]
1447_g	0.315	0.594	0.001	XP_018742891	chromosome 1	NC_031675.1	4451030	4452206	-	30058968	0	FVEG_00608	373	hypothetical protein FVEG_00608	0	0	integral component of membrane [GO:0016021]
14473_g	0.403	0.79	0.002	XP_018757997	chromosome 11	NC_031685.1	1444873	1446332	+	30068256	0	FVEG_10687	341	hypothetical protein FVEG_10687	0	0	integral component of membrane [GO:0016021]
14475_g	0.817	3.619	0.007	XP_018757994	chromosome 11	NC_031685.1	1450240	1450996	+	30068255	0	FVEG_10684	216	hypothetical protein FVEG_10684	0	0	integral component of membrane [GO:0016021]
14489_g	0.766	2.799	0.006	XP_018757981	chromosome 11	NC_031685.1	1478944	1480663	+	30068244	0	FVEG_10673	540	hypothetical protein FVEG_10673	0	0	carboxylic ester hydrolase activity [GO:0052689]; metal ion binding [GO:0046872]
145_g	0.715	2.217	0.004	XP_018756874	chromosome 1	NC_031675.1	362264	363716	-	30067461	0	FVEG_09827	468	hypothetical protein FVEG_09827	0	0	integral component of membrane [GO:0016021]
14508_g	0.748	2.593	0.005	XP_018757962	chromosome 11	NC_031685.1	1516290	1519559	-	30073726	0	FVEG_16850	1089	hypothetical protein FVEG_16850	Inositol phosphate metabolism ; Metabolic pathways ; Phosphatidylinositol signaling system	0	integral component of membrane [GO:0016021]; phosphatidylinositol phospholipase C activity [GO:0004435]; intracellular signal transduction [GO:0035556]; lipid catabolic process [GO:0016042]
14527_g	0.286	0.543	0.001	XP_018757942	chromosome 11	NC_031685.1	1563539	1564690	-	30068216	0	FVEG_10641	348	hypothetical protein FVEG_10641	0	0	integral component of membrane [GO:0016021]
14531_g	0.542	1.141	0.002	XP_018757938	chromosome 11	NC_031685.1	1571802	1572806	+	30068212	0	FVEG_10637	334	hypothetical protein FVEG_10637	0	0	nucleotide binding [GO:0000166]
14540_g	0.628	1.524	0.003	XP_018757924	chromosome 11	NC_031685.1	1605055	1606056	-	30068200	0	FVEG_10625	333	hypothetical protein FVEG_10625	0	0	hydrolase activity, hydrolyzing O-glycosyl compounds [GO:0004553]; carbohydrate metabolic process [GO:0005975]
14541_g	0.844	4.242	0.008	XP_018757923	chromosome 11	NC_031685.1	1606747	1607694	-	30068199	0	FVEG_10624	315	arabinan endo-1,5-alpha-L-arabinosidase	0	PATHWAY: Glycan metabolism. {ECO:0000256|ARBA:ARBA00004881}.; PATHWAY: Glycan metabolism; L-arabinan degradation. {ECO:0000256|ARBA:ARBA00004834, ECO:0000256|PIRNR:PIRNR026534}.	arabinan endo-1,5-alpha-L-arabinosidase activity [GO:0046558]; arabinan catabolic process [GO:0031222]
14556_g	0.165	0.338	0.001	XP_018761990	chromosome 10	NC_031684.1	397278	398694	+	30071068	0	FVEG_13747	380	hypothetical protein FVEG_13747	0	0	integral component of membrane [GO:0016021]
1456_g	0.471	0.952	0.002	XP_018742871	chromosome 1	NC_031675.1	4490610	4492476	-	30058957	0	FVEG_00597	577	CDF family cation efflux system protein	0	0	integral component of membrane [GO:0016021]; cation transmembrane transporter activity [GO:0008324]
14560_g	0.787	3.004	0.006	XP_018757900	chromosome 11	NC_031685.1	1651001	1652737	+	30068183	0	FVEG_10606	476	hypothetical protein FVEG_10606	0	0	0
14564_g	0.729	2.242	0.004	XP_018757896	chromosome 11	NC_031685.1	1661287	1663009	-	30068179	0	FVEG_10602	540	hypothetical protein FVEG_10602	0	0	metallocarboxypeptidase activity [GO:0004181]; zinc ion binding [GO:0008270]
14566_g	0.893	5.498	0.011	XP_018757894	chromosome 11	NC_031685.1	1666864	1667663	+	30068177	0	FVEG_10600	247	hypothetical protein FVEG_10600	0	0	0
14576_g	0.708	2.109	0.004	XP_018757885	chromosome 11	NC_031685.1	1682085	1683927	-	30068173	0	FVEG_10595	594	hypothetical protein FVEG_10595	0	0	flavin adenine dinucleotide binding [GO:0050660]; oxidoreductase activity, acting on CH-OH group of donors [GO:0016614]
14578_g	0.327	0.692	0.001	XP_018757882	chromosome 11	NC_031685.1	1687238	1688598	-	30068171	0	FVEG_10593	367	hypothetical protein FVEG_10593	0	0	integral component of membrane [GO:0016021]
14590_g	0.789	3.099	0.006	XP_018757872	chromosome 11	NC_031685.1	1709400	1711507	-	30068162	0	FVEG_10584	668	choline dehydrogenase	Glycine, serine and threonine metabolism ; Metabolic pathways	0	flavin adenine dinucleotide binding [GO:0050660]; oxidoreductase activity, acting on CH-OH group of donors [GO:0016614]
14591_g	0.837	4.157	0.008	XP_018757871	chromosome 11	NC_031685.1	1712576	1714255	-	30068161	0	FVEG_10583	442	hypothetical protein FVEG_10583	0	0	anchored component of membrane [GO:0031225]; cell wall [GO:0005618]; integral component of membrane [GO:0016021]
14592_g	0.719	2.161	0.004	XP_018757870	chromosome 11	NC_031685.1	1715503	1716905	+	30068160	0	FVEG_10582	435	hypothetical protein FVEG_10582	0	0	metal ion binding [GO:0046872]; peroxidase activity [GO:0004601]
14596_g	0.893	5.671	0.011	XP_018757865	chromosome 11	NC_031685.1	1727067	1727447	+	30068157	0	FVEG_10579	126	hypothetical protein FVEG_10579	0	0	0
14599_g	0.405	0.799	0.002	XP_018757862	chromosome 11	NC_031685.1	1734012	1734563	+	30068154	0	FVEG_10576	183	hypothetical protein FVEG_10576	0	0	0
146_g	0.822	3.675	0.007	XP_018756873	chromosome 1	NC_031675.1	365897	366868	+	30067460	0	FVEG_09826	323	oxidoreductase	0	0	0
14607_g	0.68	2.451	0.005	XP_018757853	chromosome 11	NC_031685.1	1754982	1757402	-	30068147	0	FVEG_10569	806	hypothetical protein FVEG_10569	0	0	integral component of membrane [GO:0016021]; ATP binding [GO:0005524]; ATPase-coupled transmembrane transporter activity [GO:0042626]
14609_g	0.732	2.599	0.005	XP_018757851	chromosome 11	NC_031685.1	1758398	1759561	-	30068145	0	FVEG_10567	372	hypothetical protein FVEG_10567	0	0	integral component of membrane [GO:0016021]
14610_g	0.293	0.55	0.001	XP_018757850	chromosome 11	NC_031685.1	1759912	1761084	-	30068144	0	FVEG_10566	359	hypothetical protein FVEG_10566	0	0	cellulase activity [GO:0008810]; polysaccharide catabolic process [GO:0000272]
14619_g	0.632	1.599	0.003	XP_018757835	chromosome 11	NC_031685.1	1779427	1780945	+	30068136	0	FVEG_10558	490	hypothetical protein FVEG_10558	0	0	aminopeptidase activity [GO:0004177]; metal ion binding [GO:0046872]; metalloexopeptidase activity [GO:0008235]
14623_g	0.749	3.098	0.006	XP_018757831	chromosome 11	NC_031685.1	1792743	1793438	-	30068133	0	FVEG_10555	231	hypothetical protein FVEG_10555	0	0	0
14623_g	0.749	3.098	0.006	XP_018757831	chromosome 11	NC_031685.1	1792743	1793438	-	30068133	0	FVEG_10555	231	hypothetical protein FVEG_10555	0	0	0
14624_g	0.694	2.79	0.006	XP_018757830	chromosome 11	NC_031685.1	1794549	1796480	+	30068132	0	FVEG_10554	605	hypothetical protein FVEG_10554	0	0	0
14628_g	0.457	0.908	0.002	XP_018757823	chromosome 11	NC_031685.1	1811854	1813643	+	30068128	0	FVEG_10550	579	hypothetical protein FVEG_10550	0	0	integral component of membrane [GO:0016021]; heme binding [GO:0020037]; iron ion binding [GO:0005506]; monooxygenase activity [GO:0004497]; oxidoreductase activity, acting on paired donors, with incorporation or reduction of molecular oxygen [GO:0016705]
14629_g	0.895	5.516	0.011	XP_018757822	chromosome 11	NC_031685.1	1814317	1815393	+	30073700	0	FVEG_16824	340	hypothetical protein FVEG_16824	0	0	integral component of membrane [GO:0016021]
14632_g	0.748	2.578	0.005	XP_018757818	chromosome 11	NC_031685.1	1839787	1840920	-	30068124	0	FVEG_10544	314	hypothetical protein FVEG_10544	0	0	0
14634_g	0.773	2.963	0.006	XP_018757816	chromosome 11	NC_031685.1	1845029	1845820	-	30068122	0	FVEG_10542	263	hypothetical protein FVEG_10542	0	0	extracellular region [GO:0005576]; manganese ion binding [GO:0030145]
14638_g	0.826	3.712	0.007	XP_018757812	chromosome 11	NC_031685.1	1852847	1853987	-	30068118	0	FVEG_10538	363	hypothetical protein FVEG_10538	0	0	0
14644_g	0.307	0.622	0.001	XP_018757807	chromosome 11	NC_031685.1	1870194	1875187	-	30073699	0	FVEG_16823	1432	hypothetical protein FVEG_16823	0	0	integral component of membrane [GO:0016021]; ATP binding [GO:0005524]; ATPase-coupled transmembrane transporter activity [GO:0042626]
14655_g	0.74	2.611	0.005	XP_018757792	chromosome 11	NC_031685.1	1900004	1900276	+	30073694	0	FVEG_16818	90	hypothetical protein FVEG_16818	0	0	0
14659_g	0.671	1.847	0.004	XP_018757788	chromosome 11	NC_031685.1	1907431	1910064	+	30073692	0	FVEG_16816	754	hypothetical protein FVEG_16816	0	0	flavin adenine dinucleotide binding [GO:0050660]; N,N-dimethylaniline monooxygenase activity [GO:0004499]; NADP binding [GO:0050661]
14659_g	0.671	1.847	0.004	XP_018757788	chromosome 11	NC_031685.1	1907431	1910064	+	30073692	0	FVEG_16816	754	hypothetical protein FVEG_16816	0	0	flavin adenine dinucleotide binding [GO:0050660]; N,N-dimethylaniline monooxygenase activity [GO:0004499]; NADP binding [GO:0050661]
14667_g	0.685	2.175	0.004	XP_018757780	chromosome 11	NC_031685.1	1936835	1937809	+	30068099	0	FVEG_10515	324	hypothetical protein FVEG_10515	0	0	hydrolase activity [GO:0016787]
14682_g	0.807	4.264	0.009	XP_018757765	chromosome 11	NC_031685.1	1972038	1972754	+	30068085	0	FVEG_10501	238	hypothetical protein FVEG_10501	0	0	0
14695_g	0.26	0.571	0.001	XP_018757753	chromosome 11	NC_031685.1	2002388	2003969	+	30068074	0	FVEG_10490	503	hypothetical protein FVEG_10490	0	0	integral component of membrane [GO:0016021]; transmembrane transporter activity [GO:0022857]
14703_g	0.775	2.866	0.006	XP_018757742	chromosome 11	NC_031685.1	2030514	2032331	+	30073686	0	FVEG_16810	580	hypothetical protein FVEG_16810	Glycerophospholipid metabolism	0	hydrolase activity [GO:0016787]
14705_g	0.728	2.364	0.005	XP_018757738	chromosome 11	NC_031685.1	2037768	2039965	+	30068065	0	FVEG_10478	606	hypothetical protein FVEG_10478	0	0	FAD binding [GO:0071949]; oxidoreductase activity [GO:0016491]
14722_g	0.627	1.553	0.003	XP_018762116	Un	NW_017387864.1	49636	51317	-	30071332	0	FVEG_14045	514	hypothetical protein FVEG_14045	0	0	vacuole [GO:0005773]; serine-type carboxypeptidase activity [GO:0004185]
14728_g	0.954	7.077	0.014	XP_018762127	Un	NW_017387864.1	66188	66565	-	30074584	0	FVEG_17708	125	hypothetical protein FVEG_17708	0	0	0
14730_g	0.607	2.234	0.004	XP_018762130	Un	NW_017387864.1	68495	69985	-	30071338	0	FVEG_14052	496	endo-1,3(4)-beta-glucanase	0	0	hydrolase activity, hydrolyzing O-glycosyl compounds [GO:0004553]; carbohydrate metabolic process [GO:0005975]
14741_g	0.904	5.741	0.011	XP_037201997	0	0	0	0	0	0	0	0	0	cupin domain protein	0	0	0
14755_g	0.719	2.254	0.005	XP_018762176	Un	NW_017387866.1	9912	12294	-	30071366	0	FVEG_14084	604	hypothetical protein FVEG_14084	0	0	integral component of membrane [GO:0016021]
14758_g	0.578	1.294	0.003	XP_018762180	Un	NW_017387866.1	20038	21006	-	30071368	0	FVEG_14086	306	hypothetical protein FVEG_14086	0	0	oxidoreductase activity [GO:0016491]
14760_g	0.74	2.384	0.005	XP_018762182	Un	NW_017387866.1	24324	25010	+	30071370	0	FVEG_14088	228	hypothetical protein FVEG_14088	0	0	integral component of membrane [GO:0016021]
14763_g	0.682	1.948	0.004	XP_018762185	Un	NW_017387866.1	29669	31273	+	30071373	0	FVEG_14091	534	hypothetical protein FVEG_14091	Glycerophospholipid metabolism	0	hydrolase activity [GO:0016787]
14764_g	0.666	2.026	0.004	XP_018762186	Un	NW_017387866.1	32321	32857	+	30071374	0	FVEG_14092	178	hypothetical protein FVEG_14092	0	0	metallopeptidase activity [GO:0008237]
14765_g	0.869	5.188	0.01	XP_018762187	0	0	0	0	0	0	0	0	0	hypothetical protein	0	0	0
14768_g	0.628	1.576	0.003	XP_018762193	Un	NW_017387866.1	44716	46278	+	30071378	0	FVEG_14096	487	hypothetical protein FVEG_14096	0	0	integral component of membrane [GO:0016021]; 3-beta-hydroxy-delta5-steroid dehydrogenase activity [GO:0003854]; steroid biosynthetic process [GO:0006694]
14773_g	0.46	0.895	0.002	XP_018762200	Un	NW_017387866.1	56463	57898	-	30071383	0	FVEG_14101	384	hypothetical protein FVEG_14101	0	0	integral component of membrane [GO:0016021]
14785_g	0.41	0.841	0.002	XP_018762213	Un	NW_017387866.1	83713	85743	+	30071392	0	FVEG_14114	676	hypothetical protein FVEG_14114	0	0	integral component of membrane [GO:0016021]
14787_g	0.907	5.99	0.012	XP_037202495	0	0	0	0	0	0	0	0	0	chorismate mutase type II	0	0	0
148_g	0.504	1.035	0.002	XP_018756871	chromosome 1	NC_031675.1	368646	369878	-	30067458	0	FVEG_09824	362	D-amino-acid oxidase	Glycine, serine and threonine metabolism ; Penicillin and cephalosporin biosynthesis ; Arginine and proline metabolism ; D-Arginine and D-ornithine metabolism ; Metabolic pathways ; Biosynthesis of secondary metabolites ; Peroxisome	0	D-amino-acid oxidase activity [GO:0003884]; FAD binding [GO:0071949]; D-amino acid metabolic process [GO:0046416]
14805_g	0.737	2.339	0.005	XP_036532132	0	0	0	0	0	0	0	0	0	uncharacterized protein	0	0	0
14819_g	0.214	0.416	0.001	XP_023438192	0	0	0	0	0	0	0	0	0	uncharacterized protein	0	0	0
14821_g	0.357	0.727	0.001	XP_037198869	0	0	0	0	0	0	0	0	0	uncharacterized protein	0	0	0
14825_g	0.835	4.096	0.008	XP_018762428	Un	NW_017387870.1	6804	7751	+	30071285	0	FVEG_13989	315	hypothetical protein FVEG_13989	0	0	0
14830_g	0.761	2.603	0.005	XP_018762434	Un	NW_017387870.1	27873	29778	-	30071291	0	FVEG_13995	573	hypothetical protein FVEG_13995	0	0	hydrolase activity [GO:0016787]
14834_g	0.839	4.17	0.008	XP_018762438	Un	NW_017387870.1	39766	41542	+	30071295	0	FVEG_13999	492	hypothetical protein FVEG_13999	0	0	0
14841_g	0.478	0.984	0.002	XP_018762445	Un	NW_017387870.1	66957	67598	+	30074568	0	FVEG_17692	213	hypothetical protein FVEG_17692	0	0	0
14851_g	0.578	2.153	0.004	XP_018762458	0	0	0	0	0	0	0	0	0	hypothetical protein	0	0	0
14853_g	0.861	4.546	0.009	XP_018762460	Un	NW_017387870.1	103215	103628	-	30071309	0	FVEG_14015	137	hypothetical protein FVEG_14015	0	0	0
14854_g	0.965	7.293	0.015	XP_018762461	Un	NW_017387870.1	105672	107212	+	30074575	0	FVEG_17699	267	hypothetical protein FVEG_17699	0	0	0
14865_g	0.89	5.406	0.011	XP_018762470	Un	NW_017387870.1	129542	130056	-	30071315	0	FVEG_14023	153	hypothetical protein FVEG_14023	0	0	0
14867_g	0.947	6.767	0.014	XP_018762472	Un	NW_017387870.1	138286	138618	-	30071317	0	FVEG_14025	110	hypothetical protein FVEG_14025	0	0	0
14872_g	0.734	2.446	0.005	XP_018762478	Un	NW_017387871.1	2299	2681	-	30071395	0	FVEG_14117	109	hypothetical protein FVEG_14117	0	0	0
14896_g	0.709	2.127	0.004	XP_018762505	Un	NW_017387871.1	54034	56025	+	30071415	0	FVEG_14140	607	hypothetical protein FVEG_14140	Glycine, serine and threonine metabolism ; Metabolic pathways	0	flavin adenine dinucleotide binding [GO:0050660]; oxidoreductase activity, acting on CH-OH group of donors [GO:0016614]
14898_g	0.365	0.685	0.001	XP_018762507	Un	NW_017387871.1	58426	60153	-	30071416	0	FVEG_14141	502	hypothetical protein FVEG_14141	0	0	heme binding [GO:0020037]; iron ion binding [GO:0005506]; monooxygenase activity [GO:0004497]; oxidoreductase activity, acting on paired donors, with incorporation or reduction of molecular oxygen [GO:0016705]
14902_g	0.849	4.424	0.009	XP_018762512	Un	NW_017387872.1	584	2986	+	30071426	0	FVEG_14166	689	hypothetical protein FVEG_14166	0	0	integral component of membrane [GO:0016021]; transmembrane transport [GO:0055085]
14908_g	0.946	6.883	0.014	XP_031028920	0	0	0	0	0	0	0	0	0	uncharacterized protein	0	0	0
14921_g	0.871	4.891	0.01	XP_041691571	0	0	0	0	0	0	0	0	0	uncharacterized protein	0	0	0
14931_g	0.666	1.742	0.003	XP_016255957	0	0	0	0	0	0	0	0	0	hypothetical protein	0	0	0
14937_g	0.775	2.818	0.006	XP_031034776	0	0	0	0	0	0	0	0	0	uncharacterized protein	0	0	0
14941_g	0.836	4.638	0.009	XP_018762519	Un	NW_017387873.1	5715	6008	-	30071431	0	FVEG_14173	97	hypothetical protein FVEG_14173	0	0	0
14942_g	0.815	3.744	0.007	XP_018762520	Un	NW_017387873.1	6811	7458	+	30071432	0	FVEG_14174	215	hypothetical protein FVEG_14174	0	0	0
14942_g	0.815	3.744	0.007	XP_018762520	Un	NW_017387873.1	6811	7458	+	30071432	0	FVEG_14174	215	hypothetical protein FVEG_14174	0	0	0
14963_g	0.844	4.45	0.009	XP_037202482	0	0	0	0	0	0	0	0	0	uncharacterized protein	0	0	0
14974_g	0.836	4.02	0.008	XP_031055635	0	0	0	0	0	0	0	0	0	uncharacterized protein	0	0	0
1499_g	0.349	0.679	0.001	XP_018742801	chromosome 1	NC_031675.1	4621134	4622432	-	30058918	0	FVEG_00554	414	hypothetical protein FVEG_00554	0	0	0
14994_g	0.847	4.309	0.009	XP_031055335	0	0	0	0	0	0	0	0	0	uncharacterized protein	0	0	0
15005_g	0.783	2.943	0.006	XP_018758610	chromosome 9	NC_031683.1	618348	620353	+	30068711	0	FVEG_11177	601	arylsulfatase	Glycosaminoglycan degradation ; Metabolic pathways	0	arylsulfatase activity [GO:0004065]; phenol-containing compound metabolic process [GO:0018958]
15008_g	0.692	2.118	0.004	XP_036530432	0	0	0	0	0	0	0	0	0	membrane-associated eicosanoid glutathione metabolism	0	0	0
1502_g	0.348	0.645	0.001	XP_018742780	chromosome 1	NC_031675.1	4635188	4637274	+	30058915	0	FVEG_00551	633	DNA-directed RNA polymerase III subunit RPC3	RNA polymerase	0	RNA polymerase III complex [GO:0005666]; DNA-directed 5'-3' RNA polymerase activity [GO:0003899]; single-stranded DNA binding [GO:0003697]; transcription, DNA-templated [GO:0006351]
15040_g	0.595	1.419	0.003	XP_018755254	chromosome 10	NC_031684.1	1218370	1220553	+	30073274	0	FVEG_16398	674	hypothetical protein FVEG_16398	0	0	0
1517_g	0.606	1.461	0.003	XP_018742751	chromosome 1	NC_031675.1	4685129	4686955	-	30058901	0	FVEG_00537	608	hypothetical protein FVEG_00537	N-Glycan biosynthesis ; Various types of N-glycan biosynthesis ; Metabolic pathways ; Protein processing in endoplasmic reticulum	PATHWAY: Protein modification; protein glycosylation. {ECO:0000256|ARBA:ARBA00004922}.	integral component of membrane [GO:0016021]; calcium ion binding [GO:0005509]; mannosyl-oligosaccharide 1,2-alpha-mannosidase activity [GO:0004571]; carbohydrate metabolic process [GO:0005975]; protein glycosylation [GO:0006486]
152_g	0.886	5.418	0.011	XP_023423643	0	0	0	0	0	0	0	0	0	putative protein disulfate isomerase	0	0	0
1558_g	0.603	1.526	0.003	XP_018742680	chromosome 1	NC_031675.1	4815592	4816983	-	30058861	0	FVEG_00497	425	phosphatidylinositol glycan, class U	Glycosylphosphatidylinositol (GPI)-anchor biosynthesis ; Metabolic pathways	PATHWAY: Glycolipid biosynthesis. {ECO:0000256|ARBA:ARBA00004934}.; PATHWAY: Glycolipid biosynthesis; glycosylphosphatidylinositol-anchor biosynthesis. {ECO:0000256|ARBA:ARBA00004687}.	GPI-anchor transamidase complex [GO:0042765]; attachment of GPI anchor to protein [GO:0016255]
1598_g	0.979	7.316	0.015	XP_018742592	chromosome 1	NC_031675.1	4956951	4959328	-	30058826	0	FVEG_00457	590	hypothetical protein FVEG_00457	0	0	integral component of membrane [GO:0016021]
1599_g	0.176	0.352	0.001	XP_018742591	chromosome 1	NC_031675.1	4963065	4966065	-	30058825	0	FVEG_00456	923	hypothetical protein FVEG_00456	0	0	0
1602_g	0.128	0.261	0.001	XP_018742587	chromosome 1	NC_031675.1	4974222	4974855	+	30058822	0	FVEG_00452	175	protein SYM1	Peroxisome	0	integral component of membrane [GO:0016021]
1615_g	0.543	1.199	0.002	XP_018742569	chromosome 1	NC_031675.1	5011973	5014648	+	30058811	0	FVEG_00441	840	hypothetical protein FVEG_00441	Glycerophospholipid metabolism	0	0
1615_g	0.543	1.199	0.002	XP_018742569	chromosome 1	NC_031675.1	5011973	5014648	+	30058811	0	FVEG_00441	840	hypothetical protein FVEG_00441	Glycerophospholipid metabolism	0	0
1630_g	0.445	0.862	0.002	XP_018742552	0	0	0	0	0	0	0	0	0	hypothetical protein	0	0	0
1641_g	0.483	0.46	0.001	XP_018742538	chromosome 1	NC_031675.1	5075726	5077488	+	30058788	0	FVEG_00415	504	hypothetical protein FVEG_00415	0	0	heme binding [GO:0020037]; iron ion binding [GO:0005506]; oxidoreductase activity, acting on paired donors, with incorporation or reduction of molecular oxygen [GO:0016705]
1647_g	0.659	1.757	0.004	XP_018742530	chromosome 1	NC_031675.1	5087220	5088227	+	30058783	0	FVEG_00410	296	hypothetical protein FVEG_00410	0	0	0
165_g	0.678	1.924	0.004	XP_018756855	chromosome 1	NC_031675.1	401653	403505	-	30067445	0	FVEG_09811	586	triacylglycerol lipase	Glycerophospholipid metabolism	0	0
1654_g	0.583	2.36	0.005	XP_018742523	chromosome 1	NC_031675.1	5099089	5099711	-	30058779	0	FVEG_00405	188	hypothetical protein FVEG_00405	0	0	integral component of membrane [GO:0016021]
1662_g	0.937	6.59	0.013	XP_018742509	chromosome 1	NC_031675.1	5115733	5116562	-	30058771	0	FVEG_00397	227	hypothetical protein FVEG_00397	0	0	hydrolase activity [GO:0016787]
1662_g	0.937	6.59	0.013	XP_018742509	chromosome 1	NC_031675.1	5115733	5116562	-	30058771	0	FVEG_00397	227	hypothetical protein FVEG_00397	0	0	hydrolase activity [GO:0016787]
1663_g	0.873	4.885	0.01	XP_018742507	chromosome 1	NC_031675.1	5117582	5118449	-	30058770	0	FVEG_00396	228	hypothetical protein FVEG_00396	0	0	hydrolase activity [GO:0016787]
1663_g	0.873	4.885	0.01	XP_018742507	chromosome 1	NC_031675.1	5117582	5118449	-	30058770	0	FVEG_00396	228	hypothetical protein FVEG_00396	0	0	hydrolase activity [GO:0016787]
1668_g	0.646	1.628	0.003	XP_018742496	chromosome 1	NC_031675.1	5132983	5134995	-	30058766	0	FVEG_00392	670	hypothetical protein FVEG_00392	0	0	0
1669_g	0.554	1.245	0.002	XP_018742495	chromosome 1	NC_031675.1	5136963	5138058	+	30058765	0	FVEG_00391	331	hypothetical protein FVEG_00391	0	0	integral component of membrane [GO:0016021]
1674_g	0.556	1.214	0.002	XP_018742486	chromosome 1	NC_031675.1	5149242	5149956	-	30058760	0	FVEG_00386	221	hypothetical protein FVEG_00386	0	0	0
1674_g	0.556	1.214	0.002	XP_018742486	chromosome 1	NC_031675.1	5149242	5149956	-	30058760	0	FVEG_00386	221	hypothetical protein FVEG_00386	0	0	0
1690_g	0.582	1.076	0.002	XP_018742465	chromosome 1	NC_031675.1	5204819	5206120	-	30058744	0	FVEG_00370	416	hypothetical protein FVEG_00370	0	0	serine-type endopeptidase activity [GO:0004252]
1710_g	0.778	2.917	0.006	XP_018742438	chromosome 1	NC_031675.1	5256273	5258307	-	30058729	0	FVEG_00352	659	hypothetical protein FVEG_00352	0	0	carbohydrate metabolic process [GO:0005975]
1738_g	0.764	2.725	0.005	XP_018742404	chromosome 1	NC_031675.1	5331065	5335461	-	30058706	0	FVEG_00329	1353	hypothetical protein FVEG_00329	0	0	integral component of membrane [GO:0016021]; plasma membrane [GO:0005886]; ATP binding [GO:0005524]; ATPase-coupled transmembrane transporter activity [GO:0042626]; hydrolase activity [GO:0016787]
1743_g	0.668	1.77	0.004	XP_018742397	chromosome 1	NC_031675.1	5341788	5343643	-	30071512	0	FVEG_14636	596	hypothetical protein FVEG_14636	0	PATHWAY: Secondary metabolite biosynthesis. {ECO:0000269|PubMed:12620260}.	heme binding [GO:0020037]; iron ion binding [GO:0005506]; monooxygenase activity [GO:0004497]; oxidoreductase activity, acting on paired donors, with incorporation or reduction of molecular oxygen [GO:0016705]
1744_g	0.543	1.145	0.002	XP_018742396	chromosome 1	NC_031675.1	5344851	5346170	+	30058702	0	FVEG_00325	439	hypothetical protein FVEG_00325	0	PATHWAY: Mycotoxin biosynthesis. {ECO:0000269|PubMed:12620260, ECO:0000269|PubMed:16489749, ECO:0000269|PubMed:17147424}.	ligase activity [GO:0016874]
1750_g	0.601	1.443	0.003	XP_018742389	chromosome 1	NC_031675.1	5357319	5359197	+	30071510	0	FVEG_14634	553	hypothetical protein FVEG_14634	Sphingolipid metabolism ; Metabolic pathways ; Autophagy - yeast	PATHWAY: Mycotoxin biosynthesis. {ECO:0000269|PubMed:11728154, ECO:0000269|PubMed:15137825}.	pyridoxal phosphate binding [GO:0030170]; transferase activity [GO:0016740]; biosynthetic process [GO:0009058]
1770_g	0.7	2.055	0.004	XP_018742352	chromosome 1	NC_031675.1	5413244	5416202	+	30058680	0	FVEG_00299	966	hypothetical protein FVEG_00299	0	0	EMC complex [GO:0072546]
1771_g	0.902	5.769	0.012	XP_018742351	chromosome 1	NC_031675.1	5417769	5418078	+	30058679	0	FVEG_00298	82	hypothetical protein FVEG_00298	0	0	0
1772_g	0.706	2.096	0.004	XP_018742350	chromosome 1	NC_031675.1	5418646	5420518	-	30058678	0	FVEG_00297	608	hypothetical protein FVEG_00297	0	0	hydrolase activity [GO:0016787]; nucleotide catabolic process [GO:0009166]
1778_g	0.124	0.266	0.001	XP_018742342	chromosome 1	NC_031675.1	5435206	5438379	-	30058672	0	FVEG_00291	1057	sialidase-1	Galactose metabolism ; Metabolic pathways	0	0
1800_g	0.864	4.661	0.009	XP_018742313	chromosome 1	NC_031675.1	5498761	5500256	+	30058655	0	FVEG_00272	436	hypothetical protein FVEG_00272	0	0	0
1809_g	0.812	3.681	0.007	XP_018742303	chromosome 1	NC_031675.1	5515172	5515549	+	30058648	0	FVEG_00265	125	hypothetical protein FVEG_00265	0	0	0
1811_g	0.756	2.642	0.005	XP_018742298	chromosome 1	NC_031675.1	5521344	5523516	-	30058645	0	FVEG_00262	638	hypothetical protein FVEG_00262	Glycine, serine and threonine metabolism ; Metabolic pathways	0	flavin adenine dinucleotide binding [GO:0050660]; oxidoreductase activity, acting on CH-OH group of donors [GO:0016614]
1812_g	0.545	1.286	0.003	XP_018742297	chromosome 1	NC_031675.1	5524069	5524716	-	30058644	0	FVEG_00261	199	hypothetical protein FVEG_00261	0	0	0
1813_g	0.859	4.536	0.009	XP_018742295	chromosome 1	NC_031675.1	5527508	5528826	-	30058643	0	FVEG_00260	388	hypothetical protein FVEG_00260	0	0	nucleus [GO:0005634]; DNA-binding transcription factor activity, RNA polymerase II-specific [GO:0000981]; zinc ion binding [GO:0008270]
1814_g	0.368	0.691	0.001	XP_018742294	chromosome 1	NC_031675.1	5529387	5530314	+	30071494	0	FVEG_14618	292	hypothetical protein FVEG_14618	0	0	integral component of membrane [GO:0016021]
1816_g	0.525	1.098	0.002	XP_018742292	chromosome 1	NC_031675.1	5533360	5535288	-	30058641	0	FVEG_00258	515	hypothetical protein FVEG_00258	0	0	heme binding [GO:0020037]; iron ion binding [GO:0005506]; monooxygenase activity [GO:0004497]; oxidoreductase activity, acting on paired donors, with incorporation or reduction of molecular oxygen [GO:0016705]
1830_g	0.329	1.105	0.002	XP_018742279	chromosome 1	NC_031675.1	5577510	5579332	+	30058632	0	FVEG_00248	507	hypothetical protein FVEG_00248	0	0	integral component of membrane [GO:0016021]; transmembrane transporter activity [GO:0022857]
1846_g	0.696	2.28	0.005	XP_018742260	chromosome 1	NC_031675.1	5614030	5615689	+	30058618	0	FVEG_00232	508	hypothetical protein FVEG_00232	0	0	integral component of membrane [GO:0016021]; transmembrane transporter activity [GO:0022857]
1854_g	0.945	7.228	0.014	XP_018742253	chromosome 1	NC_031675.1	5629750	5630063	-	30058613	0	FVEG_00226	85	hypothetical protein FVEG_00226	0	0	0
1860_g	0.346	0.749	0.001	XP_018742247	chromosome 1	NC_031675.1	5642532	5643832	+	30058607	0	FVEG_00220	380	hypothetical protein FVEG_00220	0	0	integral component of membrane [GO:0016021]
1867_g	0.605	1.688	0.003	XP_018742240	chromosome 1	NC_031675.1	5655651	5657099	+	30058601	0	FVEG_00214	451	hypothetical protein FVEG_00214	0	0	integral component of membrane [GO:0016021]; transmembrane transporter activity [GO:0022857]
1870_g	0.418	0.792	0.002	XP_018742236	chromosome 1	NC_031675.1	5666070	5667716	-	30058599	0	FVEG_00212	531	cerevisin	Autophagy - yeast	0	serine-type endopeptidase activity [GO:0004252]
1873_g	0.717	2.341	0.005	XP_018742230	chromosome 1	NC_031675.1	5679790	5681312	+	30058596	0	FVEG_00207	458	oligosaccharyl transferase complex subunit OST4	N-Glycan biosynthesis ; Various types of N-glycan biosynthesis ; Metabolic pathways ; Protein processing in endoplasmic reticulum	PATHWAY: Protein modification; protein glycosylation. {ECO:0000256|ARBA:ARBA00004922, ECO:0000256|RuleBase:RU361142}.	endoplasmic reticulum membrane [GO:0005789]; integral component of membrane [GO:0016021]; transferase activity [GO:0016740]; protein N-linked glycosylation via asparagine [GO:0018279]
1880_g	0.862	4.588	0.009	XP_018742223	chromosome 1	NC_031675.1	5694435	5695391	-	30058589	0	FVEG_00200	318	hypothetical protein FVEG_00200	0	0	hydrolase activity, hydrolyzing O-glycosyl compounds [GO:0004553]; carbohydrate metabolic process [GO:0005975]
1892_g	0.204	0.44	0.001	XP_018742208	chromosome 1	NC_031675.1	5725638	5726859	-	30058576	0	FVEG_00187	371	murein transglycosylase	0	0	integral component of membrane [GO:0016021]; hydrolase activity, hydrolyzing O-glycosyl compounds [GO:0004553]; carbohydrate metabolic process [GO:0005975]
19_g	0.576	1.269	0.003	XP_018757008	chromosome 1	NC_031675.1	40913	42631	-	30067570	0	FVEG_09947	532	hypothetical protein FVEG_09947	0	0	carboxylic ester hydrolase activity [GO:0052689]; metal ion binding [GO:0046872]
191_g	0.404	2.74	0.005	XP_018756821	chromosome 1	NC_031675.1	487672	489368	-	30067425	0	FVEG_09788	516	hypothetical protein FVEG_09788	0	0	integral component of membrane [GO:0016021]; aspartic-type endopeptidase activity [GO:0004190]
1917_g	0.599	1.356	0.003	XP_018742184	chromosome 1	NC_031675.1	5768487	5769922	-	30058558	0	FVEG_00169	458	monoamine oxidase	Glycine, serine and threonine metabolism ; Arginine and proline metabolism ; Histidine metabolism ; Tyrosine metabolism ; Phenylalanine metabolism ; Tryptophan metabolism ; Metabolic pathways ; Biosynthesis of secondary metabolites	0	oxidoreductase activity [GO:0016491]
192_g	0.441	0.903	0.002	XP_018756820	chromosome 1	NC_031675.1	490010	491692	+	30067424	0	FVEG_09787	560	hypothetical protein FVEG_09787	N-Glycan biosynthesis ; Various types of N-glycan biosynthesis ; Metabolic pathways ; Protein processing in endoplasmic reticulum	PATHWAY: Protein modification; protein glycosylation. {ECO:0000256|ARBA:ARBA00004922}.	membrane [GO:0016020]; calcium ion binding [GO:0005509]; mannosyl-oligosaccharide 1,2-alpha-mannosidase activity [GO:0004571]; carbohydrate metabolic process [GO:0005975]; protein glycosylation [GO:0006486]
1920_g	0.857	4.391	0.009	XP_018742180	chromosome 1	NC_031675.1	5775755	5776330	-	30058555	0	FVEG_00166	191	hypothetical protein FVEG_00166	0	0	0
1922_g	0.721	2.494	0.005	XP_018742178	chromosome 1	NC_031675.1	5781987	5785924	+	30071473	0	FVEG_14597	974	hypothetical protein FVEG_14597	0	0	0
193_g	0.913	5.902	0.012	XP_018248966	0	0	0	0	0	0	0	0	0	hypothetical protein	0	0	0
1945_g	0.871	5.241	0.01	XP_018742152	chromosome 1	NC_031675.1	5847937	5848566	+	30058533	0	FVEG_00140	209	hypothetical protein FVEG_00140	0	0	0
1949_g	0.699	2.017	0.004	XP_018742148	chromosome 1	NC_031675.1	5857807	5858638	-	30058529	0	FVEG_00136	258	hypothetical protein FVEG_00136	0	0	hydrolase activity [GO:0016787]
1955_g	0.913	6.212	0.012	XP_018742144	chromosome 1	NC_031675.1	5868138	5868767	+	30058525	0	FVEG_00132	189	hypothetical protein FVEG_00132	0	0	0
1962_g	0.437	0.865	0.002	XP_018742137	chromosome 1	NC_031675.1	5884132	5884536	+	30058519	0	FVEG_00126	134	hypothetical protein FVEG_00126	0	0	0
1967_g	0.892	5.514	0.011	XP_018742133	chromosome 1	NC_031675.1	5890745	5891651	+	30058516	0	FVEG_00123	164	hypothetical protein FVEG_00123	0	0	0
1970_g	0.857	4.68	0.009	XP_018742130	chromosome 1	NC_031675.1	5899146	5900425	+	30058514	0	FVEG_00121	346	hypothetical protein FVEG_00121	0	0	0
1972_g	0.325	0.616	0.001	XP_018742128	chromosome 1	NC_031675.1	5901814	5902254	-	30058513	0	FVEG_00120	130	hypothetical protein FVEG_00120	0	0	0
1975_g	0.367	1.189	0.002	XP_018742125	chromosome 1	NC_031675.1	5908923	5910521	+	30058510	0	FVEG_00117	499	hypothetical protein FVEG_00117	0	0	integral component of membrane [GO:0016021]; transmembrane transporter activity [GO:0022857]
1976_g	0.766	2.864	0.006	XP_018742124	chromosome 1	NC_031675.1	5910822	5911194	+	30058509	0	FVEG_00116	106	hypothetical protein FVEG_00116	0	0	integral component of membrane [GO:0016021]; plasma membrane [GO:0005886]
1980_g	0.866	4.799	0.01	XP_018742119	chromosome 1	NC_031675.1	5917843	5919252	-	30058505	0	FVEG_00112	450	hypothetical protein FVEG_00112	0	0	integral component of membrane [GO:0016021]
1984_g	0.762	2.854	0.006	XP_018742115	chromosome 1	NC_031675.1	5923645	5924830	+	30058503	0	FVEG_00110	373	hypothetical protein FVEG_00110	0	0	0
1998_g	0.764	2.691	0.005	XP_018742099	chromosome 1	NC_031675.1	5958183	5959671	-	30058490	0	FVEG_00097	437	hypothetical protein FVEG_00097	0	0	metallopeptidase activity [GO:0008237]
2_g	0.937	6.753	0.014	XP_018757023	chromosome 1	NC_031675.1	824	2961	-	30067583	0	FVEG_09964	595	hypothetical protein FVEG_09964	0	0	integral component of membrane [GO:0016021]; transmembrane transporter activity [GO:0022857]
202_g	0.397	0.765	0.002	XP_018756809	chromosome 1	NC_031675.1	518766	519429	-	30067416	0	FVEG_09778	200	hypothetical protein FVEG_09778	0	0	0
2024_g	0.867	4.71	0.009	XP_018742064	chromosome 1	NC_031675.1	6040076	6040711	+	30058466	0	FVEG_00071	211	hypothetical protein FVEG_00071	0	0	0
2025_g	0.507	1.012	0.002	XP_018742063	chromosome 1	NC_031675.1	6040775	6042496	-	30071456	0	FVEG_14580	573	hypothetical protein FVEG_14580	0	0	ATP binding [GO:0005524]; protein kinase activity [GO:0004672]
2028_g	0.625	1.575	0.003	XP_018742061	chromosome 1	NC_031675.1	6047832	6051131	+	30058464	0	FVEG_00068	1004	hypothetical protein FVEG_00068	0	0	0
2039_g	0.916	6.256	0.013	XP_018742053	chromosome 1	NC_031675.1	6067944	6069012	-	30058459	0	FVEG_00063	210	hypothetical protein FVEG_00063	0	0	0
2040_g	0.525	1.137	0.002	XP_018742052	chromosome 1	NC_031675.1	6070371	6070970	+	30058458	0	FVEG_00062	181	hypothetical protein FVEG_00062	0	0	0
2047_g	0.743	2.603	0.005	XP_018742045	chromosome 1	NC_031675.1	6087458	6088336	+	30058452	0	FVEG_00054	275	carbonic anhydrase	Nitrogen metabolism ; Metabolic pathways	0	carbonate dehydratase activity [GO:0004089]; zinc ion binding [GO:0008270]
2051_g	0.227	0.44	0.001	XP_018742041	chromosome 1	NC_031675.1	6095476	6096276	-	30058449	0	FVEG_00051	266	hypothetical protein FVEG_00051	0	0	0
2052_g	0.784	2.95	0.006	XP_018742040	chromosome 1	NC_031675.1	6097225	6099360	-	30071450	0	FVEG_14574	711	hypothetical protein FVEG_14574	0	0	0
2054_g	0.522	1.145	0.002	XP_018742038	chromosome 1	NC_031675.1	6103453	6106334	-	30058447	0	FVEG_00047	886	hypothetical protein FVEG_00047	0	0	0
2054_g	0.522	1.145	0.002	XP_018742038	chromosome 1	NC_031675.1	6103453	6106334	-	30058447	0	FVEG_00047	886	hypothetical protein FVEG_00047	0	0	0
2057_g	0.708	2.165	0.004	XP_018742035	0	0	0	0	0	0	0	0	0	hypothetical protein	0	0	0
2058_g	0.573	1.323	0.003	XP_018742034	chromosome 1	NC_031675.1	6115282	6116019	-	30071448	0	FVEG_14572	245	hypothetical protein FVEG_14572	0	0	0
2063_g	0.831	4.061	0.008	XP_018742030	chromosome 1	NC_031675.1	6121928	6123636	+	30071447	0	FVEG_14571	537	hypothetical protein FVEG_14571	Folate biosynthesis ; Metabolic pathways ; Biosynthesis of cofactors	0	integral component of membrane [GO:0016021]
2076_g	0.639	1.602	0.003	XP_018742014	chromosome 1	NC_031675.1	6150161	6153178	+	30058432	0	FVEG_00029	851	hypothetical protein FVEG_00029	0	0	hydrolase activity [GO:0016787]
209_g	0.699	2.033	0.004	XP_018756795	chromosome 1	NC_031675.1	537253	539121	-	30067410	0	FVEG_09772	622	beta-glucosidase	0	0	hydrolase activity, hydrolyzing O-glycosyl compounds [GO:0004553]; carbohydrate metabolic process [GO:0005975]
2090_g	0.322	0.6	0.001	XP_018741988	chromosome 1	NC_031675.1	6185923	6186744	-	30058417	0	FVEG_00014	273	hypothetical protein FVEG_00014	0	0	0
21_g	0.319	0.602	0.001	XP_018757007	chromosome 1	NC_031675.1	43714	45120	-	30067569	0	FVEG_09946	383	hypothetical protein FVEG_09946	0	0	integral component of membrane [GO:0016021]
2102_g	0.866	5.026	0.01	XP_018741975	chromosome 1	NC_031675.1	6211086	6211563	-	30058406	0	FVEG_00003	149	hypothetical protein FVEG_00003	0	0	0
2106_g	0.628	1.546	0.003	XP_037203356	0	0	0	0	0	0	0	0	0	exopolygalacturonase	0	0	0
2108_g	0.5	1.034	0.002	XP_018751009	chromosome 2	NC_031676.1	6790	9261	-	30063765	0	FVEG_05803	823	hypothetical protein FVEG_05803	0	0	0
211_g	0.68	2.02	0.004	XP_018756793	chromosome 1	NC_031675.1	544037	544865	+	30067408	0	FVEG_09770	258	hypothetical protein FVEG_09770	0	0	0
2110_g	0.197	0.431	0.001	XP_018751013	chromosome 2	NC_031676.1	15166	15865	-	30063766	0	FVEG_05806	189	hypothetical protein FVEG_05806	0	0	integral component of membrane [GO:0016021]
2117_g	0.54	1.198	0.002	XP_018751025	chromosome 2	NC_031676.1	32682	34166	+	30063771	0	FVEG_05813	494	hypothetical protein FVEG_05813	0	0	integral component of membrane [GO:0016021]
2118_g	0.568	1.419	0.003	XP_018751026	chromosome 2	NC_031676.1	34566	35900	+	30063772	0	FVEG_05814	372	hypothetical protein FVEG_05814	0	0	integral component of membrane [GO:0016021]
2119_g	0.967	7.351	0.015	XP_018751028	chromosome 2	NC_031676.1	36556	37432	-	30063773	0	FVEG_05815	238	hypothetical protein FVEG_05815	0	0	0
2124_g	0.478	0.924	0.002	XP_018751035	chromosome 2	NC_031676.1	48565	52362	-	30063778	0	FVEG_05820	1250	IRE protein kinase	Protein processing in endoplasmic reticulum	0	integral component of membrane [GO:0016021]; ATP binding [GO:0005524]; protein serine kinase activity [GO:0106310]; protein threonine kinase activity [GO:0106311]; ribonuclease activity [GO:0004540]; mRNA processing [GO:0006397]
2144_g	0.693	2.263	0.005	XP_018751062	chromosome 2	NC_031676.1	113776	114427	+	30063795	0	FVEG_05840	181	hypothetical protein FVEG_05840	0	0	0
215_g	0.568	1.34	0.003	XP_018756790	chromosome 1	NC_031675.1	547045	548133	-	30067406	0	FVEG_09768	320	hypothetical protein FVEG_09768	0	0	0
2150_g	0.509	1.525	0.003	XP_018751072	chromosome 2	NC_031676.1	137434	138489	-	30063803	0	FVEG_05848	351	hypothetical protein FVEG_05848	0	0	0
2170_g	0.827	3.74	0.007	XP_018751093	chromosome 2	NC_031676.1	187705	188822	-	30063820	0	FVEG_05867	315	hypothetical protein FVEG_05867	0	0	0
2176_g	0.902	5.766	0.012	XP_018751100	chromosome 2	NC_031676.1	201410	202335	+	30063821	0	FVEG_05871	274	hypothetical protein FVEG_05871	0	0	hydrolase activity, hydrolyzing O-glycosyl compounds [GO:0004553]; carbohydrate metabolic process [GO:0005975]
2189_g	0.663	1.822	0.004	XP_018751112	chromosome 2	NC_031676.1	237584	238879	-	30063829	0	FVEG_05883	401	hypothetical protein FVEG_05883	0	0	0
2201_g	0.318	0.596	0.001	XP_018751125	chromosome 2	NC_031676.1	271710	276220	-	30063840	0	FVEG_05895	1486	chitinase	0	0	0
2202_g	0.864	4.693	0.009	XP_018751126	chromosome 2	NC_031676.1	277867	279172	+	30063841	0	FVEG_05896	376	hypothetical protein FVEG_05896	0	0	0
2204_g	0.771	2.86	0.006	XP_018751128	chromosome 2	NC_031676.1	281425	283042	-	30063843	0	FVEG_05898	475	hypothetical protein FVEG_05898	0	PATHWAY: Organosulfur degradation. {ECO:0000256|ARBA:ARBA00005177}.	methanethiol oxidase activity [GO:0018549]; selenium binding [GO:0008430]
2206_g	0.791	3.39	0.007	XP_018751131	chromosome 2	NC_031676.1	286834	288025	-	30063845	0	FVEG_05900	364	hypothetical protein FVEG_05900	0	0	0
2226_g	0.237	0.519	0.001	XP_018751153	chromosome 2	NC_031676.1	339394	340082	+	30063864	0	FVEG_05919	212	hypothetical protein FVEG_05919	0	0	COPII-coated ER to Golgi transport vesicle [GO:0030134]; integral component of endoplasmic reticulum membrane [GO:0030176]; integral component of Golgi membrane [GO:0030173]; COPII receptor activity [GO:0097020]; endoplasmic reticulum to Golgi vesicle-mediated transport [GO:0006888]; fungal-type cell wall organization [GO:0031505]; protein retention in Golgi apparatus [GO:0045053]
2248_g	0.77	2.427	0.005	XP_018751177	chromosome 2	NC_031676.1	407360	408682	+	30063882	0	FVEG_05938	376	hypothetical protein FVEG_05938	0	0	integral component of membrane [GO:0016021]
225_g	0.499	1.03	0.002	XP_018756773	chromosome 1	NC_031675.1	573400	574228	+	30067396	0	FVEG_09758	223	hypothetical protein FVEG_09758	0	0	0
2250_g	0.522	1.101	0.002	XP_018751180	chromosome 2	NC_031676.1	416558	417491	-	30063885	0	FVEG_05941	291	hypothetical protein FVEG_05941	0	0	integral component of membrane [GO:0016021]
2251_g	0.7	2.022	0.004	XP_018751181	chromosome 2	NC_031676.1	418220	419820	+	30063886	0	FVEG_05942	516	hypothetical protein FVEG_05942	0	0	0
2253_g	0.94	6.872	0.014	XP_018751184	chromosome 2	NC_031676.1	425718	426095	-	30063889	0	FVEG_05945	106	hypothetical protein FVEG_05945	0	0	0
2255_g	0.958	7.26	0.015	XP_018751187	chromosome 2	NC_031676.1	435186	435641	-	30072644	0	FVEG_15768	151	hypothetical protein FVEG_15768	0	0	0
2256_g	0.475	1.714	0.003	XP_018751188	chromosome 2	NC_031676.1	436474	438954	+	30063891	0	FVEG_05948	826	hypothetical protein FVEG_05948	0	0	0
2256_g	0.475	1.714	0.003	XP_018751188	chromosome 2	NC_031676.1	436474	438954	+	30063891	0	FVEG_05948	826	hypothetical protein FVEG_05948	0	0	0
2261_g	0.387	0.885	0.002	XP_018751198	chromosome 2	NC_031676.1	455951	456610	-	30063893	0	FVEG_05953	219	hypothetical protein FVEG_05953	0	0	0
2272_g	0.422	0.794	0.002	XP_018751211	chromosome 2	NC_031676.1	484760	485227	-	30063900	0	FVEG_05964	155	hypothetical protein FVEG_05964	0	0	0
2283_g	0.435	0.883	0.002	XP_018751222	chromosome 2	NC_031676.1	511141	514080	+	30063908	0	FVEG_05973	924	trehalose 6-phosphate synthase	Starch and sucrose metabolism ; Metabolic pathways ; Biosynthesis of secondary metabolites	0	catalytic activity [GO:0003824]; trehalose biosynthetic process [GO:0005992]
2299_g	0.65	1.82	0.004	XP_018751239	chromosome 2	NC_031676.1	551431	552987	-	30063925	0	FVEG_05990	518	hypothetical protein FVEG_05990	0	0	0
23_g	0.836	3.857	0.008	XP_018757004	chromosome 1	NC_031675.1	59902	60715	+	30067568	0	FVEG_09943	253	hypothetical protein FVEG_09943	0	0	0
2314_g	0.569	1.24	0.002	XP_018751260	chromosome 2	NC_031676.1	594367	596094	+	30063937	0	FVEG_06007	544	hypothetical protein FVEG_06007	0	0	extracellular region [GO:0005576]; metal ion binding [GO:0046872]; metallocarboxypeptidase activity [GO:0004181]
2330_g	0.886	5.401	0.011	XP_018751279	chromosome 2	NC_031676.1	624525	625290	-	30063950	0	FVEG_06020	238	glutamine amidotransferase	Vitamin B6 metabolism ; Metabolic pathways ; Biosynthesis of cofactors	0	glutaminase activity [GO:0004359]; transferase activity [GO:0016740]; glutamine metabolic process [GO:0006541]; pyridoxal phosphate biosynthetic process [GO:0042823]
2338_g	0.689	1.965	0.004	XP_018751290	chromosome 2	NC_031676.1	641909	643208	+	30063957	0	FVEG_06027	416	acetylornithine deacetylase	Arginine biosynthesis ; Metabolic pathways ; Biosynthesis of secondary metabolites ; 2-Oxocarboxylic acid metabolism ; Biosynthesis of amino acids	0	extracellular region [GO:0005576]; peptidase activity [GO:0008233]
2344_g	0.925	6.496	0.013	XP_018751304	chromosome 2	NC_031676.1	662958	663515	-	30063965	0	FVEG_06035	170	hypothetical protein FVEG_06035	0	0	integral component of membrane [GO:0016021]
2347_g	0.468	0.986	0.002	XP_018751307	chromosome 2	NC_031676.1	669720	671504	-	30063968	0	FVEG_06038	594	hypothetical protein FVEG_06038	0	0	0
2348_g	0.536	1.218	0.002	XP_018751308	chromosome 2	NC_031676.1	672940	675280	-	30063969	0	FVEG_06039	749	hypothetical protein FVEG_06039	Inositol phosphate metabolism ; Metabolic pathways	0	3-phytase activity [GO:0016158]
2362_g	0.693	2.72	0.005	XP_018751323	chromosome 2	NC_031676.1	715231	716133	+	30063980	0	FVEG_06052	277	hypothetical protein FVEG_06052	0	0	integral component of membrane [GO:0016021]
2366_g	0.873	5.149	0.01	XP_018751331	chromosome 2	NC_031676.1	725811	727146	-	30063985	0	FVEG_06057	331	hypothetical protein FVEG_06057	0	0	integral component of membrane [GO:0016021]; N-acetyltransferase activity [GO:0008080]
2372_g	0.813	3.72	0.007	XP_018751345	chromosome 2	NC_031676.1	756469	759314	-	30072677	0	FVEG_15801	911	hypothetical protein FVEG_15801	0	0	integral component of membrane [GO:0016021]; sulfuric ester hydrolase activity [GO:0008484]
2374_g	0.306	0.644	0.001	XP_018751347	chromosome 2	NC_031676.1	765580	766233	-	30063992	0	FVEG_06066	131	hypothetical protein FVEG_06066	0	0	integral component of membrane [GO:0016021]
2376_g	0.886	5.311	0.011	XP_018751350	chromosome 2	NC_031676.1	769605	770444	-	30063994	0	FVEG_06068	242	hypothetical protein FVEG_06068	0	0	manganese ion binding [GO:0030145]
2377_g	0.395	0.828	0.002	XP_018751354	chromosome 2	NC_031676.1	774247	775842	+	30063995	0	FVEG_06069	495	murein transglycosylase	0	0	0
2394_g	0.395	1.334	0.003	XP_018751373	chromosome 2	NC_031676.1	814142	814770	-	30064011	0	FVEG_06085	189	hypothetical protein FVEG_06085	Protein processing in endoplasmic reticulum	0	integral component of membrane [GO:0016021]; ubiquitin binding [GO:0043130]
24_g	0.886	5.373	0.011	XP_018757003	chromosome 1	NC_031675.1	61470	62300	-	30067567	0	FVEG_09942	257	hypothetical protein FVEG_09942	0	0	integral component of membrane [GO:0016021]
2428_g	0.868	5.068	0.01	XP_018751462	chromosome 2	NC_031676.1	921616	924624	-	30064039	0	FVEG_06118	908	hypothetical protein FVEG_06118	0	0	nucleus [GO:0005634]; DNA-binding transcription factor activity, RNA polymerase II-specific [GO:0000981]; zinc ion binding [GO:0008270]
2444_g	0.442	0.865	0.002	XP_018751487	chromosome 2	NC_031676.1	977649	980023	+	30064056	0	FVEG_06137	757	protein disulfide-isomerase	Protein processing in endoplasmic reticulum	0	integral component of membrane [GO:0016021]; isomerase activity [GO:0016853]
2460_g	0.583	1.396	0.003	XP_018751519	chromosome 2	NC_031676.1	1031924	1033033	+	30064070	0	FVEG_06153	369	hypothetical protein FVEG_06153	0	0	0
2478_g	0.441	0.847	0.002	XP_018751543	chromosome 2	NC_031676.1	1089489	1091036	+	30064091	0	FVEG_06174	496	murein transglycosylase	0	0	extracellular region [GO:0005576]; chitin binding [GO:0008061]
2498_g	0.487	1.331	0.003	XP_018751574	chromosome 2	NC_031676.1	1151122	1151634	+	30064111	0	FVEG_06194	170	hypothetical protein FVEG_06194	0	0	structural constituent of cell wall [GO:0005199]; fungal-type cell wall organization [GO:0031505]
2505_g	0.198	0.389	0.001	XP_018751583	chromosome 2	NC_031676.1	1167381	1170076	-	30064117	0	FVEG_06202	828	hypothetical protein FVEG_06202	0	0	integral component of membrane [GO:0016021]
2506_g	0.37	0.696	0.001	XP_018751586	chromosome 2	NC_031676.1	1174017	1177388	+	30064118	0	FVEG_06203	1107	hypothetical protein FVEG_06203	0	0	0
2515_g	0.732	3.854	0.008	XP_018751600	chromosome 2	NC_031676.1	1201354	1203047	+	30064127	0	FVEG_06212	545	hypothetical protein FVEG_06212	0	0	0
2532_g	0.417	0.969	0.002	XP_018751623	chromosome 2	NC_031676.1	1246222	1247723	-	30064142	0	FVEG_06227	477	hypothetical protein FVEG_06227	0	0	integral component of membrane [GO:0016021]
2533_g	0.286	0.537	0.001	XP_018751624	chromosome 2	NC_031676.1	1249476	1250678	-	30064143	0	FVEG_06228	347	hypothetical protein FVEG_06228	0	0	integral component of membrane [GO:0016021]
2569_g	0.456	0.874	0.002	XP_018751680	chromosome 2	NC_031676.1	1350489	1351850	+	30064174	0	FVEG_06262	403	D-amino-acid oxidase	Glycine, serine and threonine metabolism ; Penicillin and cephalosporin biosynthesis ; Arginine and proline metabolism ; D-Arginine and D-ornithine metabolism ; Metabolic pathways ; Biosynthesis of secondary metabolites ; Peroxisome	0	D-amino-acid oxidase activity [GO:0003884]; FAD binding [GO:0071949]; D-amino acid metabolic process [GO:0046416]
2582_g	0.736	2.409	0.005	XP_018751695	chromosome 2	NC_031676.1	1381830	1382918	-	30064186	0	FVEG_06274	362	hypothetical protein FVEG_06274	0	0	0
2583_g	0.76	2.995	0.006	XP_018751696	chromosome 2	NC_031676.1	1383414	1385388	+	30064187	0	FVEG_06275	640	hypothetical protein FVEG_06275	0	0	integral component of membrane [GO:0016021]
2587_g	0.573	1.312	0.003	XP_018751701	chromosome 2	NC_031676.1	1393652	1394557	+	30064191	0	FVEG_06279	301	hypothetical protein FVEG_06279	0	0	hydrolase activity [GO:0016787]
2588_g	0.721	2.201	0.004	XP_018751702	chromosome 2	NC_031676.1	1396388	1398191	+	30064192	0	FVEG_06280	504	hypothetical protein FVEG_06280	0	0	integral component of membrane [GO:0016021]; heme binding [GO:0020037]; iron ion binding [GO:0005506]; monooxygenase activity [GO:0004497]; oxidoreductase activity, acting on paired donors, with incorporation or reduction of molecular oxygen [GO:0016705]
2603_g	0.841	4.132	0.008	XP_018751726	chromosome 2	NC_031676.1	1434625	1435929	-	30064206	0	FVEG_06294	398	glutathione S-transferase	0	0	glutathione transferase activity [GO:0004364]; glutathione metabolic process [GO:0006749]
2607_g	0.905	5.953	0.012	XP_018751729	chromosome 2	NC_031676.1	1443639	1444676	+	30064209	0	FVEG_06297	345	hypothetical protein FVEG_06297	0	0	0
2614_g	0.197	0.443	0.001	XP_018751739	chromosome 2	NC_031676.1	1460298	1462244	-	30064215	0	FVEG_06303	614	hypothetical protein FVEG_06303	0	0	integral component of membrane [GO:0016021]; transmembrane transporter activity [GO:0022857]
2626_g	0.862	4.627	0.009	XP_018759491	chromosome 7	NC_031681.1	3111579	3116526	+	30069253	0	FVEG_11763	1466	hypothetical protein FVEG_11763	0	0	integral component of membrane [GO:0016021]; ATP binding [GO:0005524]; ATPase-coupled transmembrane transporter activity [GO:0042626]
2638_g	0.64	2.341	0.005	XP_018751780	chromosome 2	NC_031676.1	1554236	1555093	+	30064232	0	FVEG_06325	261	hypothetical protein FVEG_06325	0	0	0
2640_g	0.525	1.104	0.002	XP_018751783	chromosome 2	NC_031676.1	1557643	1558823	+	30064234	0	FVEG_06327	374	hypothetical protein FVEG_06327	0	0	oxidoreductase activity [GO:0016491]
265_g	0.827	3.894	0.008	XP_018756716	chromosome 1	NC_031675.1	708624	709720	+	30067358	0	FVEG_09719	333	hypothetical protein FVEG_09719	Starch and sucrose metabolism ; Metabolic pathways	0	hydrolase activity, hydrolyzing O-glycosyl compounds [GO:0004553]; organic substance metabolic process [GO:0071704]
2669_g	0.558	1.581	0.003	XP_018751835	chromosome 2	NC_031676.1	1647752	1648444	+	30064264	0	FVEG_06359	213	hypothetical protein FVEG_06359	0	0	electron transfer activity [GO:0009055]
2672_g	0.469	0.858	0.002	XP_018751838	chromosome 2	NC_031676.1	1656738	1658471	-	30064266	0	FVEG_06363	577	GTP-binding protein	0	0	GTP binding [GO:0005525]; ribosome biogenesis [GO:0042254]
268_g	0.623	2.143	0.004	XP_018756712	chromosome 1	NC_031675.1	716671	717739	+	30067355	0	FVEG_09716	289	hypothetical protein FVEG_09716	0	0	integral component of membrane [GO:0016021]; 3-oxo-5-alpha-steroid 4-dehydrogenase activity [GO:0003865]; steroid metabolic process [GO:0008202]
2710_g	0.487	0.971	0.002	XP_018751901	chromosome 2	NC_031676.1	1790586	1792781	-	30064303	0	FVEG_06400	692	NADPH-cytochrome P450 reductase	0	0	endoplasmic reticulum membrane [GO:0005789]; integral component of membrane [GO:0016021]; mitochondrial outer membrane [GO:0005741]; plasma membrane [GO:0005886]; flavin adenine dinucleotide binding [GO:0050660]; FMN binding [GO:0010181]; NADP binding [GO:0050661]; NADPH-hemoprotein reductase activity [GO:0003958]; ergosterol biosynthetic process [GO:0006696]
272_g	0.916	6.209	0.012	XP_018756708	chromosome 1	NC_031675.1	731965	732980	+	30067352	0	FVEG_09713	310	hypothetical protein FVEG_09713	0	0	0
2728_g	0.408	1.283	0.003	XP_018751927	chromosome 2	NC_031676.1	1856805	1858495	-	30064319	0	FVEG_06418	513	hypothetical protein FVEG_06418	0	0	integral component of membrane [GO:0016021]; transmembrane transporter activity [GO:0022857]
2732_g	0.694	2.164	0.004	XP_018751931	chromosome 2	NC_031676.1	1871044	1873280	-	30064323	0	FVEG_06422	642	hypothetical protein FVEG_06422	0	0	integral component of membrane [GO:0016021]; transmembrane transporter activity [GO:0022857]
2732_g	0.694	2.164	0.004	XP_018751931	chromosome 2	NC_031676.1	1871044	1873280	-	30064323	0	FVEG_06422	642	hypothetical protein FVEG_06422	0	0	integral component of membrane [GO:0016021]; transmembrane transporter activity [GO:0022857]
2743_g	0.296	0.563	0.001	XP_018751946	chromosome 2	NC_031676.1	1896585	1897335	+	30064333	0	FVEG_06434	174	hypothetical protein FVEG_06434	0	0	integral component of membrane [GO:0016021]; mitochondrial outer membrane translocase complex [GO:0005742]; protein targeting [GO:0006605]
2747_g	0.745	2.427	0.005	XP_018751951	chromosome 2	NC_031676.1	1905393	1906502	+	30064336	0	FVEG_06439	334	hypothetical protein FVEG_06439	0	0	0
2751_g	0.489	0.467	0.001	XP_018751955	chromosome 2	NC_031676.1	1913920	1915245	-	30064338	0	FVEG_06441	424	hypothetical protein FVEG_06441	0	0	integral component of membrane [GO:0016021]
2752_g	0.631	1.558	0.003	XP_018751956	chromosome 2	NC_031676.1	1916159	1917910	-	30064339	0	FVEG_06442	532	hypothetical protein FVEG_06442	0	0	hydrolase activity [GO:0016787]
2772_g	0.137	0.284	0.001	XP_018751992	chromosome 2	NC_031676.1	1971482	1972492	+	30064356	0	FVEG_06459	326	hypothetical protein FVEG_06459	0	0	extracellular region [GO:0005576]
2776_g	0.702	2.131	0.004	XP_018751998	chromosome 2	NC_031676.1	1985455	1986607	-	30064359	0	FVEG_06463	333	hypothetical protein FVEG_06463	0	0	ferrous iron binding [GO:0008198]; oxidoreductase activity, acting on single donors with incorporation of molecular oxygen [GO:0016701]; zinc ion binding [GO:0008270]; cellular aromatic compound metabolic process [GO:0006725]
2817_g	0.132	0.282	0.001	XP_018748696	chromosome 2	NC_031676.1	2120058	2120875	+	30072315	0	FVEG_15439	253	hypothetical protein FVEG_15439	Glycerolipid metabolism ; Glycerophospholipid metabolism ; Biosynthesis of secondary metabolites	0	integral component of membrane [GO:0016021]; lipid phosphatase activity [GO:0042577]; phospholipid metabolic process [GO:0006644]
2817_g	0.132	0.282	0.001	XP_018748696	chromosome 2	NC_031676.1	2120058	2120875	+	30072315	0	FVEG_15439	253	hypothetical protein FVEG_15439	Glycerolipid metabolism ; Glycerophospholipid metabolism ; Biosynthesis of secondary metabolites	0	integral component of membrane [GO:0016021]; lipid phosphatase activity [GO:0042577]; phospholipid metabolic process [GO:0006644]
2828_g	0.723	2.22	0.004	XP_018748677	chromosome 2	NC_031676.1	2151838	2153229	+	30062359	0	FVEG_04278	463	hypothetical protein FVEG_04278	0	0	0
284_g	0.698	1.998	0.004	XP_018756690	chromosome 1	NC_031675.1	769302	770429	+	30067341	0	FVEG_09702	375	hypothetical protein FVEG_09702	0	0	extracellular region [GO:0005576]; lyase activity [GO:0016829]; polysaccharide catabolic process [GO:0000272]
2840_g	0.733	2.302	0.005	XP_018748664	chromosome 2	NC_031676.1	2184605	2186145	-	30062347	0	FVEG_04266	462	hypothetical protein FVEG_04266	Other types of O-glycan biosynthesis	0	membrane [GO:0016020]; mannosyltransferase activity [GO:0000030]; protein glycosylation [GO:0006486]
2844_g	0.88	5.097	0.01	XP_018748655	chromosome 2	NC_031676.1	2196411	2196962	+	30062343	0	FVEG_04262	183	hypothetical protein FVEG_04262	0	0	0
2851_g	0.536	1.182	0.002	XP_018748648	chromosome 2	NC_031676.1	2221677	2223444	-	30062336	0	FVEG_04255	556	hypothetical protein FVEG_04255	0	0	integral component of membrane [GO:0016021]; heme binding [GO:0020037]; iron ion binding [GO:0005506]; monooxygenase activity [GO:0004497]; oxidoreductase activity, acting on paired donors, with incorporation or reduction of molecular oxygen [GO:0016705]
2852_g	0.132	0.275	0.001	XP_018748645	chromosome 2	NC_031676.1	2223936	2224969	-	30062335	0	FVEG_04254	302	hypothetical protein FVEG_04254	0	0	integral component of membrane [GO:0016021]
2852_g	0.132	0.275	0.001	XP_018748645	chromosome 2	NC_031676.1	2223936	2224969	-	30062335	0	FVEG_04254	302	hypothetical protein FVEG_04254	0	0	integral component of membrane [GO:0016021]
2875_g	0.937	6.711	0.013	XP_018748613	chromosome 2	NC_031676.1	2306896	2307660	-	30072308	0	FVEG_15432	254	hypothetical protein FVEG_15432	0	0	integral component of membrane [GO:0016021]
2877_g	0.477	1.129	0.002	XP_018748611	chromosome 2	NC_031676.1	2310739	2312661	-	30062313	0	FVEG_04229	606	hypothetical protein FVEG_04229	0	0	integral component of membrane [GO:0016021]
2888_g	0.738	2.721	0.005	XP_018748591	chromosome 2	NC_031676.1	2348562	2349360	+	30062303	0	FVEG_04219	201	V-type H+-transporting ATPase 21kDa proteolipid subunit	Oxidative phosphorylation ; Metabolic pathways ; Phagosome	0	integral component of membrane [GO:0016021]; proton-transporting V-type ATPase, V0 domain [GO:0033179]; proton transmembrane transporter activity [GO:0015078]
2889_g	0.477	0.936	0.002	XP_018748590	chromosome 2	NC_031676.1	2349671	2351792	-	30062302	0	FVEG_04218	671	molybdopterin molybdotransferase	Folate biosynthesis ; Metabolic pathways ; Biosynthesis of cofactors	PATHWAY: Cofactor biosynthesis; molybdopterin biosynthesis. {ECO:0000256|ARBA:ARBA00005046, ECO:0000256|RuleBase:RU365090}.	ATP binding [GO:0005524]; metal ion binding [GO:0046872]; molybdopterin adenylyltransferase activity [GO:0061598]; molybdopterin molybdotransferase activity [GO:0061599]; Mo-molybdopterin cofactor biosynthetic process [GO:0006777]; molybdopterin cofactor biosynthetic process [GO:0032324]
2895_g	0.592	1.583	0.003	XP_018748579	chromosome 2	NC_031676.1	2371998	2373418	-	30062297	0	FVEG_04213	422	major histocompatibility complex, class I	0	0	integral component of membrane [GO:0016021]; metal ion transmembrane transporter activity [GO:0046873]
2899_g	0.545	1.486	0.003	XP_018748574	chromosome 2	NC_031676.1	2382420	2383151	-	30062292	0	FVEG_04208	226	hypothetical protein FVEG_04208	0	0	0
2899_g	0.545	1.486	0.003	XP_018748574	chromosome 2	NC_031676.1	2382420	2383151	-	30062292	0	FVEG_04208	226	hypothetical protein FVEG_04208	0	0	0
2900_g	0.884	5.196	0.01	XP_018748573	chromosome 2	NC_031676.1	2386200	2386947	+	30062291	0	FVEG_04207	216	hypothetical protein FVEG_04207	0	0	0
2900_g	0.884	5.196	0.01	XP_018748573	chromosome 2	NC_031676.1	2386200	2386947	+	30062291	0	FVEG_04207	216	hypothetical protein FVEG_04207	0	0	0
2901_g	0.741	2.369	0.005	XP_018748572	chromosome 2	NC_031676.1	2391316	2392783	+	30062290	0	FVEG_04206	473	hypothetical protein FVEG_04206	0	0	mannan endo-1,6-alpha-mannosidase activity [GO:0008496]; carbohydrate catabolic process [GO:0016052]
291_g	0.779	2.929	0.006	XP_018756682	chromosome 1	NC_031675.1	799583	801337	-	30067333	0	FVEG_09694	584	triacylglycerol lipase	0	0	hydrolase activity [GO:0016787]
2912_g	0.833	3.86	0.008	XP_018748557	chromosome 2	NC_031676.1	2426251	2428095	+	30062280	0	FVEG_04196	580	hypothetical protein FVEG_04196	0	0	copper ion binding [GO:0005507]; oxidoreductase activity [GO:0016491]
2913_g	0.456	0.888	0.002	XP_018748552	chromosome 2	NC_031676.1	2428499	2429962	-	30062279	0	FVEG_04195	471	hypothetical protein FVEG_04195	0	0	0
2918_g	0.707	2.225	0.004	XP_018748544	chromosome 2	NC_031676.1	2436294	2437799	-	30062274	0	FVEG_04190	462	beta-1,4-mannosyltransferase	N-Glycan biosynthesis ; Various types of N-glycan biosynthesis ; Metabolic pathways	0	chitobiosyldiphosphodolichol beta-mannosyltransferase activity [GO:0004578]
2929_g	0.816	3.559	0.007	XP_018748531	0	0	0	0	0	0	0	0	0	hypothetical protein	0	0	0
2933_g	0.61	1.8	0.004	XP_018748525	chromosome 2	NC_031676.1	2479270	2479623	+	30062260	0	FVEG_04174	117	hypothetical protein FVEG_04174	0	0	0
2970_g	0.835	4.138	0.008	XP_018748454	chromosome 2	NC_031676.1	2609470	2610116	-	30062230	0	FVEG_04141	180	hypothetical protein FVEG_04141	0	0	intracellular sterol transport [GO:0032366]
2986_g	0.867	4.683	0.009	XP_037208466	0	0	0	0	0	0	0	0	0	uncharacterized protein	0	0	0
2997_g	0.75	2.49	0.005	XP_018748407	chromosome 2	NC_031676.1	2717690	2720188	-	30062203	0	FVEG_04110	799	hypothetical protein FVEG_04110	0	0	0
301_g	0.496	1.09	0.002	XP_018756672	0	0	0	0	0	0	0	0	0	hypothetical protein	0	0	0
3011_g	0.616	1.58	0.003	XP_018748385	chromosome 2	NC_031676.1	2759265	2760727	-	30062190	0	FVEG_04097	454	hypothetical protein FVEG_04097	0	0	extracellular region [GO:0005576]
302_g	0.236	0.46	0.001	XP_018756671	chromosome 1	NC_031675.1	831828	833657	-	30067325	0	FVEG_09685	574	PiT family inorganic phosphate transporter	0	0	integral component of membrane [GO:0016021]; inorganic phosphate transmembrane transporter activity [GO:0005315]; symporter activity [GO:0015293]; phosphate ion transport [GO:0006817]
3022_g	0.783	3.956	0.008	XP_018748370	chromosome 2	NC_031676.1	2786448	2787781	-	30062181	0	FVEG_04088	407	hypothetical protein FVEG_04088	0	0	integral component of membrane [GO:0016021]; protein-cysteine S-palmitoyltransferase activity [GO:0019706]
3040_g	0.583	1.308	0.003	XP_018748340	chromosome 2	NC_031676.1	2846125	2847894	-	30062164	0	FVEG_04071	572	hypothetical protein FVEG_04071	Tyrosine metabolism ; Metabolic pathways ; Biosynthesis of secondary metabolites	0	oxidoreductase activity [GO:0016491]
3056_g	0.516	1.19	0.002	XP_018748321	chromosome 2	NC_031676.1	2902734	2903411	-	30062151	0	FVEG_04055	149	golgi apparatus membrane protein TVP18	0	0	integral component of Golgi membrane [GO:0030173]; vesicle-mediated transport [GO:0016192]
3078_g	0.898	5.581	0.011	XP_018748284	chromosome 2	NC_031676.1	2966412	2968289	-	30062130	0	FVEG_04032	578	hypothetical protein FVEG_04032	0	0	integral component of membrane [GO:0016021]
3088_g	0.595	1.389	0.003	XP_018748272	chromosome 2	NC_031676.1	2991450	2993396	+	30062120	0	FVEG_04022	602	hypothetical protein FVEG_04022	0	0	0
3091_g	0.764	2.82	0.006	XP_018748269	chromosome 2	NC_031676.1	2997579	2999774	-	30062117	0	FVEG_04019	663	glucose-regulated protein	Protein export ; Protein processing in endoplasmic reticulum	0	endoplasmic reticulum [GO:0005783]; ATP binding [GO:0005524]; ATPase activity [GO:0016887]
31_g	0.89	5.883	0.012	XP_018756996	chromosome 1	NC_031675.1	79901	80861	-	30067560	0	FVEG_09935	299	hypothetical protein FVEG_09935	0	0	0
310_g	0.308	0.639	0.001	XP_018756661	chromosome 1	NC_031675.1	860797	862683	+	30067318	0	FVEG_09678	628	hypothetical protein FVEG_09678	0	0	0
3101_g	0.821	3.635	0.007	#N/A	#N/A	#N/A	#N/A	#N/A	#N/A	#N/A	#N/A	#N/A	#N/A	#N/A	#N/A	#N/A	#N/A
3117_g	0.805	3.584	0.007	XP_018748236	chromosome 2	NC_031676.1	3085658	3088100	-	30062096	0	FVEG_03997	753	hypothetical protein FVEG_03997	Starch and sucrose metabolism ; Metabolic pathways	0	0
3119_g	0.612	1.808	0.004	XP_018748234	chromosome 2	NC_031676.1	3091752	3092141	-	30062094	0	FVEG_03995	129	hypothetical protein FVEG_03995	0	0	0
3127_g	0.32	0.834	0.002	XP_018748224	chromosome 2	NC_031676.1	3138231	3140019	-	30062085	0	FVEG_03986	526	hypothetical protein FVEG_03986	0	0	fungal-type vacuole membrane [GO:0000329]; integral component of membrane [GO:0016021]; L-arginine transmembrane transporter activity [GO:0061459]; L-glutamate transmembrane transporter activity [GO:0005313]; L-histidine transmembrane transporter activity [GO:0005290]; L-lysine transmembrane transporter activity [GO:0015189]; L-serine transmembrane transporter activity [GO:0015194]; L-tyrosine tr…
3133_g	0.733	2.479	0.005	XP_018748216	chromosome 2	NC_031676.1	3157445	3158561	+	30062078	0	FVEG_03979	328	hypothetical protein FVEG_03979	0	0	0
3145_g	0.355	0.676	0.001	XP_018748199	chromosome 2	NC_031676.1	3190895	3195238	-	30062068	0	FVEG_03967	1447	hypothetical protein FVEG_03967	0	0	0
3150_g	0.543	1.192	0.002	XP_018748190	chromosome 2	NC_031676.1	3207658	3208699	-	30062063	0	FVEG_03962	282	hypothetical protein FVEG_03962	N-Glycan biosynthesis ; Various types of N-glycan biosynthesis ; Metabolic pathways ; Protein processing in endoplasmic reticulum	PATHWAY: Protein modification; protein glycosylation. {ECO:0000256|RuleBase:RU366029}.	integral component of membrane [GO:0016021]; oligosaccharyltransferase complex [GO:0008250]; protein N-linked glycosylation [GO:0006487]
3153_g	0.594	1.592	0.003	XP_018748186	chromosome 2	NC_031676.1	3214082	3215704	-	30062060	0	FVEG_03959	435	hypothetical protein FVEG_03959	Phosphonate and phosphinate metabolism ; Glycerophospholipid metabolism ; Ether lipid metabolism ; Metabolic pathways ; Biosynthesis of secondary metabolites	0	integral component of membrane [GO:0016021]; phosphotransferase activity, for other substituted phosphate groups [GO:0016780]; phospholipid biosynthetic process [GO:0008654]
3154_g	0.748	3.033	0.006	XP_018748185	chromosome 2	NC_031676.1	3217295	3218017	-	30062059	0	FVEG_03958	204	hypothetical protein FVEG_03958	0	0	0
3178_g	0.725	2.45	0.005	XP_018748147	chromosome 2	NC_031676.1	3311610	3312979	+	30062036	0	FVEG_03933	422	GPI mannosyltransferase 1	Glycosylphosphatidylinositol (GPI)-anchor biosynthesis ; Metabolic pathways	PATHWAY: Glycolipid biosynthesis. {ECO:0000256|ARBA:ARBA00004934}.; PATHWAY: Glycolipid biosynthesis; glycosylphosphatidylinositol-anchor biosynthesis. {ECO:0000256|ARBA:ARBA00004687, ECO:0000256|RuleBase:RU365064}.	endoplasmic reticulum membrane [GO:0005789]; integral component of membrane [GO:0016021]; alpha-1,4-mannosyltransferase activity [GO:0051751]; glycolipid mannosyltransferase activity [GO:0004376]; cell wall organization [GO:0071555]; GPI anchor biosynthetic process [GO:0006506]
3181_g	0.608	1.443	0.003	XP_018748143	chromosome 2	NC_031676.1	3323907	3325402	+	30062033	0	FVEG_03930	442	hypothetical protein FVEG_03930	0	0	serine-type endopeptidase activity [GO:0004252]
3189_g	0.555	1.291	0.003	XP_018748133	chromosome 2	NC_031676.1	3348052	3349512	+	30062024	0	FVEG_03921	486	hypothetical protein FVEG_03921	0	PATHWAY: Lipid metabolism. {ECO:0000256|ARBA:ARBA00005189}.; PATHWAY: Lipid metabolism; sphingolipid metabolism. {ECO:0000256|ARBA:ARBA00004760}.; PATHWAY: Sphingolipid metabolism. {ECO:0000256|ARBA:ARBA00004991}.	integral component of membrane [GO:0016021]; ceramide glucosyltransferase activity [GO:0008120]; dihydroceramide glucosyltransferase activity [GO:0102769]; sphingolipid metabolic process [GO:0006665]
3191_g	0.543	1.186	0.002	XP_018748131	chromosome 2	NC_031676.1	3357335	3358894	+	30062022	0	FVEG_03919	519	aromatic-L-amino-acid decarboxylase	0	0	fumarate reductase (NADH) activity [GO:0016156]; succinate dehydrogenase activity [GO:0000104]
3201_g	0.182	0.363	0.001	XP_018748119	chromosome 2	NC_031676.1	3386747	3388090	-	30062011	0	FVEG_03908	447	hypothetical protein FVEG_03908	Starch and sucrose metabolism ; Metabolic pathways	0	cell wall [GO:0005618]; hydrolase activity, hydrolyzing O-glycosyl compounds [GO:0004553]; carbohydrate metabolic process [GO:0005975]
3203_g	0.804	3.377	0.007	XP_018748116	chromosome 2	NC_031676.1	3392974	3393819	-	30062009	0	FVEG_03906	245	hypothetical protein FVEG_03906	0	0	hydrolase activity, hydrolyzing O-glycosyl compounds [GO:0004553]; carbohydrate metabolic process [GO:0005975]
3239_g	0.33	0.616	0.001	XP_018748066	chromosome 2	NC_031676.1	3478211	3481107	-	30061979	0	FVEG_03871	897	hypothetical protein FVEG_03871	0	0	0
324_g	0.278	0.538	0.001	XP_037204711	0	0	0	0	0	0	0	0	0	autophagy Atg27	0	0	0
3255_g	0.577	1.53	0.003	XP_018748046	chromosome 2	NC_031676.1	3527294	3531170	+	30061965	0	FVEG_03855	1273	hypothetical protein FVEG_03855	0	0	integral component of membrane [GO:0016021]
3257_g	0.674	2.454	0.005	XP_018748044	chromosome 2	NC_031676.1	3533095	3534421	-	30061964	0	FVEG_03854	426	GPI mannosyltransferase 2	Glycosylphosphatidylinositol (GPI)-anchor biosynthesis ; Metabolic pathways	PATHWAY: Glycolipid biosynthesis. {ECO:0000256|ARBA:ARBA00004934}.; PATHWAY: Glycolipid biosynthesis; glycosylphosphatidylinositol-anchor biosynthesis. {ECO:0000256|ARBA:ARBA00004687, ECO:0000256|RuleBase:RU363112}.	endoplasmic reticulum membrane [GO:0005789]; integral component of membrane [GO:0016021]; alpha-1,6-mannosyltransferase activity [GO:0000009]; glycolipid mannosyltransferase activity [GO:0004376]; GPI anchor biosynthetic process [GO:0006506]
3266_g	0.634	1.541	0.003	XP_018748035	chromosome 2	NC_031676.1	3553723	3555209	+	30061956	0	FVEG_03846	477	hypothetical protein FVEG_03846	0	0	hydrolase activity [GO:0016787]
3274_g	0.559	1.233	0.002	XP_018748024	chromosome 2	NC_031676.1	3578795	3580319	-	30061948	0	FVEG_03838	465	hypothetical protein FVEG_03838	0	0	catalytic activity [GO:0003824]
3275_g	0.392	0.736	0.001	XP_018748023	chromosome 2	NC_031676.1	3582789	3584524	+	30061947	0	FVEG_03837	540	hypothetical protein FVEG_03837	0	0	integral component of membrane [GO:0016021]; heme binding [GO:0020037]; iron ion binding [GO:0005506]; monooxygenase activity [GO:0004497]; oxidoreductase activity, acting on paired donors, with incorporation or reduction of molecular oxygen [GO:0016705]
3292_g	0.667	2.557	0.005	XP_018747995	chromosome 2	NC_031676.1	3645052	3646692	-	30072217	0	FVEG_15341	546	hypothetical protein FVEG_15341	0	0	0
3295_g	0.52	1.095	0.002	XP_018747989	chromosome 2	NC_031676.1	3660476	3661462	+	30061930	0	FVEG_03818	328	pectate lyase	Pentose and glucuronate interconversions ; Metabolic pathways	0	extracellular region [GO:0005576]; lyase activity [GO:0016829]; polysaccharide catabolic process [GO:0000272]
3298_g	0.495	1.277	0.003	XP_018747984	chromosome 2	NC_031676.1	3667249	3668301	+	30061927	0	FVEG_03815	350	hypothetical protein FVEG_03815	0	0	0
3307_g	0.318	0.645	0.001	XP_018747971	chromosome 2	NC_031676.1	3699824	3700540	-	30061916	0	FVEG_03804	238	hypothetical protein FVEG_03804	0	0	0
333_g	0.528	1.108	0.002	XP_018756626	chromosome 1	NC_031675.1	947568	949163	-	30067298	0	FVEG_09657	515	hypothetical protein FVEG_09657	0	0	integral component of membrane [GO:0016021]; heme binding [GO:0020037]; iron ion binding [GO:0005506]; oxidoreductase activity, acting on paired donors, with incorporation or reduction of molecular oxygen [GO:0016705]
3353_g	0.579	1.509	0.003	XP_018747890	chromosome 2	NC_031676.1	3825322	3826269	+	30061875	0	FVEG_03761	315	hypothetical protein FVEG_03761	0	0	0
3356_g	0.919	6.296	0.013	XP_018747884	chromosome 2	NC_031676.1	3839041	3839697	-	30061872	0	FVEG_03758	202	hypothetical protein FVEG_03758	0	0	0
3357_g	0.582	1.323	0.003	XP_018747883	chromosome 2	NC_031676.1	3842316	3844432	+	30061871	0	FVEG_03757	631	hypothetical protein FVEG_03757	0	0	succinate dehydrogenase activity [GO:0000104]
3365_g	0.734	2.335	0.005	XP_018747876	chromosome 2	NC_031676.1	3861880	3863151	+	30061865	0	FVEG_03751	423	hypothetical protein FVEG_03751	0	0	0
338_g	0.766	3.401	0.007	XP_018756619	chromosome 1	NC_031675.1	963619	964778	-	30067294	0	FVEG_09653	353	hypothetical protein FVEG_09653	0	0	extracellular region [GO:0005576]; cutinase activity [GO:0050525]
3393_g	0.638	1.708	0.003	XP_018747848	chromosome 2	NC_031676.1	3927973	3928374	-	30061843	0	FVEG_03729	110	hypothetical protein FVEG_03729	0	0	0
3396_g	0.786	2.965	0.006	XP_018747845	chromosome 2	NC_031676.1	3931349	3932350	+	30061841	0	FVEG_03727	301	hypothetical protein FVEG_03727, partial	0	0	hydrolase activity, acting on ester bonds [GO:0016788]
3402_g	0.21	0.409	0.001	XP_018747839	chromosome 2	NC_031676.1	3940615	3942176	+	30061835	0	FVEG_03721	503	hypothetical protein FVEG_03721	Protein processing in endoplasmic reticulum	0	protein disulfide isomerase activity [GO:0003756]
3415_g	0.579	1.358	0.003	XP_018747827	chromosome 2	NC_031676.1	3974297	3975992	+	30061825	0	FVEG_03709	533	hypothetical protein FVEG_03709	0	0	integral component of membrane [GO:0016021]; heme binding [GO:0020037]; iron ion binding [GO:0005506]; monooxygenase activity [GO:0004497]; oxidoreductase activity, acting on paired donors, with incorporation or reduction of molecular oxygen [GO:0016705]
3416_g	0.789	3.284	0.007	XP_018747826	chromosome 2	NC_031676.1	3976284	3976773	-	30061824	0	FVEG_03708	145	hypothetical protein FVEG_03708	0	0	0
3418_g	0.671	1.772	0.004	XP_023426835	0	0	0	0	0	0	0	0	0	related to host-specific AK-toxin Akt2	0	0	0
3425_g	0.659	1.763	0.004	XP_018747818	chromosome 2	NC_031676.1	3994903	3996082	-	30061817	0	FVEG_03701	374	hypothetical protein FVEG_03701	0	0	0
3432_g	0.776	2.818	0.006	XP_018747806	chromosome 2	NC_031676.1	4014991	4016778	+	30061810	0	FVEG_03694	595	L-amino-acid oxidase	0	0	oxidoreductase activity [GO:0016491]
3435_g	0.61	1.65	0.003	XP_018747803	chromosome 2	NC_031676.1	4022668	4023312	-	30061808	0	FVEG_03690	214	hypothetical protein FVEG_03690	0	0	0
3437_g	0.887	5.342	0.011	XP_018747801	chromosome 2	NC_031676.1	4026020	4026455	-	30061807	0	FVEG_03689	126	hypothetical protein FVEG_03689	0	0	extracellular region [GO:0005576]; fungal-type cell wall [GO:0009277]; structural constituent of cell wall [GO:0005199]
344_g	0.628	1.504	0.003	XP_018756609	chromosome 1	NC_031675.1	989637	992798	-	30073501	0	FVEG_16625	909	hypothetical protein FVEG_16625	0	0	chromosome [GO:0005694]; meiotic cell cycle [GO:0051321]; regulation of synaptonemal complex assembly [GO:0090173]
3444_g	0.924	6.267	0.013	XP_018747794	chromosome 2	NC_031676.1	4041403	4041823	+	30061803	0	FVEG_03685	123	hypothetical protein FVEG_03685	0	0	extracellular region [GO:0005576]; fungal-type cell wall [GO:0009277]; structural constituent of cell wall [GO:0005199]
3445_g	0.826	3.721	0.007	XP_018747793	chromosome 2	NC_031676.1	4042774	4043680	-	30061802	0	FVEG_03684	284	hypothetical protein FVEG_03684	0	0	metallopeptidase activity [GO:0008237]
3446_g	0.442	1.278	0.003	XP_018747792	chromosome 2	NC_031676.1	4044681	4045193	-	30061801	0	FVEG_03683	170	hypothetical protein FVEG_03683	0	0	0
3447_g	0.812	3.638	0.007	XP_018747791	chromosome 2	NC_031676.1	4047685	4048260	+	30061800	0	FVEG_03682	191	hypothetical protein FVEG_03682	0	0	0
3454_g	0.806	3.352	0.007	XP_018747782	chromosome 2	NC_031676.1	4066216	4067895	+	30061793	0	FVEG_03675	559	hypothetical protein FVEG_03675	0	0	hydrolase activity [GO:0016787]
3455_g	0.726	2.402	0.005	XP_036542348	0	0	0	0	0	0	0	0	0	uncharacterized protein	0	0	0
3458_g	0.675	1.864	0.004	XP_018747779	chromosome 2	NC_031676.1	4074958	4076771	+	30061790	0	FVEG_03672	551	hypothetical protein FVEG_03672	0	0	hydrolase activity [GO:0016787]
3461_g	0.942	6.777	0.014	XP_018747775	chromosome 2	NC_031676.1	4083559	4084400	-	30061787	0	FVEG_03669	263	hypothetical protein FVEG_03669	0	0	0
3465_g	0.875	5.016	0.01	XP_018747769	chromosome 2	NC_031676.1	4096674	4097711	-	30061783	0	FVEG_03664	345	hypothetical protein FVEG_03664	0	0	0
3471_g	0.97	7.351	0.015	XP_018747763	chromosome 2	NC_031676.1	4107941	4108627	+	30061777	0	FVEG_03658	228	hypothetical protein FVEG_03658	0	0	0
3471_g	0.97	7.351	0.015	XP_018747763	chromosome 2	NC_031676.1	4107941	4108627	+	30061777	0	FVEG_03658	228	hypothetical protein FVEG_03658	0	0	0
3472_g	0.742	2.429	0.005	XP_018747762	chromosome 2	NC_031676.1	4108713	4110551	-	30061776	0	FVEG_03657	580	gamma-glutamyltransferase	Taurine and hypotaurine metabolism ; Cyanoamino acid metabolism ; Glutathione metabolism ; Metabolic pathways	0	glutathione hydrolase activity [GO:0036374]; hypoglycin A gamma-glutamyl transpeptidase activity [GO:0102953]; leukotriene C4 gamma-glutamyl transferase activity [GO:0103068]; glutathione catabolic process [GO:0006751]
3473_g	0.576	1.327	0.003	XP_018747761	chromosome 2	NC_031676.1	4111028	4113238	-	30061775	0	FVEG_03656	736	hypothetical protein FVEG_03656	0	0	0
3481_g	0.744	2.411	0.005	XP_018747751	chromosome 2	NC_031676.1	4133151	4134695	-	30061768	0	FVEG_03648	514	hypothetical protein FVEG_03648	0	0	cysteine-type exopeptidase activity [GO:0070004]; dipeptidase activity [GO:0016805]
3483_g	0.097	0.213	0	XP_018747748	chromosome 2	NC_031676.1	4140552	4143189	+	30061765	0	FVEG_03645	847	hypothetical protein FVEG_03645	0	0	integral component of membrane [GO:0016021]; serine-type endopeptidase activity [GO:0004252]
3486_g	0.64	1.63	0.003	XP_018747742	chromosome 2	NC_031676.1	4148624	4150534	-	30061762	0	FVEG_03642	600	hypothetical protein FVEG_03642	Cyanoamino acid metabolism ; Starch and sucrose metabolism ; Metabolic pathways ; Biosynthesis of secondary metabolites	0	hydrolase activity, hydrolyzing O-glycosyl compounds [GO:0004553]; carbohydrate metabolic process [GO:0005975]
3488_g	0.807	3.956	0.008	XP_018747740	chromosome 2	NC_031676.1	4155301	4156436	-	30061760	0	FVEG_03640	343	hypothetical protein FVEG_03640	0	0	endoplasmic reticulum membrane [GO:0005789]; integral component of membrane [GO:0016021]; ER retention sequence binding [GO:0046923]; protein retention in ER lumen [GO:0006621]; protein transport [GO:0015031]
350_g	0.277	0.602	0.001	XP_018756598	chromosome 1	NC_031675.1	1015839	1017644	+	30067282	0	FVEG_09638	585	hypothetical protein FVEG_09638	0	0	integral component of membrane [GO:0016021]
3501_g	0.877	5.115	0.01	XP_018747721	chromosome 2	NC_031676.1	4183807	4186733	-	30072179	0	FVEG_15303	687	hypothetical protein FVEG_15303	0	0	integral component of membrane [GO:0016021]; transmembrane transporter activity [GO:0022857]
3504_g	0.911	6.209	0.012	XP_018747718	chromosome 2	NC_031676.1	4188866	4189720	-	30061747	0	FVEG_03625	284	hypothetical protein FVEG_03625	0	0	hydrolase activity, acting on glycosyl bonds [GO:0016798]
3505_g	0.909	6.081	0.012	XP_018759576	chromosome 4	NC_031678.1	3262278	3262901	-	30069312	0	FVEG_11827	207	hypothetical protein FVEG_11827	0	0	0
3506_g	0.786	4.025	0.008	XP_018747717	chromosome 2	NC_031676.1	4193098	4194987	+	30061746	0	FVEG_03624	567	hypothetical protein FVEG_03624	0	0	0
3507_g	0.626	1.509	0.003	XP_018747716	chromosome 2	NC_031676.1	4195171	4195935	-	30061745	0	FVEG_03623	254	hypothetical protein FVEG_03623	0	0	0
3511_g	0.563	1.214	0.002	XP_018747712	chromosome 2	NC_031676.1	4204166	4205647	+	30061743	0	FVEG_03619	451	hypothetical protein FVEG_03619	0	0	0
3513_g	0.623	1.493	0.003	XP_018747710	chromosome 2	NC_031676.1	4207782	4208669	+	30061741	0	FVEG_03617	295	hypothetical protein FVEG_03617	0	0	0
3523_g	0.555	1.187	0.002	XP_018747692	chromosome 2	NC_031676.1	4236908	4238602	+	30061728	0	FVEG_03604	564	hypothetical protein FVEG_03604	0	0	integral component of membrane [GO:0016021]; GPI anchor biosynthetic process [GO:0006506]
3526_g	0.456	0.918	0.002	XP_018747688	chromosome 2	NC_031676.1	4242846	4244609	-	30061724	0	FVEG_03600	571	hypothetical protein FVEG_03600	0	0	0
3541_g	0.301	0.566	0.001	XP_018747663	chromosome 2	NC_031676.1	4278364	4279332	-	30061711	0	FVEG_03585	291	cytochrome-b5 reductase	Amino sugar and nucleotide sugar metabolism	0	cytochrome-b5 reductase activity, acting on NAD(P)H [GO:0004128]
3542_g	0.583	1.323	0.003	XP_018747662	chromosome 2	NC_031676.1	4279774	4281270	-	30061710	0	FVEG_03584	498	hypothetical protein FVEG_03584	Other types of O-glycan biosynthesis	0	transferase activity, transferring glycosyl groups [GO:0016757]; protein glycosylation [GO:0006486]
3544_g	0.246	0.482	0.001	XP_018747659	chromosome 2	NC_031676.1	4283529	4285316	-	30061708	0	FVEG_03582	595	hypothetical protein FVEG_03582	0	0	integral component of membrane [GO:0016021]; cobalamin binding [GO:0031419]
3549_g	0.319	0.592	0.001	XP_018747652	chromosome 2	NC_031676.1	4300149	4302054	+	30061703	0	FVEG_03577	600	hypothetical protein FVEG_03577	Protein processing in endoplasmic reticulum	0	endoplasmic reticulum membrane [GO:0005789]; oxidoreductase activity, acting on a sulfur group of donors, disulfide as acceptor [GO:0016671]
3550_g	0.827	4.115	0.008	XP_018747651	chromosome 2	NC_031676.1	4302630	4303487	+	30061702	0	FVEG_03576	234	hypothetical protein FVEG_03576	0	0	0
3575_g	0.458	1.323	0.003	XP_018747617	chromosome 2	NC_031676.1	4374598	4375071	+	30061676	0	FVEG_03548	157	hypothetical protein FVEG_03548	0	0	0
3585_g	0.685	2.429	0.005	XP_018747605	chromosome 2	NC_031676.1	4393110	4395101	+	30061667	0	FVEG_03539	513	hypothetical protein FVEG_03539	0	0	integral component of membrane [GO:0016021]; transmembrane transporter activity [GO:0022857]
3594_g	0.882	5.255	0.011	XP_018747594	chromosome 2	NC_031676.1	4424161	4425064	+	30061657	0	FVEG_03529	283	hypothetical protein FVEG_03529	0	0	0
3597_g	0.494	0.992	0.002	XP_018747590	chromosome 2	NC_031676.1	4429670	4432069	-	30061654	0	FVEG_03526	799	hypothetical protein FVEG_03526	0	0	flavin adenine dinucleotide binding [GO:0050660]; oxidoreductase activity, acting on CH-OH group of donors [GO:0016614]
3598_g	0.957	7.014	0.014	XP_018747589	chromosome 2	NC_031676.1	4432777	4433229	-	30061653	0	FVEG_03525	134	hypothetical protein FVEG_03525	0	0	extracellular region [GO:0005576]; pathogenesis [GO:0009405]
3599_g	0.847	4.538	0.009	XP_018747588	chromosome 2	NC_031676.1	4434070	4434447	+	30061652	0	FVEG_03524	125	hypothetical protein FVEG_03524	0	0	extracellular region [GO:0005576]; pathogenesis [GO:0009405]
3600_g	0.823	3.719	0.007	XP_018747587	chromosome 2	NC_031676.1	4435508	4435964	+	30061651	0	FVEG_03523	133	hypothetical protein FVEG_03523	0	0	extracellular region [GO:0005576]; pathogenesis [GO:0009405]
3601_g	0.71	2.14	0.004	XP_018747584	chromosome 2	NC_031676.1	4437519	4438343	+	30061650	0	FVEG_03522	257	hypothetical protein FVEG_03522	0	0	0
3604_g	0.824	3.645	0.007	XP_018747580	chromosome 2	NC_031676.1	4449769	4450564	+	30061647	0	FVEG_03519	224	pectate lyase	Pentose and glucuronate interconversions ; Metabolic pathways	0	extracellular region [GO:0005576]; pectate lyase activity [GO:0030570]
3604_g	0.824	3.645	0.007	XP_018747580	chromosome 2	NC_031676.1	4449769	4450564	+	30061647	0	FVEG_03519	224	pectate lyase	Pentose and glucuronate interconversions ; Metabolic pathways	0	extracellular region [GO:0005576]; pectate lyase activity [GO:0030570]
3605_g	0.757	2.58	0.005	XP_018747579	chromosome 2	NC_031676.1	4451553	4453168	-	30061646	0	FVEG_03518	480	hypothetical protein FVEG_03518	0	0	0
3614_g	0.173	0.346	0.001	XP_031076592	0	0	0	0	0	0	0	0	0	uncharacterized protein	0	0	0
3616_g	0.406	0.764	0.002	XP_018747566	chromosome 2	NC_031676.1	4488598	4489632	+	30061634	0	FVEG_03506	344	murein transglycosylase	0	0	extracellular region [GO:0005576]
3617_g	0.965	7.34	0.015	XP_018747565	chromosome 2	NC_031676.1	4492071	4492462	+	30061633	0	FVEG_03505	111	hypothetical protein FVEG_03505	0	0	0
3619_g	0.42	0.855	0.002	XP_018747562	chromosome 2	NC_031676.1	4498713	4499645	-	30061632	0	FVEG_03504	310	hypothetical protein FVEG_03504	0	0	0
3632_g	0.507	1.026	0.002	XP_018747547	chromosome 2	NC_031676.1	4521879	4523612	+	30061623	0	FVEG_03494	577	hypothetical protein FVEG_03494	0	0	extracellular space [GO:0005615]; metal ion binding [GO:0046872]; serine-type endopeptidase activity [GO:0004252]
3635_g	0.861	4.883	0.01	XP_018747544	chromosome 2	NC_031676.1	4531523	4532371	-	30061622	0	FVEG_03492	282	hypothetical protein FVEG_03492	0	0	extracellular region [GO:0005576]; pathogenesis [GO:0009405]
365_g	0.748	2.522	0.005	XP_018756573	chromosome 1	NC_031675.1	1064771	1065477	+	30067266	0	FVEG_09622	215	hypothetical protein FVEG_09622	0	0	mitochondrion [GO:0005739]; mitochondrial cytochrome c oxidase assembly [GO:0033617]
365_g	0.748	2.522	0.005	XP_018756573	chromosome 1	NC_031675.1	1064771	1065477	+	30067266	0	FVEG_09622	215	hypothetical protein FVEG_09622	0	0	mitochondrion [GO:0005739]; mitochondrial cytochrome c oxidase assembly [GO:0033617]
3650_g	0.72	2.246	0.004	XP_018747530	chromosome 2	NC_031676.1	4563958	4564701	-	30061610	0	FVEG_03478	247	hypothetical protein FVEG_03478	0	0	0
3657_g	0.68	1.93	0.004	XP_031054514	0	0	0	0	0	0	0	0	0	oxidoreductase	0	0	0
3663_g	0.742	2.47	0.005	XP_018754988	chromosome 10	NC_031684.1	1797480	1798864	+	30066195	0	FVEG_08463	410	hypothetical protein FVEG_08463	0	0	hydrolase activity, hydrolyzing O-glycosyl compounds [GO:0004553]; organic substance metabolic process [GO:0071704]
3664_g	0.758	2.88	0.006	XP_018747523	chromosome 2	NC_031676.1	4592397	4593667	+	30061604	0	FVEG_03470	377	hypothetical protein FVEG_03470	0	0	extracellular region [GO:0005576]; lyase activity [GO:0016829]; polysaccharide catabolic process [GO:0000272]
3665_g	0.921	6.301	0.013	XP_018747521	chromosome 2	NC_031676.1	4596611	4601900	+	30072147	0	FVEG_15271	1191	hypothetical protein FVEG_15271	0	0	ATP binding [GO:0005524]; helicase activity [GO:0004386]; hydrolase activity [GO:0016787]; nucleic acid binding [GO:0003676]
3665_g	0.921	6.301	0.013	XP_018747521	chromosome 2	NC_031676.1	4596611	4601900	+	30072147	0	FVEG_15271	1191	hypothetical protein FVEG_15271	0	0	ATP binding [GO:0005524]; helicase activity [GO:0004386]; hydrolase activity [GO:0016787]; nucleic acid binding [GO:0003676]
3675_g	0.615	1.5	0.003	XP_018747513	chromosome 2	NC_031676.1	4616966	4618286	+	30061596	0	FVEG_03458	343	hypothetical protein FVEG_03458	0	0	0
3676_g	0.761	2.651	0.005	XP_018747512	chromosome 2	NC_031676.1	4618994	4620917	+	30061595	0	FVEG_03457	588	hypothetical protein FVEG_03457	0	0	0
3688_g	0.532	1.31	0.003	XP_018747500	chromosome 2	NC_031676.1	4645460	4646521	-	30061587	0	FVEG_03447	353	hypothetical protein FVEG_03447	0	0	integral component of membrane [GO:0016021]; mitochondrion [GO:0005739]; catalytic activity [GO:0003824]; iron-sulfur cluster binding [GO:0051536]; metal ion binding [GO:0046872]
3691_g	0.783	2.926	0.006	XP_018747497	chromosome 2	NC_031676.1	4649100	4650045	+	30061584	0	FVEG_03444	298	hypothetical protein FVEG_03444	0	0	0
3698_g	0.921	6.304	0.013	XP_018747489	chromosome 2	NC_031676.1	4670292	4672643	+	30072141	0	FVEG_15265	748	hypothetical protein FVEG_15265	0	0	0
3700_g	0.19	0.375	0.001	XP_018747488	chromosome 2	NC_031676.1	4673224	4675043	+	30072140	0	FVEG_15264	496	hypothetical protein FVEG_15264	0	0	0
3703_g	0.76	3.24	0.006	XP_018747485	chromosome 2	NC_031676.1	4681193	4681711	+	30061576	0	FVEG_03433	154	hypothetical protein FVEG_03433	0	0	0
3712_g	0.081	0.18	0	XP_018760842	chromosome 3	NC_031677.1	14002	14673	-	30070220	0	FVEG_12811	205	hypothetical protein FVEG_12811	0	0	integral component of membrane [GO:0016021]
3714_g	0.293	0.879	0.002	XP_018760840	chromosome 3	NC_031677.1	21046	21576	-	30070218	0	FVEG_12809	156	hypothetical protein FVEG_12809	0	0	integral component of membrane [GO:0016021]
3715_g	0.444	0.853	0.002	XP_018760839	chromosome 3	NC_031677.1	22889	23871	-	30070216	0	FVEG_12807	295	hypothetical protein FVEG_12807	0	0	integral component of membrane [GO:0016021]
3716_g	0.938	6.703	0.013	XP_018760837	chromosome 3	NC_031677.1	25378	26373	-	30070215	0	FVEG_12806	308	hypothetical protein FVEG_12806	0	0	integral component of membrane [GO:0016021]
3717_g	0.644	1.656	0.003	XP_018760836	chromosome 3	NC_031677.1	27049	28311	-	30070214	0	FVEG_12805	420	glycerophosphoryl diester phosphodiesterase	Glycerophospholipid metabolism	0	phosphoric diester hydrolase activity [GO:0008081]; lipid metabolic process [GO:0006629]
3718_g	0.662	1.867	0.004	XP_018760835	chromosome 3	NC_031677.1	29097	30425	-	30070213	0	FVEG_12804	394	hypothetical protein FVEG_12804	0	0	chitin binding [GO:0008061]; chitinase activity [GO:0004568]; chitin catabolic process [GO:0006032]; polysaccharide catabolic process [GO:0000272]
3719_g	0.24	0.457	0.001	XP_018760832	chromosome 3	NC_031677.1	30937	34818	-	30070212	0	FVEG_12803	1241	hypothetical protein FVEG_12803	0	0	phosphorelay sensor kinase activity [GO:0000155]
3728_g	0.402	1.255	0.003	#N/A	#N/A	#N/A	#N/A	#N/A	#N/A	#N/A	#N/A	#N/A	#N/A	#N/A	#N/A	#N/A	#N/A
3735_g	0.963	7.33	0.015	XP_018760811	chromosome 3	NC_031677.1	82429	83937	+	30074220	0	FVEG_17344	502	hypothetical protein FVEG_17344	0	0	integral component of membrane [GO:0016021]
3743_g	0.824	3.782	0.008	XP_018760792	chromosome 3	NC_031677.1	109924	111273	+	30070190	0	FVEG_12780	411	hypothetical protein FVEG_12780	0	0	catalytic activity [GO:0003824]; nucleoside metabolic process [GO:0009116]; transmembrane transport [GO:0055085]
3753_g	0.269	0.556	0.001	XP_018760777	chromosome 3	NC_031677.1	138560	141172	-	30070180	0	FVEG_12770	870	hypothetical protein FVEG_12770	0	0	0
3756_g	0.289	0.546	0.001	XP_018760774	chromosome 3	NC_031677.1	151483	152657	-	30070177	0	FVEG_12767	374	hypothetical protein FVEG_12767	0	0	integral component of membrane [GO:0016021]
3759_g	0.588	1.341	0.003	XP_018760771	chromosome 3	NC_031677.1	160687	161504	+	30070175	0	FVEG_12765	238	hypothetical protein FVEG_12765	0	0	0
3763_g	0.641	1.605	0.003	XP_018760768	chromosome 3	NC_031677.1	166747	168214	-	30070172	0	FVEG_12762	447	hypothetical protein FVEG_12762	0	0	integral component of membrane [GO:0016021]
3770_g	0.406	0.737	0.001	XP_018760752	chromosome 3	NC_031677.1	187997	189661	-	30070165	0	FVEG_12755	506	hypothetical protein FVEG_12755	0	0	integral component of membrane [GO:0016021]; transmembrane transporter activity [GO:0022857]
3781_g	0.419	0.81	0.002	XP_018760740	chromosome 3	NC_031677.1	218942	220530	-	30070156	0	FVEG_12744	458	galacturan 1,4-alpha-galacturonidase	Pentose and glucuronate interconversions ; Metabolic pathways	0	extracellular region [GO:0005576]; polygalacturonase activity [GO:0004650]; carbohydrate metabolic process [GO:0005975]; cell wall organization [GO:0071555]
3782_g	0.392	0.852	0.002	XP_018760739	chromosome 3	NC_031677.1	221682	223258	-	30070155	0	FVEG_12743	509	hypothetical protein FVEG_12743	0	0	integral component of membrane [GO:0016021]; transmembrane transporter activity [GO:0022857]
3794_g	0.825	3.927	0.008	XP_018760724	chromosome 3	NC_031677.1	251249	252492	+	30070145	0	FVEG_12733	376	hypothetical protein FVEG_12733	0	0	oxidoreductase activity [GO:0016491]
3799_g	0.925	6.272	0.013	XP_018760716	chromosome 3	NC_031677.1	266332	267420	+	30070142	0	FVEG_12728	342	hypothetical protein FVEG_12728	0	0	0
3803_g	0.87	4.853	0.01	XP_018760712	chromosome 3	NC_031677.1	274329	275676	-	30070139	0	FVEG_12725	433	hypothetical protein FVEG_12725	0	0	FAD binding [GO:0071949]
3806_g	0.654	1.731	0.003	XP_018760709	chromosome 3	NC_031677.1	282433	283643	-	30070136	0	FVEG_12722	367	hypothetical protein FVEG_12722	0	0	0
3807_g	0.456	0.916	0.002	XP_018760708	chromosome 3	NC_031677.1	284668	286452	-	30070135	0	FVEG_12721	524	hypothetical protein FVEG_12721	0	0	integral component of membrane [GO:0016021]; transmembrane transporter activity [GO:0022857]
3810_g	0.842	4.104	0.008	XP_018760703	chromosome 3	NC_031677.1	290615	291916	-	30070133	0	FVEG_12719	433	hypothetical protein FVEG_12719	0	0	0
3813_g	0.946	6.97	0.014	XP_018760700	chromosome 3	NC_031677.1	296809	297336	+	30070130	0	FVEG_12716	175	hypothetical protein FVEG_12716	0	0	0
3827_g	0.577	1.329	0.003	XP_018760685	chromosome 3	NC_031677.1	321696	324384	-	30070118	0	FVEG_12704	879	hypothetical protein FVEG_12704	0	0	extracellular region [GO:0005576]; chitin binding [GO:0008061]; chitinase activity [GO:0004568]; chitin catabolic process [GO:0006032]; polysaccharide catabolic process [GO:0000272]
3829_g	0.48	1.189	0.002	XP_018760683	chromosome 3	NC_031677.1	327803	328586	-	30070116	0	FVEG_12702	243	hypothetical protein FVEG_12702	0	0	integral component of membrane [GO:0016021]
3836_g	0.635	1.664	0.003	XP_018760677	chromosome 3	NC_031677.1	343178	345278	+	30070112	0	FVEG_12696	504	hypothetical protein FVEG_12696	0	0	integral component of membrane [GO:0016021]; transmembrane transporter activity [GO:0022857]
3850_g	0.63	1.563	0.003	XP_037200354	0	0	0	0	0	0	0	0	0	dextranase	0	0	0
3858_g	0.855	4.547	0.009	XP_018760648	chromosome 3	NC_031677.1	409024	410143	-	30070089	0	FVEG_12673	321	5\\'/3\\'-nucleotidase SurE	Purine metabolism ; Pyrimidine metabolism ; Nicotinate and nicotinamide metabolism ; Metabolic pathways ; Biosynthesis of secondary metabolites	0	hydrolase activity [GO:0016787]
3860_g	0.626	1.492	0.003	XP_018760646	chromosome 3	NC_031677.1	411774	412752	-	30074201	0	FVEG_17325	306	hypothetical protein FVEG_17325	0	0	0
3862_g	0.824	4.13	0.008	XP_018760644	chromosome 3	NC_031677.1	414512	414895	-	30070087	0	FVEG_12670	127	hypothetical protein FVEG_12670	0	0	0
3865_g	0.923	6.345	0.013	XP_018760641	chromosome 3	NC_031677.1	419535	420506	-	30070085	0	FVEG_12666	323	alpha-L-arabinofuranosidase axhA	0	0	extracellular region [GO:0005576]; alpha-L-arabinofuranosidase activity [GO:0046556]; L-arabinose metabolic process [GO:0046373]; xylan catabolic process [GO:0045493]
3890_g	0.878	5.183	0.01	XP_018760616	chromosome 3	NC_031677.1	475613	476887	+	30070071	0	FVEG_12643	424	hypothetical protein FVEG_12643	Amino sugar and nucleotide sugar metabolism ; Metabolic pathways	0	extracellular region [GO:0005576]; chitin binding [GO:0008061]; chitinase activity [GO:0004568]; chitin catabolic process [GO:0006032]; polysaccharide catabolic process [GO:0000272]
3907_g	0.311	0.754	0.002	XP_018760597	chromosome 3	NC_031677.1	508342	509733	+	30070056	0	FVEG_12626	415	hypothetical protein FVEG_12626	0	0	integral component of membrane [GO:0016021]; transmembrane transporter activity [GO:0022857]
3936_g	0.678	2.084	0.004	XP_018760566	0	0	0	0	0	0	0	0	0	hypothetical protein	0	0	0
3937_g	0.933	6.868	0.014	XP_041689825	0	0	0	0	0	0	0	0	0	uncharacterized protein	0	0	0
3958_g	0.462	0.938	0.002	XP_018760536	chromosome 3	NC_031677.1	630359	634376	-	30070016	0	FVEG_12585	1321	hypothetical protein FVEG_12585	0	0	0
3968_g	0.72	2.18	0.004	XP_018760527	chromosome 3	NC_031677.1	653135	655378	+	30070009	0	FVEG_12578	747	alkaline ceramidase	Sphingolipid metabolism ; Metabolic pathways	0	ceramidase activity [GO:0102121]; N-acylsphingosine amidohydrolase activity [GO:0017040]; ceramide catabolic process [GO:0046514]
3974_g	0.562	1.204	0.002	XP_018760519	chromosome 3	NC_031677.1	671969	673034	+	30070003	0	FVEG_12572	337	hypothetical protein FVEG_12572	0	0	endonuclease activity [GO:0004519]; metal ion binding [GO:0046872]; nucleic acid binding [GO:0003676]; DNA catabolic process [GO:0006308]
3981_g	0.805	3.628	0.007	XP_018760510	chromosome 3	NC_031677.1	684929	686592	+	30069996	0	FVEG_12563	503	hypothetical protein FVEG_12563	0	0	integral component of membrane [GO:0016021]; heme binding [GO:0020037]; iron ion binding [GO:0005506]; oxidoreductase activity, acting on paired donors, with incorporation or reduction of molecular oxygen [GO:0016705]
3993_g	0.771	2.804	0.006	XP_018760496	chromosome 3	NC_031677.1	712518	714616	+	30069986	0	FVEG_12553	607	hypothetical protein FVEG_12553	Other glycan degradation	0	alpha-L-fucosidase activity [GO:0004560]; fucose metabolic process [GO:0006004]
4002_g	0.748	2.465	0.005	XP_018760488	chromosome 3	NC_031677.1	727511	729127	-	30069979	0	FVEG_12546	538	hypothetical protein FVEG_12546	0	0	metallocarboxypeptidase activity [GO:0004181]; zinc ion binding [GO:0008270]
4009_g	0.767	2.761	0.006	XP_018760478	chromosome 3	NC_031677.1	746508	747881	+	30069972	0	FVEG_12539	457	hypothetical protein FVEG_12539	0	0	triglyceride lipase activity [GO:0004806]; lipid catabolic process [GO:0016042]
4012_g	0.266	0.548	0.001	XP_018760475	0	0	0	0	0	0	0	0	0	hypothetical protein	0	0	0
402_g	0.537	1.143	0.002	XP_018756526	chromosome 1	NC_031675.1	1163851	1165251	-	30067230	0	FVEG_09582	376	hypothetical protein FVEG_09582	0	0	0
4022_g	0.819	3.52	0.007	XP_018760461	chromosome 3	NC_031677.1	784096	785106	-	30069959	0	FVEG_12526	336	hypothetical protein FVEG_12526	0	0	0
4024_g	0.597	1.353	0.003	XP_018760458	chromosome 3	NC_031677.1	789780	791455	-	30069958	0	FVEG_12524	490	hypothetical protein FVEG_12524	0	0	hydrolase activity [GO:0016787]
4080_g	0.726	2.811	0.006	XP_018753981	chromosome 3	NC_031677.1	971857	972849	+	30065587	0	FVEG_07815	272	hypothetical protein FVEG_07815	0	0	endoplasmic reticulum membrane [GO:0005789]; integral component of membrane [GO:0016021]; (1->6)-beta-D-glucan biosynthetic process [GO:0006078]; fungal-type cell wall biogenesis [GO:0009272]
4082_g	0.893	5.536	0.011	XP_018753985	chromosome 3	NC_031677.1	974266	975012	-	30065589	0	FVEG_07817	207	peptidyl-prolyl cis-trans isomerase B	0	0	peptidyl-prolyl cis-trans isomerase activity [GO:0003755]; protein folding [GO:0006457]
4086_g	0.72	2.216	0.004	XP_037207966	0	0	0	0	0	0	0	0	0	uncharacterized protein	0	0	0
4096_g	0.157	0.317	0.001	XP_018754005	chromosome 3	NC_031677.1	1011309	1012272	-	30065603	0	FVEG_07832	283	hypothetical protein FVEG_07832	0	0	integral component of membrane [GO:0016021]
4097_g	0.088	0.199	0	XP_018754006	chromosome 3	NC_031677.1	1013446	1014673	-	30065604	0	FVEG_07833	334	hypothetical protein FVEG_07833	0	0	0
4103_g	0.777	2.793	0.006	XP_018754015	chromosome 3	NC_031677.1	1031236	1033141	+	30065610	0	FVEG_07839	617	hypothetical protein FVEG_07839	0	0	calcium channel activity [GO:0005262]; calcium ion import across plasma membrane [GO:0098703]
4109_g	0.442	1.019	0.002	XP_018754025	chromosome 3	NC_031677.1	1048733	1049637	-	30065616	0	FVEG_07845	265	hypothetical protein FVEG_07845	0	0	endoplasmic reticulum membrane [GO:0005789]; integral component of membrane [GO:0016021]
4110_g	0.395	1.096	0.002	XP_018754026	chromosome 3	NC_031677.1	1050437	1051840	-	30065617	0	FVEG_07846	430	hypothetical protein FVEG_07846	0	0	integral component of membrane [GO:0016021]; transmembrane transport [GO:0055085]
4156_g	0.665	1.746	0.003	XP_018754089	chromosome 3	NC_031677.1	1182479	1184649	+	30065657	0	FVEG_07889	655	hypothetical protein FVEG_07889	0	0	alkaline phosphatase activity [GO:0004035]
4171_g	0.539	1.217	0.002	XP_018754112	chromosome 3	NC_031677.1	1237121	1239398	+	30065671	0	FVEG_07903	651	succinate dehydrogenase	Citrate cycle (TCA cycle) ; Oxidative phosphorylation ; Metabolic pathways ; Biosynthesis of secondary metabolites ; Carbon metabolism	PATHWAY: Carbohydrate metabolism. {ECO:0000256|ARBA:ARBA00005007}.; PATHWAY: Carbohydrate metabolism; tricarboxylic acid cycle. {ECO:0000256|ARBA:ARBA00005163}.; PATHWAY: Carbohydrate metabolism; tricarboxylic acid cycle; fumarate from succinate (eukaryal route): step 1/1. {ECO:0000256|RuleBase:RU362051}.	mitochondrial inner membrane [GO:0005743]; flavin adenine dinucleotide binding [GO:0050660]; succinate dehydrogenase (ubiquinone) activity [GO:0008177]; electron transport chain [GO:0022900]; tricarboxylic acid cycle [GO:0006099]
4183_g	0.763	2.905	0.006	XP_018754130	chromosome 3	NC_031677.1	1279678	1280646	+	30065682	0	FVEG_07914	146	cytochrome c oxidase subunit 6, mitochondrial	Oxidative phosphorylation ; Metabolic pathways	PATHWAY: Energy metabolism; oxidative phosphorylation. {ECO:0000256|ARBA:ARBA00004673}.	mitochondrial inner membrane [GO:0005743]; cytochrome-c oxidase activity [GO:0004129]; metal ion binding [GO:0046872]; oxidative phosphorylation [GO:0006119]
4210_g	0.597	1.603	0.003	XP_018754183	chromosome 3	NC_031677.1	1380206	1381159	+	30065707	0	FVEG_07942	317	hypothetical protein FVEG_07942	0	0	guanyl-nucleotide exchange factor activity [GO:0005085]
4211_g	0.696	2.122	0.004	XP_018754185	chromosome 3	NC_031677.1	1382256	1383503	-	30065708	0	FVEG_07943	415	hypothetical protein FVEG_07943	0	0	integral component of membrane [GO:0016021]
4219_g	0.918	6.205	0.012	XP_018754193	chromosome 3	NC_031677.1	1397634	1398393	+	30065714	0	FVEG_07949	235	C-8 sterol isomerase	Steroid biosynthesis ; Metabolic pathways ; Biosynthesis of secondary metabolites	PATHWAY: Steroid metabolism. {ECO:0000256|ARBA:ARBA00004854}.; PATHWAY: Steroid metabolism; ergosterol biosynthesis; ergosterol from zymosterol: step 2/5. {ECO:0000256|ARBA:ARBA00005039}.	endoplasmic reticulum membrane [GO:0005789]; integral component of membrane [GO:0016021]; isomerase activity [GO:0016853]; sterol biosynthetic process [GO:0016126]
4231_g	0.182	0.366	0.001	XP_018754213	chromosome 3	NC_031677.1	1426586	1428355	-	30065724	0	FVEG_07960	554	hypothetical protein FVEG_07960	0	0	integral component of membrane [GO:0016021]
4235_g	0.628	1.706	0.003	XP_018754219	chromosome 3	NC_031677.1	1443061	1444077	+	30065728	0	FVEG_07964	338	hypothetical protein FVEG_07964	0	0	hydrolase activity, hydrolyzing O-glycosyl compounds [GO:0004553]; carbohydrate metabolic process [GO:0005975]
4236_g	0.46	0.954	0.002	XP_018754220	chromosome 3	NC_031677.1	1445343	1446768	+	30065729	0	FVEG_07965	438	hypothetical protein FVEG_07965	0	0	integral component of membrane [GO:0016021]
4252_g	0.701	2.198	0.004	XP_018754243	chromosome 3	NC_031677.1	1502480	1503654	+	30065745	0	FVEG_07981	372	protein disulfide-isomerase A6	Protein processing in endoplasmic reticulum	0	endoplasmic reticulum [GO:0005783]; protein disulfide isomerase activity [GO:0003756]
4253_g	0.764	2.864	0.006	XP_018754245	chromosome 3	NC_031677.1	1504792	1507302	+	30065747	0	FVEG_07983	836	hypothetical protein FVEG_07983	0	PATHWAY: Protein modification; protein ubiquitination. {ECO:0000256|ARBA:ARBA00004906}.	integral component of membrane [GO:0016021]; zinc ion binding [GO:0008270]; protein ubiquitination [GO:0016567]
4274_g	0.675	2.229	0.004	XP_018754277	chromosome 3	NC_031677.1	1580066	1581028	+	30065767	0	FVEG_08003	302	hypothetical protein FVEG_08003	0	0	integral component of membrane [GO:0016021]
4280_g	0.449	0.862	0.002	XP_018754286	chromosome 3	NC_031677.1	1603213	1605368	-	30065772	0	FVEG_08008	668	hypothetical protein FVEG_08008	0	0	integral component of membrane [GO:0016021]
4308_g	0.477	0.998	0.002	XP_018754335	chromosome 3	NC_031677.1	1698036	1699128	+	30065798	0	FVEG_08036	280	hypothetical protein FVEG_08036	0	0	integral component of membrane [GO:0016021]
4312_g	0.658	2.222	0.004	XP_018754339	chromosome 3	NC_031677.1	1710175	1711171	-	30065802	0	FVEG_08040	292	hypothetical protein FVEG_08040	0	0	integral component of membrane [GO:0016021]
4354_g	0.531	1.635	0.003	XP_018754425	chromosome 3	NC_031677.1	1855470	1856634	+	30065845	0	FVEG_08084	371	hypothetical protein FVEG_08084	0	0	0
437_g	0.424	1.274	0.003	XP_018756472	chromosome 1	NC_031675.1	1281969	1283339	+	30067195	0	FVEG_09547	456	hypothetical protein FVEG_09547	0	0	0
4384_g	0.482	1.311	0.003	XP_018754474	chromosome 3	NC_031677.1	1955305	1956567	+	30065869	0	FVEG_08111	420	hypothetical protein FVEG_08111	0	0	integral component of membrane [GO:0016021]
439_g	0.809	3.413	0.007	XP_018756470	chromosome 1	NC_031675.1	1285291	1285954	+	30067193	0	FVEG_09545	200	hypothetical protein FVEG_09545	0	0	calcium ion binding [GO:0005509]
44_g	0.456	0.966	0.002	XP_018756981	chromosome 1	NC_031675.1	111771	112666	-	30067549	0	FVEG_09920	263	hypothetical protein FVEG_09920	0	0	0
4428_g	0.715	2.413	0.005	XP_018754546	chromosome 3	NC_031677.1	2103296	2103601	-	30073138	0	FVEG_16262	84	hypothetical protein FVEG_16262	0	0	0
4438_g	0.663	1.738	0.003	XP_018754557	chromosome 3	NC_031677.1	2129589	2131081	+	30065921	0	FVEG_08164	463	hypothetical protein FVEG_08164	0	0	integral component of membrane [GO:0016021]; mannan endo-1,6-alpha-mannosidase activity [GO:0008496]; carbohydrate catabolic process [GO:0016052]
4445_g	0.779	3.161	0.006	XP_018754569	chromosome 3	NC_031677.1	2146842	2147863	-	30065926	0	FVEG_08171	320	hypothetical protein FVEG_08171	0	0	0
4463_g	0.885	5.425	0.011	XP_018754597	chromosome 3	NC_031677.1	2210856	2211669	+	30065945	0	FVEG_08190	200	hypothetical protein FVEG_08190	0	0	0
4476_g	0.921	6.481	0.013	XP_018754614	chromosome 3	NC_031677.1	2248128	2249171	+	30065958	0	FVEG_08205	332	hypothetical protein FVEG_08205	0	0	integral component of membrane [GO:0016021]
448_g	0.643	2.21	0.004	XP_018756455	chromosome 1	NC_031675.1	1311262	1311770	-	30067185	0	FVEG_09537	151	hypothetical protein FVEG_09537	0	0	integral component of membrane [GO:0016021]
4481_g	0.485	0.964	0.002	XP_018754619	chromosome 3	NC_031677.1	2252765	2255216	-	30065959	0	FVEG_08207	721	hypothetical protein FVEG_08207	0	0	0
45_g	0.172	0.347	0.001	XP_018756980	chromosome 1	NC_031675.1	113413	114387	+	30067548	0	FVEG_09919	281	hypothetical protein FVEG_09919	0	0	integral component of membrane [GO:0016021]
454_g	0.815	3.656	0.007	XP_018756449	0	0	0	0	0	0	0	0	0	phenylalanyl-tRNA synthetase	0	0	0
4550_g	0.68	1.659	0.003	XP_018754735	chromosome 3	NC_031677.1	2487346	2489155	-	30066021	0	FVEG_08276	517	GPI mannosyltransferase 4	Glycosylphosphatidylinositol (GPI)-anchor biosynthesis	0	endoplasmic reticulum membrane [GO:0005789]; integral component of membrane [GO:0016021]; transferase activity, transferring glycosyl groups [GO:0016757]
4552_g	0.743	2.51	0.005	XP_018754747	chromosome 3	NC_031677.1	2495742	2496527	+	30066024	0	FVEG_08279	180	ADP-ribosylation factor-like protein 1	0	0	cytosol [GO:0005829]; trans-Golgi network [GO:0005802]; GTP binding [GO:0005525]; GTPase activity [GO:0003924]; cellular protein-containing complex localization [GO:0034629]; endocytosis [GO:0006897]; Golgi to plasma membrane protein transport [GO:0043001]; protein localization to Golgi apparatus [GO:0034067]; protein localization to phagophore assembly site [GO:0034497]; protein targeting to vac…
4553_g	0.749	2.596	0.005	XP_018754746	chromosome 3	NC_031677.1	2497116	2498302	-	30066025	0	FVEG_08280	330	2-dehydropantoate 2-reductase	0	0	2-dehydropantoate 2-reductase activity [GO:0008677]; pantothenate biosynthetic process [GO:0015940]
4590_g	0.653	1.865	0.004	XP_018750012	chromosome 3	NC_031677.1	2643054	2644236	-	30063144	0	FVEG_05131	375	mannan polymerase complexes MNN9 subunit	Various types of N-glycan biosynthesis ; Metabolic pathways	0	cis-Golgi network [GO:0005801]; mannan polymerase complex [GO:0000136]; alpha-1,6-mannosyltransferase activity [GO:0000009]; protein N-linked glycosylation [GO:0006487]
461_g	0.637	1.607	0.003	XP_018756440	chromosome 1	NC_031675.1	1350045	1351708	+	30067172	0	FVEG_09524	536	hypothetical protein FVEG_09524	0	0	serine-type peptidase activity [GO:0008236]
461_g	0.637	1.607	0.003	XP_018756440	chromosome 1	NC_031675.1	1350045	1351708	+	30067172	0	FVEG_09524	536	hypothetical protein FVEG_09524	0	0	serine-type peptidase activity [GO:0008236]
4631_g	0.26	0.529	0.001	XP_018750096	chromosome 3	NC_031677.1	2760520	2762350	+	30063181	0	FVEG_05170	531	hypothetical protein FVEG_05170	0	0	integral component of membrane [GO:0016021]; inorganic anion exchanger activity [GO:0005452]
4645_g	0.892	5.522	0.011	XP_018750125	chromosome 3	NC_031677.1	2821529	2822312	+	30063196	0	FVEG_05187	224	hypothetical protein FVEG_05187	Protein export	0	integral component of membrane [GO:0016021]; signal peptidase complex [GO:0005787]; signal peptide processing [GO:0006465]
4645_g	0.892	5.522	0.011	XP_018750125	chromosome 3	NC_031677.1	2821529	2822312	+	30063196	0	FVEG_05187	224	hypothetical protein FVEG_05187	Protein export	0	integral component of membrane [GO:0016021]; signal peptidase complex [GO:0005787]; signal peptide processing [GO:0006465]
4650_g	0.853	4.646	0.009	XP_018750133	chromosome 3	NC_031677.1	2840423	2840815	+	30063202	0	FVEG_05193	95	hypothetical protein FVEG_05193	0	0	integral component of membrane [GO:0016021]
4666_g	0.414	0.804	0.002	XP_037199197	0	0	0	0	0	0	0	0	0	dnase1	0	0	0
4670_g	0.248	0.473	0.001	XP_018750172	chromosome 3	NC_031677.1	2901574	2903233	-	30063222	0	FVEG_05213	522	hypothetical protein FVEG_05213	0	0	0
4672_g	0.737	2.698	0.005	XP_018750175	chromosome 3	NC_031677.1	2916884	2918012	-	30063224	0	FVEG_05215	357	hypothetical protein FVEG_05215	0	0	0
4678_g	0.156	0.318	0.001	XP_018750187	chromosome 3	NC_031677.1	2940178	2941593	-	30063230	0	FVEG_05221	471	hypothetical protein FVEG_05221	0	0	integral component of membrane [GO:0016021]
468_g	0.91	6.095	0.012	XP_018756430	chromosome 1	NC_031675.1	1383499	1384122	+	30067164	0	FVEG_09516	190	hypothetical protein FVEG_09516	0	0	0
4695_g	0.836	4.077	0.008	XP_018750209	chromosome 3	NC_031677.1	2997847	2998941	+	30063245	0	FVEG_05236	364	hypothetical protein FVEG_05236	0	0	phosphoric diester hydrolase activity [GO:0008081]; lipid metabolic process [GO:0006629]
4723_g	0.325	0.601	0.001	XP_018750269	chromosome 3	NC_031677.1	3104764	3106188	+	30063279	0	FVEG_05272	408	hypothetical protein FVEG_05272	0	0	0
4725_g	0.43	0.827	0.002	XP_018750272	chromosome 3	NC_031677.1	3107623	3108786	-	30063281	0	FVEG_05274	335	hypothetical protein FVEG_05274	0	0	metal ion binding [GO:0046872]; oxidoreductase activity [GO:0016491]
4738_g	0.389	0.731	0.001	XP_018750296	chromosome 3	NC_031677.1	3141564	3143503	+	30063293	0	FVEG_05286	626	hypothetical protein FVEG_05286	0	0	0
4749_g	0.53	1.168	0.002	XP_018750309	chromosome 3	NC_031677.1	3168323	3169352	+	30063304	0	FVEG_05297	269	proteasome component PRE6	Proteasome	0	mitochondrion [GO:0005739]; nuclear outer membrane-endoplasmic reticulum membrane network [GO:0042175]; nuclear periphery [GO:0034399]; proteasome core complex, alpha-subunit complex [GO:0019773]; proteasome storage granule [GO:0034515]; proteasomal ubiquitin-independent protein catabolic process [GO:0010499]; proteasome-mediated ubiquitin-dependent protein catabolic process [GO:0043161]
4761_g	0.373	0.691	0.001	XP_018750330	chromosome 3	NC_031677.1	3206334	3209730	+	30063316	0	FVEG_05309	1115	hypothetical protein FVEG_05309	0	0	integral component of membrane [GO:0016021]
4779_g	0.162	0.333	0.001	XP_018750362	chromosome 3	NC_031677.1	3271204	3273358	+	30063336	0	FVEG_05329	700	hypothetical protein FVEG_05329	0	0	integral component of membrane [GO:0016021]; cobalamin binding [GO:0031419]
4782_g	0.308	0.577	0.001	XP_018750367	chromosome 3	NC_031677.1	3282088	3283249	-	30063339	0	FVEG_05332	322	lectin, mannose-binding 2	Protein processing in endoplasmic reticulum	0	integral component of membrane [GO:0016021]
4795_g	0.323	0.638	0.001	XP_018750393	chromosome 3	NC_031677.1	3326149	3328191	-	30063352	0	FVEG_05347	680	hypothetical protein FVEG_05347	0	0	0
4806_g	0.384	0.713	0.001	XP_018750416	chromosome 3	NC_031677.1	3378908	3380293	+	30072497	0	FVEG_15621	429	3-oxoacyl	Fatty acid biosynthesis ; Biotin metabolism ; Metabolic pathways ; Fatty acid metabolism ; Biosynthesis of cofactors	0	3-oxoacyl-[acyl-carrier-protein] synthase activity [GO:0004315]; fatty acid biosynthetic process [GO:0006633]
4818_g	0.088	0.188	0	XP_018750439	chromosome 3	NC_031677.1	3419676	3420170	+	30063375	0	FVEG_05374	89	dolichyl-phosphate mannosyltransferase polypeptide 2, regulatory subunit	Glycosylphosphatidylinositol (GPI)-anchor biosynthesis ; N-Glycan biosynthesis ; Metabolic pathways	PATHWAY: Protein modification; protein glycosylation. {ECO:0000256|RuleBase:RU365084}.	integral component of endoplasmic reticulum membrane [GO:0030176]; enzyme regulator activity [GO:0030234]; transferase activity, transferring glycosyl groups [GO:0016757]; dolichol metabolic process [GO:0019348]; protein glycosylation [GO:0006486]
4838_g	0.868	4.756	0.01	XP_018750471	chromosome 3	NC_031677.1	3478609	3479031	+	30063395	0	FVEG_05394	140	hypothetical protein FVEG_05394	0	0	0
4854_g	0.701	2.766	0.006	XP_018750508	chromosome 3	NC_031677.1	3532188	3532748	+	30072510	0	FVEG_15634	186	hypothetical protein FVEG_15634	0	0	integral component of membrane [GO:0016021]
4857_g	0.79	3.119	0.006	XP_018750510	chromosome 3	NC_031677.1	3538020	3539183	-	30063414	0	FVEG_05415	346	hypothetical protein FVEG_05415	Sphingolipid metabolism ; Metabolic pathways	0	oxidoreductase activity [GO:0016491]
487_g	0.365	0.736	0.001	XP_018756386	chromosome 1	NC_031675.1	1466221	1466750	+	30067146	0	FVEG_09496	157	hypothetical protein FVEG_09496	0	0	integral component of membrane [GO:0016021]
4878_g	0.405	0.758	0.002	XP_018750543	chromosome 3	NC_031677.1	3591381	3592868	-	30063438	0	FVEG_05442	478	hypothetical protein FVEG_05442	0	0	0
4885_g	0.189	0.364	0.001	XP_018750557	chromosome 3	NC_031677.1	3621307	3623133	+	30063444	0	FVEG_05448	571	hypothetical protein FVEG_05448	0	0	integral component of membrane [GO:0016021]; transmembrane transporter activity [GO:0022857]
4892_g	0.863	4.688	0.009	XP_018750565	chromosome 3	NC_031677.1	3641989	3642698	-	30072516	0	FVEG_15640	217	hypothetical protein FVEG_15640	0	0	0
4892_g	0.863	4.688	0.009	XP_018750565	chromosome 3	NC_031677.1	3641989	3642698	-	30072516	0	FVEG_15640	217	hypothetical protein FVEG_15640	0	0	0
4898_g	0.243	0.463	0.001	XP_018750574	chromosome 3	NC_031677.1	3661725	3662805	+	30063454	0	FVEG_05459	342	hypothetical protein FVEG_05459	0	0	integral component of membrane [GO:0016021]
4900_g	0.444	1.042	0.002	XP_018750575	chromosome 3	NC_031677.1	3665400	3667054	+	30063455	0	FVEG_05460	495	hypothetical protein FVEG_05460	0	0	integral component of membrane [GO:0016021]
4919_g	0.259	0.515	0.001	XP_018750598	chromosome 3	NC_031677.1	3739823	3740783	+	30063470	0	FVEG_05478	303	1-acyl-sn-glycerol-3-phosphate acyltransferase	Glycerolipid metabolism ; Glycerophospholipid metabolism ; Metabolic pathways ; Biosynthesis of secondary metabolites	0	integral component of membrane [GO:0016021]; lipid droplet [GO:0005811]; 1-acylglycerol-3-phosphate O-acyltransferase activity [GO:0003841]; glycerophospholipid biosynthetic process [GO:0046474]
492_g	0.828	4.809	0.01	XP_018756381	chromosome 1	NC_031675.1	1476894	1477723	-	30067141	0	FVEG_09491	242	hypothetical protein FVEG_09491	0	0	integral component of membrane [GO:0016021]
4933_g	0.918	6.152	0.012	XP_018750621	chromosome 3	NC_031677.1	3793330	3794017	+	30063484	0	FVEG_05492	210	hypothetical protein FVEG_05492	0	0	0
4938_g	0.876	5.088	0.01	XP_018750627	chromosome 3	NC_031677.1	3809236	3809776	+	30063489	0	FVEG_05497	161	thioredoxin 1	0	0	0
4953_g	0.194	0.385	0.001	XP_018750643	chromosome 3	NC_031677.1	3832892	3833392	-	30063497	0	FVEG_05505	166	hypothetical protein FVEG_05505	0	0	integral component of membrane [GO:0016021]
4955_g	0.707	2.171	0.004	XP_018748236	chromosome 2	NC_031676.1	3085658	3088100	-	30062096	0	FVEG_03997	753	hypothetical protein FVEG_03997	Starch and sucrose metabolism ; Metabolic pathways	0	0
4957_g	0.809	3.508	0.007	XP_018750649	chromosome 3	NC_031677.1	3854798	3856150	-	30063502	0	FVEG_05510	450	hypothetical protein FVEG_05510	0	0	peptidase activity [GO:0008233]
4961_g	0.626	1.53	0.003	XP_018750653	chromosome 3	NC_031677.1	3862328	3864609	-	30063505	0	FVEG_05513	626	alkaline phosphatase	Folate biosynthesis ; Metabolic pathways ; Biosynthesis of cofactors	0	acid phosphatase activity [GO:0003993]; metal ion binding [GO:0046872]
4962_g	0.784	3.612	0.007	XP_018750654	chromosome 3	NC_031677.1	3866593	3866976	+	30063506	0	FVEG_05514	127	hypothetical protein FVEG_05514	0	0	0
4971_g	0.748	3.089	0.006	XP_018750665	chromosome 3	NC_031677.1	3888475	3889483	-	30063511	0	FVEG_05519	313	hypothetical protein FVEG_05519	Phagosome	0	integral component of membrane [GO:0016021]
4978_g	0.734	2.959	0.006	XP_018750675	chromosome 3	NC_031677.1	3912152	3912697	-	30063519	0	FVEG_05527	181	hypothetical protein FVEG_05527	0	0	0
4984_g	0.695	1.944	0.004	XP_018750681	chromosome 3	NC_031677.1	3925814	3927206	+	30063525	0	FVEG_05533	431	hypothetical protein FVEG_05533	0	0	0
4985_g	0.581	1.329	0.003	XP_018750682	chromosome 3	NC_031677.1	3927636	3928720	+	30063526	0	FVEG_05534	344	hypothetical protein FVEG_05534	0	0	0
4991_g	0.562	0.562	0.001	XP_018750690	chromosome 3	NC_031677.1	3948165	3949922	-	30063532	0	FVEG_05540	585	hypothetical protein FVEG_05540	Glycerophospholipid metabolism	0	hydrolase activity [GO:0016787]
50_g	0.909	6.15	0.012	XP_018756976	chromosome 1	NC_031675.1	126078	126671	+	30067544	0	FVEG_09915	197	hypothetical protein FVEG_09915	0	0	0
500_g	0.15	0.308	0.001	XP_018756370	chromosome 1	NC_031675.1	1505486	1506307	+	30067134	0	FVEG_09484	195	FK506-binding protein 2	0	0	peptidyl-prolyl cis-trans isomerase activity [GO:0003755]; chaperone-mediated protein folding [GO:0061077]
500_g	0.15	0.308	0.001	XP_018756370	chromosome 1	NC_031675.1	1505486	1506307	+	30067134	0	FVEG_09484	195	FK506-binding protein 2	0	0	peptidyl-prolyl cis-trans isomerase activity [GO:0003755]; chaperone-mediated protein folding [GO:0061077]
5011_g	0.641	0.438	0.001	XP_018750726	chromosome 3	NC_031677.1	4020215	4023258	-	30063553	0	FVEG_05561	962	hypothetical protein FVEG_05561	0	0	cell wall [GO:0005618]; integral component of membrane [GO:0016021]; serine-type endopeptidase activity [GO:0004252]
5019_g	0.796	3.575	0.007	XP_018750735	chromosome 3	NC_031677.1	4041008	4041992	+	30063561	0	FVEG_05569	313	hypothetical protein FVEG_05569	0	0	0
5023_g	0.685	1.905	0.004	XP_018750742	chromosome 3	NC_031677.1	4053340	4054095	-	30063565	0	FVEG_05574	232	hypothetical protein FVEG_05574	0	0	0
5032_g	0.566	1.238	0.002	XP_018750751	chromosome 3	NC_031677.1	4080570	4082256	+	30072550	0	FVEG_15674	504	hypothetical protein FVEG_15674	0	0	integral component of membrane [GO:0016021]; heme binding [GO:0020037]; iron ion binding [GO:0005506]; monooxygenase activity [GO:0004497]; oxidoreductase activity, acting on paired donors, with incorporation or reduction of molecular oxygen [GO:0016705]
5054_g	0.587	1.321	0.003	XP_018750771	chromosome 3	NC_031677.1	4124498	4126120	-	30063584	0	FVEG_05601	491	hypothetical protein FVEG_05601	0	0	aminopeptidase activity [GO:0004177]; metal ion binding [GO:0046872]; metalloexopeptidase activity [GO:0008235]
5072_g	0.61	1.432	0.003	XP_018750793	chromosome 3	NC_031677.1	4167637	4169279	+	30063600	0	FVEG_05619	508	aminopeptidase Y	0	0	aminopeptidase activity [GO:0004177]; metal ion binding [GO:0046872]; metalloexopeptidase activity [GO:0008235]
5092_g	0.657	1.761	0.004	XP_018750819	chromosome 3	NC_031677.1	4204817	4205639	-	30063619	0	FVEG_05640	257	hypothetical protein FVEG_05640	0	0	0
5101_g	0.682	1.928	0.004	XP_018750831	chromosome 3	NC_031677.1	4237863	4239639	+	30063628	0	FVEG_05650	552	hypothetical protein FVEG_05650	0	0	aspartic-type endopeptidase activity [GO:0004190]
5105_g	0.79	3.048	0.006	XP_018750835	chromosome 3	NC_031677.1	4246662	4247885	+	30063632	0	FVEG_05654	375	hypothetical protein FVEG_05654	0	0	0
5109_g	0.703	2.148	0.004	XP_018750839	chromosome 3	NC_031677.1	4255760	4257911	-	30063636	0	FVEG_05658	619	hypothetical protein FVEG_05658	0	0	serine-type carboxypeptidase activity [GO:0004185]
5117_g	0.326	0.633	0.001	XP_018750849	chromosome 3	NC_031677.1	4288600	4290847	-	30063641	0	FVEG_05664	729	hypothetical protein FVEG_05664	0	0	0
512_g	0.954	7.077	0.014	XP_018756349	chromosome 1	NC_031675.1	1533968	1534603	-	30067124	0	FVEG_09473	139	ER-derived vesicles protein ERV14	0	0	integral component of membrane [GO:0016021]; vesicle-mediated transport [GO:0016192]
5126_g	0.248	0.485	0.001	XP_018750858	chromosome 3	NC_031677.1	4311847	4313489	+	30072574	0	FVEG_15698	468	hypothetical protein FVEG_15698	0	0	integral component of membrane [GO:0016021]; heme binding [GO:0020037]; iron ion binding [GO:0005506]; oxidoreductase activity, acting on paired donors, with incorporation or reduction of molecular oxygen [GO:0016705]
5132_g	0.697	2.236	0.004	XP_018750863	chromosome 3	NC_031677.1	4330065	4331231	+	30063650	0	FVEG_05676	302	hypothetical protein FVEG_05676	0	0	0
5136_g	0.677	0.776	0.002	XP_018750867	chromosome 3	NC_031677.1	4337626	4338391	-	30063653	0	FVEG_05679	236	hypothetical protein FVEG_05679	0	0	0
5142_g	0.616	1.526	0.003	XP_018750874	chromosome 3	NC_031677.1	4351766	4353644	+	30063659	0	FVEG_05685	577	hypothetical protein FVEG_05685	0	0	0
5149_g	0.56	1.292	0.003	XP_018750882	chromosome 3	NC_031677.1	4363813	4365998	-	30063663	0	FVEG_05689	660	alpha-N-arabinofuranosidase	Amino sugar and nucleotide sugar metabolism ; Metabolic pathways	PATHWAY: Glycan metabolism. {ECO:0000256|ARBA:ARBA00004881}.; PATHWAY: Glycan metabolism; L-arabinan degradation. {ECO:0000256|ARBA:ARBA00004834}.	alpha-L-arabinofuranosidase activity [GO:0046556]; arabinan catabolic process [GO:0031222]; L-arabinose metabolic process [GO:0046373]
5152_g	0.803	3.311	0.007	XP_018750885	chromosome 3	NC_031677.1	4372419	4373509	+	30063665	0	FVEG_05691	346	hypothetical protein FVEG_05691	0	0	catalytic activity [GO:0003824]
5153_g	0.797	3.438	0.007	XP_018750886	chromosome 3	NC_031677.1	4373756	4374537	-	30063666	0	FVEG_05692	240	hypothetical protein FVEG_05692	0	0	0
5156_g	0.578	1.289	0.003	XP_018750889	chromosome 3	NC_031677.1	4379933	4381446	-	30063668	0	FVEG_05694	486	hypothetical protein FVEG_05694	0	0	0
5159_g	0.74	2.42	0.005	XP_018750892	chromosome 3	NC_031677.1	4387581	4389350	+	30063671	0	FVEG_05697	488	murein transglycosylase	0	0	extracellular region [GO:0005576]; polygalacturonase activity [GO:0004650]; carbohydrate metabolic process [GO:0005975]; cell wall organization [GO:0071555]
5162_g	0.627	1.511	0.003	XP_018750894	chromosome 3	NC_031677.1	4393721	4395774	+	30063673	0	FVEG_05699	666	amidohydrolase ytcJ-like	0	0	hydrolase activity, acting on carbon-nitrogen (but not peptide) bonds [GO:0016810]
5165_g	0.934	6.927	0.014	XP_018750897	0	0	0	0	0	0	0	0	0	hypothetical protein	0	0	0
5165_g	0.934	6.927	0.014	XP_018750897	0	0	0	0	0	0	0	0	0	hypothetical protein	0	0	0
5175_g	0.968	7.316	0.015	XP_018750907	chromosome 3	NC_031677.1	4426166	4426744	-	30063684	0	FVEG_05714	192	hypothetical protein FVEG_05714	0	0	0
5178_g	0.883	5.589	0.011	XP_018750910	0	0	0	0	0	0	0	0	0	hypothetical protein	0	0	0
5185_g	0.59	1.361	0.003	XP_018750918	chromosome 3	NC_031677.1	4456816	4458678	+	30063694	0	FVEG_05726	567	hypothetical protein FVEG_05726	0	0	linoleate 11-lipoxygenase activity [GO:0050584]; metal ion binding [GO:0046872]
5187_g	0.398	0.758	0.002	XP_018750920	chromosome 3	NC_031677.1	4460808	4462129	-	30063696	0	FVEG_05728	422	hypothetical protein FVEG_05728	0	0	integral component of membrane [GO:0016021]; FAD binding [GO:0071949]
5188_g	0.708	2.095	0.004	XP_018750922	chromosome 3	NC_031677.1	4465188	4467968	-	30063697	0	FVEG_05729	926	hypothetical protein FVEG_05729	0	0	0
5189_g	0.775	3.135	0.006	XP_018750923	chromosome 3	NC_031677.1	4469817	4471264	+	30063698	0	FVEG_05730	400	hypothetical protein FVEG_05730	0	0	0
5197_g	0.892	5.5	0.011	XP_018750934	chromosome 3	NC_031677.1	4484788	4485641	-	30063706	0	FVEG_05738	266	hypothetical protein FVEG_05738	0	0	0
5199_g	0.559	1.234	0.002	XP_018750936	chromosome 3	NC_031677.1	4490233	4490925	+	30063708	0	FVEG_05740	230	hypothetical protein FVEG_05740	0	0	0
5199_g	0.559	1.234	0.002	XP_018750936	chromosome 3	NC_031677.1	4490233	4490925	+	30063708	0	FVEG_05740	230	hypothetical protein FVEG_05740	0	0	0
520_g	0.728	2.325	0.005	XP_018756342	chromosome 1	NC_031675.1	1550780	1552315	-	30067117	0	FVEG_09466	494	hypothetical protein FVEG_09466	0	0	aspartic-type endopeptidase activity [GO:0004190]
5207_g	0.898	5.734	0.011	XP_018750943	chromosome 3	NC_031677.1	4502004	4502352	-	30063713	0	FVEG_05745	96	hypothetical protein FVEG_05745	0	0	0
5211_g	0.382	0.87	0.002	XP_037205588	0	0	0	0	0	0	0	0	0	uncharacterized protein	0	0	0
5213_g	0.281	0.56	0.001	XP_018750949	chromosome 3	NC_031677.1	4514715	4515875	+	30063716	0	FVEG_05749	351	hypothetical protein FVEG_05749	0	0	integral component of membrane [GO:0016021]
522_g	0.74	2.609	0.005	XP_018756340	chromosome 1	NC_031675.1	1556748	1560150	+	30067115	0	FVEG_09464	1077	ATP-binding cassette, subfamily G (WHITE), member 2	ABC transporters	0	integral component of membrane [GO:0016021]; ATP binding [GO:0005524]; ATPase-coupled transmembrane transporter activity [GO:0042626]
5221_g	0.299	0.772	0.002	XP_018750956	chromosome 3	NC_031677.1	4531842	4533385	-	30063723	0	FVEG_05756	496	hypothetical protein FVEG_05756	0	0	integral component of membrane [GO:0016021]; transmembrane transporter activity [GO:0022857]
5229_g	0.661	1.79	0.004	XP_018750964	chromosome 3	NC_031677.1	4546490	4548439	-	30063729	0	FVEG_05764	649	hypothetical protein FVEG_05764	0	0	hydrolase activity [GO:0016787]
5232_g	0.08	0.176	0	XP_018750967	chromosome 3	NC_031677.1	4555647	4557593	-	30063732	0	FVEG_05767	589	hypothetical protein FVEG_05767	0	0	integral component of membrane [GO:0016021]
5235_g	0.614	1.605	0.003	XP_018750970	chromosome 3	NC_031677.1	4562033	4563511	-	30063733	0	FVEG_05769	492	hypothetical protein FVEG_05769	0	0	integral component of membrane [GO:0016021]
5238_g	0.794	3.277	0.007	XP_018750973	chromosome 3	NC_031677.1	4568269	4569090	-	30063736	0	FVEG_05772	255	hypothetical protein FVEG_05772	0	0	hydrolase activity, acting on carbon-nitrogen (but not peptide) bonds [GO:0016810]; carbohydrate metabolic process [GO:0005975]
5240_g	0.659	2.122	0.004	XP_018750975	chromosome 3	NC_031677.1	4572617	4573387	+	30063737	0	FVEG_05774	223	hypothetical protein FVEG_05774	0	0	0
5240_g	0.659	2.122	0.004	XP_018750975	chromosome 3	NC_031677.1	4572617	4573387	+	30063737	0	FVEG_05774	223	hypothetical protein FVEG_05774	0	0	0
5244_g	0.716	2.292	0.005	XP_018750980	chromosome 3	NC_031677.1	4579075	4580898	-	30063741	0	FVEG_05778	554	hypothetical protein FVEG_05778	0	0	0
5249_g	0.102	0.213	0	XP_018750985	chromosome 3	NC_031677.1	4589675	4591609	-	30063746	0	FVEG_05783	555	POT family proton-dependent oligopeptide transporter	0	0	integral component of membrane [GO:0016021]; transmembrane transporter activity [GO:0022857]
5271_g	0.572	1.252	0.003	XP_018751006	chromosome 3	NC_031677.1	4636771	4638512	+	30063762	0	FVEG_05800	430	hypothetical protein FVEG_05800	0	0	integral component of membrane [GO:0016021]; inorganic phosphate transmembrane transporter activity [GO:0005315]; mitochondrial phosphate ion transmembrane transport [GO:1990547]
5282_g	0.737	2.453	0.005	XP_018748724	chromosome 4	NC_031678.1	28555	30082	+	30062389	0	FVEG_04310	493	acid phosphatase	0	0	acid phosphatase activity [GO:0003993]; metal ion binding [GO:0046872]
5285_g	0.684	1.85	0.004	XP_018748727	chromosome 4	NC_031678.1	33543	35825	+	30062391	0	FVEG_04312	725	hypothetical protein FVEG_04312	0	0	0
5296_g	0.673	1.8	0.004	XP_018748742	chromosome 4	NC_031678.1	66109	67666	+	30062401	0	FVEG_04324	480	hypothetical protein FVEG_04324	0	0	catalytic activity [GO:0003824]
5297_g	0.697	1.984	0.004	XP_018748747	chromosome 4	NC_031678.1	68091	69763	-	30062402	0	FVEG_04325	539	hypothetical protein FVEG_04325	0	0	0
5298_g	0.835	4.08	0.008	XP_018748748	chromosome 4	NC_031678.1	71306	71800	-	30062403	0	FVEG_04326	164	hypothetical protein FVEG_04326	0	0	0
53_g	0.174	0.345	0.001	XP_018756973	chromosome 1	NC_031675.1	132858	136595	+	30067542	0	FVEG_09913	1245	hypothetical protein FVEG_09913	0	0	0
5301_g	0.599	1.388	0.003	XP_018748751	chromosome 4	NC_031678.1	79385	80953	-	30062406	0	FVEG_04329	489	hypothetical protein FVEG_04329	0	0	integral component of membrane [GO:0016021]; heme binding [GO:0020037]; iron ion binding [GO:0005506]; monooxygenase activity [GO:0004497]; oxidoreductase activity, acting on paired donors, with incorporation or reduction of molecular oxygen [GO:0016705]
5302_g	0.224	0.436	0.001	XP_040777875	0	0	0	0	0	0	0	0	0	uncharacterized protein	0	0	0
5303_g	0.627	1.563	0.003	XP_018748752	chromosome 4	NC_031678.1	85029	86230	-	30062407	0	FVEG_04330	381	hypothetical protein FVEG_04330	0	0	1-alkyl-2-acetylglycerophosphocholine esterase activity [GO:0003847]; lipid catabolic process [GO:0016042]
5316_g	0.864	4.735	0.009	XP_018748767	chromosome 4	NC_031678.1	111575	112096	-	30072329	0	FVEG_15453	173	hypothetical protein FVEG_15453	0	0	0
5317_g	0.583	1.405	0.003	XP_018748768	chromosome 4	NC_031678.1	112421	113297	-	30062418	0	FVEG_04342	273	hypothetical protein FVEG_04342	0	0	integral component of membrane [GO:0016021]
532_g	0.683	1.937	0.004	XP_018756330	chromosome 1	NC_031675.1	1583065	1584103	+	30067106	0	FVEG_09455	265	hypothetical protein FVEG_09455	0	0	oxidoreductase activity [GO:0016491]
5327_g	0.721	2.171	0.004	XP_018748778	chromosome 4	NC_031678.1	130978	132719	+	30062427	0	FVEG_04351	540	hypothetical protein FVEG_04351	0	0	0
5344_g	0.329	0.611	0.001	XP_018748798	chromosome 4	NC_031678.1	170893	174027	-	30062440	0	FVEG_04367	1044	hypothetical protein FVEG_04367	0	0	0
5345_g	0.64	1.656	0.003	XP_018748799	chromosome 4	NC_031678.1	177940	180911	+	30062441	0	FVEG_04368	772	hypothetical protein FVEG_04368	Glycine, serine and threonine metabolism ; Tyrosine metabolism ; Phenylalanine metabolism ; beta-Alanine metabolism ; Metabolic pathways ; Biosynthesis of secondary metabolites	0	copper ion binding [GO:0005507]; primary amine oxidase activity [GO:0008131]; quinone binding [GO:0048038]; amine metabolic process [GO:0009308]
5346_g	0.641	1.627	0.003	XP_018748800	chromosome 4	NC_031678.1	181510	183457	+	30062442	0	FVEG_04369	629	hypothetical protein FVEG_04369	0	0	hydrolase activity [GO:0016787]
5355_g	0.872	4.819	0.01	XP_018748808	chromosome 4	NC_031678.1	216210	217384	+	30062448	0	FVEG_04378	353	hypothetical protein FVEG_04378	0	0	0
5372_g	0.541	1.14	0.002	XP_018748826	chromosome 4	NC_031678.1	259313	260721	+	30062459	0	FVEG_04390	421	hypothetical protein FVEG_04390	Metabolic pathways	0	FAD binding [GO:0071949]
5381_g	0.21	0.435	0.001	XP_018748835	chromosome 4	NC_031678.1	279453	280739	-	30062466	0	FVEG_04399	365	hypothetical protein FVEG_04399	0	0	integral component of membrane [GO:0016021]
5384_g	0.692	1.982	0.004	XP_018748838	chromosome 4	NC_031678.1	287819	289687	+	30062469	0	FVEG_04402	574	hypothetical protein FVEG_04402	0	0	serine-type carboxypeptidase activity [GO:0004185]
5389_g	0.345	0.851	0.002	XP_018748843	chromosome 4	NC_031678.1	299404	300950	+	30062472	0	FVEG_04405	456	hypothetical protein FVEG_04405	0	0	integral component of membrane [GO:0016021]
54_g	0.525	1.125	0.002	XP_018756972	chromosome 1	NC_031675.1	136889	138159	-	30067541	0	FVEG_09912	353	hypothetical protein FVEG_09912	Glycine, serine and threonine metabolism ; Penicillin and cephalosporin biosynthesis ; Arginine and proline metabolism ; D-Arginine and D-ornithine metabolism ; Metabolic pathways ; Biosynthesis of secondary metabolites ; Peroxisome	0	D-amino-acid oxidase activity [GO:0003884]; FAD binding [GO:0071949]; D-amino acid metabolic process [GO:0046416]
5404_g	0.638	1.652	0.003	XP_018748860	chromosome 4	NC_031678.1	331572	333384	+	30062485	0	FVEG_04421	491	hypothetical protein FVEG_04421	0	0	hydrolase activity, hydrolyzing O-glycosyl compounds [GO:0004553]; carbohydrate metabolic process [GO:0005975]
5421_g	0.375	0.712	0.001	XP_018748881	chromosome 4	NC_031678.1	373444	374214	-	30062501	0	FVEG_04439	256	hypothetical protein FVEG_04439	0	0	0
5427_g	0.355	0.926	0.002	XP_018748887	chromosome 4	NC_031678.1	390336	392005	-	30062505	0	FVEG_04447	540	hypothetical protein FVEG_04447	0	0	integral component of membrane [GO:0016021]; transmembrane transporter activity [GO:0022857]
5430_g	0.615	1.494	0.003	XP_018748890	chromosome 4	NC_031678.1	399289	400686	-	30062508	0	FVEG_04450	465	hypothetical protein FVEG_04450	0	0	0
5436_g	0.655	1.958	0.004	XP_018748899	chromosome 4	NC_031678.1	418550	419182	-	30062514	0	FVEG_04456	210	hypothetical protein FVEG_04456	0	0	0
5437_g	0.484	0.951	0.002	XP_018748900	chromosome 4	NC_031678.1	420057	421481	-	30062515	0	FVEG_04457	444	hypothetical protein FVEG_04457	0	0	chitin binding [GO:0008061]; hydrolase activity, acting on carbon-nitrogen (but not peptide) bonds [GO:0016810]; carbohydrate metabolic process [GO:0005975]
5440_g	0.85	4.369	0.009	XP_018748904	chromosome 4	NC_031678.1	428417	429216	-	30062518	0	FVEG_04460	250	murein transglycosylase	0	0	cellulase activity [GO:0008810]; polysaccharide catabolic process [GO:0000272]
5442_g	0.73	2.45	0.005	XP_037202153	0	0	0	0	0	0	0	0	0	uncharacterized protein	0	0	0
5456_g	0.835	4.005	0.008	XP_018748922	chromosome 4	NC_031678.1	464659	467351	-	30062533	0	FVEG_04475	634	hypothetical protein FVEG_04475	0	0	0
547_g	0.877	4.921	0.01	XP_018744433	chromosome 1	NC_031675.1	1622607	1623372	+	30071725	0	FVEG_14849	234	hypothetical protein FVEG_14849	0	0	0
5486_g	0.652	1.101	0.002	XP_018748953	chromosome 4	NC_031678.1	536916	537855	+	30062558	0	FVEG_04500	297	hypothetical protein FVEG_04500	0	0	hydrolase activity [GO:0016787]
550_g	0.359	0.718	0.001	XP_018744431	chromosome 1	NC_031675.1	1627890	1628354	-	30059796	0	FVEG_01505	137	DNA mismatch repair protein MSH5	0	0	integral component of membrane [GO:0016021]
5515_g	0.37	0.709	0.001	XP_018748989	chromosome 4	NC_031678.1	598837	600318	+	30062583	0	FVEG_04526	478	acid phosphatase	0	0	integral component of membrane [GO:0016021]
5518_g	0.829	3.893	0.008	XP_018748992	chromosome 4	NC_031678.1	607363	608498	+	30062586	0	FVEG_04529	346	hypothetical protein FVEG_04529	0	0	lipid metabolic process [GO:0006629]
5544_g	0.807	3.425	0.007	XP_018749028	chromosome 4	NC_031678.1	697504	699366	+	30062610	0	FVEG_04555	575	hypothetical protein FVEG_04555	0	0	0
5547_g	0.892	5.45	0.011	XP_018749031	chromosome 4	NC_031678.1	711440	712813	+	30072377	0	FVEG_15501	424	hypothetical protein FVEG_15501	0	0	Golgi membrane [GO:0000139]; integral component of membrane [GO:0016021]; transferase activity, transferring glycosyl groups [GO:0016757]; GPI anchor biosynthetic process [GO:0006506]
5548_g	0.55	1.169	0.002	XP_018749032	chromosome 4	NC_031678.1	714188	715515	+	30062613	0	FVEG_04558	393	hypothetical protein FVEG_04558	Pyruvate metabolism ; Metabolic pathways	0	FMN binding [GO:0010181]; oxidoreductase activity [GO:0016491]
5550_g	0.645	1.615	0.003	XP_018749034	chromosome 4	NC_031678.1	717441	719107	+	30062614	0	FVEG_04559	538	hypothetical protein FVEG_04559	0	0	hydrolase activity [GO:0016787]
5557_g	0.702	2.124	0.004	XP_018749053	chromosome 4	NC_031678.1	733807	734076	-	30062622	0	FVEG_04567	89	hypothetical protein FVEG_04567	0	0	0
556_g	0.222	0.447	0.001	XP_018744426	chromosome 1	NC_031675.1	1643498	1644218	-	30059792	0	FVEG_01501	151	hypothetical protein FVEG_01501	0	0	integral component of membrane [GO:0016021]
5573_g	0.526	1.118	0.002	XP_018749073	chromosome 4	NC_031678.1	769813	771513	-	30062637	0	FVEG_04582	549	hypothetical protein FVEG_04582, partial	0	0	integral component of membrane [GO:0016021]; heme binding [GO:0020037]; iron ion binding [GO:0005506]; oxidoreductase activity, acting on paired donors, with incorporation or reduction of molecular oxygen [GO:0016705]
5574_g	0.284	0.85	0.002	XP_018749074	chromosome 4	NC_031678.1	772177	772650	+	30072381	0	FVEG_15505	157	hypothetical protein FVEG_15505	0	0	integral component of membrane [GO:0016021]
5591_g	0.714	2.099	0.004	XP_018749093	chromosome 4	NC_031678.1	800145	800702	+	30062649	0	FVEG_04595	185	hypothetical protein FVEG_04595	0	0	0
5595_g	0.382	0.484	0.001	XP_018749100	chromosome 4	NC_031678.1	816020	818962	-	30062652	0	FVEG_04598	963	alpha 1,3-glucosidase	N-Glycan biosynthesis ; Metabolic pathways ; Protein processing in endoplasmic reticulum	0	carbohydrate binding [GO:0030246]; hydrolase activity, hydrolyzing O-glycosyl compounds [GO:0004553]; carbohydrate metabolic process [GO:0005975]
5605_g	0.603	1.371	0.003	XP_018749112	chromosome 4	NC_031678.1	837587	839426	+	30062660	0	FVEG_04606	538	hypothetical protein FVEG_04606	0	0	0
5609_g	0.635	1.581	0.003	XP_018749116	chromosome 4	NC_031678.1	845259	846939	-	30062664	0	FVEG_04610	544	hypothetical protein FVEG_04610	0	0	flavin adenine dinucleotide binding [GO:0050660]; oxidoreductase activity, acting on CH-OH group of donors [GO:0016614]
5644_g	0.676	1.812	0.004	XP_018749173	chromosome 4	NC_031678.1	971096	971851	+	30062694	0	FVEG_04647	235	hypothetical protein FVEG_04647	0	0	pathogenesis [GO:0009405]
5650_g	0.607	2.105	0.004	XP_018749188	chromosome 4	NC_031678.1	983974	984885	+	30062700	0	FVEG_04653	269	hypothetical protein FVEG_04653	0	0	0
5668_g	0.602	2.037	0.004	XP_018749222	chromosome 4	NC_031678.1	1026645	1027576	-	30062720	0	FVEG_04675	259	hypothetical protein FVEG_04675	0	0	integral component of membrane [GO:0016021]
5678_g	0.69	1.985	0.004	XP_018749238	chromosome 4	NC_031678.1	1058708	1060564	-	30062730	0	FVEG_04685	543	prenylcysteine oxidase/farnesylcysteine lyase	Terpenoid backbone biosynthesis ; Biosynthesis of secondary metabolites	0	lyase activity [GO:0016829]; prenylcysteine oxidase activity [GO:0001735]; prenylcysteine catabolic process [GO:0030328]
5697_g	0.432	0.82	0.002	XP_018749265	chromosome 4	NC_031678.1	1110779	1112534	-	30062747	0	FVEG_04704	531	hypothetical protein FVEG_04704	0	0	integral component of membrane [GO:0016021]; heme binding [GO:0020037]; iron ion binding [GO:0005506]; monooxygenase activity [GO:0004497]; oxidoreductase activity, acting on paired donors, with incorporation or reduction of molecular oxygen [GO:0016705]
5698_g	0.684	1.084	0.002	XP_018749267	chromosome 4	NC_031678.1	1114228	1117407	-	30072403	0	FVEG_15527	940	hypothetical protein FVEG_15527	0	0	integral component of membrane [GO:0016021]
570_g	0.615	1.522	0.003	XP_018744406	chromosome 1	NC_031675.1	1677659	1679004	-	30059778	0	FVEG_01486	430	murein transglycosylase	0	0	0
5705_g	0.722	2.64	0.005	XP_018749283	chromosome 4	NC_031678.1	1142311	1143206	-	30062754	0	FVEG_04713	264	hypothetical protein FVEG_04713	0	0	0
5739_g	0.442	1.159	0.002	XP_037203912	0	0	0	0	0	0	0	0	0	uncharacterized protein	0	0	0
5740_g	0.837	4.064	0.008	XP_018749339	chromosome 4	NC_031678.1	1243083	1243913	-	30062784	0	FVEG_04743	276	endoglucanase	0	0	extracellular region [GO:0005576]
5744_g	0.817	3.792	0.008	XP_018749343	chromosome 4	NC_031678.1	1249085	1251125	-	30062788	0	FVEG_04747	627	hypothetical protein FVEG_04747	Folate biosynthesis ; Metabolic pathways ; Biosynthesis of cofactors	0	integral component of membrane [GO:0016021]
5746_g	0.654	2.001	0.004	XP_018749345	chromosome 4	NC_031678.1	1253692	1254438	+	30062790	0	FVEG_04749	210	hypothetical protein FVEG_04749	0	0	integral component of membrane [GO:0016021]
5748_g	0.585	1.322	0.003	XP_018749347	chromosome 4	NC_031678.1	1258127	1260337	+	30062792	0	FVEG_04751	670	hypothetical protein FVEG_04751	0	0	extracellular region [GO:0005576]; carbohydrate binding [GO:0030246]; rhamnogalacturonan endolyase activity [GO:0102210]; cell wall organization [GO:0071555]; polysaccharide catabolic process [GO:0000272]
5749_g	0.351	0.744	0.001	XP_018749348	chromosome 4	NC_031678.1	1260752	1261264	+	30062793	0	FVEG_04752	170	hypothetical protein FVEG_04752	0	0	integral component of membrane [GO:0016021]
5762_g	0.808	3.753	0.008	XP_018749376	chromosome 4	NC_031678.1	1296851	1297564	+	30062806	0	FVEG_04765	237	hypothetical protein FVEG_04765	0	0	0
5793_g	0.7	1.98	0.004	XP_018749415	chromosome 4	NC_031678.1	1392904	1393746	-	30062831	0	FVEG_04794	280	hypothetical protein FVEG_04794	0	0	0
5834_g	0.248	0.495	0.001	XP_018749479	chromosome 4	NC_031678.1	1509918	1511117	-	30062867	0	FVEG_04833	383	cytochrome P450 oxidoreductase	0	PATHWAY: Lipid metabolism. {ECO:0000256|ARBA:ARBA00005189}.; PATHWAY: Sphingolipid metabolism. {ECO:0000256|ARBA:ARBA00004991}.	endoplasmic reticulum membrane [GO:0005789]; integral component of membrane [GO:0016021]; fatty acid alpha-hydroxylase activity [GO:0080132]; heme binding [GO:0020037]; iron ion binding [GO:0005506]; fatty acid biosynthetic process [GO:0006633]
5836_g	0.447	0.851	0.002	XP_018749480	chromosome 4	NC_031678.1	1513218	1515749	+	30062868	0	FVEG_04834	770	hypothetical protein FVEG_04834	0	0	0
5836_g	0.447	0.851	0.002	XP_018749480	chromosome 4	NC_031678.1	1513218	1515749	+	30062868	0	FVEG_04834	770	hypothetical protein FVEG_04834	0	0	0
5839_g	0.21	0.462	0.001	XP_018749487	chromosome 4	NC_031678.1	1520862	1522086	-	30062871	0	FVEG_04837	355	high-affinity iron transporter	0	0	high-affinity iron permease complex [GO:0033573]; iron ion transmembrane transporter activity [GO:0005381]
5840_g	0.531	1.155	0.002	XP_018749489	chromosome 4	NC_031678.1	1524855	1526953	+	30062872	0	FVEG_04838	623	hypothetical protein FVEG_04838	0	0	integral component of membrane [GO:0016021]; copper ion binding [GO:0005507]; oxidoreductase activity [GO:0016491]; ion transport [GO:0006811]
5842_g	0.698	2.013	0.004	XP_018749495	chromosome 4	NC_031678.1	1533034	1533756	+	30062874	0	FVEG_04840	240	hypothetical protein FVEG_04840	0	0	0
5844_g	0.581	1.301	0.003	XP_018749497	chromosome 4	NC_031678.1	1536555	1537746	+	30062876	0	FVEG_04842	363	pirin (iron-binding nuclear protein)	0	0	0
5845_g	0.48	1.315	0.003	XP_018749499	chromosome 4	NC_031678.1	1538557	1539651	-	30062877	0	FVEG_04843	314	hypothetical protein FVEG_04843	0	0	anchored component of membrane [GO:0031225]; cell wall [GO:0005618]
5867_g	0.435	1.185	0.002	XP_018749544	chromosome 4	NC_031678.1	1629239	1630558	+	30062896	0	FVEG_04863	421	hypothetical protein FVEG_04863	0	0	integral component of membrane [GO:0016021]
5871_g	0.914	6.065	0.012	XP_018749549	chromosome 4	NC_031678.1	1638179	1638653	+	30062900	0	FVEG_04867	129	hypothetical protein FVEG_04867	0	0	integral component of membrane [GO:0016021]
5887_g	0.799	3.281	0.007	XP_018749567	chromosome 4	NC_031678.1	1680922	1683477	-	30062916	0	FVEG_04883	813	mannosyl-oligosaccharide glucosidase	N-Glycan biosynthesis ; Metabolic pathways ; Protein processing in endoplasmic reticulum	0	mannosyl-oligosaccharide glucosidase activity [GO:0004573]; oligosaccharide metabolic process [GO:0009311]
5889_g	0.401	0.839	0.002	XP_018749572	chromosome 4	NC_031678.1	1685033	1685665	+	30072439	0	FVEG_15563	210	hypothetical protein FVEG_15563	0	0	integral component of membrane [GO:0016021]
5891_g	0.831	4.124	0.008	XP_018749573	chromosome 4	NC_031678.1	1693903	1694487	+	30062919	0	FVEG_04886	144	hypothetical protein FVEG_04886	0	0	integral component of membrane [GO:0016021]
5901_g	0.459	0.989	0.002	XP_018749598	chromosome 4	NC_031678.1	1735213	1736085	-	30062928	0	FVEG_04898	272	hypothetical protein FVEG_04898	0	0	integral component of membrane [GO:0016021]; retrograde vesicle-mediated transport, Golgi to endoplasmic reticulum [GO:0006890]
5903_g	0.396	0.837	0.002	XP_018749602	chromosome 4	NC_031678.1	1737525	1739298	+	30062929	0	FVEG_04899	468	hypothetical protein FVEG_04899	0	0	integral component of membrane [GO:0016021]; malate transmembrane transporter activity [GO:0015140]
5936_g	0.941	6.903	0.014	XP_018749671	chromosome 4	NC_031678.1	1815590	1816478	-	30062959	0	FVEG_04931	276	hypothetical protein FVEG_04931	0	0	0
5953_g	0.702	2.018	0.004	XP_018749701	chromosome 4	NC_031678.1	1851863	1854187	-	30062974	0	FVEG_04947	679	glucoamylase	Starch and sucrose metabolism ; Metabolic pathways	0	glucan 1,4-alpha-glucosidase activity [GO:0004339]; starch binding [GO:2001070]; polysaccharide catabolic process [GO:0000272]
5971_g	0.616	1.899	0.004	XP_018749729	chromosome 4	NC_031678.1	1916096	1917108	+	30062990	0	FVEG_04965	295	hypothetical protein FVEG_04965	0	0	integral component of membrane [GO:0016021]
5985_g	0.489	0.988	0.002	XP_018749746	chromosome 4	NC_031678.1	1952617	1955661	-	30063002	0	FVEG_04979	979	mannosyl-oligosaccharide alpha-1,2-mannosidase	N-Glycan biosynthesis ; Various types of N-glycan biosynthesis ; Metabolic pathways ; Protein processing in endoplasmic reticulum	PATHWAY: Protein modification; protein glycosylation. {ECO:0000256|ARBA:ARBA00004922}.	membrane [GO:0016020]; calcium ion binding [GO:0005509]; mannosyl-oligosaccharide 1,2-alpha-mannosidase activity [GO:0004571]; carbohydrate metabolic process [GO:0005975]; protein glycosylation [GO:0006486]
6011_g	0.847	4.364	0.009	XP_018749791	chromosome 4	NC_031678.1	2033794	2035620	+	30063028	0	FVEG_05005	515	hypothetical protein FVEG_05005	0	0	integral component of membrane [GO:0016021]; metal ion transmembrane transporter activity [GO:0046873]
6013_g	0.59	1.376	0.003	XP_018749797	chromosome 4	NC_031678.1	2035936	2038822	-	30072462	0	FVEG_15586	758	hypothetical protein FVEG_15586	0	0	serine-type endopeptidase activity [GO:0004252]
6066_g	0.91	5.947	0.012	XP_023429493	0	0	0	0	0	0	0	0	0	uncharacterized protein	0	0	0
6081_g	0.827	3.906	0.008	XP_018749917	chromosome 4	NC_031678.1	2264766	2265407	+	30063093	0	FVEG_05076	193	hypothetical protein FVEG_05076	0	0	0
6088_g	0.149	0.309	0.001	XP_018749925	chromosome 4	NC_031678.1	2281764	2283383	+	30063099	0	FVEG_05084	522	DnaJ like subfamily C member 3	Protein processing in endoplasmic reticulum	0	0
6090_g	0.654	2.423	0.005	XP_018749928	chromosome 4	NC_031678.1	2288886	2291693	-	30063101	0	FVEG_05086	900	hypothetical protein FVEG_05086	Autophagy - other ; Autophagy - yeast	0	cytoplasmic vesicle membrane [GO:0030659]; endoplasmic reticulum membrane [GO:0005789]; Golgi membrane [GO:0000139]; integral component of membrane [GO:0016021]; phagophore assembly site membrane [GO:0034045]; autophagy [GO:0006914]; protein transport [GO:0015031]
6118_g	0.69	2.349	0.005	XP_018760004	chromosome 4	NC_031678.1	2362133	2364096	-	30069624	0	FVEG_12160	581	hypothetical protein FVEG_12160	0	0	integral component of membrane [GO:0016021]
6136_g	0.805	3.898	0.008	XP_018759980	chromosome 4	NC_031678.1	2410704	2411851	+	30069606	0	FVEG_12142	348	hypothetical protein FVEG_12142	0	0	cell wall [GO:0005618]; hydrolase activity, hydrolyzing O-glycosyl compounds [GO:0004553]; carbohydrate metabolic process [GO:0005975]
6141_g	0.58	1.317	0.003	XP_018759969	chromosome 4	NC_031678.1	2430961	2435511	-	30069601	0	FVEG_12137	1464	hypothetical protein FVEG_12137	Protein processing in endoplasmic reticulum	PATHWAY: Protein modification; protein glycosylation. {ECO:0000256|ARBA:ARBA00004922}.	endoplasmic reticulum lumen [GO:0005788]; UDP-glucose:glycoprotein glucosyltransferase activity [GO:0003980]; protein glycosylation [GO:0006486]
6151_g	0.74	3.602	0.007	XP_018759959	chromosome 4	NC_031678.1	2465238	2469458	-	30069594	0	FVEG_12127	1373	hypothetical protein FVEG_12127	0	0	0
6155_g	0.827	3.907	0.008	XP_018759957	chromosome 4	NC_031678.1	2474310	2475242	-	30069592	0	FVEG_12124	310	hypothetical protein FVEG_12124	0	0	0
6165_g	0.746	3.256	0.007	XP_018759940	chromosome 4	NC_031678.1	2511613	2514207	-	30069581	0	FVEG_12113	697	hypothetical protein FVEG_12113	0	0	integral component of membrane [GO:0016021]; transmembrane transporter activity [GO:0022857]
6175_g	0.94	6.976	0.014	XP_018759931	chromosome 4	NC_031678.1	2529635	2530300	+	30069575	0	FVEG_12107	221	hypothetical protein FVEG_12107	0	0	0
6175_g	0.94	6.976	0.014	XP_018759931	chromosome 4	NC_031678.1	2529635	2530300	+	30069575	0	FVEG_12107	221	hypothetical protein FVEG_12107	0	0	0
6182_g	0.797	3.793	0.008	XP_018759923	chromosome 4	NC_031678.1	2543211	2543462	+	30069571	0	FVEG_12101	83	hypothetical protein FVEG_12101	0	0	integral component of membrane [GO:0016021]
6183_g	0.206	0.419	0.001	XP_018759922	chromosome 4	NC_031678.1	2544200	2544526	-	30069570	0	FVEG_12100	108	hypothetical protein FVEG_12100	0	0	integral component of membrane [GO:0016021]
6190_g	0.793	3.089	0.006	XP_018759914	chromosome 4	NC_031678.1	2557228	2557962	-	30069565	0	FVEG_12093	244	hypothetical protein FVEG_12093	Pyruvate metabolism ; Metabolic pathways	0	0
6194_g	0.479	1.027	0.002	XP_018759909	chromosome 4	NC_031678.1	2568185	2569303	-	30069561	0	FVEG_12089	372	endoglucanase	0	0	extracellular region [GO:0005576]; cellulose binding [GO:0030248]; hydrolase activity [GO:0016787]; polysaccharide catabolic process [GO:0000272]
6199_g	0.173	0.351	0.001	XP_018759899	chromosome 4	NC_031678.1	2588477	2590336	+	30069554	0	FVEG_12082	549	hypothetical protein FVEG_12082	0	0	integral component of membrane [GO:0016021]; solute:proton antiporter activity [GO:0015299]
6203_g	0.629	2.091	0.004	XP_018759895	chromosome 4	NC_031678.1	2598436	2600554	+	30069550	0	FVEG_12078	640	hypothetical protein FVEG_12078	0	0	metallopeptidase activity [GO:0008237]
6209_g	0.145	0.294	0.001	XP_018759890	chromosome 4	NC_031678.1	2607985	2608997	-	30074034	0	FVEG_17158	302	hypothetical protein FVEG_17158	0	0	integral component of membrane [GO:0016021]
6216_g	0.703	2.025	0.004	XP_018759881	chromosome 4	NC_031678.1	2626345	2627585	-	30069539	0	FVEG_12067	328	hypothetical protein FVEG_12067	0	0	cellulase activity [GO:0008810]; polysaccharide catabolic process [GO:0000272]
6222_g	0.464	1.4	0.003	XP_018759871	chromosome 4	NC_031678.1	2639841	2642751	-	30069534	0	FVEG_12060	932	hypothetical protein FVEG_12060	0	0	integral component of membrane [GO:0016021]; transferase activity [GO:0016740]
6226_g	0.672	1.9	0.004	XP_018759867	chromosome 4	NC_031678.1	2649840	2651575	-	30069530	0	FVEG_12056	496	hypothetical protein FVEG_12056	0	0	0
6230_g	0.699	1.985	0.004	XP_018759863	chromosome 4	NC_031678.1	2657710	2659406	+	30069526	0	FVEG_12052	532	hypothetical protein FVEG_12052	0	0	metallocarboxypeptidase activity [GO:0004181]; zinc ion binding [GO:0008270]
6233_g	0.665	1.826	0.004	XP_018759856	chromosome 4	NC_031678.1	2663894	2665456	-	30069523	0	FVEG_12049	476	hypothetical protein FVEG_12049	0	0	0
6234_g	0.912	6.138	0.012	XP_018759860	chromosome 4	NC_031678.1	2666332	2667114	+	30069522	0	FVEG_12048	228	hypothetical protein FVEG_12048	0	0	0
6234_g	0.912	6.138	0.012	XP_018759860	chromosome 4	NC_031678.1	2666332	2667114	+	30069522	0	FVEG_12048	228	hypothetical protein FVEG_12048	0	0	0
6235_g	0.875	4.923	0.01	XP_018759854	chromosome 4	NC_031678.1	2668166	2670159	+	30069521	0	FVEG_12047	557	hypothetical protein FVEG_12047	0	0	integral component of membrane [GO:0016021]; metal ion transmembrane transporter activity [GO:0046873]
6237_g	0.606	2.124	0.004	XP_018759852	chromosome 4	NC_031678.1	2673116	2674042	-	30069519	0	FVEG_12045	308	hypothetical protein FVEG_12045	0	0	integral component of membrane [GO:0016021]
6244_g	0.463	0.907	0.002	XP_018759842	chromosome 4	NC_031678.1	2705332	2707534	-	30069513	0	FVEG_12038	718	hypothetical protein FVEG_12038	0	0	0
6259_g	0.78	3.179	0.006	XP_018759825	chromosome 4	NC_031678.1	2742537	2743199	-	30074027	0	FVEG_17151	220	hypothetical protein FVEG_17151	0	0	0
6259_g	0.78	3.179	0.006	XP_018759825	chromosome 4	NC_031678.1	2742537	2743199	-	30074027	0	FVEG_17151	220	hypothetical protein FVEG_17151	0	0	0
6262_g	0.825	3.74	0.007	XP_018759822	chromosome 4	NC_031678.1	2747820	2749265	-	30069502	0	FVEG_12024	397	agmatinase 1	Arginine and proline metabolism ; Metabolic pathways	0	hydrolase activity, acting on carbon-nitrogen (but not peptide) bonds, in linear amidines [GO:0016813]; metal ion binding [GO:0046872]
627_g	0.767	3.062	0.006	XP_018744280	chromosome 1	NC_031675.1	1890822	1893172	+	30059724	0	FVEG_01425	682	hypothetical protein FVEG_01425	0	0	integral component of membrane [GO:0016021]; transmembrane transporter activity [GO:0022857]
6271_g	0.904	5.894	0.012	XP_018759815	chromosome 4	NC_031678.1	2765289	2766768	-	30069496	0	FVEG_12018	405	hypothetical protein FVEG_12018	0	0	integral component of membrane [GO:0016021]
6273_g	0.914	6.067	0.012	XP_018759814	chromosome 4	NC_031678.1	2768543	2768929	-	30074023	0	FVEG_17147	128	hypothetical protein FVEG_17147	0	0	0
6274_g	0.258	0.497	0.001	XP_018759813	chromosome 4	NC_031678.1	2770922	2772062	-	30069495	0	FVEG_12016	363	hypothetical protein FVEG_12016	0	0	integral component of membrane [GO:0016021]
6275_g	0.769	2.799	0.006	XP_018759812	chromosome 4	NC_031678.1	2772813	2774116	+	30069494	0	FVEG_12015	415	hypothetical protein FVEG_12015	0	0	0
6284_g	0.743	2.402	0.005	XP_018759803	chromosome 4	NC_031678.1	2792671	2793772	+	30069487	0	FVEG_12008	347	hypothetical protein FVEG_12008	0	0	0
6290_g	0.53	1.126	0.002	XP_018759796	chromosome 4	NC_031678.1	2810780	2814957	-	30069481	0	FVEG_12002	1306	hypothetical protein FVEG_12002	0	0	extracellular region [GO:0005576]; integral component of membrane [GO:0016021]; chitin binding [GO:0008061]; chitinase activity [GO:0004568]; chitin catabolic process [GO:0006032]; polysaccharide catabolic process [GO:0000272]
6296_g	0.665	1.768	0.004	XP_018759790	chromosome 4	NC_031678.1	2826103	2827040	-	30069475	0	FVEG_11996	253	hypothetical protein FVEG_11996	0	0	oxidoreductase activity [GO:0016491]
6299_g	0.663	1.947	0.004	XP_018759786	chromosome 4	NC_031678.1	2831165	2831965	-	30074019	0	FVEG_17143	266	hypothetical protein FVEG_17143	0	0	integral component of membrane [GO:0016021]
6305_g	0.761	3.609	0.007	XP_018759780	chromosome 4	NC_031678.1	2842307	2843770	+	30069467	0	FVEG_11988	487	hypothetical protein FVEG_11988	0	0	0
6317_g	0.551	1.177	0.002	XP_018759767	chromosome 4	NC_031678.1	2868085	2869049	+	30069455	0	FVEG_11976	304	hypothetical protein FVEG_11976	0	0	0
633_g	0.221	0.427	0.001	XP_018744270	chromosome 1	NC_031675.1	1910324	1911793	+	30059718	0	FVEG_01419	470	hypothetical protein FVEG_01419	0	0	integral component of membrane [GO:0016021]; lipid phosphatase activity [GO:0042577]; phospholipid metabolic process [GO:0006644]
6335_g	0.177	0.353	0.001	XP_018759747	chromosome 4	NC_031678.1	2908922	2910288	-	30074015	0	FVEG_17139	438	hypothetical protein FVEG_17139	0	0	integral component of membrane [GO:0016021]
6336_g	0.884	5.285	0.011	XP_018759745	chromosome 4	NC_031678.1	2913168	2913592	+	30069438	0	FVEG_11959	118	hypothetical protein FVEG_11959	0	0	0
6342_g	0.262	0.509	0.001	XP_018759736	chromosome 4	NC_031678.1	2926044	2926980	-	30069432	0	FVEG_11953	287	hypothetical protein FVEG_11953	0	0	0
6343_g	0.373	0.702	0.001	XP_018759735	chromosome 4	NC_031678.1	2927925	2933170	+	30069431	0	FVEG_11952	1438	hypothetical protein FVEG_11952	0	0	hydrolase activity, acting on ester bonds [GO:0016788]
6349_g	0.704	2.163	0.004	XP_018759728	chromosome 4	NC_031678.1	2942674	2944580	-	30069427	0	FVEG_11948	601	L-ascorbate oxidase	Ascorbate and aldarate metabolism ; Metabolic pathways	0	copper ion binding [GO:0005507]; oxidoreductase activity [GO:0016491]
6353_g	0.778	3.183	0.006	XP_018759723	chromosome 4	NC_031678.1	2960795	2961710	+	30069423	0	FVEG_11944	286	endo-1,3(4)-beta-glucanase	0	0	hydrolase activity, hydrolyzing O-glycosyl compounds [GO:0004553]; carbohydrate metabolic process [GO:0005975]
6365_g	0.924	6.531	0.013	XP_018759710	chromosome 4	NC_031678.1	2986155	2987467	-	30069415	0	FVEG_11934	398	hypothetical protein FVEG_11934	0	0	oxidoreductase activity [GO:0016491]
6367_g	0.825	3.713	0.007	XP_018759708	chromosome 4	NC_031678.1	2990143	2991831	-	30069414	0	FVEG_11933	546	beta-fructofuranosidase	Galactose metabolism ; Starch and sucrose metabolism ; Metabolic pathways ; Biosynthesis of secondary metabolites	0	hydrolase activity, hydrolyzing O-glycosyl compounds [GO:0004553]; carbohydrate metabolic process [GO:0005975]
637_g	0.548	1.193	0.002	XP_018744264	chromosome 1	NC_031675.1	1923894	1925609	-	30059714	0	FVEG_01415	533	hypothetical protein FVEG_01415	0	0	integral component of membrane [GO:0016021]; heme binding [GO:0020037]; iron ion binding [GO:0005506]; monooxygenase activity [GO:0004497]; oxidoreductase activity, acting on paired donors, with incorporation or reduction of molecular oxygen [GO:0016705]
638_g	0.72	2.212	0.004	XP_018744263	chromosome 1	NC_031675.1	1927084	1928977	-	30059713	0	FVEG_01414	583	beta-N-acetylhexosaminidase	Other glycan degradation ; Various types of N-glycan biosynthesis ; Amino sugar and nucleotide sugar metabolism ; Glycosaminoglycan degradation ; Glycosphingolipid biosynthesis - globo and isoglobo series ; Glycosphingolipid biosynthesis - ganglio series ; Metabolic pathways	0	beta-N-acetylhexosaminidase activity [GO:0004563]; N-acetyl-beta-D-galactosaminidase activity [GO:0102148]; carbohydrate metabolic process [GO:0005975]
6389_g	0.887	5.42	0.011	XP_018759683	chromosome 4	NC_031678.1	3050733	3051466	+	30069393	0	FVEG_11911	209	hypothetical protein FVEG_11911	0	0	0
6389_g	0.887	5.42	0.011	XP_018759683	chromosome 4	NC_031678.1	3050733	3051466	+	30069393	0	FVEG_11911	209	hypothetical protein FVEG_11911	0	0	0
6391_g	0.842	4.415	0.009	XP_036540655	0	0	0	0	0	0	0	0	0	kinetochore complex Sim4 subunit Fta4	0	0	0
6393_g	0.691	2.009	0.004	XP_018759675	chromosome 4	NC_031678.1	3061324	3063074	+	30069389	0	FVEG_11907	567	hypothetical protein FVEG_11907	0	0	FAD binding [GO:0071949]; oxidoreductase activity [GO:0016491]
6396_g	0.901	5.987	0.012	XP_018759671	chromosome 4	NC_031678.1	3067686	3068673	+	30069386	0	FVEG_11904	311	hypothetical protein FVEG_11904	0	0	0
6398_g	0.684	1.948	0.004	XP_018759666	chromosome 4	NC_031678.1	3074210	3076724	-	30069384	0	FVEG_11902	778	hypothetical protein FVEG_11902	0	0	carbohydrate metabolic process [GO:0005975]
6399_g	0.822	3.583	0.007	XP_018759665	chromosome 4	NC_031678.1	3077330	3079521	-	30069383	0	FVEG_11901	604	hypothetical protein FVEG_11901	Glycine, serine and threonine metabolism ; Metabolic pathways	0	flavin adenine dinucleotide binding [GO:0050660]; oxidoreductase activity, acting on CH-OH group of donors [GO:0016614]
6408_g	0.719	2.163	0.004	XP_018759655	chromosome 4	NC_031678.1	3097113	3098420	+	30069373	0	FVEG_11891	435	hypothetical protein FVEG_11891	0	0	0
6410_g	0.709	2.051	0.004	XP_018759653	chromosome 4	NC_031678.1	3101711	3103311	-	30069371	0	FVEG_11889	503	hypothetical protein FVEG_11889	0	0	carboxylic ester hydrolase activity [GO:0052689]; metal ion binding [GO:0046872]
6412_g	0.794	3.152	0.006	XP_018759651	chromosome 4	NC_031678.1	3105665	3106693	+	30074000	0	FVEG_17124	342	hypothetical protein FVEG_17124	0	0	catalytic activity [GO:0003824]
6426_g	0.562	1.237	0.002	XP_018759636	chromosome 4	NC_031678.1	3139442	3140848	-	30069358	0	FVEG_11874	468	hypothetical protein FVEG_11874	0	0	phosphatase activity [GO:0016791]
6431_g	0.843	4.173	0.008	XP_037208895	0	0	0	0	0	0	0	0	0	GDSL-like lipase acylhydrolase	0	0	0
6444_g	0.586	1.357	0.003	XP_018759617	0	0	0	0	0	0	0	0	0	cytochrome P450 oxidoreductase	0	0	0
6445_g	0.384	0.718	0.001	XP_018759615	chromosome 4	NC_031678.1	3177889	3179448	+	30069339	0	FVEG_11855	519	hypothetical protein FVEG_11855	0	0	integral component of membrane [GO:0016021]; heme binding [GO:0020037]; iron ion binding [GO:0005506]; monooxygenase activity [GO:0004497]; oxidoreductase activity, acting on paired donors, with incorporation or reduction of molecular oxygen [GO:0016705]
6448_g	0.889	5.381	0.011	XP_018759612	chromosome 4	NC_031678.1	3183011	3184813	-	30069338	0	FVEG_11854	566	hypothetical protein FVEG_11854	0	0	copper ion binding [GO:0005507]; oxidoreductase activity [GO:0016491]
6449_g	0.87	5.131	0.01	XP_018759611	chromosome 4	NC_031678.1	3185546	3186202	+	30073996	0	FVEG_17120	186	hypothetical protein FVEG_17120	0	0	0
6452_g	0.423	0.806	0.002	XP_018759608	chromosome 4	NC_031678.1	3190268	3194312	-	30069336	0	FVEG_11851	1315	hypothetical protein FVEG_11851	0	0	0
6462_g	0.808	3.437	0.007	XP_018759598	chromosome 4	NC_031678.1	3213309	3215040	+	30069329	0	FVEG_11844	540	hypothetical protein FVEG_11844	0	0	integral component of membrane [GO:0016021]; heme binding [GO:0020037]; iron ion binding [GO:0005506]; oxidoreductase activity, acting on paired donors, with incorporation or reduction of molecular oxygen [GO:0016705]
6469_g	0.736	2.769	0.006	XP_018759592	chromosome 4	NC_031678.1	3229712	3230680	+	30069324	0	FVEG_11839	322	hypothetical protein FVEG_11839	0	0	integral component of membrane [GO:0016021]; plasma membrane [GO:0005886]
6487_g	0.624	1.492	0.003	XP_018759572	chromosome 4	NC_031678.1	3267938	3269114	-	30069310	0	FVEG_11824	373	hypothetical protein FVEG_11824	0	0	carboxy-lyase activity [GO:0016831]; hydrolase activity [GO:0016787]
6502_g	0.871	5.047	0.01	XP_037211751	0	0	0	0	0	0	0	0	0	rapid ALkalinization factor	0	0	0
6503_g	0.547	1.153	0.002	XP_018759554	chromosome 4	NC_031678.1	3309947	3311686	+	30069298	0	FVEG_11809	579	hypothetical protein FVEG_11809	0	0	0
6509_g	0.583	1.38	0.003	XP_018760027	chromosome 4	NC_031678.1	3334553	3337946	+	30069640	0	FVEG_12176	1114	hypothetical protein FVEG_12176	0	0	0
6511_g	0.458	0.89	0.002	XP_037211765	0	0	0	0	0	0	0	0	0	uncharacterized protein	0	0	0
6513_g	0.746	2.418	0.005	XP_018760031	chromosome 4	NC_031678.1	3344436	3345231	+	30069644	0	FVEG_12180	247	hypothetical protein FVEG_12180	0	0	hydrolase activity [GO:0016787]
652_g	0.295	0.618	0.001	XP_018744241	0	0	0	0	0	0	0	0	0	hypothetical protein	0	0	0
6523_g	0.728	2.256	0.005	XP_037211775	0	0	0	0	0	0	0	0	0	uncharacterized protein	0	0	0
6525_g	0.613	1.509	0.003	XP_018760042	chromosome 4	NC_031678.1	3366281	3368107	-	30069652	0	FVEG_12189	608	alpha-L-fucosidase	0	0	alpha-L-fucosidase activity [GO:0004560]; fucose metabolic process [GO:0006004]
6530_g	0.818	3.66	0.007	XP_018760047	chromosome 4	NC_031678.1	3379260	3380713	+	30069657	0	FVEG_12194	413	carboxypeptidase A4	0	0	metallocarboxypeptidase activity [GO:0004181]; zinc ion binding [GO:0008270]
6540_g	0.756	2.678	0.005	XP_018760057	chromosome 4	NC_031678.1	3398749	3400182	+	30069665	0	FVEG_12202	477	hypothetical protein FVEG_12202	0	0	oxidoreductase activity [GO:0016491]
6547_g	0.353	0.66	0.001	XP_018760064	chromosome 4	NC_031678.1	3413126	3414991	+	30069669	0	FVEG_12209	621	hypothetical protein FVEG_12209	0	0	extracellular region [GO:0005576]; cellulose binding [GO:0030248]; hydrolase activity [GO:0016787]; lyase activity [GO:0016829]; polysaccharide catabolic process [GO:0000272]
6551_g	0.519	1.074	0.002	XP_018760069	chromosome 4	NC_031678.1	3422347	3424027	-	30069673	0	FVEG_12213	511	hypothetical protein FVEG_12213	0	0	UDP-glycosyltransferase activity [GO:0008194]
6572_g	0.26	0.493	0.001	XP_018760092	chromosome 4	NC_031678.1	3471283	3473351	+	30069694	0	FVEG_12234	672	hypothetical protein FVEG_12234	0	0	integral component of membrane [GO:0016021]; metalloendopeptidase activity [GO:0004222]
6574_g	0.816	3.795	0.008	XP_018760094	chromosome 4	NC_031678.1	3475737	3477111	+	30069695	0	FVEG_12235	441	hypothetical protein FVEG_12235	0	0	metal ion binding [GO:0046872]; peroxidase activity [GO:0004601]
6575_g	0.825	3.723	0.007	XP_018760095	chromosome 4	NC_031678.1	3478019	3479472	+	30069696	0	FVEG_12236	467	hypothetical protein FVEG_12236	0	0	0
6578_g	0.692	2.02	0.004	XP_018760098	chromosome 4	NC_031678.1	3483143	3485169	-	30069697	0	FVEG_12238	658	hypothetical protein FVEG_12238	Glycine, serine and threonine metabolism ; Metabolic pathways	0	flavin adenine dinucleotide binding [GO:0050660]; oxidoreductase activity, acting on CH-OH group of donors [GO:0016614]
6584_g	0.601	1.371	0.003	XP_018760104	chromosome 4	NC_031678.1	3497702	3499282	-	30069703	0	FVEG_12244	441	hypothetical protein FVEG_12244	0	0	serine-type endopeptidase activity [GO:0004252]
6585_g	0.887	5.31	0.011	XP_018760106	chromosome 4	NC_031678.1	3500688	3501520	-	30069704	0	FVEG_12245	262	hypothetical protein FVEG_12245	0	0	0
6594_g	0.616	1.461	0.003	XP_018760116	chromosome 4	NC_031678.1	3523795	3524541	-	30069713	0	FVEG_12254	248	hypothetical protein FVEG_12254	0	0	amino-acid racemase activity [GO:0047661]; nitrogen compound metabolic process [GO:0006807]
6601_g	0.642	1.601	0.003	XP_018760124	chromosome 4	NC_031678.1	3539400	3539921	+	30074074	0	FVEG_17198	173	hypothetical protein FVEG_17198	0	0	0
6603_g	0.775	2.834	0.006	XP_018760126	chromosome 4	NC_031678.1	3542439	3543920	+	30069720	0	FVEG_12261	493	hypothetical protein FVEG_12261	0	0	aspartic-type endopeptidase activity [GO:0004190]
6605_g	0.335	0.777	0.002	XP_018760129	chromosome 4	NC_031678.1	3548996	3550734	-	30069722	0	FVEG_12263	512	hypothetical protein FVEG_12263	Meiosis - yeast	0	integral component of membrane [GO:0016021]; transmembrane transporter activity [GO:0022857]
6608_g	0.373	0.756	0.002	XP_018760132	chromosome 4	NC_031678.1	3556689	3558362	-	30069723	0	FVEG_12266	484	hypothetical protein FVEG_12266	0	0	integral component of membrane [GO:0016021]; transmembrane transporter activity [GO:0022857]
6623_g	0.809	3.379	0.007	XP_018760146	chromosome 4	NC_031678.1	3582905	3584081	-	30069736	0	FVEG_12279	322	pectate lyase	Pentose and glucuronate interconversions ; Metabolic pathways	0	extracellular region [GO:0005576]; lyase activity [GO:0016829]; polysaccharide catabolic process [GO:0000272]
6624_g	0.876	5.169	0.01	XP_018760148	chromosome 4	NC_031678.1	3586541	3587389	-	30069737	0	FVEG_12280	248	trypsin	0	0	serine-type endopeptidase activity [GO:0004252]
6625_g	0.695	0.629	0.001	XP_018760149	chromosome 4	NC_031678.1	3589634	3591391	+	30069738	0	FVEG_12281	585	hypothetical protein FVEG_12281	0	0	0
6627_g	0.871	4.804	0.01	XP_018760152	chromosome 4	NC_031678.1	3596005	3596262	+	30069741	0	FVEG_12284	85	hypothetical protein FVEG_12284	0	0	0
6628_g	0.613	1.423	0.003	XP_018760153	chromosome 4	NC_031678.1	3596743	3598332	+	30069742	0	FVEG_12285	478	hypothetical protein FVEG_12285	0	0	FAD binding [GO:0071949]; oxidoreductase activity [GO:0016491]
6629_g	0.589	1.377	0.003	XP_018760155	chromosome 4	NC_031678.1	3598667	3600687	-	30069743	0	FVEG_12286	656	hypothetical protein FVEG_12286	0	0	integral component of membrane [GO:0016021]
6632_g	0.751	2.534	0.005	XP_018760161	chromosome 4	NC_031678.1	3604989	3606807	+	30069746	0	FVEG_12289	540	hypothetical protein FVEG_12289	Galactose metabolism ; Glycerolipid metabolism ; Sphingolipid metabolism ; Glycosphingolipid biosynthesis - globo and isoglobo series ; Metabolic pathways	0	carbohydrate binding [GO:0030246]; raffinose alpha-galactosidase activity [GO:0052692]; carbohydrate metabolic process [GO:0005975]
6633_g	0.193	0.424	0.001	XP_018760162	chromosome 4	NC_031678.1	3609604	3610728	+	30069747	0	FVEG_12290	340	hypothetical protein FVEG_12290	0	0	integral component of membrane [GO:0016021]
6637_g	0.407	0.858	0.002	XP_018760166	chromosome 4	NC_031678.1	3617912	3618830	+	30069751	0	FVEG_12294	289	hypothetical protein FVEG_12294	0	0	raffinose alpha-galactosidase activity [GO:0052692]
6638_g	0.972	7.345	0.015	XP_018760167	chromosome 4	NC_031678.1	3619101	3619604	-	30069752	0	FVEG_12295	131	guanyl-specific ribonuclease F1	0	0	endoribonuclease activity [GO:0004521]; lyase activity [GO:0016829]; RNA binding [GO:0003723]
6642_g	0.733	2.341	0.005	XP_018760172	chromosome 4	NC_031678.1	3627133	3628500	-	30069754	0	FVEG_12299	420	hypothetical protein FVEG_12299	0	0	hydrolase activity, hydrolyzing O-glycosyl compounds [GO:0004553]; organic substance metabolic process [GO:0071704]
6646_g	0.61	1.515	0.003	XP_018760175	chromosome 4	NC_031678.1	3634104	3636097	+	30069757	0	FVEG_12302	647	phospholipase C	Inositol phosphate metabolism ; Glycerophospholipid metabolism ; Ether lipid metabolism ; Metabolic pathways ; Biosynthesis of secondary metabolites	0	hydrolase activity, acting on ester bonds [GO:0016788]
6661_g	0.902	5.793	0.012	XP_018761852	chromosome 10	NC_031684.1	106466	107716	+	30070962	0	FVEG_13632	416	hypothetical protein FVEG_13632	0	0	0
6662_g	0.676	2.026	0.004	XP_018760194	chromosome 4	NC_031678.1	3666817	3667691	+	30069768	0	FVEG_12315	259	hypothetical protein FVEG_12315	0	0	0
6672_g	0.892	5.572	0.011	XP_018760208	chromosome 4	NC_031678.1	3691958	3692337	-	30074100	0	FVEG_17224	92	hypothetical protein FVEG_17224	0	0	0
6675_g	0.925	6.378	0.013	XP_018760212	chromosome 4	NC_031678.1	3698556	3699264	+	30069775	0	FVEG_12324	218	hypothetical protein FVEG_12324	0	0	0
6675_g	0.925	6.378	0.013	XP_018760212	chromosome 4	NC_031678.1	3698556	3699264	+	30069775	0	FVEG_12324	218	hypothetical protein FVEG_12324	0	0	0
6677_g	0.58	1.267	0.003	XP_018760215	chromosome 4	NC_031678.1	3705991	3707530	-	30069777	0	FVEG_12326	465	oxalate decarboxylase	0	0	metal ion binding [GO:0046872]; oxalate metabolic process [GO:0033609]
6680_g	0.879	5.195	0.01	XP_018760218	chromosome 4	NC_031678.1	3713806	3714276	+	30069780	0	FVEG_12330	139	hypothetical protein FVEG_12330	0	0	extracellular region [GO:0005576]
6681_g	0.871	4.946	0.01	XP_018760219	chromosome 4	NC_031678.1	3715918	3716892	+	30069781	0	FVEG_12331	324	hypothetical protein FVEG_12331	0	0	0
6687_g	0.769	2.841	0.006	XP_018760226	chromosome 4	NC_031678.1	3733921	3735643	-	30069788	0	FVEG_12338	431	hypothetical protein FVEG_12338	Pentose and glucuronate interconversions ; Metabolic pathways	0	extracellular region [GO:0005576]; polygalacturonase activity [GO:0004650]; carbohydrate metabolic process [GO:0005975]; cell wall organization [GO:0071555]
6695_g	0.682	1.972	0.004	XP_018760233	chromosome 4	NC_031678.1	3753891	3756195	-	30069794	0	FVEG_12345	733	xyloglucanase	0	0	0
6696_g	0.879	5.12	0.01	XP_018760234	chromosome 4	NC_031678.1	3758031	3758836	+	30069795	0	FVEG_12346	241	cutinase	0	0	extracellular region [GO:0005576]; cutinase activity [GO:0050525]
6701_g	0.573	1.291	0.003	XP_018760238	0	0	0	0	0	0	0	0	0	hypothetical protein	0	0	0
6706_g	0.801	3.332	0.007	XP_018760242	chromosome 4	NC_031678.1	3774442	3776104	-	30069802	0	FVEG_12353	538	hypothetical protein FVEG_12353	0	0	metallocarboxypeptidase activity [GO:0004181]; zinc ion binding [GO:0008270]
6707_g	0.306	0.574	0.001	XP_018760243	chromosome 4	NC_031678.1	3776818	3777324	-	30069803	0	FVEG_12354	134	hypothetical protein FVEG_12354	0	0	0
671_g	0.535	1.138	0.002	XP_018744213	chromosome 1	NC_031675.1	2046976	2048827	+	30059684	0	FVEG_01382	599	hypothetical protein FVEG_01382	0	0	0
6711_g	0.743	2.51	0.005	XP_018760248	chromosome 4	NC_031678.1	3785013	3787244	+	30069807	0	FVEG_12358	660	hypothetical protein FVEG_12358	0	0	copper ion binding [GO:0005507]; oxidoreductase activity [GO:0016491]
6719_g	0.082	0.188	0	XP_018760256	0	0	0	0	0	0	0	0	0	hypothetical protein	0	0	0
6723_g	0.709	2.154	0.004	XP_018760259	chromosome 4	NC_031678.1	3811924	3813912	-	30069817	0	FVEG_12368	662	rhamnogalacturonate lyase C	0	0	extracellular region [GO:0005576]; carbohydrate binding [GO:0030246]; rhamnogalacturonan endolyase activity [GO:0102210]; cell wall organization [GO:0071555]; polysaccharide catabolic process [GO:0000272]
6731_g	0.734	2.329	0.005	XP_018760265	chromosome 4	NC_031678.1	3820559	3822513	-	30069821	0	FVEG_12372	598	hypothetical protein FVEG_12372	0	0	flavin adenine dinucleotide binding [GO:0050660]; oxidoreductase activity, acting on CH-OH group of donors [GO:0016614]
6739_g	0.845	4.247	0.008	XP_018760273	chromosome 4	NC_031678.1	3837842	3839031	+	30069825	0	FVEG_12378	363	hypothetical protein FVEG_12378	0	0	integral component of membrane [GO:0016021]; oxidoreductase activity [GO:0016491]
6740_g	0.725	2.454	0.005	XP_018760274	chromosome 4	NC_031678.1	3840796	3843423	+	30069826	0	FVEG_12379	875	hypothetical protein FVEG_12379	0	0	integral component of membrane [GO:0016021]; sulfuric ester hydrolase activity [GO:0008484]
6742_g	0.804	3.404	0.007	XP_018760276	chromosome 4	NC_031678.1	3846176	3848121	-	30069828	0	FVEG_12381	545	hypothetical protein FVEG_12381	Autophagy - yeast	0	aspartic-type endopeptidase activity [GO:0004190]
6742_g	0.804	3.404	0.007	XP_018760276	chromosome 4	NC_031678.1	3846176	3848121	-	30069828	0	FVEG_12381	545	hypothetical protein FVEG_12381	Autophagy - yeast	0	aspartic-type endopeptidase activity [GO:0004190]
6748_g	0.768	2.933	0.006	XP_018760282	0	0	0	0	0	0	0	0	0	hypothetical protein	0	0	0
6753_g	0.693	2.053	0.004	XP_018760287	chromosome 4	NC_031678.1	3868864	3870518	+	30069838	0	FVEG_12391	517	cytochrome P450, family 51 (sterol 14-demethylase)	Steroid biosynthesis ; Metabolic pathways ; Biosynthesis of secondary metabolites	0	integral component of membrane [GO:0016021]; heme binding [GO:0020037]; iron ion binding [GO:0005506]; methyltransferase activity [GO:0008168]; monooxygenase activity [GO:0004497]; oxidoreductase activity, acting on paired donors, with incorporation or reduction of molecular oxygen [GO:0016705]; methylation [GO:0032259]
6759_g	0.964	7.107	0.014	XP_018760293	chromosome 4	NC_031678.1	3884073	3884845	+	30069843	0	FVEG_12396	220	hypothetical protein FVEG_12396	0	0	0
676_g	0.61	1.471	0.003	XP_018744207	chromosome 1	NC_031675.1	2063578	2065200	-	30059679	0	FVEG_01377	502	protein disulfide-isomerase	Protein processing in endoplasmic reticulum	0	endoplasmic reticulum lumen [GO:0005788]; protein disulfide isomerase activity [GO:0003756]
6760_g	0.955	7.335	0.015	XP_018760294	chromosome 4	NC_031678.1	3887185	3887623	+	30069844	0	FVEG_12397	129	hypothetical protein FVEG_12397	0	0	0
6762_g	0.748	2.545	0.005	XP_018760296	chromosome 4	NC_031678.1	3890507	3891897	-	30069846	0	FVEG_12399	380	hypothetical protein FVEG_12399	0	0	0
6763_g	0.226	0.442	0.001	XP_018760297	chromosome 4	NC_031678.1	3892938	3895082	+	30069847	0	FVEG_12400	657	hypothetical protein FVEG_12400	0	0	0
6765_g	0.458	0.932	0.002	XP_018760300	chromosome 4	NC_031678.1	3901367	3904227	+	30069850	0	FVEG_12403	878	hypothetical protein FVEG_12403	0	0	0
6766_g	0.669	1.751	0.004	XP_018760301	chromosome 4	NC_031678.1	3904393	3905478	-	30069851	0	FVEG_12404	307	hypothetical protein FVEG_12404	Tyrosine metabolism ; Metabolic pathways ; Biosynthesis of secondary metabolites	0	oxidoreductase activity [GO:0016491]
6770_g	0.47	0.983	0.002	XP_036534300	0	0	0	0	0	0	0	0	0	uncharacterized protein	0	0	0
6776_g	0.569	1.248	0.002	XP_018760309	chromosome 4	NC_031678.1	3917131	3918162	+	30069857	0	FVEG_12410	343	hypothetical protein FVEG_12410	0	0	0
6778_g	0.409	0.79	0.002	XP_018760312	chromosome 4	NC_031678.1	3925909	3926785	+	30069859	0	FVEG_12412	276	hypothetical protein FVEG_12412	0	0	0
6782_g	0.946	6.943	0.014	XP_018760317	chromosome 4	NC_031678.1	3939685	3940200	-	30074124	0	FVEG_17248	171	hypothetical protein FVEG_17248	0	0	0
6786_g	0.281	0.56	0.001	XP_018760321	chromosome 4	NC_031678.1	3944364	3945299	+	30074125	0	FVEG_17249	259	hypothetical protein FVEG_17249	0	0	integral component of membrane [GO:0016021]
6791_g	0.52	1.067	0.002	XP_018760326	chromosome 4	NC_031678.1	3954985	3956461	+	30069870	0	FVEG_12423	457	hypothetical protein FVEG_12423	Fructose and mannose metabolism ; Metabolic pathways	0	extracellular region [GO:0005576]; cellulose binding [GO:0030248]; hydrolase activity, hydrolyzing O-glycosyl compounds [GO:0004553]; polysaccharide catabolic process [GO:0000272]
6795_g	0.597	1.943	0.004	XP_018760331	chromosome 4	NC_031678.1	3966780	3968824	+	30069873	0	FVEG_12427	527	hypothetical protein FVEG_12427	0	0	integral component of membrane [GO:0016021]; transmembrane transporter activity [GO:0022857]
6801_g	0.89	5.405	0.011	XP_018760344	chromosome 4	NC_031678.1	3985065	3985861	+	30069878	0	FVEG_12434	233	pectate lyase	Pentose and glucuronate interconversions ; Metabolic pathways	0	extracellular region [GO:0005576]; pectate lyase activity [GO:0030570]
6802_g	0.849	4.272	0.009	XP_018760345	chromosome 4	NC_031678.1	3986528	3988182	-	30069879	0	FVEG_12435	467	hypothetical protein FVEG_12435	0	0	0
6803_g	0.971	7.351	0.015	XP_037203849	0	0	0	0	0	0	0	0	0	uncharacterized protein	0	0	0
6804_g	0.56	1.198	0.002	XP_018760350	chromosome 4	NC_031678.1	4006052	4007431	-	30069881	0	FVEG_12439	428	hypothetical protein FVEG_12439	0	0	FAD binding [GO:0071949]
6807_g	0.722	2.388	0.005	XP_018760355	chromosome 4	NC_031678.1	4021756	4024569	+	30069884	0	FVEG_12442	902	hypothetical protein FVEG_12442	0	0	0
6811_g	0.852	4.621	0.009	XP_018760359	chromosome 4	NC_031678.1	4031995	4033103	+	30069887	0	FVEG_12445	336	hypothetical protein FVEG_12445	0	0	carbonate dehydratase activity [GO:0004089]; zinc ion binding [GO:0008270]
6814_g	0.959	7.335	0.015	XP_018760362	chromosome 4	NC_031678.1	4036950	4037381	+	30069890	0	FVEG_12448	143	hypothetical protein FVEG_12448	0	0	0
6817_g	0.813	3.433	0.007	XP_018760365	chromosome 4	NC_031678.1	4041839	4042828	+	30069892	0	FVEG_12450	329	hypothetical protein FVEG_12450	0	0	hydrolase activity [GO:0016787]
6826_g	0.954	7.149	0.014	XP_018760377	chromosome 4	NC_031678.1	4061450	4062013	-	30069899	0	FVEG_12459	187	hypothetical protein FVEG_12459	0	0	0
6827_g	0.861	4.554	0.009	XP_018760378	chromosome 4	NC_031678.1	4062955	4063558	+	30074151	0	FVEG_17275	185	hypothetical protein FVEG_17275	0	0	extracellular region [GO:0005576]
6833_g	0.821	3.696	0.007	XP_018760384	chromosome 4	NC_031678.1	4084480	4085444	-	30069903	0	FVEG_12465	264	hypothetical protein FVEG_12465	0	0	metal ion binding [GO:0046872]; peroxidase activity [GO:0004601]
6836_g	0.306	0.665	0.001	XP_018760387	chromosome 4	NC_031678.1	4089367	4090940	-	30069906	0	FVEG_12468	507	hypothetical protein FVEG_12468	0	0	integral component of membrane [GO:0016021]; transmembrane transporter activity [GO:0022857]
6839_g	0.748	2.512	0.005	XP_018760394	chromosome 4	NC_031678.1	4098856	4100788	+	30069909	0	FVEG_12471	626	hypothetical protein FVEG_12471	0	0	hydrolase activity [GO:0016787]
684_g	0.76	2.668	0.005	XP_018744196	chromosome 1	NC_031675.1	2091579	2092151	-	30059672	0	FVEG_01368	171	hypothetical protein FVEG_01368	0	0	0
6843_g	0.351	0.676	0.001	XP_018760401	chromosome 4	NC_031678.1	4109721	4112878	+	30069913	0	FVEG_12475	1015	Cu2+-exporting ATPase	0	0	integral component of membrane [GO:0016021]; ATP binding [GO:0005524]; ATPase-coupled cation transmembrane transporter activity [GO:0019829]; metal ion binding [GO:0046872]
6846_g	0.516	1.166	0.002	XP_018760404	chromosome 4	NC_031678.1	4117082	4120363	+	30074156	0	FVEG_17280	742	hypothetical protein FVEG_17280	0	0	integral component of membrane [GO:0016021]; heme binding [GO:0020037]; iron ion binding [GO:0005506]; oxidoreductase activity, acting on paired donors, with incorporation or reduction of molecular oxygen [GO:0016705]
6852_g	0.239	0.458	0.001	XP_018760410	chromosome 4	NC_031678.1	4131693	4134091	+	30069920	0	FVEG_12484	781	hypothetical protein FVEG_12484	0	0	0
6853_g	0.955	7.183	0.014	XP_018760411	chromosome 4	NC_031678.1	4134461	4135344	-	30069921	0	FVEG_12485	276	hypothetical protein FVEG_12485	0	0	extracellular region [GO:0005576]; feruloyl esterase activity [GO:0030600]; xylan catabolic process [GO:0045493]
6854_g	0.923	6.414	0.013	XP_018760412	chromosome 4	NC_031678.1	4137354	4138229	+	30069922	0	FVEG_12486	238	murein transglycosylase	0	0	cellulase activity [GO:0008810]; polysaccharide catabolic process [GO:0000272]
6856_g	0.754	2.822	0.006	XP_037210695	0	0	0	0	0	0	0	0	0	uncharacterized protein	0	0	0
6867_g	0.74	2.941	0.006	XP_018760423	chromosome 4	NC_031678.1	4163242	4165091	+	30069932	0	FVEG_12496	544	hypothetical protein FVEG_12496	0	0	0
6874_g	0.421	0.786	0.002	XP_018760430	chromosome 4	NC_031678.1	4176044	4177733	-	30069937	0	FVEG_12501	489	hypothetical protein FVEG_12501	0	0	heme binding [GO:0020037]; iron ion binding [GO:0005506]; oxidoreductase activity, acting on paired donors, with incorporation or reduction of molecular oxygen [GO:0016705]
6875_g	0.813	3.62	0.007	XP_018760431	chromosome 4	NC_031678.1	4178293	4179525	-	30069938	0	FVEG_12502	356	glycosyl hydrolase family 10	0	0	endo-1,4-beta-xylanase activity [GO:0031176]; polysaccharide catabolic process [GO:0000272]
6906_g	0.633	1.524	0.003	XP_018747466	chromosome 5	NC_031679.1	35611	36947	-	30061561	0	FVEG_03416	409	hypothetical protein FVEG_03416	0	0	periplasmic space [GO:0042597]; lyase activity [GO:0016829]
691_g	0.793	3.147	0.006	XP_018744182	chromosome 1	NC_031675.1	2112013	2113804	-	30059666	0	FVEG_01362	561	alpha-1,6-mannosyltransferase	N-Glycan biosynthesis ; Various types of N-glycan biosynthesis ; Metabolic pathways	PATHWAY: Protein modification; protein glycosylation. {ECO:0000256|ARBA:ARBA00004922}.	endoplasmic reticulum lumen [GO:0005788]; endoplasmic reticulum membrane [GO:0005789]; integral component of membrane [GO:0016021]; dolichyl-P-Man:Man(7)GlcNAc(2)-PP-dolichol alpha-1,6-mannosyltransferase [GO:0052917]; dolichol-linked oligosaccharide biosynthetic process [GO:0006488]
6921_g	0.411	1.038	0.002	XP_018747451	chromosome 5	NC_031679.1	67386	68975	-	30061547	0	FVEG_03402	489	hypothetical protein FVEG_03402	0	0	integral component of membrane [GO:0016021]; transmembrane transporter activity [GO:0022857]
6925_g	0.748	2.482	0.005	XP_018747447	chromosome 5	NC_031679.1	75862	77208	+	30061543	0	FVEG_03398	448	hypothetical protein FVEG_03398	0	0	triglyceride lipase activity [GO:0004806]; lipid catabolic process [GO:0016042]
6928_g	0.862	4.774	0.01	XP_018747444	chromosome 5	NC_031679.1	84368	85180	+	30061540	0	FVEG_03395	234	cutinase	0	0	extracellular region [GO:0005576]; cutinase activity [GO:0050525]
6939_g	0.623	1.538	0.003	XP_037207425	0	0	0	0	0	0	0	0	0	dimethylaniline monooxygenase	0	0	0
6952_g	0.565	1.74	0.003	XP_018747420	chromosome 5	NC_031679.1	135111	136936	-	30061521	0	FVEG_03375	550	hypothetical protein FVEG_03375	0	0	integral component of membrane [GO:0016021]; transmembrane transporter activity [GO:0022857]
6961_g	0.772	3.134	0.006	XP_037200269	0	0	0	0	0	0	0	0	0	signaling ykoW	0	0	0
6965_g	0.631	1.651	0.003	XP_018747407	0	0	0	0	0	0	0	0	0	hypothetical protein	0	0	0
6966_g	0.38	0.904	0.002	XP_018747406	chromosome 5	NC_031679.1	160640	164816	+	30061513	0	FVEG_03365	1359	hypothetical protein FVEG_03365	0	0	0
6968_g	0.284	0.534	0.001	XP_018747403	chromosome 5	NC_031679.1	169473	171259	-	30061510	0	FVEG_03362	530	murein transglycosylase	0	0	extracellular region [GO:0005576]; polygalacturonase activity [GO:0004650]; carbohydrate metabolic process [GO:0005975]; cell wall organization [GO:0071555]
6980_g	0.886	5.325	0.011	XP_018747390	chromosome 5	NC_031679.1	198023	201027	+	30061499	0	FVEG_03350	826	hypothetical protein FVEG_03350	0	0	nucleus [GO:0005634]; ATP binding [GO:0005524]; DNA binding [GO:0003677]; hydrolase activity [GO:0016787]; nucleosome-dependent ATPase activity [GO:0070615]
6989_g	0.745	2.791	0.006	XP_018747383	chromosome 5	NC_031679.1	215650	216102	+	30061495	0	FVEG_03346	132	hypothetical protein FVEG_03346	0	0	0
699_g	0.465	1.071	0.002	XP_018744159	chromosome 1	NC_031675.1	2139519	2141562	-	30059657	0	FVEG_01353	653	autophagy-like protein 22	Autophagy - yeast	0	integral component of membrane [GO:0016021]; vacuolar membrane [GO:0005774]; amino acid transport [GO:0006865]; autophagy [GO:0006914]
6992_g	0.794	3.325	0.007	XP_018747380	chromosome 5	NC_031679.1	221733	224178	+	30061493	0	FVEG_03344	779	hypothetical protein FVEG_03344	0	0	0
6992_g	0.794	3.325	0.007	XP_018747380	chromosome 5	NC_031679.1	221733	224178	+	30061493	0	FVEG_03344	779	hypothetical protein FVEG_03344	0	0	0
6995_g	0.911	6.017	0.012	XP_018747377	chromosome 5	NC_031679.1	226727	229433	-	30061490	0	FVEG_03341	813	hypothetical protein FVEG_03341	0	PATHWAY: Amino-acid biosynthesis; L-leucine biosynthesis; L-leucine from 3-methyl-2-oxobutanoate: step 3/4. {ECO:0000256|RuleBase:RU004445}.	3-isopropylmalate dehydrogenase activity [GO:0003862]; magnesium ion binding [GO:0000287]; NAD binding [GO:0051287]; branched-chain amino acid biosynthetic process [GO:0009082]; leucine biosynthetic process [GO:0009098]
7006_g	0.426	0.821	0.002	XP_018747369	chromosome 5	NC_031679.1	243189	245168	-	30061483	0	FVEG_03334	571	hypothetical protein FVEG_03334	0	0	0
7011_g	0.579	1.321	0.003	XP_018747364	chromosome 5	NC_031679.1	258338	259941	-	30061478	0	FVEG_03329	516	cytochrome P450 oxidoreductase	0	0	integral component of membrane [GO:0016021]; heme binding [GO:0020037]; iron ion binding [GO:0005506]; monooxygenase activity [GO:0004497]; oxidoreductase activity, acting on paired donors, with incorporation or reduction of molecular oxygen [GO:0016705]
702_g	0.801	3.308	0.007	XP_018744157	chromosome 1	NC_031675.1	2144614	2145634	-	30059655	0	FVEG_01351	303	hypothetical protein FVEG_01351	0	0	0
7032_g	0.548	1.683	0.003	XP_018747349	chromosome 5	NC_031679.1	293297	295184	+	30061465	0	FVEG_03316	545	hypothetical protein FVEG_03316	0	0	integral component of membrane [GO:0016021]; transmembrane transporter activity [GO:0022857]
7035_g	0.709	2.175	0.004	XP_018747346	chromosome 5	NC_031679.1	298396	299961	-	30061463	0	FVEG_03314	434	hypothetical protein FVEG_03314	0	0	CoA-transferase activity [GO:0008410]
7041_g	0.804	3.288	0.007	XP_018747340	chromosome 5	NC_031679.1	312543	313328	-	30061459	0	FVEG_03308	227	hypothetical protein FVEG_03308	0	0	hydrolase activity [GO:0016787]
7041_g	0.804	3.288	0.007	XP_018747340	chromosome 5	NC_031679.1	312543	313328	-	30061459	0	FVEG_03308	227	hypothetical protein FVEG_03308	0	0	hydrolase activity [GO:0016787]
7042_g	0.817	3.942	0.008	XP_018747338	chromosome 5	NC_031679.1	316631	317329	+	30061458	0	FVEG_03307	232	hypothetical protein FVEG_03307	0	0	0
7045_g	0.916	6.234	0.012	XP_018747335	chromosome 5	NC_031679.1	322430	323007	+	30061456	0	FVEG_03305	144	hypothetical protein FVEG_03305	0	0	0
7049_g	0.369	0.932	0.002	XP_018747332	chromosome 5	NC_031679.1	330700	332543	-	30061453	0	FVEG_03302	510	hypothetical protein FVEG_03302	0	0	integral component of membrane [GO:0016021]; transmembrane transporter activity [GO:0022857]
7053_g	0.571	1.291	0.003	XP_037202019	0	0	0	0	0	0	0	0	0	uncharacterized protein	0	0	0
7055_g	0.522	1.104	0.002	XP_018747326	chromosome 5	NC_031679.1	344877	346704	+	30061448	0	FVEG_03297	575	hypothetical protein FVEG_03297	0	0	integral component of membrane [GO:0016021]; heme binding [GO:0020037]; iron ion binding [GO:0005506]; monooxygenase activity [GO:0004497]; oxidoreductase activity, acting on paired donors, with incorporation or reduction of molecular oxygen [GO:0016705]
7057_g	0.537	1.319	0.003	XP_018747324	chromosome 5	NC_031679.1	350078	350899	+	30061446	0	FVEG_03295	241	hypothetical protein FVEG_03295	0	0	integral component of membrane [GO:0016021]
7058_g	0.803	3.625	0.007	XP_018747323	chromosome 5	NC_031679.1	350914	351395	-	30072111	0	FVEG_15235	100	hypothetical protein FVEG_15235	0	0	0
7063_g	0.935	6.848	0.014	XP_018747315	chromosome 5	NC_031679.1	367824	368228	+	30061441	0	FVEG_03290	134	hypothetical protein FVEG_03290	0	0	0
7064_g	0.223	0.433	0.001	XP_018747314	chromosome 5	NC_031679.1	369419	370289	+	30061440	0	FVEG_03289	271	hypothetical protein FVEG_03289	0	0	integral component of membrane [GO:0016021]
7065_g	0.749	3.691	0.007	XP_018747313	chromosome 5	NC_031679.1	371241	372148	+	30061439	0	FVEG_03288	283	hypothetical protein FVEG_03288	0	0	integral component of membrane [GO:0016021]
7069_g	0.829	3.896	0.008	XP_018747309	chromosome 5	NC_031679.1	379301	380203	-	30061435	0	FVEG_03284	300	hypothetical protein FVEG_03284	0	0	0
7070_g	0.85	4.287	0.009	XP_018747308	chromosome 5	NC_031679.1	381104	382674	+	30072107	0	FVEG_15231	473	hypothetical protein FVEG_15231	Protein processing in endoplasmic reticulum	0	0
7077_g	0.832	3.955	0.008	XP_018747297	chromosome 5	NC_031679.1	398863	399972	+	30061429	0	FVEG_03277	369	L-asparaginase	Alanine, aspartate and glutamate metabolism ; Cyanoamino acid metabolism ; Metabolic pathways ; Biosynthesis of secondary metabolites	0	asparaginase activity [GO:0004067]; asparagine metabolic process [GO:0006528]
7079_g	0.6	1.376	0.003	XP_018747295	chromosome 5	NC_031679.1	401531	402631	-	30061427	0	FVEG_03275	350	serine/threonine protein kinase	0	0	ATP binding [GO:0005524]; protein serine/threonine kinase activity [GO:0004674]
708_g	0.786	3.038	0.006	XP_018744148	chromosome 1	NC_031675.1	2155265	2156470	-	30059651	0	FVEG_01345	379	hypothetical protein FVEG_01345	0	0	0
7080_g	0.484	0.571	0.001	XP_018747294	chromosome 5	NC_031679.1	403832	406899	+	30061426	0	FVEG_03274	987	hypothetical protein FVEG_03274	0	0	0
7080_g	0.484	0.571	0.001	XP_018747294	chromosome 5	NC_031679.1	403832	406899	+	30061426	0	FVEG_03274	987	hypothetical protein FVEG_03274	0	0	0
7087_g	0.531	1.098	0.002	XP_018747286	chromosome 5	NC_031679.1	422082	423326	+	30061419	0	FVEG_03267	350	hypothetical protein FVEG_03267	Glycine, serine and threonine metabolism ; Penicillin and cephalosporin biosynthesis ; Arginine and proline metabolism ; D-Arginine and D-ornithine metabolism ; Metabolic pathways ; Biosynthesis of secondary metabolites ; Peroxisome	0	D-amino-acid oxidase activity [GO:0003884]; FAD binding [GO:0071949]; D-amino acid metabolic process [GO:0046416]
7090_g	0.711	2.609	0.005	XP_018747284	chromosome 5	NC_031679.1	425679	427588	-	30061418	0	FVEG_03266	562	hypothetical protein FVEG_03266	0	0	integral component of membrane [GO:0016021]
7096_g	0.448	0.859	0.002	XP_018747278	chromosome 5	NC_031679.1	437905	439737	-	30061414	0	FVEG_03262	523	hypothetical protein FVEG_03262	0	0	integral component of membrane [GO:0016021]; heme binding [GO:0020037]; iron ion binding [GO:0005506]; monooxygenase activity [GO:0004497]; oxidoreductase activity, acting on paired donors, with incorporation or reduction of molecular oxygen [GO:0016705]
7097_g	0.288	0.695	0.001	XP_018747277	chromosome 5	NC_031679.1	440406	442094	+	30061413	0	FVEG_03261	497	hypothetical protein FVEG_03261	0	0	integral component of membrane [GO:0016021]; transmembrane transporter activity [GO:0022857]
7099_g	0.849	4.231	0.008	XP_037212105	0	0	0	0	0	0	0	0	0	uncharacterized protein	0	0	0
71_g	0.518	1.087	0.002	XP_018756950	chromosome 1	NC_031675.1	181099	182878	+	30067525	0	FVEG_09894	544	hypothetical protein FVEG_09894	0	0	heme binding [GO:0020037]; iron ion binding [GO:0005506]; monooxygenase activity [GO:0004497]; oxidoreductase activity, acting on paired donors, with incorporation or reduction of molecular oxygen [GO:0016705]
711_g	0.344	0.709	0.001	XP_018744140	chromosome 1	NC_031675.1	2166131	2166912	+	30059648	0	FVEG_01342	222	hypothetical protein FVEG_01342	0	0	integral component of membrane [GO:0016021]; Sec62/Sec63 complex [GO:0031207]; posttranslational protein targeting to membrane, translocation [GO:0031204]
711_g	0.344	0.709	0.001	XP_018744140	chromosome 1	NC_031675.1	2166131	2166912	+	30059648	0	FVEG_01342	222	hypothetical protein FVEG_01342	0	0	integral component of membrane [GO:0016021]; Sec62/Sec63 complex [GO:0031207]; posttranslational protein targeting to membrane, translocation [GO:0031204]
7146_g	0.934	6.666	0.013	XP_018747204	chromosome 5	NC_031679.1	623813	624610	+	30061366	0	FVEG_03210	248	hypothetical protein FVEG_03210	0	0	0
7155_g	0.306	1.038	0.002	XP_018759648	chromosome 4	NC_031678.1	3111524	3113226	-	30069368	0	FVEG_11886	548	hypothetical protein FVEG_11886	0	0	integral component of membrane [GO:0016021]; transmembrane transporter activity [GO:0022857]
7164_g	0.713	2.349	0.005	XP_018747179	chromosome 5	NC_031679.1	686348	688576	+	30072083	0	FVEG_15207	666	hypothetical protein FVEG_15207	0	0	integral component of membrane [GO:0016021]
7172_g	0.443	0.864	0.002	XP_018747170	chromosome 5	NC_031679.1	703117	704704	-	30061342	0	FVEG_03183	513	benzoate 4-monooxygenase	Metabolic pathways	0	integral component of membrane [GO:0016021]; heme binding [GO:0020037]; iron ion binding [GO:0005506]; monooxygenase activity [GO:0004497]; oxidoreductase activity, acting on paired donors, with incorporation or reduction of molecular oxygen [GO:0016705]
7181_g	0.768	2.832	0.006	XP_018747159	chromosome 5	NC_031679.1	726251	726713	+	30061337	0	FVEG_03176	139	hypothetical protein FVEG_03176	0	0	0
7187_g	0.811	3.389	0.007	XP_018747154	chromosome 5	NC_031679.1	742662	748031	+	30061332	0	FVEG_03171	1724	hypothetical protein FVEG_03171	0	0	0
7212_g	0.276	0.516	0.001	XP_018747120	chromosome 5	NC_031679.1	791863	793148	-	30061311	0	FVEG_03150	409	homoserine O-acetyltransferase	0	0	transferase activity, transferring acyl groups other than amino-acyl groups [GO:0016747]; biosynthetic process [GO:0009058]
7218_g	0.301	0.56	0.001	XP_018747113	chromosome 5	NC_031679.1	808458	809738	-	30061305	0	FVEG_03144	330	inorganic pyrophosphatase	Oxidative phosphorylation	0	cytoplasm [GO:0005737]; inorganic diphosphatase activity [GO:0004427]; magnesium ion binding [GO:0000287]; phosphate-containing compound metabolic process [GO:0006796]
7219_g	0.921	6.244	0.012	XP_018747112	chromosome 5	NC_031679.1	810762	811313	+	30061304	0	FVEG_03143	167	hypothetical protein FVEG_03143	0	0	0
7222_g	0.674	1.905	0.004	XP_018747107	chromosome 5	NC_031679.1	814936	816772	-	30061301	0	FVEG_03140	580	endo-1,4-beta-xylanase	0	0	extracellular region [GO:0005576]; cellulose binding [GO:0030248]; endo-1,4-beta-xylanase activity [GO:0031176]; xylan catabolic process [GO:0045493]
7231_g	0.327	0.709	0.001	XP_018747094	chromosome 5	NC_031679.1	844592	846362	-	30061295	0	FVEG_03134	575	PiT family inorganic phosphate transporter	0	0	integral component of membrane [GO:0016021]; inorganic phosphate transmembrane transporter activity [GO:0005315]; symporter activity [GO:0015293]; phosphate ion transport [GO:0006817]
7238_g	0.731	2.343	0.005	XP_018747085	chromosome 5	NC_031679.1	863894	865808	+	30061288	0	FVEG_03124	607	hypothetical protein FVEG_03124	0	0	copper ion binding [GO:0005507]; oxidoreductase activity [GO:0016491]
7239_g	0.119	0.245	0	XP_018747084	chromosome 5	NC_031679.1	866030	867825	-	30061287	0	FVEG_03123	528	AAT family amino acid transporter	0	0	integral component of membrane [GO:0016021]; amino acid transport [GO:0006865]; transmembrane transport [GO:0055085]
7239_g	0.119	0.245	0	XP_018747084	chromosome 5	NC_031679.1	866030	867825	-	30061287	0	FVEG_03123	528	AAT family amino acid transporter	0	0	integral component of membrane [GO:0016021]; amino acid transport [GO:0006865]; transmembrane transport [GO:0055085]
7243_g	0.854	4.571	0.009	XP_018747081	chromosome 5	NC_031679.1	874690	876042	+	30061285	0	FVEG_03121	415	hypothetical protein FVEG_03121	Protein processing in endoplasmic reticulum	0	Hsp70 protein binding [GO:0030544]; metal ion binding [GO:0046872]; unfolded protein binding [GO:0051082]; protein folding [GO:0006457]
7247_g	0.836	4.003	0.008	XP_018747066	chromosome 5	NC_031679.1	886811	888354	+	30061282	0	FVEG_03118	460	hypothetical protein FVEG_03118	0	0	integral component of membrane [GO:0016021]; mannan endo-1,6-alpha-mannosidase activity [GO:0008496]; carbohydrate catabolic process [GO:0016052]
7256_g	0.602	1.436	0.003	XP_018747047	chromosome 5	NC_031679.1	927972	928770	+	30072058	0	FVEG_15182	250	hypothetical protein FVEG_15182	0	0	0
7258_g	0.583	1.468	0.003	XP_018747044	chromosome 5	NC_031679.1	930707	932056	-	30061273	0	FVEG_03107	432	hypothetical protein FVEG_03107	0	0	integral component of membrane [GO:0016021]
7267_g	0.295	0.549	0.001	XP_018747032	chromosome 5	NC_031679.1	953593	954493	+	30061264	0	FVEG_03098	263	hypothetical protein FVEG_03098	0	0	integral component of membrane [GO:0016021]
7275_g	0.395	0.768	0.002	XP_018747023	chromosome 5	NC_031679.1	970986	973523	-	30061256	0	FVEG_03090	845	hypothetical protein FVEG_03090	0	0	0
7275_g	0.395	0.768	0.002	XP_018747023	chromosome 5	NC_031679.1	970986	973523	-	30061256	0	FVEG_03090	845	hypothetical protein FVEG_03090	0	0	0
7293_g	0.671	1.755	0.004	XP_018746992	chromosome 5	NC_031679.1	1034924	1036991	+	30061238	0	FVEG_03072	618	hypothetical protein FVEG_03072	0	0	extracellular space [GO:0005615]; metal ion binding [GO:0046872]; serine-type endopeptidase activity [GO:0004252]
7304_g	0.366	0.895	0.002	XP_018746981	chromosome 5	NC_031679.1	1053479	1055255	+	30061230	0	FVEG_03064	492	hypothetical protein FVEG_03064	0	0	integral component of membrane [GO:0016021]; transmembrane transporter activity [GO:0022857]
7308_g	0.354	0.71	0.001	XP_018746977	chromosome 5	NC_031679.1	1063288	1063947	+	30061227	0	FVEG_03061	219	hypothetical protein FVEG_03061	0	0	0
7308_g	0.354	0.71	0.001	XP_018746977	chromosome 5	NC_031679.1	1063288	1063947	+	30061227	0	FVEG_03061	219	hypothetical protein FVEG_03061	0	0	0
7313_g	0.663	3.026	0.006	XP_018746971	chromosome 5	NC_031679.1	1075512	1076736	+	30061222	0	FVEG_03056	359	hypothetical protein FVEG_03056	0	0	integral component of membrane [GO:0016021]
7324_g	0.898	5.772	0.012	XP_018746959	chromosome 5	NC_031679.1	1096302	1097724	+	30061212	0	FVEG_03046	271	hypothetical protein FVEG_03046	0	0	0
7333_g	0.501	1.015	0.002	XP_018746949	chromosome 5	NC_031679.1	1116285	1117177	-	30061203	0	FVEG_03037	280	prohibitin-1	0	0	mitochondrial inner membrane [GO:0005743]
7347_g	0.933	6.849	0.014	XP_018746931	chromosome 5	NC_031679.1	1144126	1144730	+	30061190	0	FVEG_03024	123	ubiquinol-cytochrome c reductase subunit 7	Oxidative phosphorylation ; Metabolic pathways	0	matrix side of mitochondrial inner membrane [GO:0099617]; mitochondrial respiratory chain complex III [GO:0005750]; ubiquinol-cytochrome-c reductase activity [GO:0008121]; aerobic respiration [GO:0009060]; mitochondrial electron transport, ubiquinol to cytochrome c [GO:0006122]; mitochondrial respiratory chain complex III assembly [GO:0034551]
7362_g	0.606	1.741	0.003	XP_018746910	chromosome 5	NC_031679.1	1190956	1192044	-	30061177	0	FVEG_03008	345	hypothetical protein FVEG_03008	0	0	integral component of membrane [GO:0016021]
7365_g	0.875	5.057	0.01	XP_018746906	chromosome 5	NC_031679.1	1198888	1199363	+	30061174	0	FVEG_03005	139	hypothetical protein FVEG_03005	0	0	extracellular region [GO:0005576]
7387_g	0.608	1.594	0.003	XP_037211497	0	0	0	0	0	0	0	0	0	rasp f 7 allergen	0	0	0
7389_g	0.26	0.493	0.001	XP_018746865	chromosome 5	NC_031679.1	1270406	1273120	+	30061151	0	FVEG_02980	904	hypothetical protein FVEG_02980	0	0	integral component of membrane [GO:0016021]; calcium ion binding [GO:0005509]
7406_g	0.382	0.8	0.002	XP_018746838	chromosome 5	NC_031679.1	1324441	1324851	+	30061135	0	FVEG_02962	136	hypothetical protein FVEG_02962	0	0	integral component of membrane [GO:0016021]
7436_g	0.734	2.42	0.005	XP_018746789	chromosome 5	NC_031679.1	1413425	1413913	+	30072029	0	FVEG_15153	162	hypothetical protein FVEG_15153	0	0	0
745_g	0.777	3.875	0.008	XP_018744070	chromosome 1	NC_031675.1	2282121	2282918	-	30059616	0	FVEG_01309	265	hypothetical protein FVEG_01309	0	0	integral component of membrane [GO:0016021]
7460_g	0.539	1.163	0.002	XP_018746746	chromosome 5	NC_031679.1	1495075	1496204	-	30061088	0	FVEG_02910	359	hypothetical protein FVEG_02910	0	0	integral component of membrane [GO:0016021]
7461_g	0.876	4.98	0.01	XP_018746744	chromosome 5	NC_031679.1	1497240	1498212	+	30072020	0	FVEG_15144	289	hypothetical protein FVEG_15144	0	0	phosphoric diester hydrolase activity [GO:0008081]; lipid metabolic process [GO:0006629]
7462_g	0.111	0.24	0	XP_018746743	chromosome 5	NC_031679.1	1499405	1500984	+	30061087	0	FVEG_02909	467	hypothetical protein FVEG_02909	0	0	integral component of membrane [GO:0016021]
747_g	0.336	0.67	0.001	XP_018744061	chromosome 1	NC_031675.1	2294811	2295540	-	30059614	0	FVEG_01306	203	hypothetical protein FVEG_01306	0	0	0
7471_g	0.618	2.179	0.004	XP_018746732	chromosome 5	NC_031679.1	1512000	1513338	-	30061079	0	FVEG_02901	429	hypothetical protein FVEG_02901	0	0	0
7477_g	0.24	0.482	0.001	XP_018746723	chromosome 5	NC_031679.1	1528594	1529470	-	30061075	0	FVEG_02895	274	hypothetical protein FVEG_02895	0	0	integral component of membrane [GO:0016021]; plasma membrane [GO:0005886]
7478_g	0.7	2.011	0.004	XP_018746722	chromosome 5	NC_031679.1	1531520	1532854	+	30061074	0	FVEG_02894	444	hypothetical protein FVEG_02894	0	0	phosphoric diester hydrolase activity [GO:0008081]; lipid metabolic process [GO:0006629]
7480_g	0.141	0.293	0.001	XP_018746720	chromosome 5	NC_031679.1	1541247	1543570	+	30061072	0	FVEG_02892	756	hypothetical protein FVEG_02892	0	0	integral component of membrane [GO:0016021]
7497_g	0.25	0.501	0.001	XP_018746695	chromosome 5	NC_031679.1	1596521	1597960	+	30061056	0	FVEG_02876	479	hypothetical protein FVEG_02876	0	0	0
7499_g	0.638	2.49	0.005	XP_018746692	chromosome 5	NC_031679.1	1600029	1600738	-	30061054	0	FVEG_02874	219	hypothetical protein FVEG_02874	0	0	integral component of membrane [GO:0016021]; plasma membrane [GO:0005886]
7499_g	0.638	2.49	0.005	XP_018746692	chromosome 5	NC_031679.1	1600029	1600738	-	30061054	0	FVEG_02874	219	hypothetical protein FVEG_02874	0	0	integral component of membrane [GO:0016021]; plasma membrane [GO:0005886]
75_g	0.806	4.101	0.008	XP_018756946	chromosome 1	NC_031675.1	189511	191518	-	30067521	0	FVEG_09890	634	hypothetical protein FVEG_09890	0	0	integral component of membrane [GO:0016021]
7504_g	0.464	0.983	0.002	XP_018746686	chromosome 5	NC_031679.1	1611014	1612981	+	30061049	0	FVEG_02869	618	carboxypeptidase D	0	0	integral component of membrane [GO:0016021]; serine-type carboxypeptidase activity [GO:0004185]
7511_g	0.927	6.345	0.013	XP_018746677	chromosome 5	NC_031679.1	1633166	1633968	-	30061042	0	FVEG_02862	218	endoplasmic reticulum vesicle protein 25	0	0	COPII-coated ER to Golgi transport vesicle [GO:0030134]; integral component of membrane [GO:0016021]; endoplasmic reticulum to Golgi vesicle-mediated transport [GO:0006888]
7511_g	0.927	6.345	0.013	XP_018746677	chromosome 5	NC_031679.1	1633166	1633968	-	30061042	0	FVEG_02862	218	endoplasmic reticulum vesicle protein 25	0	0	COPII-coated ER to Golgi transport vesicle [GO:0030134]; integral component of membrane [GO:0016021]; endoplasmic reticulum to Golgi vesicle-mediated transport [GO:0006888]
7514_g	0.528	1.942	0.004	XP_018746672	chromosome 5	NC_031679.1	1644879	1645737	+	30061039	0	FVEG_02859	266	hypothetical protein FVEG_02859	0	0	0
7524_g	0.336	0.763	0.002	XP_018746660	chromosome 5	NC_031679.1	1678318	1678826	-	30061029	0	FVEG_02849	148	hypothetical protein FVEG_02849	0	0	structural constituent of cell wall [GO:0005199]; fungal-type cell wall organization [GO:0031505]
7547_g	0.593	1.369	0.003	XP_018746630	chromosome 5	NC_031679.1	1758530	1760590	+	30061008	0	FVEG_02824	668	hypothetical protein FVEG_02824	0	0	integral component of membrane [GO:0016021]
7566_g	0.391	0.739	0.001	XP_018746594	chromosome 5	NC_031679.1	1834127	1835899	+	30060993	0	FVEG_02806	590	hypothetical protein FVEG_02806	0	0	0
757_g	0.462	0.922	0.002	XP_018744033	chromosome 1	NC_031675.1	2329316	2330251	-	30059605	0	FVEG_01297	311	hypothetical protein FVEG_01297	0	0	0
7573_g	0.467	0.901	0.002	XP_018746586	chromosome 5	NC_031679.1	1852947	1854394	-	30060987	0	FVEG_02799	447	hypothetical protein FVEG_02799	0	0	anchored component of membrane [GO:0031225]; fungal-type cell wall [GO:0009277]; plasma membrane [GO:0005886]; 1,3-beta-glucanosyltransferase activity [GO:0042124]
758_g	0.653	2.026	0.004	XP_018744032	chromosome 1	NC_031675.1	2331023	2331942	-	30059604	0	FVEG_01296	282	hypothetical protein FVEG_01296	0	0	integral component of membrane [GO:0016021]; protein disulfide oxidoreductase activity [GO:0015035]
7580_g	0.64	1.755	0.004	XP_018746579	chromosome 5	NC_031679.1	1875797	1877305	+	30060981	0	FVEG_02793	502	hypothetical protein FVEG_02793	0	0	0
759_g	0.845	4.593	0.009	XP_018744031	chromosome 1	NC_031675.1	2332707	2332982	-	30059603	0	FVEG_01295	91	hypothetical protein FVEG_01295	0	0	0
7598_g	0.397	0.923	0.002	XP_009255293	0	0	0	0	0	0	0	0	0	hypothetical protein	0	0	0
760_g	0.775	2.889	0.006	XP_018744030	chromosome 1	NC_031675.1	2334091	2335356	+	30059602	0	FVEG_01294	421	hypothetical protein FVEG_01294	Protein processing in endoplasmic reticulum	0	endoplasmic reticulum [GO:0005783]; adenyl-nucleotide exchange factor activity [GO:0000774]
7603_g	0.494	0.991	0.002	XP_018746521	chromosome 5	NC_031679.1	1974030	1975935	+	30060959	0	FVEG_02771	615	hypothetical protein FVEG_02771	0	0	0
7607_g	0.597	1.363	0.003	XP_018746515	chromosome 5	NC_031679.1	1995854	1999357	+	30060954	0	FVEG_02765	1150	osomolarity two-component system, sensor histidine kinase SLN1	MAPK signaling pathway - yeast ; Mitophagy - yeast	0	phosphorelay sensor kinase activity [GO:0000155]
7611_g	0.857	4.486	0.009	XP_018746510	chromosome 5	NC_031679.1	2009509	2010270	-	30060950	0	FVEG_02761	253	hypothetical protein FVEG_02761	0	0	integral component of membrane [GO:0016021]
7624_g	0.858	4.606	0.009	XP_018746486	chromosome 5	NC_031679.1	2056491	2058346	-	30060937	0	FVEG_02748	566	hypothetical protein FVEG_02748	0	0	integral component of membrane [GO:0016021]; oxidoreductase activity [GO:0016491]; ion transport [GO:0006811]
7629_g	0.958	7.122	0.014	XP_018746482	chromosome 5	NC_031679.1	2066912	2068329	-	30060933	0	FVEG_02744	381	hypothetical protein FVEG_02744	0	0	integral component of membrane [GO:0016021]
7629_g	0.958	7.122	0.014	XP_018746482	chromosome 5	NC_031679.1	2066912	2068329	-	30060933	0	FVEG_02744	381	hypothetical protein FVEG_02744	0	0	integral component of membrane [GO:0016021]
763_g	0.428	1.387	0.003	XP_018744026	chromosome 1	NC_031675.1	2340933	2344634	-	30059599	0	FVEG_01291	1211	hypothetical protein FVEG_01291	0	0	integral component of membrane [GO:0016021]
7657_g	0.043	0.108	0	XP_018746440	chromosome 5	NC_031679.1	2170826	2171412	+	30060907	0	FVEG_02718	169	hypothetical protein FVEG_02718	0	0	integral component of membrane [GO:0016021]
7668_g	0.95	7.268	0.015	XP_018746426	chromosome 5	NC_031679.1	2204466	2205258	-	30060895	0	FVEG_02706	219	hypothetical protein FVEG_02706	0	0	integral component of membrane [GO:0016021]
7668_g	0.95	7.268	0.015	XP_018746426	chromosome 5	NC_031679.1	2204466	2205258	-	30060895	0	FVEG_02706	219	hypothetical protein FVEG_02706	0	0	integral component of membrane [GO:0016021]
7679_g	0.82	3.627	0.007	XP_018746409	chromosome 5	NC_031679.1	2236552	2237327	+	30060884	0	FVEG_02695	240	hypothetical protein FVEG_02695	0	0	MICOS complex [GO:0061617]; mitochondrial crista junction [GO:0044284]; cristae formation [GO:0042407]
7682_g	0.708	2.06	0.004	XP_018746400	chromosome 5	NC_031679.1	2247968	2249860	-	30060880	0	FVEG_02691	595	amidohydrolase ytcJ-like	0	0	hydrolase activity, acting on carbon-nitrogen (but not peptide) bonds [GO:0016810]
7688_g	0.436	1.023	0.002	XP_018746382	chromosome 5	NC_031679.1	2273402	2273935	+	30060874	0	FVEG_02685	177	hypothetical protein FVEG_02685	0	0	integral component of membrane [GO:0016021]
7702_g	0.276	0.532	0.001	XP_018746361	chromosome 5	NC_031679.1	2304462	2305024	+	30060860	0	FVEG_02670	167	hypothetical protein FVEG_02670	0	0	0
7708_g	0.376	0.707	0.001	XP_018746352	chromosome 5	NC_031679.1	2320523	2322964	-	30060855	0	FVEG_02665	752	hypothetical protein FVEG_02665	0	0	0
7715_g	0.561	1.237	0.002	XP_018746328	chromosome 5	NC_031679.1	2357951	2360411	-	30060848	0	FVEG_02658	802	hypothetical protein FVEG_02658	0	0	integral component of membrane [GO:0016021]
7726_g	0.505	1.058	0.002	XP_018746302	chromosome 5	NC_031679.1	2392781	2394616	-	30060838	0	FVEG_02648	586	hypothetical protein FVEG_02648	N-Glycan biosynthesis ; Various types of N-glycan biosynthesis ; Metabolic pathways ; Protein processing in endoplasmic reticulum	PATHWAY: Protein modification; protein glycosylation. {ECO:0000256|ARBA:ARBA00004922}.	integral component of membrane [GO:0016021]; calcium ion binding [GO:0005509]; mannosyl-oligosaccharide 1,2-alpha-mannosidase activity [GO:0004571]; carbohydrate metabolic process [GO:0005975]; protein glycosylation [GO:0006486]
7767_g	0.817	3.766	0.008	XP_018746211	chromosome 5	NC_031679.1	2535138	2535976	-	30060795	0	FVEG_02601	260	hypothetical protein FVEG_02601	0	0	0
7767_g	0.817	3.766	0.008	XP_018746211	chromosome 5	NC_031679.1	2535138	2535976	-	30060795	0	FVEG_02601	260	hypothetical protein FVEG_02601	0	0	0
7786_g	0.531	1.145	0.002	XP_018746170	chromosome 5	NC_031679.1	2596504	2597667	-	30060777	0	FVEG_02581	329	hypothetical protein FVEG_02581	N-Glycan biosynthesis ; Various types of N-glycan biosynthesis ; Metabolic pathways ; Protein processing in endoplasmic reticulum	0	endoplasmic reticulum membrane [GO:0005789]; integral component of membrane [GO:0016021]
780_g	0.272	0.512	0.001	XP_018743978	chromosome 1	NC_031675.1	2405793	2408048	+	30059583	0	FVEG_01275	714	hypothetical protein FVEG_01275	0	0	integral component of membrane [GO:0016021]; vacuolar membrane [GO:0005774]; endopolyphosphatase activity [GO:0000298]
7800_g	0.247	0.47	0.001	XP_018755529	chromosome 5	NC_031679.1	2641698	2643471	-	30066593	0	FVEG_08899	548	hypothetical protein FVEG_08899	0	0	0
7848_g	0.8	3.369	0.007	XP_018755587	chromosome 5	NC_031679.1	2771185	2774475	+	30073361	0	FVEG_16485	974	hypothetical protein FVEG_16485	0	0	integral component of membrane [GO:0016021]; ATP binding [GO:0005524]; ATPase-coupled transmembrane transporter activity [GO:0042626]
7854_g	0.832	4.017	0.008	XP_018755598	chromosome 5	NC_031679.1	2796328	2796936	+	30066642	0	FVEG_08950	202	hypothetical protein FVEG_08950	0	0	extracellular region [GO:0005576]
7880_g	0.454	0.876	0.002	XP_018755645	chromosome 5	NC_031679.1	2892453	2894047	-	30066669	0	FVEG_08979	477	murein transglycosylase	0	0	cell wall [GO:0005618]; membrane [GO:0016020]; hydrolase activity, hydrolyzing O-glycosyl compounds [GO:0004553]; carbohydrate metabolic process [GO:0005975]; cell wall organization [GO:0071555]
7905_g	0.723	2.305	0.005	XP_018755688	chromosome 5	NC_031679.1	2966320	2967816	+	30066692	0	FVEG_09004	461	hypothetical protein FVEG_09004	0	0	0
7907_g	0.828	4.089	0.008	XP_018755690	chromosome 5	NC_031679.1	2972252	2973568	-	30066694	0	FVEG_09006	438	hypothetical protein FVEG_09006	0	0	integral component of membrane [GO:0016021]
7909_g	0.355	0.659	0.001	XP_018755692	chromosome 5	NC_031679.1	2980673	2981818	+	30066696	0	FVEG_09008	381	hypothetical protein FVEG_09008	0	0	oxidoreductase activity [GO:0016491]
791_g	0.641	2.014	0.004	XP_018743964	chromosome 1	NC_031675.1	2442261	2443411	-	30059573	0	FVEG_01265	330	hypothetical protein FVEG_01265	0	0	integral component of membrane [GO:0016021]; intrinsic component of endoplasmic reticulum membrane [GO:0031227]; GPI anchor biosynthetic process [GO:0006506]
7910_g	0.8	3.235	0.006	XP_018755693	chromosome 5	NC_031679.1	2982010	2983548	-	30066697	0	FVEG_09009	479	hypothetical protein FVEG_09009	0	0	triglyceride lipase activity [GO:0004806]; lipid catabolic process [GO:0016042]
7911_g	0.905	5.802	0.012	XP_018755694	chromosome 5	NC_031679.1	2984357	2985157	+	30066698	0	FVEG_09010	231	hypothetical protein FVEG_09010	0	0	0
7912_g	0.272	0.512	0.001	XP_018755695	chromosome 5	NC_031679.1	2986468	2987280	+	30066699	0	FVEG_09011	253	hypothetical protein FVEG_09011	0	0	0
7926_g	0.565	1.524	0.003	XP_018755711	chromosome 5	NC_031679.1	3018380	3019273	-	30066711	0	FVEG_09024	278	hypothetical protein FVEG_09024	0	0	integral component of membrane [GO:0016021]
7927_g	0.328	0.608	0.001	XP_018755712	chromosome 5	NC_031679.1	3020387	3022123	-	30066712	0	FVEG_09025	578	hypothetical protein FVEG_09025	0	0	oxidoreductase activity, acting on the CH-CH group of donors [GO:0016627]
7930_g	0.786	3.114	0.006	XP_018755715	chromosome 5	NC_031679.1	3027414	3028805	+	30066715	0	FVEG_09028	463	hypothetical protein FVEG_09028	0	0	0
7936_g	0.407	0.872	0.002	XP_018755722	chromosome 5	NC_031679.1	3042327	3042723	+	30066719	0	FVEG_09033	114	hypothetical protein FVEG_09033	0	0	0
7937_g	0.586	1.312	0.003	XP_018755724	chromosome 5	NC_031679.1	3043884	3045641	-	30066720	0	FVEG_09034	585	hypothetical protein FVEG_09034	0	0	hydrolase activity, hydrolyzing O-glycosyl compounds [GO:0004553]; carbohydrate metabolic process [GO:0005975]
7938_g	0.872	5.071	0.01	XP_018755725	chromosome 5	NC_031679.1	3047323	3048213	+	30066721	0	FVEG_09035	278	hypothetical protein FVEG_09035	0	0	ribonuclease T2 activity [GO:0033897]; RNA binding [GO:0003723]
7939_g	0.722	2.445	0.005	XP_018755726	chromosome 5	NC_031679.1	3048926	3049467	+	30066722	0	FVEG_09036	147	hypothetical protein FVEG_09036	0	0	0
7946_g	0.523	1.533	0.003	XP_018755733	chromosome 5	NC_031679.1	3063582	3065263	-	30073382	0	FVEG_16506	491	hypothetical protein FVEG_16506	0	0	integral component of membrane [GO:0016021]; transmembrane transporter activity [GO:0022857]
7955_g	0.215	0.465	0.001	XP_018755744	chromosome 5	NC_031679.1	3085851	3087759	-	30066734	0	FVEG_09049	615	hypothetical protein FVEG_09049	0	0	integral component of membrane [GO:0016021]
7959_g	0.668	2.607	0.005	XP_018755749	chromosome 5	NC_031679.1	3095952	3098148	-	30073388	0	FVEG_16512	714	hypothetical protein FVEG_16512	0	0	0
7960_g	0.684	1.871	0.004	XP_018755750	chromosome 5	NC_031679.1	3098939	3099769	+	30066738	0	FVEG_09053	259	hypothetical protein FVEG_09053	0	0	0
7963_g	0.706	2.183	0.004	XP_018755753	chromosome 5	NC_031679.1	3107774	3108493	+	30066741	0	FVEG_09056	239	hypothetical protein FVEG_09056	0	0	endoplasmic reticulum membrane [GO:0005789]; integral component of membrane [GO:0016021]; protein C-terminal S-isoprenylcysteine carboxyl O-methyltransferase activity [GO:0004671]
7971_g	0.547	1.264	0.003	XP_018755762	chromosome 5	NC_031679.1	3123707	3125456	+	30073389	0	FVEG_16513	531	hypothetical protein FVEG_16513	0	0	integral component of membrane [GO:0016021]; heme binding [GO:0020037]; iron ion binding [GO:0005506]; monooxygenase activity [GO:0004497]; oxidoreductase activity, acting on paired donors, with incorporation or reduction of molecular oxygen [GO:0016705]
7980_g	0.446	0.849	0.002	XP_018755774	chromosome 5	NC_031679.1	3148445	3150232	+	30066758	0	FVEG_09073	595	hypothetical protein FVEG_09073	0	0	extracellular space [GO:0005615]; metal ion binding [GO:0046872]; serine-type endopeptidase activity [GO:0004252]
8012_g	0.336	0.79	0.002	XP_018755819	chromosome 5	NC_031679.1	3257008	3258042	+	30066791	0	FVEG_09108	344	hypothetical protein FVEG_09108	0	0	integral component of membrane [GO:0016021]; plasma membrane [GO:0005886]; low-affinity zinc ion transmembrane transporter activity [GO:0000007]; zinc ion import across plasma membrane [GO:0071578]
8020_g	0.836	3.967	0.008	XP_018755828	chromosome 5	NC_031679.1	3283186	3284039	-	30066799	0	FVEG_09116	247	hypothetical protein FVEG_09116	0	0	extracellular region [GO:0005576]
8044_g	0.929	6.561	0.013	XP_018755868	chromosome 5	NC_031679.1	3368399	3368871	+	30066821	0	FVEG_09142	140	hypothetical protein FVEG_09142	0	0	0
8046_g	0.161	0.327	0.001	XP_018755871	chromosome 5	NC_031679.1	3372178	3373289	-	30066823	0	FVEG_09144	352	hypothetical protein FVEG_09144	0	0	integral component of membrane [GO:0016021]
8053_g	0.756	2.884	0.006	XP_018755879	chromosome 5	NC_031679.1	3391245	3392830	-	30066828	0	FVEG_09149	510	hypothetical protein FVEG_09149	0	0	heme binding [GO:0020037]; metal ion binding [GO:0046872]; peroxidase activity [GO:0004601]; response to oxidative stress [GO:0006979]
8061_g	0.343	0.931	0.002	XP_018755893	chromosome 5	NC_031679.1	3411918	3413077	-	30066834	0	FVEG_09156	304	hypothetical protein FVEG_09156	Terpenoid backbone biosynthesis ; Biosynthesis of secondary metabolites	0	integral component of endoplasmic reticulum membrane [GO:0030176]; metalloendopeptidase activity [GO:0004222]; CAAX-box protein processing [GO:0071586]
8068_g	0.344	0.666	0.001	XP_018755905	chromosome 5	NC_031679.1	3428559	3429371	-	30066841	0	FVEG_09163	243	hypothetical protein FVEG_09163	Protein processing in endoplasmic reticulum	0	endoplasmic reticulum membrane [GO:0005789]; integral component of membrane [GO:0016021]
8084_g	0.928	6.577	0.013	XP_018755938	chromosome 5	NC_031679.1	3470000	3470392	-	30066857	0	FVEG_09179	130	hypothetical protein FVEG_09179	0	0	integral component of membrane [GO:0016021]
8100_g	0.447	0.883	0.002	XP_037199980	0	0	0	0	0	0	0	0	0	triacylglycerol lipase	0	0	0
8111_g	0.852	4.563	0.009	XP_018756009	chromosome 5	NC_031679.1	3553699	3555098	+	30066881	0	FVEG_09206	438	hypothetical protein FVEG_09206	Protein processing in endoplasmic reticulum	0	integral component of membrane [GO:0016021]
8134_g	0.355	0.662	0.001	XP_018756047	chromosome 5	NC_031679.1	3630591	3633143	-	30066902	0	FVEG_09230	850	hypothetical protein FVEG_09230	0	0	0
8137_g	0.308	0.591	0.001	XP_018756049	chromosome 5	NC_031679.1	3640256	3640919	+	30066904	0	FVEG_09232	203	hypothetical protein FVEG_09232	0	0	0
8138_g	0.77	2.89	0.006	XP_018756050	chromosome 5	NC_031679.1	3642177	3643049	+	30066905	0	FVEG_09233	290	hypothetical protein FVEG_09233	0	0	0
8139_g	0.588	1.46	0.003	XP_018756051	chromosome 5	NC_031679.1	3643627	3644031	-	30066906	0	FVEG_09234	134	hypothetical protein FVEG_09234	0	0	integral component of membrane [GO:0016021]
8172_g	0.406	0.772	0.002	XP_018756097	chromosome 5	NC_031679.1	3745488	3748373	-	30073425	0	FVEG_16549	930	hypothetical protein FVEG_16549	0	0	0
8189_g	0.613	1.442	0.003	XP_018756125	chromosome 5	NC_031679.1	3793831	3794734	+	30066953	0	FVEG_09284	281	endo-1,3(4)-beta-glucanase	0	0	hydrolase activity, hydrolyzing O-glycosyl compounds [GO:0004553]; carbohydrate metabolic process [GO:0005975]
8192_g	0.92	6.451	0.013	XP_018756129	chromosome 5	NC_031679.1	3803123	3803449	-	30066956	0	FVEG_09287	85	hypothetical protein FVEG_09287	0	0	mitochondrion [GO:0005739]
8198_g	0.187	0.369	0.001	XP_018756135	chromosome 5	NC_031679.1	3815850	3816884	-	30066961	0	FVEG_09293	344	hypothetical protein FVEG_09293	0	0	extracellular region [GO:0005576]; cutinase activity [GO:0050525]
8220_g	0.843	4.058	0.008	XP_018756164	chromosome 5	NC_031679.1	3873602	3876090	-	30066981	0	FVEG_09315	753	hypothetical protein FVEG_09315	0	0	nucleus [GO:0005634]; DNA binding [GO:0003677]; DNA-binding transcription factor activity, RNA polymerase II-specific [GO:0000981]; zinc ion binding [GO:0008270]; transcription, DNA-templated [GO:0006351]
8224_g	0.506	1.048	0.002	XP_018756168	chromosome 5	NC_031679.1	3880954	3882966	-	30066984	0	FVEG_09318	653	hypothetical protein FVEG_09318	0	0	heme binding [GO:0020037]; peroxidase activity [GO:0004601]; response to oxidative stress [GO:0006979]
8225_g	0.809	3.54	0.007	XP_018756173	chromosome 5	NC_031679.1	3892453	3893049	-	30066987	0	FVEG_09321	198	hypothetical protein FVEG_09321	0	0	0
8243_g	0.286	0.535	0.001	XP_018756193	chromosome 5	NC_031679.1	3938409	3939280	+	30067000	0	FVEG_09339	273	hypothetical protein FVEG_09339	0	0	integral component of membrane [GO:0016021]
8246_g	0.428	0.825	0.002	XP_018756196	0	0	0	0	0	0	0	0	0	hypothetical protein	0	0	0
8251_g	0.657	2.003	0.004	XP_018756201	chromosome 5	NC_031679.1	3959988	3960752	-	30067007	0	FVEG_09348	254	hypothetical protein FVEG_09348	0	0	0
8265_g	0.781	2.914	0.006	XP_018756214	chromosome 5	NC_031679.1	3992243	3993240	-	30067020	0	FVEG_09361	312	hypothetical protein FVEG_09361	0	0	extracellular region [GO:0005576]; feruloyl esterase activity [GO:0030600]; xylan catabolic process [GO:0045493]
8275_g	0.831	3.87	0.008	XP_018756226	chromosome 5	NC_031679.1	4015735	4017072	+	30067029	0	FVEG_09370	445	hypothetical protein FVEG_09370	0	0	0
8283_g	0.849	4.551	0.009	XP_018756234	chromosome 5	NC_031679.1	4039434	4040588	+	30067034	0	FVEG_09375	368	hypothetical protein FVEG_09375	0	0	serine-type endopeptidase activity [GO:0004252]
8294_g	0.74	2.511	0.005	XP_018756247	chromosome 5	NC_031679.1	4070513	4071277	-	30067046	0	FVEG_09387	254	pectate lyase E	Pentose and glucuronate interconversions ; Metabolic pathways	0	extracellular region [GO:0005576]; pectate lyase activity [GO:0030570]
8311_g	0.725	2.487	0.005	XP_041687467	0	0	0	0	0	0	0	0	0	uncharacterized protein	0	0	0
8312_g	0.6	1.377	0.003	XP_018756262	chromosome 5	NC_031679.1	4114500	4115946	-	30067059	0	FVEG_09402	432	chitinase	0	0	chitin binding [GO:0008061]; chitinase activity [GO:0004568]; chitin catabolic process [GO:0006032]; polysaccharide catabolic process [GO:0000272]
8314_g	0.741	2.434	0.005	XP_018756264	chromosome 5	NC_031679.1	4118826	4120905	-	30067061	0	FVEG_09404	651	acid phosphatase	0	0	acid phosphatase activity [GO:0003993]; metal ion binding [GO:0046872]
8315_g	0.798	3.172	0.006	XP_018756265	chromosome 5	NC_031679.1	4122511	4123555	+	30067062	0	FVEG_09405	298	hypothetical protein FVEG_09405	0	0	hydrolase activity, acting on ester bonds [GO:0016788]
8316_g	0.658	1.786	0.004	XP_018756266	chromosome 5	NC_031679.1	4123976	4124549	-	30067063	0	FVEG_09406	154	hypothetical protein FVEG_09406	0	0	0
8319_g	0.659	2.168	0.004	XP_018756268	chromosome 5	NC_031679.1	4129285	4130620	+	30067065	0	FVEG_09408	367	hypothetical protein FVEG_09408	0	0	integral component of membrane [GO:0016021]
8327_g	0.649	1.637	0.003	XP_018760296	chromosome 4	NC_031678.1	3890507	3891897	-	30069846	0	FVEG_12399	380	hypothetical protein FVEG_12399	0	0	0
8328_g	0.413	1.03	0.002	XP_018756280	chromosome 5	NC_031679.1	4150538	4153293	+	30067072	0	FVEG_09416	901	hypothetical protein FVEG_09416	0	0	0
8330_g	0.347	0.852	0.002	XP_018756282	chromosome 5	NC_031679.1	4154998	4156649	+	30067074	0	FVEG_09418	500	hypothetical protein FVEG_09418	0	0	integral component of membrane [GO:0016021]; transmembrane transporter activity [GO:0022857]
8332_g	0.668	1.917	0.004	XP_018756284	chromosome 5	NC_031679.1	4160038	4161739	-	30067076	0	FVEG_09420	510	hypothetical protein FVEG_09420	0	0	integral component of membrane [GO:0016021]; heme binding [GO:0020037]; iron ion binding [GO:0005506]; monooxygenase activity [GO:0004497]; oxidoreductase activity, acting on paired donors, with incorporation or reduction of molecular oxygen [GO:0016705]
8344_g	0.895	5.666	0.011	XP_018756296	chromosome 5	NC_031679.1	4186458	4186885	+	30073460	0	FVEG_16584	92	hypothetical protein FVEG_16584	0	0	0
8347_g	0.575	1.305	0.003	XP_018756298	chromosome 5	NC_031679.1	4190365	4192190	+	30067084	0	FVEG_09430	589	hypothetical protein FVEG_09430	0	0	0
8350_g	0.642	2.188	0.004	XP_037200054	0	0	0	0	0	0	0	0	0	major facilitator superfamily domain protein	0	0	0
8352_g	0.909	6.029	0.012	XP_018756301	0	0	0	0	0	0	0	0	0	hypothetical protein	0	0	0
8359_g	0.651	1.995	0.004	XP_018756308	chromosome 5	NC_031679.1	4209133	4209574	+	30067092	0	FVEG_09438	128	hypothetical protein FVEG_09438	0	0	0
8363_g	0.818	3.594	0.007	XP_018756311	chromosome 5	NC_031679.1	4213790	4214890	-	30067094	0	FVEG_09440	347	hypothetical protein FVEG_09440	0	0	0
8366_g	0.857	4.452	0.009	XP_018756314	chromosome 5	NC_031679.1	4219203	4221829	-	30067097	0	FVEG_09443	765	glucan endo-1,3-beta-glucosidase	0	0	0
8367_g	0.736	2.385	0.005	XP_018756315	chromosome 5	NC_031679.1	4223146	4224014	+	30067098	0	FVEG_09444	254	hypothetical protein FVEG_09444	0	0	0
8370_g	0.672	2.026	0.004	XP_018756320	chromosome 5	NC_031679.1	4229176	4230805	-	30067101	0	FVEG_09447	484	hypothetical protein FVEG_09447	0	0	integral component of membrane [GO:0016021]; metal ion transmembrane transporter activity [GO:0046873]
8374_g	0.342	0.645	0.001	XP_018756324	chromosome 5	NC_031679.1	4236079	4237372	-	30067103	0	FVEG_09449	413	hypothetical protein FVEG_09449	0	0	integral component of membrane [GO:0016021]; transmembrane transporter activity [GO:0022857]
838_g	0.828	4.118	0.008	XP_018743904	0	0	0	0	0	0	0	0	0	26S proteasome non-ATPase regulatory subunit 9	0	0	0
8388_g	0.72	2.505	0.005	XP_018761486	chromosome 6	NC_031680.1	19422	20127	+	30070676	0	FVEG_13318	216	hypothetical protein FVEG_13318	0	0	integral component of membrane [GO:0016021]
8388_g	0.72	2.505	0.005	XP_018761486	chromosome 6	NC_031680.1	19422	20127	+	30070676	0	FVEG_13318	216	hypothetical protein FVEG_13318	0	0	integral component of membrane [GO:0016021]
8398_g	0.76	2.607	0.005	XP_018761472	chromosome 6	NC_031680.1	43596	46495	-	30070670	0	FVEG_13310	839	hypothetical protein FVEG_13310	0	0	extracellular region [GO:0005576]; cellulose binding [GO:0030248]; flavin adenine dinucleotide binding [GO:0050660]; hydrolase activity [GO:0016787]; oxidoreductase activity, acting on CH-OH group of donors [GO:0016614]; polysaccharide catabolic process [GO:0000272]
8398_g	0.76	2.607	0.005	XP_018761472	chromosome 6	NC_031680.1	43596	46495	-	30070670	0	FVEG_13310	839	hypothetical protein FVEG_13310	0	0	extracellular region [GO:0005576]; cellulose binding [GO:0030248]; flavin adenine dinucleotide binding [GO:0050660]; hydrolase activity [GO:0016787]; oxidoreductase activity, acting on CH-OH group of donors [GO:0016614]; polysaccharide catabolic process [GO:0000272]
8399_g	0.599	1.446	0.003	XP_018761471	chromosome 6	NC_031680.1	47795	49444	-	30070669	0	FVEG_13309	549	hypothetical protein FVEG_13309	0	0	flavin adenine dinucleotide binding [GO:0050660]; oxidoreductase activity [GO:0016491]; cell redox homeostasis [GO:0045454]
8402_g	0.732	2.34	0.005	XP_018761468	chromosome 6	NC_031680.1	53116	54806	-	30070667	0	FVEG_13307	546	hypothetical protein FVEG_13307	0	0	flavin adenine dinucleotide binding [GO:0050660]; oxidoreductase activity, acting on CH-OH group of donors [GO:0016614]
8404_g	0.928	6.555	0.013	XP_018761466	chromosome 6	NC_031680.1	60009	61529	+	30070665	0	FVEG_13305	467	hypothetical protein FVEG_13305	0	0	0
8406_g	0.666	1.844	0.004	XP_018761465	chromosome 6	NC_031680.1	62428	64358	+	30070664	0	FVEG_13304	593	murein transglycosylase	0	0	hydrolase activity [GO:0016787]
8417_g	0.368	1.003	0.002	XP_018761455	chromosome 6	NC_031680.1	86381	88170	+	30070655	0	FVEG_13293	521	hypothetical protein FVEG_13293	0	0	integral component of membrane [GO:0016021]; transmembrane transporter activity [GO:0022857]
8423_g	0.175	0.352	0.001	XP_018761449	chromosome 6	NC_031680.1	101852	103381	-	30070650	0	FVEG_13288	452	hypothetical protein FVEG_13288	0	0	integral component of membrane [GO:0016021]
8439_g	0.576	1.339	0.003	XP_018761434	chromosome 6	NC_031680.1	135757	137116	+	30070637	0	FVEG_13274	438	cytochrome P450 oxidoreductase	0	PATHWAY: Amine and polyamine biosynthesis; betaine biosynthesis via choline pathway; betaine aldehyde from choline (monooxygenase route): step 1/1. {ECO:0000256|ARBA:ARBA00004866}.	2 iron, 2 sulfur cluster binding [GO:0051537]; choline monooxygenase activity [GO:0019133]; iron ion binding [GO:0005506]; glycine betaine biosynthetic process from choline [GO:0019285]
8448_g	0.717	2.472	0.005	XP_018761426	chromosome 6	NC_031680.1	159881	160762	+	30070631	0	FVEG_13268	293	hypothetical protein FVEG_13268	0	0	integral component of membrane [GO:0016021]
8455_g	0.735	2.47	0.005	XP_018761417	chromosome 6	NC_031680.1	177722	178908	+	30070627	0	FVEG_13262	379	hypothetical protein FVEG_13262	0	0	0
8456_g	0.533	1.242	0.002	XP_018761415	chromosome 6	NC_031680.1	179327	180595	+	30070626	0	FVEG_13261	422	hypothetical protein FVEG_13261	0	0	0
8460_g	0.926	6.561	0.013	XP_036533970	0	0	0	0	0	0	0	0	0	uncharacterized protein	0	0	0
8462_g	0.363	0.678	0.001	XP_018761410	chromosome 6	NC_031680.1	189446	193592	+	30070622	0	FVEG_13255	1366	hypothetical protein FVEG_13255	0	0	0
8463_g	0.669	1.805	0.004	XP_018761409	chromosome 6	NC_031680.1	194075	196105	+	30070621	0	FVEG_13254	676	hypothetical protein FVEG_13254	0	0	0
8466_g	0.675	2.733	0.005	XP_018761406	0	0	0	0	0	0	0	0	0	hypothetical protein	0	0	0
8469_g	0.546	1.137	0.002	XP_018761404	chromosome 6	NC_031680.1	208767	210238	-	30070617	0	FVEG_13249	472	hypothetical protein FVEG_13249	0	0	FAD binding [GO:0071949]
8470_g	0.871	4.857	0.01	XP_018761403	chromosome 6	NC_031680.1	212682	213921	+	30070616	0	FVEG_13248	366	hypothetical protein FVEG_13248	0	0	0
8483_g	0.464	0.869	0.002	XP_018761389	chromosome 6	NC_031680.1	240097	241610	+	30070605	0	FVEG_13237	437	hypothetical protein FVEG_13237	Citrate cycle (TCA cycle) ; Propanoate metabolism ; Metabolic pathways ; Biosynthesis of secondary metabolites ; Carbon metabolism	PATHWAY: Carbohydrate metabolism; tricarboxylic acid cycle; succinate from succinyl-CoA (ligase route): step 1/1. {ECO:0000256|ARBA:ARBA00005064, ECO:0000256|HAMAP-Rule:MF_03219}.	mitochondrion [GO:0005739]; ATP binding [GO:0005524]; magnesium ion binding [GO:0000287]; succinate-CoA ligase (ADP-forming) activity [GO:0004775]; tricarboxylic acid cycle [GO:0006099]
8486_g	0.775	3.192	0.006	XP_018761386	chromosome 6	NC_031680.1	245751	246125	-	30074347	0	FVEG_17471	124	hypothetical protein FVEG_17471	0	0	0
8490_g	0.616	1.453	0.003	XP_018761381	chromosome 6	NC_031680.1	253061	254506	+	30070600	0	FVEG_13231	451	hypothetical protein FVEG_13231	0	0	0
8501_g	0.396	0.742	0.001	XP_018761370	chromosome 6	NC_031680.1	285156	286844	+	30070590	0	FVEG_13221	562	hypothetical protein FVEG_13221	0	0	ATP binding [GO:0005524]; protein kinase activity [GO:0004672]
8505_g	0.544	1.155	0.002	XP_018761365	chromosome 6	NC_031680.1	293860	298269	+	30074342	0	FVEG_17466	1373	hypothetical protein FVEG_17466	0	0	0
8514_g	0.976	7.351	0.015	XP_018761356	chromosome 6	NC_031680.1	313673	314463	-	30070578	0	FVEG_13207	231	endo-1,4-beta-xylanase 1	0	PATHWAY: Glycan degradation; xylan degradation. {ECO:0000256|ARBA:ARBA00004851, ECO:0000256|PROSITE-ProRule:PRU01097, ECO:0000256|RuleBase:RU362015}.	endo-1,4-beta-xylanase activity [GO:0031176]; xylan catabolic process [GO:0045493]
8539_g	0.601	1.488	0.003	XP_018761329	chromosome 6	NC_031680.1	374379	375572	-	30070557	0	FVEG_13183	381	hypothetical protein FVEG_13183	0	0	carbohydrate metabolic process [GO:0005975]
8545_g	0.473	1.015	0.002	XP_018761322	chromosome 6	NC_031680.1	387534	388201	+	30070551	0	FVEG_13177	190	hypothetical protein FVEG_13177	0	0	0
8546_g	0.921	6.292	0.013	XP_018761321	chromosome 6	NC_031680.1	388459	389362	-	30070550	0	FVEG_13176	284	hypothetical protein FVEG_13176	0	0	0
8551_g	0.484	0.95	0.002	XP_018761316	chromosome 6	NC_031680.1	398965	401583	+	30070545	0	FVEG_13171	835	hypothetical protein FVEG_13171	0	0	nucleus [GO:0005634]; DNA-binding transcription factor activity, RNA polymerase II-specific [GO:0000981]; zinc ion binding [GO:0008270]
8558_g	0.66	1.758	0.004	XP_041685348	0	0	0	0	0	0	0	0	0	uncharacterized protein	0	0	0
8562_g	0.528	1.09	0.002	XP_018761302	chromosome 6	NC_031680.1	428594	429956	-	30070534	0	FVEG_13160	438	hypothetical protein FVEG_13160	0	0	0
8575_g	0.397	0.745	0.001	XP_018761289	chromosome 6	NC_031680.1	466352	467971	-	30070522	0	FVEG_13148	506	hypothetical protein FVEG_13148	0	0	heme binding [GO:0020037]; iron ion binding [GO:0005506]; monooxygenase activity [GO:0004497]; oxidoreductase activity, acting on paired donors, with incorporation or reduction of molecular oxygen [GO:0016705]
8578_g	0.235	0.501	0.001	XP_018761286	chromosome 6	NC_031680.1	474377	475665	-	30070519	0	FVEG_13145	367	hypothetical protein FVEG_13145	0	0	integral component of membrane [GO:0016021]
8591_g	0.714	1.952	0.004	XP_018761269	0	0	0	0	0	0	0	0	0	CMGC/SRPK protein kinase	0	0	0
8598_g	0.768	2.723	0.005	XP_018761262	chromosome 6	NC_031680.1	547304	548110	-	30070498	0	FVEG_13122	233	hypothetical protein FVEG_13122	0	0	0
8609_g	0.705	2.24	0.004	XP_018761248	chromosome 6	NC_031680.1	586563	588571	-	30074328	0	FVEG_17452	620	hypothetical protein FVEG_17452	0	0	DNA binding [GO:0003677]; zinc ion binding [GO:0008270]; transcription, DNA-templated [GO:0006351]
8609_g	0.705	2.24	0.004	XP_018761248	chromosome 6	NC_031680.1	586563	588571	-	30074328	0	FVEG_17452	620	hypothetical protein FVEG_17452	0	0	DNA binding [GO:0003677]; zinc ion binding [GO:0008270]; transcription, DNA-templated [GO:0006351]
861_g	0.736	2.658	0.005	XP_018743856	chromosome 1	NC_031675.1	2633729	2636249	-	30071667	0	FVEG_14791	821	SulP family sulfate permease	0	0	integral component of membrane [GO:0016021]; secondary active sulfate transmembrane transporter activity [GO:0008271]
8640_g	0.251	0.476	0.001	XP_018761201	0	0	0	0	0	0	0	0	0	hypothetical protein	0	0	0
865_g	0.805	3.645	0.007	XP_018743846	chromosome 1	NC_031675.1	2648104	2650155	+	30071666	0	FVEG_14790	627	hypothetical protein FVEG_14790	0	0	integral component of membrane [GO:0016021]
8651_g	0.209	0.442	0.001	XP_018746133	chromosome 6	NC_031680.1	709227	709873	-	30060760	0	FVEG_02560	189	hypothetical protein FVEG_02560	0	0	integral component of membrane [GO:0016021]
8702_g	0.607	1.425	0.003	XP_018746004	chromosome 6	NC_031680.1	893697	894681	-	30060711	0	FVEG_02506	294	hypothetical protein FVEG_02506	0	0	0
8705_g	0.318	0.586	0.001	XP_018745997	chromosome 6	NC_031680.1	911114	914115	-	30060708	0	FVEG_02503	983	hypothetical protein FVEG_02503	0	0	endoplasmic reticulum [GO:0005783]; integral component of membrane [GO:0016021]; lipid binding [GO:0008289]; lipid transport [GO:0006869]
8708_g	0.627	1.605	0.003	XP_018745995	chromosome 6	NC_031680.1	927985	928984	+	30060705	0	FVEG_02500	315	hypothetical protein FVEG_02500	0	0	integral component of membrane [GO:0016021]; alpha-1,6-mannosyltransferase activity [GO:0000009]
8723_g	0.47	0.908	0.002	XP_018745972	chromosome 6	NC_031680.1	966536	968994	+	30060691	0	FVEG_02486	786	hypothetical protein FVEG_02486	Cell cycle - yeast ; Meiosis - yeast ; Ubiquitin mediated proteolysis	PATHWAY: Protein modification; protein ubiquitination. {ECO:0000256|ARBA:ARBA00004906}.	anaphase-promoting complex [GO:0005680]; spindle [GO:0005819]; cell cycle [GO:0007049]; cell division [GO:0051301]; protein ubiquitination [GO:0016567]
8727_g	0.264	0.508	0.001	XP_036536841	0	0	0	0	0	0	0	0	0	uncharacterized protein	0	0	0
8732_g	0.561	1.748	0.003	XP_018745960	chromosome 6	NC_031680.1	991215	992301	+	30060686	0	FVEG_02479	288	hypothetical protein FVEG_02479	0	0	endoplasmic reticulum membrane [GO:0005789]; integral component of membrane [GO:0016021]; cellular response to oxidative stress [GO:0034599]
8738_g	0.111	0.238	0	XP_018745954	chromosome 6	NC_031680.1	1005168	1008028	-	30060682	0	FVEG_02474	935	hypothetical protein FVEG_02474	0	0	integral component of membrane [GO:0016021]
8741_g	0.588	1.643	0.003	XP_018745948	chromosome 6	NC_031680.1	1019876	1021717	-	30060678	0	FVEG_02470	577	hypothetical protein FVEG_02470	0	0	integral component of membrane [GO:0016021]
8768_g	0.782	3.213	0.006	XP_018745905	chromosome 6	NC_031680.1	1081299	1082712	+	30060651	0	FVEG_02443	454	hypothetical protein FVEG_02443	0	0	0
8773_g	0.271	0.517	0.001	XP_018745899	chromosome 6	NC_031680.1	1096721	1098816	+	30060646	0	FVEG_02438	664	hypothetical protein FVEG_02438	0	0	0
8782_g	0.347	0.669	0.001	XP_018745890	chromosome 6	NC_031680.1	1121547	1124318	+	30060640	0	FVEG_02431	923	hypothetical protein FVEG_02431	0	0	anchored component of membrane [GO:0031225]; cell wall [GO:0005618]
8785_g	0.533	1.117	0.002	XP_018745887	chromosome 6	NC_031680.1	1134288	1135940	-	30060637	0	FVEG_02428	516	hypothetical protein FVEG_02428	0	0	aspartic-type endopeptidase activity [GO:0004190]
8790_g	0.483	1.316	0.003	XP_018745879	chromosome 6	NC_031680.1	1152130	1153669	+	30060631	0	FVEG_02422	478	hypothetical protein FVEG_02422	0	0	integral component of membrane [GO:0016021]; transmembrane transporter activity [GO:0022857]
8806_g	0.681	1.842	0.004	XP_041680299	0	0	0	0	0	0	0	0	0	uncharacterized protein	0	0	0
8807_g	0.856	4.726	0.009	XP_041680299	0	0	0	0	0	0	0	0	0	uncharacterized protein	0	0	0
8809_g	0.65	1.638	0.003	XP_018745861	chromosome 6	NC_031680.1	1192705	1194192	-	30060615	0	FVEG_02406	495	hypothetical protein FVEG_02406	0	0	triglyceride lipase activity [GO:0004806]; lipid catabolic process [GO:0016042]
8811_g	0.724	2.241	0.004	XP_018745858	chromosome 6	NC_031680.1	1198418	1199366	-	30060613	0	FVEG_02404	263	hypothetical protein FVEG_02404	0	0	hydrolase activity [GO:0016787]
8812_g	0.676	1.829	0.004	XP_018745857	chromosome 6	NC_031680.1	1200378	1201877	-	30060612	0	FVEG_02403	499	hypothetical protein FVEG_02403	0	0	FAD binding [GO:0071949]; oxidoreductase activity [GO:0016491]
8836_g	0.195	0.389	0.001	XP_018745815	chromosome 6	NC_031680.1	1274963	1276428	-	30060590	0	FVEG_02380	450	hypothetical protein FVEG_02380	0	0	integral component of membrane [GO:0016021]; transmembrane transporter activity [GO:0022857]
8845_g	0.502	0.868	0.002	XP_018745805	chromosome 6	NC_031680.1	1304784	1306394	+	30060585	0	FVEG_02372	502	hypothetical protein FVEG_02372	0	0	heme binding [GO:0020037]; iron ion binding [GO:0005506]; monooxygenase activity [GO:0004497]; oxidoreductase activity, acting on paired donors, with incorporation or reduction of molecular oxygen [GO:0016705]
8851_g	0.558	1.184	0.002	XP_018745789	chromosome 6	NC_031680.1	1336082	1337312	+	30060578	0	FVEG_02365	356	hypothetical protein FVEG_02365	0	0	integral component of membrane [GO:0016021]
8856_g	0.439	1.391	0.003	XP_018745782	chromosome 6	NC_031680.1	1346510	1348026	+	30060575	0	FVEG_02361	486	hypothetical protein FVEG_02361	0	0	integral component of membrane [GO:0016021]
8863_g	0.87	5.347	0.011	XP_018745772	chromosome 6	NC_031680.1	1362474	1362984	-	30060569	0	FVEG_02353	154	hypothetical protein FVEG_02353	0	0	integral component of membrane [GO:0016021]
[truncated: 145 more rows]
