# Supplementary material for: Assembly, Annotation, and Comparative Whole Genome Sequence of Fusarium verticillioides Isolated from Stored Maize Grains
Source: Pathogens. 2022 Jul 20;11(7):810. doi: 10.3390/pathogens11070810 (PMC9320718; doi:10.3390/pathogens11070810)
Supplement: Supplementary file 1 [file pathogens-11-00810-s001.zip › Fusarium WGS_final supplementory data/Table_S3.xlsx]

## Sheet: Sheet1
Predicted_Gene_ID	Hit Protein ID	Chromosome	Accession	Start	Stop	Strand	GeneID	Gene Symbol	Locus tag	Length	Protein Name	KEGG_Pathway	UniPathway	Gene Ontology		Predicted_Gene_ID
2_g	XP_018757023	chromosome 1	NC_031675.1	824	2961	-	30067583	0	FVEG_09964	595	hypothetical protein FVEG_09964	0	0	integral component of membrane [GO:0016021]; transmembrane transporter activity [GO:0022857]		1_g
5_g	XP_018757021	chromosome 1	NC_031675.1	5783	14614	+	30073574	0	FVEG_16698	2735	hypothetical protein FVEG_16698	0	0	methyltransferase activity [GO:0008168]; oxidoreductase activity [GO:0016491]; phosphopantetheine binding [GO:0031177]; transferase activity, transferring acyl groups [GO:0016746]; zinc ion binding [GO:0008270]; methylation [GO:0032259]		10_g
6_g	XP_018757021	chromosome 1	NC_031675.1	5783	14614	+	30073574	0	FVEG_16698	2735	hypothetical protein FVEG_16698	0	0	methyltransferase activity [GO:0008168]; oxidoreductase activity [GO:0016491]; phosphopantetheine binding [GO:0031177]; transferase activity, transferring acyl groups [GO:0016746]; zinc ion binding [GO:0008270]; methylation [GO:0032259]		100_g
7_g	XP_018751738	chromosome 2	NC_031676.1	1460298	1462244	-	30064215	0	FVEG_06303	614	hypothetical protein FVEG_06303	0	0	integral component of membrane [GO:0016021]; transmembrane transporter activity [GO:0022857]		1000_g
13_g	XP_018757014	chromosome 1	NC_031675.1	29286	30779	-	30073573	0	FVEG_16697	489	hypothetical protein FVEG_16697	0	0	nucleus [GO:0005634]; DNA binding [GO:0003677]; DNA-binding transcription factor activity, RNA polymerase II-specific [GO:0000981]; zinc ion binding [GO:0008270]; transcription, DNA-templated [GO:0006351]		10000_g
15_g	XP_018757012	chromosome 1	NC_031675.1	34466	35307	+	30067574	0	FVEG_09951	242	NAD(P)H:quinone oxidoreductase, type IV	Ubiquinone and other terpenoid-quinone biosynthesis ; Metabolic pathways ; Biosynthesis of secondary metabolites ; Biosynthesis of cofactors	0	FMN binding [GO:0010181]; NAD(P)H dehydrogenase (quinone) activity [GO:0003955]		10001_g
19_g	XP_018757008	chromosome 1	NC_031675.1	40913	42631	-	30067570	0	FVEG_09947	532	hypothetical protein FVEG_09947	0	0	carboxylic ester hydrolase activity [GO:0052689]; metal ion binding [GO:0046872]		10002_g
25_g	XP_018757002	chromosome 1	NC_031675.1	63681	68248	-	30067566	0	FVEG_09941	1460	hypothetical protein FVEG_09941	0	0	integral component of membrane [GO:0016021]; ATP binding [GO:0005524]; ATPase-coupled transmembrane transporter activity [GO:0042626]		10003_g
32_g	XP_018756995	chromosome 1	NC_031675.1	81665	82608	-	30067559	0	FVEG_09934	297	hypothetical protein FVEG_09934	Other glycan degradation ; Various types of N-glycan biosynthesis ; Amino sugar and nucleotide sugar metabolism ; Glycosaminoglycan degradation ; Glycosphingolipid biosynthesis - globo and isoglobo series ; Glycosphingolipid biosynthesis - ganglio series ; Metabolic pathways	0	beta-N-acetylhexosaminidase activity [GO:0004563]; N-acetyl-beta-D-galactosaminidase activity [GO:0102148]; carbohydrate metabolic process [GO:0005975]		10004_g
40_g	XP_018756987	chromosome 1	NC_031675.1	98897	100452	-	30073568	0	FVEG_16692	486	hypothetical protein FVEG_16692	0	0	integral component of membrane [GO:0016021]; GTP binding [GO:0005525]		10005_g
41_g	XP_018756986	chromosome 1	NC_031675.1	101161	102623	+	30067552	0	FVEG_09923	469	hypothetical protein FVEG_09923	0	0	GTP binding [GO:0005525]		10006_g
57_g	XP_018756967	chromosome 1	NC_031675.1	143365	144260	-	30067538	0	FVEG_09909	260	hypothetical protein FVEG_09909	Fatty acid biosynthesis ; Biotin metabolism ; Metabolic pathways ; Biosynthesis of secondary metabolites ; Fatty acid metabolism ; Biosynthesis of cofactors	0	oxidoreductase activity [GO:0016491]		10007_g
60_g	XP_018756964	chromosome 1	NC_031675.1	149600	150404	+	30067535	0	FVEG_09906	232	acetyltransferase	0	PATHWAY: Nucleotide-sugar biosynthesis; GDP-alpha-D-mannose biosynthesis; GDP-alpha-D-mannose from alpha-D-mannose 1-phosphate (GTP route): step 1/1. {ECO:0000256|ARBA:ARBA00004823}.	acetyltransferase activity [GO:0016407]; GTP binding [GO:0005525]; mannose-1-phosphate guanylyltransferase activity [GO:0004475]; GDP-mannose biosynthetic process [GO:0009298]		10008_g
66_g	XP_018756956	chromosome 1	NC_031675.1	160548	162789	-	30067530	0	FVEG_09899	663	acetyl-coenzyme A synthetase	Glycolysis / Gluconeogenesis ; Pyruvate metabolism ; Glyoxylate and dicarboxylate metabolism ; Propanoate metabolism ; Methane metabolism ; Metabolic pathways ; Biosynthesis of secondary metabolites ; Carbon metabolism	0	acetate-CoA ligase activity [GO:0003987]; AMP binding [GO:0016208]; ATP binding [GO:0005524]; acetyl-CoA biosynthetic process from acetate [GO:0019427]		10009_g
67_g	XP_018756954	chromosome 1	NC_031675.1	164092	165635	-	30067529	0	FVEG_09898	379	hypothetical protein FVEG_09898	0	0	0		1001_g
68_g	XP_018756953	chromosome 1	NC_031675.1	166065	168288	-	30067528	0	FVEG_09897	722	hypothetical protein FVEG_09897	0	0	linoleate 11-lipoxygenase activity [GO:0050584]; metal ion binding [GO:0046872]		10010_g
71_g	XP_018756950	chromosome 1	NC_031675.1	181099	182878	+	30067525	0	FVEG_09894	544	hypothetical protein FVEG_09894	0	0	heme binding [GO:0020037]; iron ion binding [GO:0005506]; monooxygenase activity [GO:0004497]; oxidoreductase activity, acting on paired donors, with incorporation or reduction of molecular oxygen [GO:0016705]		10011_g
74_g	XP_018756947	chromosome 1	NC_031675.1	186620	189378	+	30067522	0	FVEG_09891	854	hypothetical protein FVEG_09891	0	0	nucleus [GO:0005634]; DNA binding [GO:0003677]; DNA-binding transcription factor activity, RNA polymerase II-specific [GO:0000981]; zinc ion binding [GO:0008270]; transcription, DNA-templated [GO:0006351]		10012_g
79_g	XP_018756942	chromosome 1	NC_031675.1	201439	204022	-	30067518	0	FVEG_09884	821	hypothetical protein FVEG_09884	0	0	nucleus [GO:0005634]; DNA-binding transcription factor activity, RNA polymerase II-specific [GO:0000981]; zinc ion binding [GO:0008270]		10013_g
80_g	XP_018756941	chromosome 1	NC_031675.1	204505	206205	-	30067517	0	FVEG_09883	488	hypothetical protein FVEG_09883	0	0	integral component of membrane [GO:0016021]; transmembrane transporter activity [GO:0022857]		10014_g
81_g	XP_018756940	chromosome 1	NC_031675.1	206701	207859	+	30067516	0	FVEG_09882	348	methylisocitrate lyase	0	0	lyase activity [GO:0016829]		10015_g
88_g	XP_018756933	chromosome 1	NC_031675.1	219241	221597	+	30073561	0	FVEG_16685	768	hypothetical protein FVEG_16685	0	0	nucleus [GO:0005634]; DNA binding [GO:0003677]; DNA-binding transcription factor activity, RNA polymerase II-specific [GO:0000981]; zinc ion binding [GO:0008270]; transcription, DNA-templated [GO:0006351]		10016_g
89_g	XP_018756932	chromosome 1	NC_031675.1	222081	222968	+	30067510	0	FVEG_09876	295	shikimate-5-dehydrogenase	0	0	cytoplasm [GO:0005737]; shikimate 3-dehydrogenase (NADP+) activity [GO:0004764]		10017_g
94_g	XP_018756927	chromosome 1	NC_031675.1	232714	234254	+	30067505	0	FVEG_09871	488	hypothetical protein FVEG_09871	0	0	integral component of membrane [GO:0016021]; transmembrane transporter activity [GO:0022857]		10018_g
95_g	XP_018756926	chromosome 1	NC_031675.1	234731	237226	-	30067504	0	FVEG_09870	783	hypothetical protein FVEG_09870	0	0	DNA binding [GO:0003677]; zinc ion binding [GO:0008270]; transcription, DNA-templated [GO:0006351]		10019_g
97_g	XP_018756923	0	0	0	0	0	0	0	0	0	hypothetical protein	0	0	0		1002_g
100_g	XP_018756920	chromosome 1	NC_031675.1	247391	255184	+	30067498	0	FVEG_09864	2559	hypothetical protein FVEG_09864	0	0	catalytic activity [GO:0003824]		10020_g
118_g	XP_018756900	chromosome 1	NC_031675.1	302104	303333	-	30067483	0	FVEG_09849	409	hypothetical protein FVEG_09849	0	0	FAD binding [GO:0071949]		10021_g
121_g	XP_018749882	chromosome 4	NC_031678.1	2205118	2207577	+	30063076	0	FVEG_05057	730	hypothetical protein FVEG_05057	0	0	nucleus [GO:0005634]; DNA binding [GO:0003677]; DNA-binding transcription factor activity, RNA polymerase II-specific [GO:0000981]; zinc ion binding [GO:0008270]; transcription, DNA-templated [GO:0006351]		10022_g
123_g	XP_018756895	chromosome 1	NC_031675.1	310340	310746	-	30067478	0	FVEG_09844	117	hypothetical protein FVEG_09844	0	0	0		10023_g
124_g	XP_018756894	chromosome 1	NC_031675.1	312063	312669	+	30067477	0	FVEG_09843	151	hypothetical protein FVEG_09843	0	0	0		10024_g
125_g	XP_018756893	chromosome 1	NC_031675.1	315350	317210	-	30067476	0	FVEG_09842	520	hypothetical protein FVEG_09842	0	0	integral component of membrane [GO:0016021]; transmembrane transporter activity [GO:0022857]		10025_g
135_g	XP_018756883	chromosome 1	NC_031675.1	334912	336532	-	30067469	0	FVEG_09835	467	hypothetical protein FVEG_09835	0	0	integral component of membrane [GO:0016021]; transmembrane transporter activity [GO:0022857]		10026_g
137_g	XP_018756882	chromosome 1	NC_031675.1	339150	341668	-	30067468	0	FVEG_09834	806	hypothetical protein FVEG_09834	0	0	nucleus [GO:0005634]; DNA binding [GO:0003677]; DNA-binding transcription factor activity, RNA polymerase II-specific [GO:0000981]; zinc ion binding [GO:0008270]; transcription, DNA-templated [GO:0006351]		10027_g
139_g	XP_018756880	chromosome 1	NC_031675.1	343509	345911	-	30067466	0	FVEG_09832	694	hypothetical protein FVEG_09832	0	0	nucleus [GO:0005634]; DNA binding [GO:0003677]; DNA-binding transcription factor activity, RNA polymerase II-specific [GO:0000981]; zinc ion binding [GO:0008270]; transcription, DNA-templated [GO:0006351]		10028_g
140_g	XP_018756879	chromosome 1	NC_031675.1	346586	348578	-	30067465	0	FVEG_09831	557	hypothetical protein FVEG_09831	0	0	integral component of membrane [GO:0016021]; transmembrane transporter activity [GO:0022857]		10029_g
142_g	XP_018756877	chromosome 1	NC_031675.1	354567	356293	+	30067463	0	FVEG_09829	543	hypothetical protein FVEG_09829	0	0	integral component of membrane [GO:0016021]; transmembrane transporter activity [GO:0022857]		1003_g
147_g	XP_018756872	chromosome 1	NC_031675.1	367381	368391	+	30067459	0	FVEG_09825	336	proline racemase	0	0	0		10030_g
150_g	XP_018756869	chromosome 1	NC_031675.1	371728	373008	-	30067456	0	FVEG_09822	393	hypothetical protein FVEG_09822	0	0	0		10031_g
159_g	XP_018756861	chromosome 1	NC_031675.1	389696	391755	-	30067450	0	FVEG_09816	641	hypothetical protein FVEG_09816	0	0	nucleus [GO:0005634]; DNA binding [GO:0003677]; DNA-binding transcription factor activity, RNA polymerase II-specific [GO:0000981]; zinc ion binding [GO:0008270]; transcription, DNA-templated [GO:0006351]		10032_g
165_g	XP_018756855	chromosome 1	NC_031675.1	401653	403505	-	30067445	0	FVEG_09811	586	triacylglycerol lipase	Glycerophospholipid metabolism	0	0		10033_g
180_g	XP_037202761	0	0	0	0	0	0	0	0	0	pH-response regulator palA rim-20	0	0	0		10034_g
183_g	XP_018756831	chromosome 1	NC_031675.1	461922	462719	+	30067431	0	FVEG_09796	265	hypothetical protein FVEG_09796	0	0	0		10035_g
192_g	XP_018756820	chromosome 1	NC_031675.1	490010	491692	+	30067424	0	FVEG_09787	560	hypothetical protein FVEG_09787	N-Glycan biosynthesis ; Various types of N-glycan biosynthesis ; Metabolic pathways ; Protein processing in endoplasmic reticulum	PATHWAY: Protein modification; protein glycosylation. {ECO:0000256|ARBA:ARBA00004922}.	membrane [GO:0016020]; calcium ion binding [GO:0005509]; mannosyl-oligosaccharide 1,2-alpha-mannosidase activity [GO:0004571]; carbohydrate metabolic process [GO:0005975]; protein glycosylation [GO:0006486]		10036_g
194_g	XP_018756818	chromosome 1	NC_031675.1	494980	496128	+	30067422	0	FVEG_09785	361	alcohol dehydrogenase (NADP+)	Glycolysis / Gluconeogenesis ; Pentose and glucuronate interconversions ; Ascorbate and aldarate metabolism ; Glycerolipid metabolism ; Pyruvate metabolism ; Metabolic pathways ; Biosynthesis of secondary metabolites ; Biosynthesis of cofactors	0	oxidoreductase activity [GO:0016491]; zinc ion binding [GO:0008270]		10037_g
195_g	XP_037203739	0	0	0	0	0	0	0	0	0	MGMT family	0	0	0		10038_g
196_g	XP_018756815	chromosome 1	NC_031675.1	497514	502827	-	30067420	0	FVEG_09783	1719	hypothetical protein FVEG_09783	0	0	ATP binding [GO:0005524]; ATP-dependent microtubule motor activity [GO:1990939]; microtubule binding [GO:0008017]; microtubule-based movement [GO:0007018]		10039_g
209_g	XP_018756795	chromosome 1	NC_031675.1	537253	539121	-	30067410	0	FVEG_09772	622	beta-glucosidase	0	0	hydrolase activity, hydrolyzing O-glycosyl compounds [GO:0004553]; carbohydrate metabolic process [GO:0005975]		1004_g
215_g	XP_018756790	chromosome 1	NC_031675.1	547045	548133	-	30067406	0	FVEG_09768	320	hypothetical protein FVEG_09768	0	0	0		10040_g
216_g	XP_018756789	chromosome 1	NC_031675.1	548907	551474	-	30067405	0	FVEG_09767	823	hypothetical protein FVEG_09767	0	0	membrane [GO:0016020]; calmodulin binding [GO:0005516]		10041_g
220_g	XP_018756785	chromosome 1	NC_031675.1	558680	559398	+	30067401	0	FVEG_09763	207	hypothetical protein FVEG_09763	0	0	nucleus [GO:0005634]; DNA-binding transcription factor activity, RNA polymerase II-specific [GO:0000981]; zinc ion binding [GO:0008270]		10042_g
228_g	XP_018756769	chromosome 1	NC_031675.1	579126	581090	-	30067395	0	FVEG_09756	542	hypothetical protein FVEG_09756	0	0	integral component of membrane [GO:0016021]; transmembrane transporter activity [GO:0022857]		10043_g
239_g	XP_018756758	chromosome 1	NC_031675.1	602037	606510	-	30067384	0	FVEG_09745	1464	hypothetical protein FVEG_09745	Phosphatidylinositol signaling system ; Autophagy - yeast	0	kinase activity [GO:0016301]; inositol phosphate biosynthetic process [GO:0032958]		10044_g
243_g	XP_018756753	chromosome 1	NC_031675.1	627429	628695	-	30067380	0	FVEG_09741	393	chorismate synthase	Phenylalanine, tyrosine and tryptophan biosynthesis ; Metabolic pathways ; Biosynthesis of secondary metabolites ; Biosynthesis of amino acids	PATHWAY: Metabolic intermediate biosynthesis; chorismate biosynthesis; chorismate from D-erythrose 4-phosphate and phosphoenolpyruvate: step 7/7. {ECO:0000256|ARBA:ARBA00005044, ECO:0000256|RuleBase:RU000605}.	chorismate synthase activity [GO:0004107]; aromatic amino acid family biosynthetic process [GO:0009073]; cellular amino acid biosynthetic process [GO:0008652]; chorismate biosynthetic process [GO:0009423]		10045_g
246_g	XP_018756741	chromosome 1	NC_031675.1	641400	645312	+	30067378	0	FVEG_09739	1248	CAMKK protein kinase	Autophagy - yeast	0	ATP binding [GO:0005524]; protein kinase activity [GO:0004672]		10046_g
247_g	XP_018756741	chromosome 1	NC_031675.1	641400	645312	+	30067378	0	FVEG_09739	1248	CAMKK protein kinase	Autophagy - yeast	0	ATP binding [GO:0005524]; protein kinase activity [GO:0004672]		10047_g
248_g	XP_018756740	chromosome 1	NC_031675.1	646327	647826	-	30067377	0	FVEG_09738	465	alpha-1,3/alpha-1,6-mannosyltransferase	N-Glycan biosynthesis ; Various types of N-glycan biosynthesis ; Metabolic pathways	PATHWAY: Protein modification; protein glycosylation. {ECO:0000256|ARBA:ARBA00004922, ECO:0000256|RuleBase:RU367136}.	endoplasmic reticulum membrane [GO:0005789]; integral component of membrane [GO:0016021]; GDP-Man:Man1GlcNAc2-PP-Dol alpha-1,3-mannosyltransferase activity [GO:0004378]; GDP-Man:Man2GlcNAc2-PP-dolichol alpha-1,6-mannosyltransferase activity [GO:0102704]; protein glycosylation [GO:0006486]		10048_g
250_g	XP_018756738	chromosome 1	NC_031675.1	650101	653198	-	30067375	0	FVEG_09736	978	hypothetical protein FVEG_09736	0	0	nucleus [GO:0005634]; DNA binding [GO:0003677]; DNA-binding transcription factor activity, RNA polymerase II-specific [GO:0000981]; zinc ion binding [GO:0008270]; transcription, DNA-templated [GO:0006351]		10049_g
251_g	XP_018756735	chromosome 1	NC_031675.1	655294	657561	-	30067374	0	FVEG_09735	652	hypothetical protein FVEG_09735	0	0	nucleus [GO:0005634]; DNA-binding transcription factor activity, RNA polymerase II-specific [GO:0000981]; zinc ion binding [GO:0008270]		1005_g
260_g	XP_018756722	chromosome 1	NC_031675.1	697404	698262	+	30067363	0	FVEG_09724	143	histone H2A.Z	0	0	nucleosome [GO:0000786]; nucleus [GO:0005634]; DNA binding [GO:0003677]; protein heterodimerization activity [GO:0046982]		10050_g
262_g	XP_018756720	chromosome 1	NC_031675.1	705087	705897	+	30067361	0	FVEG_09722	215	ER lumen protein retaining receptor	0	0	integral component of endoplasmic reticulum membrane [GO:0030176]; HDEL sequence binding [GO:0045015]; endoplasmic reticulum to Golgi vesicle-mediated transport [GO:0006888]; protein retention in ER lumen [GO:0006621]; protein transport [GO:0015031]		10051_g
265_g	XP_018756716	chromosome 1	NC_031675.1	708624	709720	+	30067358	0	FVEG_09719	333	hypothetical protein FVEG_09719	Starch and sucrose metabolism ; Metabolic pathways	0	hydrolase activity, hydrolyzing O-glycosyl compounds [GO:0004553]; organic substance metabolic process [GO:0071704]		10052_g
269_g	XP_018756711	chromosome 1	NC_031675.1	719258	720942	+	30067354	0	FVEG_09715	509	hypothetical protein FVEG_09715	0	0	integral component of membrane [GO:0016021]; transmembrane transporter activity [GO:0022857]		10053_g
273_g	XP_018756705	chromosome 1	NC_031675.1	733447	736114	-	30067351	0	FVEG_09712	854	DNA mismatch repair protein MLH3	Mismatch repair	0	mismatch repair complex [GO:0032300]; ATP binding [GO:0005524]; ATPase activity [GO:0016887]; mismatch repair [GO:0006298]		10054_g
277_g	XP_018756697	chromosome 1	NC_031675.1	753628	755060	-	30067346	0	FVEG_09707	374	hypothetical protein FVEG_09707	0	0	0		10055_g
284_g	XP_018756690	chromosome 1	NC_031675.1	769302	770429	+	30067341	0	FVEG_09702	375	hypothetical protein FVEG_09702	0	0	extracellular region [GO:0005576]; lyase activity [GO:0016829]; polysaccharide catabolic process [GO:0000272]		10056_g
285_g	XP_018756689	chromosome 1	NC_031675.1	770897	774355	-	30067340	0	FVEG_09701	1114	Ca2+:H+ antiporter	0	0	integral component of membrane [GO:0016021]; transmembrane transport [GO:0055085]		10057_g
286_g	XP_018756688	chromosome 1	NC_031675.1	776140	777363	+	30067339	0	FVEG_09700	389	26S protease regulatory subunit 8	Proteasome	0	cytoplasm [GO:0005737]; proteasome complex [GO:0000502]; ATP binding [GO:0005524]; peptidase activity [GO:0008233]; proteasome-activating ATPase activity [GO:0036402]; protein catabolic process [GO:0030163]		10058_g
288_g	XP_018756686	chromosome 1	NC_031675.1	785930	788939	+	30067337	0	FVEG_09698	985	hypothetical protein FVEG_09698	MAPK signaling pathway - yeast	0	protein tyrosine phosphatase activity [GO:0004725]		10059_g
290_g	XP_023423781	0	0	0	0	0	0	0	0	0	related to (AAP1)-alanine/arginine aminopeptidase	0	0	0		1006_g
291_g	XP_018756682	chromosome 1	NC_031675.1	799583	801337	-	30067333	0	FVEG_09694	584	triacylglycerol lipase	0	0	hydrolase activity [GO:0016787]		10060_g
302_g	XP_018756671	chromosome 1	NC_031675.1	831828	833657	-	30067325	0	FVEG_09685	574	PiT family inorganic phosphate transporter	0	0	integral component of membrane [GO:0016021]; inorganic phosphate transmembrane transporter activity [GO:0005315]; symporter activity [GO:0015293]; phosphate ion transport [GO:0006817]		10061_g
303_g	XP_018756670	chromosome 1	NC_031675.1	836156	837701	-	30067324	0	FVEG_09684	465	MFS transporter, FHS family, L-fucose permease	0	0	integral component of membrane [GO:0016021]; transmembrane transporter activity [GO:0022857]		10062_g
306_g	XP_018756666	chromosome 1	NC_031675.1	844745	846039	-	30067320	0	FVEG_09680	321	hypothetical protein FVEG_09680	0	0	integral component of membrane [GO:0016021]; inorganic phosphate transmembrane transporter activity [GO:0005315]; mitochondrial phosphate ion transmembrane transport [GO:1990547]		10063_g
307_g	XP_018756666	chromosome 1	NC_031675.1	844745	846039	-	30067320	0	FVEG_09680	321	hypothetical protein FVEG_09680	0	0	integral component of membrane [GO:0016021]; inorganic phosphate transmembrane transporter activity [GO:0005315]; mitochondrial phosphate ion transmembrane transport [GO:1990547]		10064_g
310_g	XP_018756661	chromosome 1	NC_031675.1	860797	862683	+	30067318	0	FVEG_09678	628	hypothetical protein FVEG_09678	0	0	0		10065_g
321_g	XP_018756650	chromosome 1	NC_031675.1	899505	901329	+	30067309	0	FVEG_09669	578	hypothetical protein FVEG_09669	0	0	integral component of membrane [GO:0016021]; transmembrane transporter activity [GO:0022857]		10066_g
324_g	XP_037204711	0	0	0	0	0	0	0	0	0	autophagy Atg27	0	0	0		10067_g
326_g	XP_018756640	chromosome 1	NC_031675.1	914176	915505	-	30067304	0	FVEG_09663	410	hypothetical protein FVEG_09663	0	0	integral component of membrane [GO:0016021]		10068_g
328_g	XP_018756637	chromosome 1	NC_031675.1	926906	928057	+	30067302	0	FVEG_09661	365	hypothetical protein FVEG_09661	0	0	0		10069_g
334_g	XP_018756625	chromosome 1	NC_031675.1	951664	953059	+	30067297	0	FVEG_09656	446	acetylornithine aminotransferase, mitochondrial	Arginine biosynthesis ; Metabolic pathways ; Biosynthesis of secondary metabolites ; 2-Oxocarboxylic acid metabolism ; Biosynthesis of amino acids	PATHWAY: Amino-acid biosynthesis; L-arginine biosynthesis. {ECO:0000256|ARBA:ARBA00004730}.; PATHWAY: Amino-acid biosynthesis; L-arginine biosynthesis; N(2)-acetyl-L-ornithine from L-glutamate: step 4/4. {ECO:0000256|ARBA:ARBA00005024}.	mitochondrial matrix [GO:0005759]; N2-acetyl-L-ornithine:2-oxoglutarate 5-aminotransferase activity [GO:0003992]; pyridoxal phosphate binding [GO:0030170]; arginine biosynthetic process [GO:0006526]		1007_g
337_g	XP_018756620	chromosome 1	NC_031675.1	958749	961018	-	30067295	0	FVEG_09654	739	hypothetical protein FVEG_09654	0	0	hydrolase activity [GO:0016787]		10070_g
338_g	XP_018756619	chromosome 1	NC_031675.1	963619	964778	-	30067294	0	FVEG_09653	353	hypothetical protein FVEG_09653	0	0	extracellular region [GO:0005576]; cutinase activity [GO:0050525]		10071_g
339_g	XP_018756618	chromosome 1	NC_031675.1	965849	968713	-	30067293	0	FVEG_09652	907	hypothetical protein FVEG_09652	0	0	calcium-dependent cysteine-type endopeptidase activity [GO:0004198]; DNA binding [GO:0003677]		10072_g
343_g	XP_018756610	chromosome 1	NC_031675.1	986498	989140	+	30067289	0	FVEG_09648	880	hypothetical protein FVEG_09648	0	0	nucleus [GO:0005634]; DNA binding [GO:0003677]; DNA-binding transcription factor activity, RNA polymerase II-specific [GO:0000981]; zinc ion binding [GO:0008270]; transcription, DNA-templated [GO:0006351]		10073_g
345_g	XP_037204732	0	0	0	0	0	0	0	0	0	transcription factor	0	0	0		10074_g
346_g	XP_036543153	0	0	0	0	0	0	0	0	0	xanthine dehydrogenase	0	0	0		10075_g
348_g	XP_018756602	chromosome 1	NC_031675.1	1005574	1006538	-	30067284	0	FVEG_09640	302	serine/threonine protein kinase	0	0	ATP binding [GO:0005524]; protein serine/threonine kinase activity [GO:0004674]		10076_g
349_g	XP_018756599	chromosome 1	NC_031675.1	1007574	1012281	-	30067283	0	FVEG_09639	1499	hypothetical protein FVEG_09639	0	0	histone demethylase activity (H3-K9 specific) [GO:0032454]; metal ion binding [GO:0046872]		10077_g
352_g	XP_018756593	chromosome 1	NC_031675.1	1020652	1022416	-	30067280	0	FVEG_09636	570	hypothetical protein FVEG_09636	0	0	DNA-binding transcription factor activity [GO:0003700]		10078_g
355_g	XP_018756589	chromosome 1	NC_031675.1	1033381	1034102	+	30067276	0	FVEG_09632	202	hypothetical protein FVEG_09632	Endocytosis	0	cytosol [GO:0005829]; retromer complex [GO:0030904]; protein transport [GO:0015031]; retrograde transport, endosome to Golgi [GO:0042147]		10079_g
361_g	XP_018756578	chromosome 1	NC_031675.1	1052965	1055036	-	30067270	0	FVEG_09626	674	hypothetical protein FVEG_09626	0	0	ATP binding [GO:0005524]; helicase activity [GO:0004386]; hydrolase activity [GO:0016787]		1008_g
363_g	XP_018756576	chromosome 1	NC_031675.1	1059518	1063386	+	30067268	0	FVEG_09624	1002	ankyrin repeat protein nuc-2	Cell cycle - yeast	0	phosphoric diester hydrolase activity [GO:0008081]; lipid metabolic process [GO:0006629]		10080_g
371_g	XP_018756567	chromosome 1	NC_031675.1	1078057	1080484	+	30067260	0	FVEG_09616	740	dolichyl-phosphate-mannose-protein mannosyltransferase	Other types of O-glycan biosynthesis ; Mannose type O-glycan biosynthesis ; Metabolic pathways	PATHWAY: Protein modification; protein glycosylation. {ECO:0000256|ARBA:ARBA00004922, ECO:0000256|RuleBase:RU367007}.	endoplasmic reticulum membrane [GO:0005789]; integral component of membrane [GO:0016021]; dolichyl-phosphate-mannose-protein mannosyltransferase activity [GO:0004169]		10081_g
372_g	XP_018756566	chromosome 1	NC_031675.1	1080953	1081717	-	30067259	0	FVEG_09615	254	hypothetical protein FVEG_09615	0	0	GTP binding [GO:0005525]; GTPase activity [GO:0003924]		10082_g
376_g	XP_018756561	chromosome 1	NC_031675.1	1090318	1091522	-	30067255	0	FVEG_09611	383	hypothetical protein FVEG_09611	0	0	FMN binding [GO:0010181]; oxidoreductase activity [GO:0016491]		10083_g
377_g	XP_018756560	chromosome 1	NC_031675.1	1095562	1099627	+	30073497	0	FVEG_16621	1271	hypothetical protein FVEG_16621	0	0	transferase activity, transferring hexosyl groups [GO:0016758]; carbohydrate metabolic process [GO:0005975]; lipid glycosylation [GO:0030259]		10084_g
379_g	XP_018756558	chromosome 1	NC_031675.1	1102292	1102871	-	30067253	0	FVEG_09607	113	protein transporter SEC61 subunit beta	Protein export ; Protein processing in endoplasmic reticulum ; Phagosome	0	integral component of membrane [GO:0016021]; Sec61 translocon complex [GO:0005784]; intracellular protein transport [GO:0006886]		10085_g
380_g	XP_018756557	chromosome 1	NC_031675.1	1104223	1105815	-	30067252	0	FVEG_09606	496	hypothetical protein FVEG_09606	0	0	phosphatase activity [GO:0016791]		10086_g
384_g	XP_018756551	chromosome 1	NC_031675.1	1120269	1121584	+	30067248	0	FVEG_09602	324	NAD(P)H-dependent D-xylose reductase xyl1	Pentose and glucuronate interconversions ; Metabolic pathways	0	D-threo-aldose 1-dehydrogenase activity [GO:0047834]		10087_g
385_g	XP_018756549	chromosome 1	NC_031675.1	1122020	1123264	-	30067247	0	FVEG_09601	378	adenylate cyclase	0	0	0		10088_g
389_g	XP_018756541	chromosome 1	NC_031675.1	1132347	1134467	-	30067243	0	FVEG_09595	706	hypothetical protein FVEG_09595	0	0	nucleus [GO:0005634]; DNA binding [GO:0003677]; DNA-binding transcription factor activity, RNA polymerase II-specific [GO:0000981]; zinc ion binding [GO:0008270]; transcription, DNA-templated [GO:0006351]		10089_g
393_g	XP_018756537	chromosome 1	NC_031675.1	1138616	1140202	-	30067239	0	FVEG_09591	470	hypothetical protein FVEG_09591	0	0	0		1009_g
395_g	XP_018756535	chromosome 1	NC_031675.1	1149813	1151584	+	30067237	0	FVEG_09589	548	hypothetical protein FVEG_09589	0	0	integral component of membrane [GO:0016021]; transmembrane transporter activity [GO:0022857]		10090_g
397_g	XP_018756531	chromosome 1	NC_031675.1	1153894	1155309	-	30067235	0	FVEG_09587	471	phospho-2-dehydro-3-deoxyheptonate aldolase	Phenylalanine, tyrosine and tryptophan biosynthesis ; Metabolic pathways ; Biosynthesis of secondary metabolites ; Biosynthesis of amino acids	PATHWAY: Metabolic intermediate biosynthesis; chorismate biosynthesis; chorismate from D-erythrose 4-phosphate and phosphoenolpyruvate: step 1/7. {ECO:0000256|ARBA:ARBA00004688, ECO:0000256|RuleBase:RU363071}.	3-deoxy-7-phosphoheptulonate synthase activity [GO:0003849]; aromatic amino acid family biosynthetic process [GO:0009073]; cellular amino acid biosynthetic process [GO:0008652]; chorismate biosynthetic process [GO:0009423]		10091_g
399_g	XP_018756529	chromosome 1	NC_031675.1	1156908	1160380	-	30067233	0	FVEG_09585	1140	hypothetical protein FVEG_09585	0	0	0		10092_g
409_g	XP_018756516	chromosome 1	NC_031675.1	1189121	1190346	-	30067223	0	FVEG_09575	369	hypothetical protein FVEG_09575	0	0	integral component of membrane [GO:0016021]		10093_g
410_g	XP_018756511	chromosome 1	NC_031675.1	1193797	1197445	-	30067222	0	FVEG_09574	1166	Cu2+-exporting ATPase	0	0	integral component of membrane [GO:0016021]; ATP binding [GO:0005524]; ATPase-coupled cation transmembrane transporter activity [GO:0019829]; copper ion binding [GO:0005507]		10094_g
412_g	XP_018756507	chromosome 1	NC_031675.1	1201256	1202446	-	30067220	0	FVEG_09572	363	hypothetical protein FVEG_09572	0	0	integral component of membrane [GO:0016021]		10095_g
414_g	XP_018756504	chromosome 1	NC_031675.1	1204131	1204778	-	30067218	0	FVEG_09570	180	ubiquitin-conjugating enzyme E2 C	Ubiquitin mediated proteolysis	0	ATP binding [GO:0005524]; transferase activity [GO:0016740]		10096_g
415_g	XP_018756503	chromosome 1	NC_031675.1	1205505	1207340	+	30067217	0	FVEG_09569	530	CAMK/CAMKL/CHK1 protein kinase	Cell cycle - yeast ; Meiosis - yeast	0	chromatin [GO:0000785]; cytoplasm [GO:0005737]; nucleus [GO:0005634]; site of double-strand break [GO:0035861]; ATP binding [GO:0005524]; protein serine/threonine kinase activity [GO:0004674]; meiotic recombination checkpoint [GO:0051598]; negative regulation of transcription from RNA polymerase II promoter by transcription factor localization involved in response to DNA damage checkpoint signali…		10097_g
418_g	XP_018756498	chromosome 1	NC_031675.1	1214086	1215155	+	30067213	0	FVEG_09565	338	hypothetical protein FVEG_09565	Cysteine and methionine metabolism ; Sulfur metabolism ; Metabolic pathways ; Sulfur relay system	0	0		10098_g
422_g	XP_018756493	chromosome 1	NC_031675.1	1226313	1227677	+	30067209	0	FVEG_09561	403	hypothetical protein FVEG_09561	0	0	0		10099_g
427_g	XP_018756485	chromosome 1	NC_031675.1	1245052	1247686	-	30067204	0	FVEG_09556	824	ATP-dependent metalloprotease	Mitophagy - yeast	0	integral component of membrane [GO:0016021]; ATP binding [GO:0005524]; ATP-dependent peptidase activity [GO:0004176]; metalloendopeptidase activity [GO:0004222]		101_g
436_g	XP_018756473	chromosome 1	NC_031675.1	1279278	1280292	+	30067196	0	FVEG_09548	302	3-oxoacyl	0	0	oxidoreductase activity [GO:0016491]		1010_g
439_g	XP_018756470	chromosome 1	NC_031675.1	1285291	1285954	+	30067193	0	FVEG_09545	200	hypothetical protein FVEG_09545	0	0	calcium ion binding [GO:0005509]		10100_g
441_g	XP_018756467	chromosome 1	NC_031675.1	1287578	1288954	-	30067191	0	FVEG_09543	407	protein phosphatase	0	0	chromatin [GO:0000785]; protein serine/threonine phosphatase complex [GO:0008287]; protein serine phosphatase activity [GO:0106306]; protein threonine phosphatase activity [GO:0106307]; establishment or maintenance of cell polarity regulating cell shape [GO:0071963]; positive regulation of hydroxymethylglutaryl-CoA reductase (NADPH) activity [GO:1900490]; positive regulation of isopentenyl diphos…		10101_g
447_g	XP_018756457	chromosome 1	NC_031675.1	1305221	1308216	-	30067186	0	FVEG_09538	920	hypothetical protein FVEG_09538	0	0	protein homodimerization activity [GO:0042803]; telomeric DNA binding [GO:0042162]; cell cycle [GO:0007049]		10102_g
450_g	XP_018756453	chromosome 1	NC_031675.1	1318788	1319900	-	30067183	0	FVEG_09535	353	hypothetical protein FVEG_09535	0	0	oxidoreductase activity [GO:0016491]		10103_g
464_g	XP_018756436	chromosome 1	NC_031675.1	1364786	1366475	-	30067169	0	FVEG_09521	531	hypothetical protein FVEG_09521	0	0	cytoplasm [GO:0005737]; nucleus [GO:0005634]; sporulation resulting in formation of a cellular spore [GO:0030435]		10104_g
465_g	XP_018756434	chromosome 1	NC_031675.1	1373455	1374437	-	30067167	0	FVEG_09519	293	hypothetical protein FVEG_09519	0	0	integral component of membrane [GO:0016021]; ion channel activity [GO:0005216]		10105_g
473_g	XP_018756411	chromosome 1	NC_031675.1	1404134	1406550	+	30067158	0	FVEG_09510	769	hypothetical protein FVEG_09510	0	0	integral component of membrane [GO:0016021]; vacuolar membrane [GO:0005774]		10106_g
480_g	XP_018756403	0	0	0	0	0	0	0	0	0	plasma membrane ATPase	0	0	0		10107_g
484_g	XP_018756397	chromosome 1	NC_031675.1	1455602	1456673	+	30067149	0	FVEG_09499	318	mitochondrial DNA replication protein YHM2	0	0	integral component of membrane [GO:0016021]; mitochondrial nucleoid [GO:0042645]; DNA binding [GO:0003677]; tricarboxylate secondary active transmembrane transporter activity [GO:0005371]; alpha-ketoglutarate transport [GO:0015742]; mitochondrial citrate transmembrane transport [GO:0006843]; mitochondrial genome maintenance [GO:0000002]		10108_g
488_g	XP_018756385	chromosome 1	NC_031675.1	1468039	1469729	+	30067145	0	FVEG_09495	454	O-acetylhomoserine (thiol)-lyase	Cysteine and methionine metabolism ; Sulfur metabolism ; Metabolic pathways ; Biosynthesis of secondary metabolites ; Carbon metabolism ; Biosynthesis of amino acids	0	lyase activity [GO:0016829]; pyridoxal phosphate binding [GO:0030170]; transferase activity, transferring alkyl or aryl (other than methyl) groups [GO:0016765]; transsulfuration [GO:0019346]		10109_g
494_g	XP_018756378	chromosome 1	NC_031675.1	1482553	1484577	-	30067139	0	FVEG_09489	631	hypothetical protein FVEG_09489	0	0	0		1011_g
496_g	XP_018756376	chromosome 1	NC_031675.1	1493858	1495147	+	30067137	0	FVEG_09487	429	palmitoyltransferase PFA4	0	0	endoplasmic reticulum membrane [GO:0005789]; integral component of membrane [GO:0016021]; protein-cysteine S-palmitoyltransferase activity [GO:0019706]; protein palmitoylation [GO:0018345]		10110_g
497_g	XP_037204463	0	0	0	0	0	0	0	0	0	myosin-1	0	0	0		10111_g
505_g	XP_018756362	chromosome 1	NC_031675.1	1520406	1521235	+	30067129	0	FVEG_09479	204	minor allergen Alt a 7	Ubiquinone and other terpenoid-quinone biosynthesis ; Metabolic pathways ; Biosynthesis of secondary metabolites ; Biosynthesis of cofactors	0	FMN binding [GO:0010181]; NAD(P)H dehydrogenase (quinone) activity [GO:0003955]		10112_g
513_g	XP_018756348	chromosome 1	NC_031675.1	1535599	1536977	-	30067123	0	FVEG_09472	401	methionyl aminopeptidase	0	0	cytoplasm [GO:0005737]; metal ion binding [GO:0046872]; metalloaminopeptidase activity [GO:0070006]; protein initiator methionine removal [GO:0070084]		10113_g
518_g	XP_018756344	chromosome 1	NC_031675.1	1546075	1547201	+	30067119	0	FVEG_09468	356	homoisocitrate dehydrogenase	Lysine biosynthesis ; Metabolic pathways ; Biosynthesis of secondary metabolites ; 2-Oxocarboxylic acid metabolism ; Biosynthesis of amino acids	0	magnesium ion binding [GO:0000287]; NAD binding [GO:0051287]; oxidoreductase activity, acting on the CH-OH group of donors, NAD or NADP as acceptor [GO:0016616]		10114_g
519_g	XP_018756343	chromosome 1	NC_031675.1	1547598	1550239	-	30067118	0	FVEG_09467	825	elongation factor G, mitochondrial	0	PATHWAY: Protein biosynthesis; polypeptide chain elongation. {ECO:0000256|HAMAP-Rule:MF_03061}.	mitochondrion [GO:0005739]; GTP binding [GO:0005525]; GTPase activity [GO:0003924]; translation elongation factor activity [GO:0003746]; mitochondrial translational elongation [GO:0070125]		10115_g
520_g	XP_018756342	chromosome 1	NC_031675.1	1550780	1552315	-	30067117	0	FVEG_09466	494	hypothetical protein FVEG_09466	0	0	aspartic-type endopeptidase activity [GO:0004190]		10116_g
522_g	XP_018756340	chromosome 1	NC_031675.1	1556748	1560150	+	30067115	0	FVEG_09464	1077	ATP-binding cassette, subfamily G (WHITE), member 2	ABC transporters	0	integral component of membrane [GO:0016021]; ATP binding [GO:0005524]; ATPase-coupled transmembrane transporter activity [GO:0042626]		10117_g
528_g	XP_018756334	chromosome 1	NC_031675.1	1570296	1571338	-	30067110	0	FVEG_09459	315	oxidoreductase	0	0	oxidoreductase activity [GO:0016491]		10118_g
532_g	XP_018756330	chromosome 1	NC_031675.1	1583065	1584103	+	30067106	0	FVEG_09455	265	hypothetical protein FVEG_09455	0	0	oxidoreductase activity [GO:0016491]		10119_g
533_g	XP_018756329	chromosome 1	NC_031675.1	1584604	1587661	-	30073469	0	FVEG_16593	961	hypothetical protein FVEG_16593	0	0	nucleus [GO:0005634]; DNA binding [GO:0003677]; DNA-binding transcription factor activity, RNA polymerase II-specific [GO:0000981]; zinc ion binding [GO:0008270]; transcription, DNA-templated [GO:0006351]		1012_g
534_g	XP_018756329	chromosome 1	NC_031675.1	1584604	1587661	-	30073469	0	FVEG_16593	961	hypothetical protein FVEG_16593	0	0	nucleus [GO:0005634]; DNA binding [GO:0003677]; DNA-binding transcription factor activity, RNA polymerase II-specific [GO:0000981]; zinc ion binding [GO:0008270]; transcription, DNA-templated [GO:0006351]		10120_g
535_g	XP_018756329	0	0	0	0	0	0	0	0	0	hypothetical protein	0	0	0		10121_g
538_g	XP_018744445	chromosome 1	NC_031675.1	1598065	1599153	-	30071729	0	FVEG_14853	330	hypothetical protein FVEG_14853	0	0	integral component of membrane [GO:0016021]; mitochondrial inner membrane [GO:0005743]; glycine transmembrane transporter activity [GO:0015187]; glycine import into mitochondrion [GO:1904983]		10122_g
544_g	XP_018744437	chromosome 1	NC_031675.1	1614643	1616095	-	30059799	0	FVEG_01509	398	hypothetical protein FVEG_01509	0	0	integral component of membrane [GO:0016021]; carbohydrate transport [GO:0008643]; transmembrane transport [GO:0055085]		10123_g
548_g	XP_018744432	chromosome 1	NC_031675.1	1624225	1627294	-	30059797	0	FVEG_01506	951	DNA mismatch repair protein MSH5	0	0	ATP binding [GO:0005524]; mismatched DNA binding [GO:0030983]; mismatch repair [GO:0006298]		10124_g
551_g	XP_018744430	chromosome 1	NC_031675.1	1628748	1630339	-	30059795	0	FVEG_01504	495	hypothetical protein FVEG_01504	0	0	0		10125_g
553_g	XP_018744428	chromosome 1	NC_031675.1	1634924	1641502	+	30059793	0	FVEG_01502	2117	hypothetical protein FVEG_01502	0	0	voltage-gated calcium channel complex [GO:0005891]; calcium ion binding [GO:0005509]; voltage-gated calcium channel activity [GO:0005245]; regulation of ion transmembrane transport [GO:0034765]		10126_g
554_g	XP_018744428	chromosome 1	NC_031675.1	1634924	1641502	+	30059793	0	FVEG_01502	2117	hypothetical protein FVEG_01502	0	0	voltage-gated calcium channel complex [GO:0005891]; calcium ion binding [GO:0005509]; voltage-gated calcium channel activity [GO:0005245]; regulation of ion transmembrane transport [GO:0034765]		10127_g
557_g	XP_018231554	0	0	0	0	0	0	0	0	0	ATP phosphoribosyltransferase	0	0	0		10128_g
558_g	XP_018744424	chromosome 1	NC_031675.1	1648361	1650095	+	30059790	0	FVEG_01498	448	hypothetical protein FVEG_01498	0	0	cytoplasm [GO:0005737]; nucleus [GO:0005634]; sporulation resulting in formation of a cellular spore [GO:0030435]		10129_g
564_g	XP_018744418	chromosome 1	NC_031675.1	1662694	1665033	+	30059784	0	FVEG_01492	779	hypothetical protein FVEG_01492	0	0	nucleolus [GO:0005730]; ATP binding [GO:0005524]; hydrolase activity [GO:0016787]; identical protein binding [GO:0042802]; nucleic acid binding [GO:0003676]; RNA helicase activity [GO:0003724]; maturation of SSU-rRNA from tricistronic rRNA transcript (SSU-rRNA, 5.8S rRNA, LSU-rRNA) [GO:0000462]		1013_g
568_g	XP_018231569	0	0	0	0	0	0	0	0	0	histone deacetylase HOS2	0	0	0		10130_g
571_g	XP_018744404	chromosome 1	NC_031675.1	1688246	1690084	+	30059777	0	FVEG_01485	612	hypothetical protein FVEG_01485	0	0	0		10131_g
572_g	XP_018744399	chromosome 1	NC_031675.1	1692028	1693770	+	30059776	0	FVEG_01484	509	hypothetical protein FVEG_01484	0	0	integral component of membrane [GO:0016021]; diacylglycerol O-acyltransferase activity [GO:0004144]		10132_g
573_g	XP_018744398	chromosome 1	NC_031675.1	1694242	1695720	+	30059775	0	FVEG_01483	456	AP endonuclease 1	Base excision repair	0	DNA binding [GO:0003677]; endonuclease activity [GO:0004519]; zinc ion binding [GO:0008270]; DNA repair [GO:0006281]		10133_g
574_g	XP_018744397	chromosome 1	NC_031675.1	1696178	1700002	-	30059774	0	FVEG_01482	1229	BUB protein kinase	Cell cycle - yeast ; Meiosis - yeast	0	ATP binding [GO:0005524]; protein kinase activity [GO:0004672]; mitotic spindle assembly checkpoint [GO:0007094]		10134_g
575_g	XP_018744395	chromosome 1	NC_031675.1	1700572	1702063	-	30059773	0	FVEG_01481	438	enolase	Glycolysis / Gluconeogenesis ; Methane metabolism ; Metabolic pathways ; Biosynthesis of secondary metabolites ; Carbon metabolism ; Biosynthesis of amino acids ; RNA degradation	PATHWAY: Carbohydrate degradation. {ECO:0000256|ARBA:ARBA00004921}.; PATHWAY: Carbohydrate degradation; glycolysis; pyruvate from D-glyceraldehyde 3-phosphate: step 4/5. {ECO:0000256|ARBA:ARBA00005031}.	phosphopyruvate hydratase complex [GO:0000015]; magnesium ion binding [GO:0000287]; phosphopyruvate hydratase activity [GO:0004634]; glycolytic process [GO:0006096]		10135_g
579_g	XP_018744383	chromosome 1	NC_031675.1	1712214	1713388	+	30059769	0	FVEG_01477	353	alternative oxidase, mitochondrial	0	0	integral component of membrane [GO:0016021]; mitochondrial inner membrane [GO:0005743]; respirasome [GO:0070469]; alternative oxidase activity [GO:0009916]; metal ion binding [GO:0046872]		10136_g
580_g	XP_018744378	chromosome 1	NC_031675.1	1716415	1718643	+	30059768	0	FVEG_01476	725	hypothetical protein FVEG_01476	0	0	0		10137_g
584_g	XP_018744369	chromosome 1	NC_031675.1	1741829	1743317	+	30059763	0	FVEG_01469	458	pre-mRNA-splicing factor prp46	Spliceosome	0	0		10138_g
585_g	XP_018744367	chromosome 1	NC_031675.1	1743411	1745732	-	30059762	0	FVEG_01468	721	origin recognition complex subunit 1	Cell cycle - yeast ; Meiosis - yeast	0	nucleus [GO:0005634]; ATP binding [GO:0005524]; ATPase activity [GO:0016887]; chromatin binding [GO:0003682]; DNA binding [GO:0003677]; DNA replication [GO:0006260]		10139_g
593_g	XP_018744360	chromosome 1	NC_031675.1	1758381	1759193	+	30059755	0	FVEG_01461	207	adenylyl-sulfate kinase	Purine metabolism ; Sulfur metabolism ; Metabolic pathways	PATHWAY: Sulfur metabolism. {ECO:0000256|ARBA:ARBA00004678}.; PATHWAY: Sulfur metabolism; hydrogen sulfide biosynthesis; sulfite from sulfate: step 2/3. {ECO:0000256|RuleBase:RU004347}.	adenylylsulfate kinase activity [GO:0004020]; ATP binding [GO:0005524]; hydrogen sulfide biosynthetic process [GO:0070814]; sulfate assimilation, phosphoadenylyl sulfate reduction by phosphoadenylyl-sulfate reductase (thioredoxin) [GO:0019379]; sulfur amino acid metabolic process [GO:0000096]		1014_g
594_g	XP_018744359	chromosome 1	NC_031675.1	1759392	1760785	-	30059754	0	FVEG_01460	393	V-type H+-transporting ATPase subunit C	Oxidative phosphorylation ; Metabolic pathways ; Phagosome	0	proton-transporting V-type ATPase, V1 domain [GO:0033180]; proton transmembrane transporter activity [GO:0015078]		10140_g
595_g	XP_018744353	chromosome 1	NC_031675.1	1761749	1764525	+	30059753	0	FVEG_01459	902	hypothetical protein FVEG_01459	0	0	0		10141_g
596_g	XP_018744352	chromosome 1	NC_031675.1	1765704	1767337	-	30059752	0	FVEG_01458	525	hypothetical protein FVEG_01458	0	0	0		10142_g
600_g	XP_018744331	chromosome 1	NC_031675.1	1782774	1783183	+	30059748	0	FVEG_01454	98	hypothetical protein FVEG_01454	0	0	0		10143_g
601_g	XP_037210425	0	0	0	0	0	0	0	0	0	hydrogen peroxide-inducible hic-5	0	0	0		10144_g
602_g	XP_018744325	chromosome 1	NC_031675.1	1788289	1790946	+	30059745	0	FVEG_01451	838	dynamin GTPase	Mitophagy - yeast	0	GTP binding [GO:0005525]; GTPase activity [GO:0003924]		10145_g
603_g	XP_018744323	chromosome 1	NC_031675.1	1791643	1795868	-	30059744	0	FVEG_01450	1391	hypothetical protein FVEG_01450	0	0	0		10146_g
604_g	XP_018744322	chromosome 1	NC_031675.1	1796455	1799190	-	30071718	0	FVEG_14842	842	hypothetical protein FVEG_14842	0	0	nucleus [GO:0005634]; DNA binding [GO:0003677]; DNA-binding transcription factor activity, RNA polymerase II-specific [GO:0000981]; zinc ion binding [GO:0008270]; transcription, DNA-templated [GO:0006351]		10147_g
605_g	XP_018744321	chromosome 1	NC_031675.1	1801414	1802221	-	30059743	0	FVEG_01447	252	hypothetical protein FVEG_01447	0	0	cytosol [GO:0005829]; nucleus [GO:0005634]; 2 iron, 2 sulfur cluster binding [GO:0051537]; glutathione disulfide oxidoreductase activity [GO:0015038]; metal ion binding [GO:0046872]; protein disulfide oxidoreductase activity [GO:0015035]; cellular iron ion homeostasis [GO:0006879]; negative regulation of RNA polymerase II regulatory region sequence-specific DNA binding [GO:1903026]		10148_g
606_g	XP_018744319	chromosome 1	NC_031675.1	1803324	1805918	+	30059742	0	FVEG_01446	828	hypothetical protein FVEG_01446	0	0	actin binding [GO:0003779]		10149_g
611_g	XP_018744310	chromosome 1	NC_031675.1	1816621	1822419	+	30059738	0	FVEG_01441	1916	AGC protein kinase	Meiosis - yeast ; Autophagy - yeast	0	ATP binding [GO:0005524]; protein serine/threonine kinase activity [GO:0004674]; phosphorelay signal transduction system [GO:0000160]		1015_g
612_g	XP_018744309	chromosome 1	NC_031675.1	1826357	1828438	+	30059737	0	FVEG_01440	670	hypothetical protein FVEG_01440	0	0	integral component of membrane [GO:0016021]; transmembrane transporter activity [GO:0022857]		10150_g
613_g	XP_018744305	chromosome 1	NC_031675.1	1829119	1832758	-	30059736	0	FVEG_01439	1130	hypothetical protein FVEG_01439	0	0	0		10151_g
616_g	XP_018744302	chromosome 1	NC_031675.1	1844238	1845803	-	30059733	0	FVEG_01436	521	hypothetical protein FVEG_01436	0	0	protein dimerization activity [GO:0046983]		10152_g
618_g	XP_018744293	chromosome 1	NC_031675.1	1861484	1863144	+	30059729	0	FVEG_01432	534	hypothetical protein FVEG_01432	0	0	integral component of membrane [GO:0016021]; transmembrane transporter activity [GO:0022857]		10153_g
620_g	XP_018744289	chromosome 1	NC_031675.1	1868992	1871016	-	30059727	0	FVEG_01430	674	pre-mRNA-splicing factor clf-1	Spliceosome	0	chromatin [GO:0000785]; Prp19 complex [GO:0000974]; U2-type catalytic step 1 spliceosome [GO:0071006]; U2-type catalytic step 2 spliceosome [GO:0071007]; U2-type post-mRNA release spliceosomal complex [GO:0071008]; U2-type prespliceosome [GO:0071004]; chromatin binding [GO:0003682]; DNA replication origin binding [GO:0003688]; cis assembly of pre-catalytic spliceosome [GO:0000354]; DNA replicatio…		10154_g
622_g	XP_018744283	chromosome 1	NC_031675.1	1881886	1882779	+	30059725	0	FVEG_01428	297	hypothetical protein FVEG_01428	0	0	0		10155_g
624_g	XP_018231700	0	0	0	0	0	0	0	0	0	hypothetical protein	0	0	0		10156_g
627_g	XP_018744280	chromosome 1	NC_031675.1	1890822	1893172	+	30059724	0	FVEG_01425	682	hypothetical protein FVEG_01425	0	0	integral component of membrane [GO:0016021]; transmembrane transporter activity [GO:0022857]		10157_g
629_g	XP_018744278	chromosome 1	NC_031675.1	1896170	1899006	-	30059722	0	FVEG_01423	857	hypothetical protein FVEG_01423	0	0	nucleus [GO:0005634]; DNA binding [GO:0003677]; DNA-binding transcription factor activity, RNA polymerase II-specific [GO:0000981]; zinc ion binding [GO:0008270]; transcription, DNA-templated [GO:0006351]		10158_g
631_g	XP_018744276	chromosome 1	NC_031675.1	1903270	1904878	-	30059720	0	FVEG_01421	479	cyclin B	MAPK signaling pathway - yeast ; Cell cycle - yeast	0	0		10159_g
632_g	XP_018744271	chromosome 1	NC_031675.1	1906404	1907630	+	30059719	0	FVEG_01420	372	50S ribosomal protein L2	0	0	large ribosomal subunit [GO:0015934]; RNA binding [GO:0003723]; structural constituent of ribosome [GO:0003735]; transferase activity [GO:0016740]; translation [GO:0006412]		1016_g
633_g	XP_018744270	chromosome 1	NC_031675.1	1910324	1911793	+	30059718	0	FVEG_01419	470	hypothetical protein FVEG_01419	0	0	integral component of membrane [GO:0016021]; lipid phosphatase activity [GO:0042577]; phospholipid metabolic process [GO:0006644]		10160_g
634_g	XP_018744269	chromosome 1	NC_031675.1	1912546	1913538	-	30059717	0	FVEG_01418	256	casein kinase II subunit beta-2	Ribosome biogenesis in eukaryotes ; Mitophagy - yeast	0	protein kinase CK2 complex [GO:0005956]; kinase activity [GO:0016301]; protein kinase regulator activity [GO:0019887]		10161_g
636_g	XP_018744265	chromosome 1	NC_031675.1	1921880	1923720	+	30059715	0	FVEG_01416	560	aromatic amino acid aminotransferase I	Ubiquinone and other terpenoid-quinone biosynthesis ; Cysteine and methionine metabolism ; Lysine biosynthesis ; Tyrosine metabolism ; Phenylalanine metabolism ; Tryptophan metabolism ; Phenylalanine, tyrosine and tryptophan biosynthesis ; Metabolic pathways ; Biosynthesis of secondary metabolites ; 2-Oxocarboxylic acid metabolism ; Biosynthesis of amino acids	0	pyridoxal phosphate binding [GO:0030170]; transaminase activity [GO:0008483]; biosynthetic process [GO:0009058]		10162_g
637_g	XP_018744264	chromosome 1	NC_031675.1	1923894	1925609	-	30059714	0	FVEG_01415	533	hypothetical protein FVEG_01415	0	0	integral component of membrane [GO:0016021]; heme binding [GO:0020037]; iron ion binding [GO:0005506]; monooxygenase activity [GO:0004497]; oxidoreductase activity, acting on paired donors, with incorporation or reduction of molecular oxygen [GO:0016705]		10163_g
638_g	XP_018744263	chromosome 1	NC_031675.1	1927084	1928977	-	30059713	0	FVEG_01414	583	beta-N-acetylhexosaminidase	Other glycan degradation ; Various types of N-glycan biosynthesis ; Amino sugar and nucleotide sugar metabolism ; Glycosaminoglycan degradation ; Glycosphingolipid biosynthesis - globo and isoglobo series ; Glycosphingolipid biosynthesis - ganglio series ; Metabolic pathways	0	beta-N-acetylhexosaminidase activity [GO:0004563]; N-acetyl-beta-D-galactosaminidase activity [GO:0102148]; carbohydrate metabolic process [GO:0005975]		10164_g
646_g	XP_018744249	chromosome 1	NC_031675.1	1954620	1957737	+	30059705	0	FVEG_01406	1022	hypothetical protein FVEG_01406	0	0	nucleus [GO:0005634]; ATP binding [GO:0005524]; DNA binding [GO:0003677]; hydrolase activity [GO:0016787]; nucleosome-dependent ATPase activity [GO:0070615]		10165_g
647_g	XP_018744248	chromosome 1	NC_031675.1	1959549	1960301	-	30059704	0	FVEG_01405	250	hypothetical protein FVEG_01405	0	0	0		10166_g
648_g	XP_018744247	chromosome 1	NC_031675.1	1966935	1969189	-	30059703	0	FVEG_01404	732	hypothetical protein FVEG_01404	0	0	0		10167_g
649_g	XP_018744245	chromosome 1	NC_031675.1	1975213	1978932	+	30059702	0	FVEG_01403	1223	chitin synthase 4	Amino sugar and nucleotide sugar metabolism ; Metabolic pathways	0	integral component of membrane [GO:0016021]; plasma membrane [GO:0005886]; chitin synthase activity [GO:0004100]		10168_g
650_g	XP_018744244	chromosome 1	NC_031675.1	1979682	1982798	-	30059701	0	FVEG_01402	1005	PLK protein kinase	0	0	ATP binding [GO:0005524]; protein kinase activity [GO:0004672]		10169_g
652_g	XP_018744241	0	0	0	0	0	0	0	0	0	hypothetical protein	0	0	0		1017_g
656_g	XP_018744238	chromosome 1	NC_031675.1	1998511	2001675	+	30059697	0	FVEG_01395	997	Ca2+ transporting ATPase, sarcoplasmic/endoplasmic reticulum	0	0	integral component of membrane [GO:0016021]; ATP binding [GO:0005524]; P-type calcium transporter activity [GO:0005388]		10170_g
670_g	XP_018744214	chromosome 1	NC_031675.1	2041590	2044734	-	30059685	0	FVEG_01383	1030	hypothetical protein FVEG_01383	0	0	ribonuclease activity [GO:0004540]; RNA binding [GO:0003723]		10171_g
671_g	XP_018744213	chromosome 1	NC_031675.1	2046976	2048827	+	30059684	0	FVEG_01382	599	hypothetical protein FVEG_01382	0	0	0		10172_g
676_g	XP_018744207	chromosome 1	NC_031675.1	2063578	2065200	-	30059679	0	FVEG_01377	502	protein disulfide-isomerase	Protein processing in endoplasmic reticulum	0	endoplasmic reticulum lumen [GO:0005788]; protein disulfide isomerase activity [GO:0003756]		10173_g
677_g	XP_018744206	chromosome 1	NC_031675.1	2067210	2068560	-	30059678	0	FVEG_01376	413	oxidoreductase	0	0	FMN binding [GO:0010181]; NADP binding [GO:0050661]; NADPH dehydrogenase activity [GO:0003959]		10174_g
678_g	XP_018744205	chromosome 1	NC_031675.1	2069973	2071049	-	30059677	0	FVEG_01375	358	cytochrome c peroxidase, mitochondrial	0	0	integral component of membrane [GO:0016021]; heme binding [GO:0020037]; metal ion binding [GO:0046872]; peroxidase activity [GO:0004601]; response to oxidative stress [GO:0006979]		10175_g
680_g	XP_018744200	chromosome 1	NC_031675.1	2077028	2081150	+	30059676	0	FVEG_01372	1321	hypothetical protein FVEG_01372	Inositol phosphate metabolism ; Metabolic pathways ; Phosphatidylinositol signaling system	0	phosphatidylinositol-4,5-bisphosphate 5-phosphatase activity [GO:0004439]; phosphatidylinositol dephosphorylation [GO:0046856]		10176_g
682_g	XP_018744198	chromosome 1	NC_031675.1	2084665	2086260	-	30059674	0	FVEG_01370	276	14-3-3 family protein	MAPK signaling pathway - yeast	0	0		10177_g
683_g	XP_018744197	chromosome 1	NC_031675.1	2089578	2090795	-	30059673	0	FVEG_01369	405	hypothetical protein FVEG_01369	0	0	lipid metabolic process [GO:0006629]		10178_g
688_g	XP_018744192	chromosome 1	NC_031675.1	2098286	2100226	-	30059668	0	FVEG_01364	571	trehalose-6-phosphate hydrolase	0	0	hydrolase activity [GO:0016787]; carbohydrate metabolic process [GO:0005975]		10179_g
690_g	XP_018744188	chromosome 1	NC_031675.1	2104705	2111376	+	30059667	0	FVEG_01363	2142	adenylate cyclase	Purine metabolism ; Metabolic pathways ; Meiosis - yeast	0	adenylate cyclase activity [GO:0004016]; ATP binding [GO:0005524]; magnesium ion binding [GO:0000287]; phosphatase activity [GO:0016791]; cAMP biosynthetic process [GO:0006171]; intracellular signal transduction [GO:0035556]		1018_g
691_g	XP_018744182	chromosome 1	NC_031675.1	2112013	2113804	-	30059666	0	FVEG_01362	561	alpha-1,6-mannosyltransferase	N-Glycan biosynthesis ; Various types of N-glycan biosynthesis ; Metabolic pathways	PATHWAY: Protein modification; protein glycosylation. {ECO:0000256|ARBA:ARBA00004922}.	endoplasmic reticulum lumen [GO:0005788]; endoplasmic reticulum membrane [GO:0005789]; integral component of membrane [GO:0016021]; dolichyl-P-Man:Man(7)GlcNAc(2)-PP-dolichol alpha-1,6-mannosyltransferase [GO:0052917]; dolichol-linked oligosaccharide biosynthetic process [GO:0006488]		10180_g
693_g	XP_018744175	chromosome 1	NC_031675.1	2122812	2124107	-	30059663	0	FVEG_01359	378	hypothetical protein FVEG_01359	0	0	integral component of membrane [GO:0016021]; inorganic phosphate transmembrane transporter activity [GO:0005315]; mitochondrial phosphate ion transmembrane transport [GO:1990547]		10181_g
697_g	XP_018744162	chromosome 1	NC_031675.1	2134956	2135940	-	30059659	0	FVEG_01355	282	F-actin-capping protein subunit beta	Endocytosis	0	cytoplasm [GO:0005737]; F-actin capping protein complex [GO:0008290]; actin binding [GO:0003779]; actin cytoskeleton organization [GO:0030036]; barbed-end actin filament capping [GO:0051016]		10182_g
699_g	XP_018744159	chromosome 1	NC_031675.1	2139519	2141562	-	30059657	0	FVEG_01353	653	autophagy-like protein 22	Autophagy - yeast	0	integral component of membrane [GO:0016021]; vacuolar membrane [GO:0005774]; amino acid transport [GO:0006865]; autophagy [GO:0006914]		10183_g
700_g	XP_018744159	0	0	0	0	0	0	0	0	0	autophagy-like protein 22	0	0	0		10184_g
702_g	XP_018744157	chromosome 1	NC_031675.1	2144614	2145634	-	30059655	0	FVEG_01351	303	hypothetical protein FVEG_01351	0	0	0		10185_g
705_g	XP_018231859	0	0	0	0	0	0	0	0	0	DNA-directed RNA polymerase II subunit RPB7	0	0	0		10186_g
722_g	XP_018744124	chromosome 1	NC_031675.1	2200207	2203850	+	30059637	0	FVEG_01331	1157	hypothetical protein FVEG_01331	0	0	metal ion binding [GO:0046872]; signal transduction [GO:0007165]		10187_g
725_g	XP_018744120	chromosome 1	NC_031675.1	2208807	2209792	-	30059634	0	FVEG_01328	309	hypothetical protein FVEG_01328	0	0	0		10188_g
727_g	XP_018744118	chromosome 1	NC_031675.1	2212335	2214999	-	30059632	0	FVEG_01326	699	glucosamine-fructose-6-phosphate aminotransferase	Alanine, aspartate and glutamate metabolism ; Amino sugar and nucleotide sugar metabolism ; Metabolic pathways	PATHWAY: Nucleotide-sugar biosynthesis; UDP-N-acetyl-alpha-D-glucosamine biosynthesis; alpha-D-glucosamine 6-phosphate from D-fructose 6-phosphate: step 1/1. {ECO:0000256|ARBA:ARBA00004775}.	carbohydrate derivative binding [GO:0097367]; glutamine-fructose-6-phosphate transaminase (isomerizing) activity [GO:0004360]; glutamine metabolic process [GO:0006541]; UDP-N-acetylglucosamine biosynthetic process [GO:0006048]		10189_g
728_g	XP_018744117	chromosome 1	NC_031675.1	2218836	2220194	-	30059631	0	FVEG_01325	391	26S protease subunit rpt4	Proteasome	0	cytoplasm [GO:0005737]; nucleus [GO:0005634]; proteasome regulatory particle, base subcomplex [GO:0008540]; ATP binding [GO:0005524]; peptidase activity [GO:0008233]; proteasome-activating ATPase activity [GO:0036402]; protein domain specific binding [GO:0019904]; ubiquitin protein ligase binding [GO:0031625]; nucleotide-excision repair [GO:0006289]; positive regulation of RNA polymerase II trans…		1019_g
730_g	XP_018744114	chromosome 1	NC_031675.1	2223695	2224768	+	30071689	0	FVEG_14813	302	Ca2+-transporting ATPase	0	0	integral component of membrane [GO:0016021]; ATP binding [GO:0005524]		10190_g
731_g	XP_018760794	chromosome 3	NC_031677.1	103396	107290	-	30070191	0	FVEG_12781	1281	hypothetical protein FVEG_12781	0	0	integral component of membrane [GO:0016021]; ATP binding [GO:0005524]; P-type calcium transporter activity [GO:0005388]		10191_g
732_g	XP_018744108	chromosome 1	NC_031675.1	2229065	2235643	+	30059628	0	FVEG_01321	2175	E3 ubiquitin-protein ligase UBR1	0	PATHWAY: Protein modification; protein ubiquitination. {ECO:0000256|RuleBase:RU366018}.	ubiquitin protein ligase activity [GO:0061630]; zinc ion binding [GO:0008270]; ubiquitin-dependent protein catabolic process via the N-end rule pathway [GO:0071596]		10192_g
737_g	XP_018744100	chromosome 1	NC_031675.1	2254979	2257087	+	30059623	0	FVEG_01316	641	AGC/NDR/NDR protein kinase	0	0	ATP binding [GO:0005524]; protein serine/threonine kinase activity [GO:0004674]		10193_g
739_g	XP_018744097	chromosome 1	NC_031675.1	2259101	2260515	-	30059621	0	FVEG_01314	436	glutamate-1-semialdehyde 2,1-aminomutase	Porphyrin and chlorophyll metabolism ; Metabolic pathways ; Biosynthesis of secondary metabolites ; Biosynthesis of cofactors	0	pyridoxal phosphate binding [GO:0030170]; transaminase activity [GO:0008483]		10194_g
741_g	XP_018744095	chromosome 1	NC_031675.1	2263298	2266301	-	30059619	0	FVEG_01312	983	hypothetical protein FVEG_01312	RNA degradation	0	exosome (RNase complex) [GO:0000178]; nucleus [GO:0005634]; ribonuclease activity [GO:0004540]; RNA binding [GO:0003723]		10195_g
743_g	XP_018744092	chromosome 1	NC_031675.1	2279315	2280449	-	30059617	0	FVEG_01310	300	hypothetical protein FVEG_01310	DNA replication ; Base excision repair ; Nucleotide excision repair	0	protein heterodimerization activity [GO:0046982]		10196_g
745_g	XP_018744070	chromosome 1	NC_031675.1	2282121	2282918	-	30059616	0	FVEG_01309	265	hypothetical protein FVEG_01309	0	0	integral component of membrane [GO:0016021]		10197_g
749_g	XP_018744055	chromosome 1	NC_031675.1	2301846	2303114	-	30059612	0	FVEG_01304	422	cystathionine gamma-lyase	Glycine, serine and threonine metabolism ; Cysteine and methionine metabolism ; Selenocompound metabolism ; Metabolic pathways ; Biosynthesis of secondary metabolites ; Biosynthesis of amino acids	0	cystathionine gamma-lyase activity [GO:0004123]; cysteine-S-conjugate beta-lyase activity [GO:0047804]; pyridoxal phosphate binding [GO:0030170]; cysteine biosynthetic process via cystathionine [GO:0019343]; positive regulation of hydrogen sulfide biosynthetic process [GO:1904828]; transsulfuration [GO:0019346]		10199_g
750_g	XP_018744046	chromosome 1	NC_031675.1	2307486	2309118	+	30059611	0	FVEG_01303	491	hypothetical protein FVEG_01303	0	0	nucleus [GO:0005634]; DNA-binding transcription factor activity, RNA polymerase II-specific [GO:0000981]; zinc ion binding [GO:0008270]		102_g
752_g	XP_018744043	chromosome 1	NC_031675.1	2311573	2313548	+	30059609	0	FVEG_01301	638	hypothetical protein FVEG_01301	Peroxisome	0	peroxisomal membrane [GO:0005778]; protein transport [GO:0015031]		1020_g
753_g	XP_018744037	chromosome 1	NC_031675.1	2321455	2323048	+	30059608	0	FVEG_01300	492	hypothetical protein FVEG_01300	0	0	protein dimerization activity [GO:0046983]		10200_g
754_g	XP_018744036	chromosome 1	NC_031675.1	2324643	2326159	+	30059607	0	FVEG_01299	453	hypothetical protein FVEG_01299	0	0	nucleus [GO:0005634]; DNA-binding transcription factor activity, RNA polymerase II-specific [GO:0000981]; zinc ion binding [GO:0008270]		10201_g
762_g	XP_018744027	chromosome 1	NC_031675.1	2337927	2340080	+	30059600	0	FVEG_01292	717	hypothetical protein FVEG_01292	Ribosome biogenesis in eukaryotes	0	nucleic acid binding [GO:0003676]		10202_g
763_g	XP_018744026	chromosome 1	NC_031675.1	2340933	2344634	-	30059599	0	FVEG_01291	1211	hypothetical protein FVEG_01291	0	0	integral component of membrane [GO:0016021]		10203_g
764_g	XP_037199449	0	0	0	0	0	0	0	0	0	DNA mismatch repair PMS2	0	0	0		10204_g
765_g	XP_018744014	chromosome 1	NC_031675.1	2351771	2352423	+	30059597	0	FVEG_01289	196	6,7-dimethyl-8-ribityllumazine synthase	Riboflavin metabolism ; Metabolic pathways ; Biosynthesis of secondary metabolites ; Biosynthesis of cofactors	PATHWAY: Cofactor biosynthesis; riboflavin biosynthesis. {ECO:0000256|ARBA:ARBA00005104}.; PATHWAY: Cofactor biosynthesis; riboflavin biosynthesis; riboflavin from 2-hydroxy-3-oxobutyl phosphate and 5-amino-6-(D-ribitylamino)uracil: step 1/2. {ECO:0000256|ARBA:ARBA00004917, ECO:0000256|RuleBase:RU003795}.	riboflavin synthase complex [GO:0009349]; 6,7-dimethyl-8-ribityllumazine synthase activity [GO:0000906]; riboflavin biosynthetic process [GO:0009231]		10205_g
768_g	XP_018744007	chromosome 1	NC_031675.1	2364902	2370860	-	30059594	0	FVEG_01286	1935	phosphatidylinositol 4-kinase	Inositol phosphate metabolism ; Metabolic pathways ; MAPK signaling pathway - yeast ; Phosphatidylinositol signaling system	0	kinase activity [GO:0016301]; phosphatidylinositol phosphorylation [GO:0046854]; phosphatidylinositol-mediated signaling [GO:0048015]		10206_g
770_g	XP_018743997	chromosome 1	NC_031675.1	2380331	2382354	+	30059592	0	FVEG_01284	637	hypothetical protein FVEG_01284	0	0	RNA binding [GO:0003723]		10207_g
774_g	XP_018743987	chromosome 1	NC_031675.1	2393176	2394283	-	30059588	0	FVEG_01280	321	hypothetical protein FVEG_01280	Endocytosis	0	cytosol [GO:0005829]; endosome [GO:0005768]; retromer, cargo-selective complex [GO:0030906]; protein transporter activity [GO:0140318]; intracellular protein transport [GO:0006886]; protein retention in Golgi apparatus [GO:0045053]; retrograde transport, endosome to Golgi [GO:0042147]		10208_g
775_g	XP_018232032	0	0	0	0	0	0	0	0	0	hypothetical protein	0	0	0		10209_g
778_g	XP_018743980	chromosome 1	NC_031675.1	2399479	2401109	+	30059585	0	FVEG_01277	479	V-type H+-transporting ATPase 54 kDa subunit	Oxidative phosphorylation ; Metabolic pathways ; Phagosome	0	vacuolar proton-transporting V-type ATPase, V1 domain [GO:0000221]; proton-transporting ATPase activity, rotational mechanism [GO:0046961]		1021_g
787_g	XP_018743968	chromosome 1	NC_031675.1	2432720	2435344	+	30059576	0	FVEG_01268	802	hypothetical protein FVEG_01268	0	0	0		10210_g
789_g	XP_018743967	chromosome 1	NC_031675.1	2436870	2438658	+	30059575	0	FVEG_01267	576	delta-1-pyrroline-5-carboxylate dehydrogenase, mitochondrial	Alanine, aspartate and glutamate metabolism ; Arginine and proline metabolism ; Metabolic pathways	PATHWAY: Amino-acid degradation. {ECO:0000256|ARBA:ARBA00005023}.; PATHWAY: Amino-acid degradation; L-proline degradation into L-glutamate; L-glutamate from L-proline: step 2/2. {ECO:0000256|ARBA:ARBA00004786, ECO:0000256|RuleBase:RU366016}.	1-pyrroline-5-carboxylate dehydrogenase activity [GO:0003842]; oxidoreductase activity, acting on the aldehyde or oxo group of donors, NAD or NADP as acceptor [GO:0016620]; proline catabolic process to glutamate [GO:0010133]		10211_g
790_g	XP_018743966	chromosome 1	NC_031675.1	2440424	2441711	+	30059574	0	FVEG_01266	407	hypothetical protein FVEG_01266	0	0	protein dimerization activity [GO:0046983]		10212_g
791_g	XP_018743964	chromosome 1	NC_031675.1	2442261	2443411	-	30059573	0	FVEG_01265	330	hypothetical protein FVEG_01265	0	0	integral component of membrane [GO:0016021]; intrinsic component of endoplasmic reticulum membrane [GO:0031227]; GPI anchor biosynthetic process [GO:0006506]		10213_g
792_g	XP_018743963	chromosome 1	NC_031675.1	2444376	2447082	+	30059572	0	FVEG_01264	885	TTK protein kinase	Cell cycle - yeast	0	ATP binding [GO:0005524]; protein serine/threonine/tyrosine kinase activity [GO:0004712]; chromosome separation [GO:0051304]		10214_g
795_g	XP_018743959	chromosome 1	NC_031675.1	2450176	2451618	+	30059569	0	FVEG_01261	345	protein arginine N-methyltransferase 1	0	0	protein-arginine N-methyltransferase activity [GO:0016274]		10215_g
811_g	XP_018743941	chromosome 1	NC_031675.1	2484195	2484632	+	30059554	0	FVEG_01246	80	NEDD8	0	0	0		10216_g
813_g	XP_018743939	chromosome 1	NC_031675.1	2487374	2488650	+	30059552	0	FVEG_01244	372	transcription initiation factor TFIIF subunit beta	Basal transcription factors	0	transcription factor TFIIF complex [GO:0005674]; DNA binding [GO:0003677]; translation initiation factor activity [GO:0003743]; transcription initiation from RNA polymerase II promoter [GO:0006367]		10217_g
818_g	XP_018743933	chromosome 1	NC_031675.1	2496501	2498790	+	30059548	0	FVEG_01240	708	hypothetical protein FVEG_01240	Amino sugar and nucleotide sugar metabolism ; Metabolic pathways	0	extracellular region [GO:0005576]; chitin binding [GO:0008061]; chitinase activity [GO:0004568]; chitin catabolic process [GO:0006032]; polysaccharide catabolic process [GO:0000272]		10218_g
819_g	XP_018743931	chromosome 1	NC_031675.1	2499690	2501912	-	30059547	0	FVEG_01239	702	hypothetical protein FVEG_01239	0	0	0		10219_g
820_g	XP_018743930	chromosome 1	NC_031675.1	2502723	2504320	-	30059546	0	FVEG_01238	490	6-phosphogluconate dehydrogenase, decarboxylating 1	Pentose phosphate pathway ; Glutathione metabolism ; Metabolic pathways ; Biosynthesis of secondary metabolites ; Carbon metabolism	PATHWAY: Carbohydrate degradation; pentose phosphate pathway; D-ribulose 5-phosphate from D-glucose 6-phosphate (oxidative stage): step 3/3. {ECO:0000256|ARBA:ARBA00004874, ECO:0000256|PIRNR:PIRNR000109, ECO:0000256|RuleBase:RU000485}.	NADP binding [GO:0050661]; phosphogluconate dehydrogenase (decarboxylating) activity [GO:0004616]; D-gluconate metabolic process [GO:0019521]; pentose-phosphate shunt [GO:0006098]		1022_g
821_g	XP_018743930	0	0	0	0	0	0	0	0	0	6-phosphogluconate dehydrogenase%2C decarboxylating 1	0	0	0		10220_g
823_g	XP_018743923	chromosome 1	NC_031675.1	2509011	2510987	-	30059544	0	FVEG_01236	622	hypothetical protein FVEG_01236	0	0	integral component of membrane [GO:0016021]		10221_g
827_g	XP_018743919	chromosome 1	NC_031675.1	2520838	2523587	+	30059541	0	FVEG_01233	868	hypothetical protein FVEG_01233	0	0	0		10222_g
834_g	XP_018743911	chromosome 1	NC_031675.1	2535876	2536627	-	30059535	0	FVEG_01227	232	hypothetical protein FVEG_01227	Basal transcription factors	0	protein heterodimerization activity [GO:0046982]		10223_g
836_g	XP_018743908	chromosome 1	NC_031675.1	2540955	2541612	-	30059533	0	FVEG_01225	180	chromatin modification-like protein EAF6	0	0	histone acetyltransferase complex [GO:0000123]; histone acetylation [GO:0016573]		10224_g
839_g	XP_018743902	chromosome 1	NC_031675.1	2546802	2547758	+	30059530	0	FVEG_01222	216	GTP-binding nuclear protein GSP1/Ran	Ribosome biogenesis in eukaryotes ; Nucleocytoplasmic transport	0	nucleus [GO:0005634]; GTP binding [GO:0005525]; GTPase activity [GO:0003924]; nucleocytoplasmic transport [GO:0006913]; protein transport [GO:0015031]		10225_g
840_g	XP_018743893	0	0	0	0	0	0	0	0	0	hypothetical protein	0	0	0		10226_g
851_g	XP_018743877	chromosome 1	NC_031675.1	2589764	2592133	+	30059520	0	FVEG_01210	552	ATP synthase subunit alpha, mitochondrial	Oxidative phosphorylation ; Metabolic pathways	0	proton-transporting ATP synthase complex, catalytic core F(1) [GO:0045261]; ATP binding [GO:0005524]; proton-transporting ATP synthase activity, rotational mechanism [GO:0046933]		10227_g
856_g	XP_018743866	chromosome 1	NC_031675.1	2615431	2618212	-	30059513	0	FVEG_01203	910	hypothetical protein FVEG_01203	0	0	nucleus [GO:0005634]; DNA-binding transcription factor activity, RNA polymerase II-specific [GO:0000981]; zinc ion binding [GO:0008270]		10228_g
858_g	XP_018743861	chromosome 1	NC_031675.1	2620403	2625324	-	30059511	0	FVEG_01201	1500	RalA-binding protein 1	0	0	phosphatidylinositol binding [GO:0035091]; signal transduction [GO:0007165]		10229_g
861_g	XP_018743856	chromosome 1	NC_031675.1	2633729	2636249	-	30071667	0	FVEG_14791	821	SulP family sulfate permease	0	0	integral component of membrane [GO:0016021]; secondary active sulfate transmembrane transporter activity [GO:0008271]		1023_g
862_g	XP_018743855	chromosome 1	NC_031675.1	2638339	2639893	+	30059508	0	FVEG_01197	482	cell cycle arrest protein BUB2	Cell cycle - yeast	0	0		10230_g
863_g	XP_018743851	chromosome 1	NC_031675.1	2641005	2642498	-	30059509	0	FVEG_01198	497	hypothetical protein FVEG_01198	0	0	integral component of membrane [GO:0016021]		10231_g
868_g	XP_037212628	0	0	0	0	0	0	0	0	0	agc ndr ndr kinase	0	0	0		10232_g
880_g	XP_018743820	chromosome 1	NC_031675.1	2700423	2702141	-	30059494	0	FVEG_01179	549	hypothetical protein FVEG_01179	0	0	integral component of membrane [GO:0016021]; heme binding [GO:0020037]; iron ion binding [GO:0005506]; oxidoreductase activity, acting on paired donors, with incorporation or reduction of molecular oxygen [GO:0016705]		10233_g
886_g	XP_018743806	chromosome 1	NC_031675.1	2727986	2730405	-	30059490	0	FVEG_01171	710	hypothetical protein FVEG_01171	0	0	integral component of membrane [GO:0016021]		10234_g
887_g	XP_018743808	chromosome 1	NC_031675.1	2727986	2729904	-	30059490	0	FVEG_01171	543	hypothetical protein FVEG_01171	0	0	integral component of membrane [GO:0016021]		10235_g
891_g	XP_018743797	chromosome 1	NC_031675.1	2747876	2749344	+	30059486	0	FVEG_01167	473	hypothetical protein FVEG_01167	0	0	nucleus [GO:0005634]; DNA-binding transcription factor activity, RNA polymerase II-specific [GO:0000981]; zinc ion binding [GO:0008270]		10236_g
893_g	XP_018743794	chromosome 1	NC_031675.1	2752967	2754059	+	30059484	0	FVEG_01165	323	hypothetical protein FVEG_01165	0	0	integral component of membrane [GO:0016021]; mitochondrial inner membrane [GO:0005743]; transmembrane transport [GO:0055085]		10237_g
900_g	XP_018743784	chromosome 1	NC_031675.1	2768425	2769468	+	30059477	0	FVEG_01158	331	amino-acid transporter Arg-13	0	0	integral component of membrane [GO:0016021]		10238_g
902_g	XP_018743782	chromosome 1	NC_031675.1	2771499	2773367	+	30059475	0	FVEG_01156	603	cell division control protein 6	Cell cycle - yeast ; Meiosis - yeast	0	cell division [GO:0051301]; DNA replication initiation [GO:0006270]		10239_g
903_g	XP_018743781	chromosome 1	NC_031675.1	2775113	2777735	+	30059474	0	FVEG_01155	856	hypothetical protein FVEG_01155	0	0	0		1024_g
906_g	XP_018743778	chromosome 1	NC_031675.1	2781856	2783520	+	30059471	0	FVEG_01152	488	L-lactate dehydrogenase (cytochrome)	0	0	heme binding [GO:0020037]; metal ion binding [GO:0046872]; oxidoreductase activity [GO:0016491]		10240_g
909_g	XP_018743771	chromosome 1	NC_031675.1	2788561	2792307	+	30059468	0	FVEG_01149	1212	pre-mRNA-processing ATP-dependent RNA helicase PRP5	Spliceosome	0	ATP binding [GO:0005524]; helicase activity [GO:0004386]; hydrolase activity [GO:0016787]; nucleic acid binding [GO:0003676]		10241_g
911_g	XP_018743769	0	0	0	0	0	0	0	0	0	hypothetical protein	0	0	0		10242_g
915_g	XP_018743765	chromosome 1	NC_031675.1	2802398	2803920	+	30059462	0	FVEG_01143	488	2-oxoisovalerate dehydrogenase E2 component (dihydrolipoyl transacylase)	Valine, leucine and isoleucine degradation ; Propanoate metabolism ; Metabolic pathways ; Biosynthesis of secondary metabolites	0	transferase activity, transferring acyl groups [GO:0016746]		10243_g
919_g	XP_018743760	chromosome 1	NC_031675.1	2814938	2817331	+	30059458	0	FVEG_01139	797	heat shock protein 78, mitochondrial	0	0	ATP binding [GO:0005524]; ATPase activity [GO:0016887]		10244_g
920_g	XP_018743758	chromosome 1	NC_031675.1	2818376	2819175	-	30059457	0	FVEG_01138	183	ADP-ribosylation factor	Endocytosis	0	GTP binding [GO:0005525]		10245_g
930_g	XP_018743739	chromosome 1	NC_031675.1	2845758	2848685	+	30059447	0	FVEG_01127	960	centromeric protein E	0	0	microtubule [GO:0005874]; ATP binding [GO:0005524]; ATP-dependent microtubule motor activity [GO:1990939]; microtubule binding [GO:0008017]; microtubule-based movement [GO:0007018]		10246_g
935_g	XP_018743733	chromosome 1	NC_031675.1	2858829	2860589	-	30059443	0	FVEG_01123	527	eburicol 14-alpha-demethylase	Steroid biosynthesis ; Metabolic pathways ; Biosynthesis of secondary metabolites	0	integral component of membrane [GO:0016021]; heme binding [GO:0020037]; iron ion binding [GO:0005506]; methyltransferase activity [GO:0008168]; monooxygenase activity [GO:0004497]; oxidoreductase activity, acting on paired donors, with incorporation or reduction of molecular oxygen [GO:0016705]; methylation [GO:0032259]		10247_g
950_g	XP_018743714	chromosome 1	NC_031675.1	2894125	2895607	+	30059429	0	FVEG_01109	454	hypothetical protein FVEG_01109	0	0	calcium ion binding [GO:0005509]; calcium-dependent phospholipid binding [GO:0005544]		10248_g
971_g	XP_018743687	chromosome 1	NC_031675.1	2958922	2960888	-	30059411	0	FVEG_01086	544	hypothetical protein FVEG_01086	0	0	integral component of plasma membrane [GO:0005887]; ammonium transmembrane transporter activity [GO:0008519]		10249_g
974_g	XP_018743683	chromosome 1	NC_031675.1	2972387	2975594	-	30059408	0	FVEG_01083	951	hypothetical protein FVEG_01083	0	0	mediator complex [GO:0016592]		1025_g
979_g	XP_018743677	chromosome 1	NC_031675.1	2998092	2999683	-	30059403	0	FVEG_01076	511	mannosyl-oligosaccharide alpha-1,2-mannosidase	N-Glycan biosynthesis ; Various types of N-glycan biosynthesis ; Metabolic pathways ; Protein processing in endoplasmic reticulum	PATHWAY: Protein modification; protein glycosylation. {ECO:0000256|ARBA:ARBA00004922}.	integral component of membrane [GO:0016021]; calcium ion binding [GO:0005509]; mannosyl-oligosaccharide 1,2-alpha-mannosidase activity [GO:0004571]; carbohydrate metabolic process [GO:0005975]; protein glycosylation [GO:0006486]		10250_g
984_g	XP_018743668	chromosome 1	NC_031675.1	3007022	3009446	+	30059399	0	FVEG_01072	770	dolichyl-phosphate-mannose-protein mannosyltransferase	Other types of O-glycan biosynthesis ; Mannose type O-glycan biosynthesis ; Metabolic pathways	PATHWAY: Protein modification; protein glycosylation. {ECO:0000256|ARBA:ARBA00004922, ECO:0000256|RuleBase:RU367007}.	endoplasmic reticulum membrane [GO:0005789]; integral component of membrane [GO:0016021]; dolichyl-phosphate-mannose-protein mannosyltransferase activity [GO:0004169]		10251_g
985_g	XP_018743667	chromosome 1	NC_031675.1	3010057	3011418	+	30071647	0	FVEG_14771	419	hypothetical protein FVEG_14771	0	0	integral component of membrane [GO:0016021]		10252_g
987_g	XP_018743657	chromosome 1	NC_031675.1	3018131	3020461	+	30059396	0	FVEG_01067	776	zinc finger transcription factor ace1	0	0	0		10253_g
996_g	XP_037205869	0	0	0	0	0	0	0	0	0	phospholipid-transporting ATPase DNF3	0	0	0		10254_g
999_g	XP_018743639	chromosome 1	NC_031675.1	3054518	3057485	-	30059385	0	FVEG_01055	925	hypothetical protein FVEG_01055	0	0	ubiquitin binding [GO:0043130]		10255_g
1001_g	XP_018743638	chromosome 1	NC_031675.1	3060843	3062830	-	30059383	0	FVEG_01053	644	hypothetical protein FVEG_01053	0	0	2-oxoglutarate-dependent dioxygenase activity [GO:0016706]; iron ion binding [GO:0005506]; L-ascorbic acid binding [GO:0031418]		10256_g
1004_g	XP_018743631	chromosome 1	NC_031675.1	3074125	3075675	+	30059380	0	FVEG_01050	480	hypothetical protein FVEG_01050	0	0	nucleus [GO:0005634]; DNA-binding transcription factor activity, RNA polymerase II-specific [GO:0000981]; zinc ion binding [GO:0008270]		10257_g
1010_g	XP_018743622	chromosome 1	NC_031675.1	3105110	3106074	+	30059374	0	FVEG_01044	305	methylisocitrate lyase	0	0	lyase activity [GO:0016829]		10258_g
1014_g	XP_018743618	chromosome 1	NC_031675.1	3112677	3113270	-	30059370	0	FVEG_01040	197	hypothetical protein FVEG_01040	0	0	zinc ion binding [GO:0008270]		10259_g
1017_g	XP_018743615	chromosome 1	NC_031675.1	3119951	3121622	+	30059367	0	FVEG_01037	514	exoglucanase type C	Starch and sucrose metabolism ; Metabolic pathways	0	extracellular region [GO:0005576]; cellulose binding [GO:0030248]; hydrolase activity, hydrolyzing O-glycosyl compounds [GO:0004553]; cellulose catabolic process [GO:0030245]		1026_g
1018_g	XP_018743613	chromosome 1	NC_031675.1	3122547	3124171	-	30059366	0	FVEG_01036	505	hypothetical protein FVEG_01036	0	0	integral component of membrane [GO:0016021]; transmembrane transporter activity [GO:0022857]		10260_g
1019_g	XP_018743611	chromosome 1	NC_031675.1	3126990	3129180	-	30059365	0	FVEG_01035	635	hypothetical protein FVEG_01035	0	0	nucleus [GO:0005634]; DNA binding [GO:0003677]; DNA-binding transcription factor activity, RNA polymerase II-specific [GO:0000981]; zinc ion binding [GO:0008270]; transcription, DNA-templated [GO:0006351]		10261_g
1020_g	XP_018743610	chromosome 1	NC_031675.1	3132360	3135329	+	30059364	0	FVEG_01034	934	hypothetical protein FVEG_01034	0	0	nucleus [GO:0005634]; DNA binding [GO:0003677]; DNA-binding transcription factor activity, RNA polymerase II-specific [GO:0000981]; zinc ion binding [GO:0008270]; transcription, DNA-templated [GO:0006351]		10262_g
1023_g	XP_018743604	chromosome 1	NC_031675.1	3142217	3143075	-	30059361	0	FVEG_01031	269	hypothetical protein FVEG_01031	0	0	metal ion binding [GO:0046872]; superoxide metabolic process [GO:0006801]		10263_g
1025_g	XP_018743602	chromosome 1	NC_031675.1	3146319	3147377	+	30059359	0	FVEG_01029	298	oxidoreductase	0	0	oxidoreductase activity [GO:0016491]		10264_g
1028_g	XP_018743598	chromosome 1	NC_031675.1	3151222	3153769	+	30059357	0	FVEG_01027	783	hypothetical protein FVEG_01027	0	0	ubiquitin binding [GO:0043130]		10265_g
1031_g	XP_018743596	chromosome 1	NC_031675.1	3155956	3158314	-	30059355	0	FVEG_01025	767	hypothetical protein FVEG_01025	0	0	integral component of membrane [GO:0016021]		10266_g
1032_g	XP_018743595	chromosome 1	NC_031675.1	3161508	3164972	-	30059354	0	FVEG_01024	1154	hypothetical protein FVEG_01024	0	0	0		10267_g
1039_g	XP_018743584	chromosome 1	NC_031675.1	3181843	3183333	-	30059347	0	FVEG_01017	440	26S protease regulatory subunit 7	Proteasome	0	cytoplasm [GO:0005737]; proteasome regulatory particle, base subcomplex [GO:0008540]; ATP binding [GO:0005524]; peptidase activity [GO:0008233]; proteasome-activating ATPase activity [GO:0036402]; ubiquitin protein ligase binding [GO:0031625]; positive regulation of RNA polymerase II transcription preinitiation complex assembly [GO:0045899]; proteasome regulatory particle assembly [GO:0070682]; u…		10268_g
1045_g	XP_018743574	chromosome 1	NC_031675.1	3197623	3200877	+	30059340	0	FVEG_01010	1084	hypothetical protein FVEG_01010	0	0	0		10269_g
1052_g	XP_018743564	chromosome 1	NC_031675.1	3234209	3236244	+	30059333	0	FVEG_01003	657	hypothetical protein FVEG_01003	0	0	protein dimerization activity [GO:0046983]		1027_g
1053_g	XP_018743563	chromosome 1	NC_031675.1	3238792	3240921	+	30059331	0	FVEG_01001	631	cell division cycle 14	Cell cycle - yeast ; Meiosis - yeast	0	protein tyrosine phosphatase activity [GO:0004725]; protein tyrosine/serine/threonine phosphatase activity [GO:0008138]; cell cycle [GO:0007049]; cell division [GO:0051301]; regulation of exit from mitosis [GO:0007096]		10270_g
1056_g	XP_018743560	chromosome 1	NC_031675.1	3243820	3247927	-	30059328	0	FVEG_00998	1345	hypothetical protein FVEG_00998	ABC transporters	0	integral component of membrane [GO:0016021]; ATP binding [GO:0005524]; ATPase-coupled transmembrane transporter activity [GO:0042626]		10271_g
1058_g	XP_018743557	chromosome 1	NC_031675.1	3252214	3254148	+	30059326	0	FVEG_00996	609	hypothetical protein FVEG_00996	0	0	integral component of membrane [GO:0016021]; transmembrane transporter activity [GO:0022857]		10272_g
1065_g	XP_018743531	chromosome 1	NC_031675.1	3282809	3284845	+	30059319	0	FVEG_00987	591	hypothetical protein FVEG_00987	0	0	integral component of membrane [GO:0016021]; 3-phytase activity [GO:0016158]		10273_g
1066_g	XP_018743530	chromosome 1	NC_031675.1	3285389	3287054	-	30059318	0	FVEG_00986	513	hypothetical protein FVEG_00986	0	0	integral component of membrane [GO:0016021]; ammonium transmembrane transporter activity [GO:0008519]		10274_g
1069_g	XP_018743525	chromosome 1	NC_031675.1	3297692	3299335	-	30059315	0	FVEG_00981	489	hypothetical protein FVEG_00981	0	0	integral component of membrane [GO:0016021]; G protein-coupled receptor activity [GO:0004930]; cell surface receptor signaling pathway [GO:0007166]		10275_g
1075_g	XP_018743512	chromosome 1	NC_031675.1	3323134	3324970	-	30059309	0	FVEG_00975	575	hypothetical protein FVEG_00975	Glycerolipid metabolism ; Metabolic pathways	0	triglyceride lipase activity [GO:0004806]; lipid catabolic process [GO:0016042]		10276_g
1079_g	XP_018743501	chromosome 1	NC_031675.1	3339235	3341142	+	30059305	0	FVEG_00971	612	hypothetical protein FVEG_00971	0	0	DNA-binding transcription factor activity [GO:0003700]		10277_g
1085_g	XP_018743484	chromosome 1	NC_031675.1	3350551	3352456	-	30059300	0	FVEG_00966	617	cohesin complex subunit SCC1	Cell cycle - yeast	0	cohesin complex [GO:0008278]; nucleus [GO:0005634]; sister chromatid cohesion [GO:0007062]		10278_g
1086_g	XP_018743483	chromosome 1	NC_031675.1	3354067	3356877	+	30059299	0	FVEG_00965	896	Ca2+-transporting ATPase	0	0	integral component of membrane [GO:0016021]; ATP binding [GO:0005524]; ATPase activity [GO:0016887]		10279_g
1087_g	XP_018743482	chromosome 1	NC_031675.1	3354067	3357452	+	30059299	0	FVEG_00965	1070	Ca2+-transporting ATPase	0	0	integral component of membrane [GO:0016021]; ATP binding [GO:0005524]; ATPase activity [GO:0016887]		1028_g
1088_g	XP_018743480	chromosome 1	NC_031675.1	3357899	3360364	+	30059298	0	FVEG_00964	804	hypothetical protein FVEG_00964	0	0	membrane [GO:0016020]; protein transport [GO:0015031]		10280_g
1089_g	XP_018743479	chromosome 1	NC_031675.1	3360840	3362357	+	30059297	0	FVEG_00963	505	tRNA threonylcarbamoyladenosine biosynthesis protein	0	0	double-stranded RNA binding [GO:0003725]		10281_g
1091_g	XP_018743477	chromosome 1	NC_031675.1	3363648	3366770	+	30059295	0	FVEG_00961	1006	minichromosome maintenance protein 4 (cell division control protein 54)	DNA replication ; Cell cycle - yeast ; Meiosis - yeast	0	MCM complex [GO:0042555]; nucleus [GO:0005634]; ATP binding [GO:0005524]; DNA binding [GO:0003677]; DNA helicase activity [GO:0003678]; hydrolase activity [GO:0016787]; cell division [GO:0051301]; DNA replication initiation [GO:0006270]		10282_g
1092_g	XP_018743476	chromosome 1	NC_031675.1	3366951	3368765	-	30059294	0	FVEG_00960	566	hypothetical protein FVEG_00960	Cysteine and methionine metabolism ; Selenocompound metabolism ; Sulfur metabolism ; Metabolic pathways ; Biosynthesis of secondary metabolites ; Biosynthesis of amino acids	0	catalytic activity [GO:0003824]; pyridoxal phosphate binding [GO:0030170]; transsulfuration [GO:0019346]		10283_g
1093_g	XP_018743473	chromosome 1	NC_031675.1	3369651	3372180	-	30059293	0	FVEG_00959	806	hypothetical protein FVEG_00959	0	0	integral component of membrane [GO:0016021]; vacuolar membrane [GO:0005774]		10284_g
1094_g	XP_018743472	chromosome 1	NC_031675.1	3373714	3375050	+	30059292	0	FVEG_00958	427	arginine N-methyltransferase 2	0	0	cytoplasm [GO:0005737]; nucleus [GO:0005634]; protein-arginine N-methyltransferase activity [GO:0016274]		10285_g
1095_g	XP_018743471	chromosome 1	NC_031675.1	3375238	3376894	-	30059291	0	FVEG_00957	481	hexokinase	Glycolysis / Gluconeogenesis ; Fructose and mannose metabolism ; Galactose metabolism ; Starch and sucrose metabolism ; Amino sugar and nucleotide sugar metabolism ; Metabolic pathways ; Biosynthesis of secondary metabolites ; Carbon metabolism	PATHWAY: Carbohydrate degradation. {ECO:0000256|ARBA:ARBA00004921}.; PATHWAY: Carbohydrate degradation; glycolysis; D-glyceraldehyde 3-phosphate and glycerone phosphate from D-glucose: step 1/4. {ECO:0000256|ARBA:ARBA00004888}.	ATP binding [GO:0005524]; glucose binding [GO:0005536]; hexokinase activity [GO:0004396]; cellular glucose homeostasis [GO:0001678]; glycolytic process [GO:0006096]		10286_g
1097_g	XP_018743466	chromosome 1	NC_031675.1	3383025	3384106	+	30059288	0	FVEG_00954	340	hypothetical protein FVEG_00954	0	0	0		10287_g
1098_g	XP_018743465	chromosome 1	NC_031675.1	3385167	3386733	+	30059287	0	FVEG_00953	414	inorganic pyrophosphatase	Oxidative phosphorylation	0	cytoplasm [GO:0005737]; inorganic diphosphatase activity [GO:0004427]; magnesium ion binding [GO:0000287]; phosphate-containing compound metabolic process [GO:0006796]		10288_g
1102_g	XP_018743459	chromosome 1	NC_031675.1	3396320	3398178	+	30059283	0	FVEG_00949	561	calnexin	Protein processing in endoplasmic reticulum ; Phagosome	0	endoplasmic reticulum [GO:0005783]; integral component of membrane [GO:0016021]; calcium ion binding [GO:0005509]; unfolded protein binding [GO:0051082]; protein folding [GO:0006457]		10289_g
1103_g	XP_018743458	chromosome 1	NC_031675.1	3399246	3401009	+	30059282	0	FVEG_00948	570	methylmalonate-semialdehyde dehydrogenase (acylating)	Valine, leucine and isoleucine degradation ; beta-Alanine metabolism ; Inositol phosphate metabolism ; Propanoate metabolism ; Metabolic pathways ; Carbon metabolism	0	methylmalonate-semialdehyde dehydrogenase (acylating) activity [GO:0004491]		1029_g
1105_g	XP_018743455	chromosome 1	NC_031675.1	3407232	3408443	-	30059280	0	FVEG_00946	378	hypothetical protein FVEG_00946	Biosynthesis of cofactors	0	oxidoreductase activity [GO:0016491]		10290_g
1115_g	XP_018743442	chromosome 1	NC_031675.1	3429325	3431295	+	30059271	0	FVEG_00937	621	peptidylprolyl isomerase	0	0	peptidyl-prolyl cis-trans isomerase activity [GO:0003755]; protein folding [GO:0006457]		10291_g
1116_g	XP_018743441	chromosome 1	NC_031675.1	3433196	3434508	+	30059270	0	FVEG_00936	372	phospho-2-dehydro-3-deoxyheptonate aldolase, phenylalanine-inhibited	Phenylalanine, tyrosine and tryptophan biosynthesis ; Metabolic pathways ; Biosynthesis of secondary metabolites ; Biosynthesis of amino acids	0	3-deoxy-7-phosphoheptulonate synthase activity [GO:0003849]; aromatic amino acid family biosynthetic process [GO:0009073]; cellular amino acid biosynthetic process [GO:0008652]		10292_g
1117_g	XP_018743440	chromosome 1	NC_031675.1	3435129	3436284	+	30059269	0	FVEG_00935	367	hypothetical protein FVEG_00935	0	0	0		10293_g
1121_g	XP_018743424	chromosome 1	NC_031675.1	3447327	3450063	+	30059265	0	FVEG_00931	893	AGC/AKT protein kinase	Autophagy - yeast	0	ATP binding [GO:0005524]; protein serine/threonine kinase activity [GO:0004674]		10294_g
1124_g	XP_018743422	chromosome 1	NC_031675.1	3456864	3458411	-	30059262	0	FVEG_00928	515	AGC/RSK/RSKP70 protein kinase	0	0	cytoplasm [GO:0005737]; ATP binding [GO:0005524]; ribosomal protein S6 kinase activity [GO:0004711]; peptidyl-serine phosphorylation [GO:0018105]; protein autophosphorylation [GO:0046777]; TORC1 signaling [GO:0038202]		10295_g
1125_g	XP_018743421	chromosome 1	NC_031675.1	3460082	3461641	+	30059261	0	FVEG_00927	519	serine/threonine-protein kinase PRP4	Spliceosome	0	kinase activity [GO:0016301]		10296_g
1140_g	XP_018743399	chromosome 1	NC_031675.1	3494608	3496053	+	30059247	0	FVEG_00913	428	cystathionine beta-lyase	0	0	lyase activity [GO:0016829]; pyridoxal phosphate binding [GO:0030170]; transsulfuration [GO:0019346]		10297_g
1147_g	XP_018743389	chromosome 1	NC_031675.1	3509124	3512048	-	30059241	0	FVEG_00907	974	adenosinetriphosphatase	Spliceosome	0	ATP binding [GO:0005524]; helicase activity [GO:0004386]; hydrolase activity [GO:0016787]; nucleic acid binding [GO:0003676]		10298_g
1150_g	XP_018743373	chromosome 1	NC_031675.1	3521755	3522896	-	30059238	0	FVEG_00904	284	hypothetical protein FVEG_00904	0	0	calcium ion binding [GO:0005509]		10299_g
1162_g	XP_018743341	chromosome 1	NC_031675.1	3557919	3561611	+	30059227	0	FVEG_00893	1194	serine/threonine protein kinase	0	0	ATP binding [GO:0005524]; protein serine/threonine kinase activity [GO:0004674]		103_g
1164_g	XP_018743338	chromosome 1	NC_031675.1	3567198	3569731	-	30059225	0	FVEG_00891	749	dolichyl-diphosphooligosaccharide-protein glycosyltransferase	N-Glycan biosynthesis ; Various types of N-glycan biosynthesis ; Metabolic pathways ; Protein processing in endoplasmic reticulum	PATHWAY: Protein modification; protein glycosylation. {ECO:0000256|ARBA:ARBA00004922}.	integral component of membrane [GO:0016021]; dolichyl-diphosphooligosaccharide-protein glycotransferase activity [GO:0004579]; metal ion binding [GO:0046872]; protein glycosylation [GO:0006486]		1030_g
1165_g	XP_018743338	chromosome 1	NC_031675.1	3567198	3569731	-	30059225	0	FVEG_00891	749	dolichyl-diphosphooligosaccharide-protein glycosyltransferase	N-Glycan biosynthesis ; Various types of N-glycan biosynthesis ; Metabolic pathways ; Protein processing in endoplasmic reticulum	PATHWAY: Protein modification; protein glycosylation. {ECO:0000256|ARBA:ARBA00004922}.	integral component of membrane [GO:0016021]; dolichyl-diphosphooligosaccharide-protein glycotransferase activity [GO:0004579]; metal ion binding [GO:0046872]; protein glycosylation [GO:0006486]		10300_g
1174_g	XP_018743329	chromosome 1	NC_031675.1	3593032	3594422	-	30059216	0	FVEG_00882	403	S-adenosylmethionine synthase	Cysteine and methionine metabolism ; Metabolic pathways ; Biosynthesis of secondary metabolites ; Biosynthesis of amino acids ; Biosynthesis of cofactors	PATHWAY: Amino-acid biosynthesis; S-adenosyl-L-methionine biosynthesis; S-adenosyl-L-methionine from L-methionine: step 1/1. {ECO:0000256|ARBA:ARBA00005224, ECO:0000256|RuleBase:RU000541}.	ATP binding [GO:0005524]; metal ion binding [GO:0046872]; methionine adenosyltransferase activity [GO:0004478]; methionine metabolic process [GO:0006555]; one-carbon metabolic process [GO:0006730]; S-adenosylmethionine biosynthetic process [GO:0006556]		10301_g
1175_g	XP_018743327	chromosome 1	NC_031675.1	3596266	3597325	+	30059215	0	FVEG_00881	300	GPN-loop GTPase 3 like	0	0	GTP binding [GO:0005525]; hydrolase activity [GO:0016787]; mitotic sister chromatid cohesion [GO:0007064]; protein import into nucleus [GO:0006606]		10302_g
1180_g	XP_018743317	chromosome 1	NC_031675.1	3607994	3609670	+	30059211	0	FVEG_00877	513	MFS transporter, NNP family, nitrate/nitrite transporter	Nitrogen metabolism	0	integral component of membrane [GO:0016021]; plasma membrane [GO:0005886]; nitrate transmembrane transporter activity [GO:0015112]; nitrite transmembrane transporter activity [GO:0015113]; nitrate assimilation [GO:0042128]		10303_g
1181_g	XP_018743317	chromosome 1	NC_031675.1	3607994	3609670	+	30059211	0	FVEG_00877	513	MFS transporter, NNP family, nitrate/nitrite transporter	Nitrogen metabolism	0	integral component of membrane [GO:0016021]; plasma membrane [GO:0005886]; nitrate transmembrane transporter activity [GO:0015112]; nitrite transmembrane transporter activity [GO:0015113]; nitrate assimilation [GO:0042128]		10304_g
1183_g	XP_018743315	chromosome 1	NC_031675.1	3617565	3619099	+	30059209	0	FVEG_00875	494	hypothetical protein FVEG_00875	0	0	0		10305_g
1189_g	XP_018743308	chromosome 1	NC_031675.1	3633106	3637180	-	30059203	0	FVEG_00869	1340	STE/STE11/SSK protein kinase	MAPK signaling pathway - yeast	0	cytoplasm [GO:0005737]; Mcs4 RR-MAPKKK complex [GO:1990315]; ATP binding [GO:0005524]; MAP kinase kinase kinase activity [GO:0004709]; protein threonine kinase activity [GO:0106311]; p38MAPK cascade [GO:0038066]		10306_g
1193_g	XP_018743294	chromosome 1	NC_031675.1	3656428	3659127	+	30071623	0	FVEG_14747	704	hypothetical protein FVEG_14747	0	0	nucleus [GO:0005634]; DNA binding [GO:0003677]; DNA-binding transcription factor activity, RNA polymerase II-specific [GO:0000981]; endoribonuclease activity [GO:0004521]; zinc ion binding [GO:0008270]; transcription, DNA-templated [GO:0006351]		10307_g
1194_g	XP_018743294	chromosome 1	NC_031675.1	3656428	3659127	+	30071623	0	FVEG_14747	704	hypothetical protein FVEG_14747	0	0	nucleus [GO:0005634]; DNA binding [GO:0003677]; DNA-binding transcription factor activity, RNA polymerase II-specific [GO:0000981]; endoribonuclease activity [GO:0004521]; zinc ion binding [GO:0008270]; transcription, DNA-templated [GO:0006351]		10308_g
1199_g	XP_018743285	chromosome 1	NC_031675.1	3672353	3674408	-	30059193	0	FVEG_00857	634	hypothetical protein FVEG_00857	0	0	nucleus [GO:0005634]		10309_g
1201_g	XP_018743281	chromosome 1	NC_031675.1	3677733	3679444	-	30059191	0	FVEG_00855	453	tubulin alpha chain	Phagosome	0	microtubule [GO:0005874]; GTP binding [GO:0005525]; GTPase activity [GO:0003924]; structural constituent of cytoskeleton [GO:0005200]; microtubule-based process [GO:0007017]		1031_g
1204_g	XP_018748832	chromosome 4	NC_031678.1	273695	275278	+	30062463	0	FVEG_04396	493	aldehyde dehydrogenase (NAD+)	Glycolysis / Gluconeogenesis ; Ascorbate and aldarate metabolism ; Fatty acid degradation ; Valine, leucine and isoleucine degradation ; Lysine degradation ; Arginine and proline metabolism ; Histidine metabolism ; Tryptophan metabolism ; beta-Alanine metabolism ; Glycerolipid metabolism ; Pyruvate metabolism ; Pantothenate and CoA biosynthesis ; Metabolic pathways ; Biosynthesis of secondary met…	0	oxidoreductase activity, acting on the aldehyde or oxo group of donors, NAD or NADP as acceptor [GO:0016620]		10310_g
1215_g	XP_018743262	chromosome 1	NC_031675.1	3713168	3713858	+	30059179	0	FVEG_00843	213	hypothetical protein FVEG_00843	Ribosome biogenesis in eukaryotes	0	3'-5'-exoribonuclease activity [GO:0000175]; nucleic acid binding [GO:0003676]		10311_g
1218_g	XP_018743259	chromosome 1	NC_031675.1	3721283	3721746	-	30059176	0	FVEG_00840	102	structure-specific recognition protein 1	0	0	0		10312_g
1220_g	XP_018743234	chromosome 1	NC_031675.1	3727593	3731903	+	30059174	0	FVEG_00838	1404	hypothetical protein FVEG_00838	Autophagy - other ; Autophagy - yeast ; Mitophagy - yeast	0	phagophore assembly site membrane [GO:0034045]; vacuolar membrane [GO:0005774]; autophagosome assembly [GO:0000045]; autophagy of mitochondrion [GO:0000422]; protein transport [GO:0015031]		10313_g
1228_g	XP_018743212	chromosome 1	NC_031675.1	3750230	3751737	+	30059167	0	FVEG_00831	468	NADH-ubiquinone oxidoreductase 49 kDa subunit, mitochondrial	Oxidative phosphorylation ; Metabolic pathways	0	NAD binding [GO:0051287]; oxidoreductase activity, acting on NAD(P)H [GO:0016651]; quinone binding [GO:0048038]		10314_g
1229_g	XP_018743211	chromosome 1	NC_031675.1	3751996	3753507	-	30059166	0	FVEG_00830	487	ubiquinone biosynthesis monooxygenase Coq6	Ubiquinone and other terpenoid-quinone biosynthesis ; Metabolic pathways ; Biosynthesis of secondary metabolites ; Biosynthesis of cofactors	PATHWAY: Cofactor biosynthesis; ubiquinone biosynthesis. {ECO:0000256|HAMAP-Rule:MF_03193}.	extrinsic component of mitochondrial inner membrane [GO:0031314]; FAD binding [GO:0071949]; oxidoreductase activity, acting on paired donors, with incorporation or reduction of molecular oxygen, NAD(P)H as one donor, and incorporation of one atom of oxygen [GO:0016709]; oxidoreductase activity, acting on paired donors, with incorporation or reduction of molecular oxygen, reduced flavin or flavopr…		10315_g
1230_g	XP_018743210	chromosome 1	NC_031675.1	3754128	3756310	+	30059165	0	FVEG_00829	689	hypothetical protein FVEG_00829	0	0	integral component of membrane [GO:0016021]; nucleus [GO:0005634]		10316_g
1233_g	XP_018743207	chromosome 1	NC_031675.1	3761257	3763863	+	30059162	0	FVEG_00826	833	hypothetical protein FVEG_00826	0	0	integral component of membrane [GO:0016021]; magnesium ion transmembrane transporter activity [GO:0015095]		10317_g
1240_g	XP_018743196	chromosome 1	NC_031675.1	3785038	3786576	-	30059154	0	FVEG_00818	435	ubiquitin-activating enzyme E1 C	Ubiquitin mediated proteolysis	PATHWAY: Protein modification; protein neddylation. {ECO:0000256|ARBA:ARBA00005032, ECO:0000256|RuleBase:RU368009}.	ATP binding [GO:0005524]; NEDD8 activating enzyme activity [GO:0019781]; protein neddylation [GO:0045116]		10318_g
1242_g	XP_018743194	chromosome 1	NC_031675.1	3790176	3792692	-	30059152	0	FVEG_00816	838	STE/STE20/YSK protein kinase	0	0	ATP binding [GO:0005524]; protein kinase activity [GO:0004672]		10319_g
1246_g	XP_018743187	chromosome 1	NC_031675.1	3799617	3802247	-	30059149	0	FVEG_00813	839	Cullin 3	Ubiquitin mediated proteolysis	0	ubiquitin protein ligase binding [GO:0031625]; ubiquitin-dependent protein catabolic process [GO:0006511]		1032_g
1249_g	XP_018743184	chromosome 1	NC_031675.1	3805477	3807905	-	30059146	0	FVEG_00810	737	hypothetical protein FVEG_00810	0	0	integral component of membrane [GO:0016021]		10320_g
1250_g	XP_018743184	chromosome 1	NC_031675.1	3805477	3807905	-	30059146	0	FVEG_00810	737	hypothetical protein FVEG_00810	0	0	integral component of membrane [GO:0016021]		10321_g
1255_g	XP_018743177	chromosome 1	NC_031675.1	3821815	3822723	+	30059143	0	FVEG_00807	302	nuclear transcription factor Y, alpha	0	0	nucleus [GO:0005634]; DNA binding [GO:0003677]; DNA-binding transcription factor activity [GO:0003700]		10322_g
1257_g	XP_018743171	chromosome 1	NC_031675.1	3827811	3828825	-	30059141	0	FVEG_00805	282	histone chaperone ASF1	0	0	chromosome, telomeric region [GO:0000781]; cytosol [GO:0005829]; nucleus [GO:0005634]; histone binding [GO:0042393]; chromatin silencing at telomere [GO:0006348]; DNA replication-dependent nucleosome assembly [GO:0006335]; DNA replication-independent nucleosome assembly [GO:0006336]; histone acetylation [GO:0016573]; histone displacement [GO:0001207]; histone exchange [GO:0043486]; histone H2B ub…		10323_g
1261_g	XP_018743167	chromosome 1	NC_031675.1	3840461	3842280	-	30059137	0	FVEG_00801	450	saccharopine dehydrogenase	Lysine biosynthesis ; Lysine degradation ; Metabolic pathways ; Biosynthesis of secondary metabolites ; Biosynthesis of amino acids	0	oxidoreductase activity [GO:0016491]		10324_g
1262_g	XP_018743163	chromosome 1	NC_031675.1	3847645	3849403	+	30059135	0	FVEG_00799	531	hypothetical protein FVEG_00799	0	0	integral component of membrane [GO:0016021]; transmembrane transporter activity [GO:0022857]		10325_g
1265_g	XP_018743159	chromosome 1	NC_031675.1	3856410	3857401	+	30059133	0	FVEG_00797	313	hypothetical protein FVEG_00797	0	0	0		10326_g
1268_g	XP_018743151	chromosome 1	NC_031675.1	3871350	3873685	-	30059131	0	FVEG_00794	683	hypothetical protein FVEG_00794	0	0	nucleus [GO:0005634]; DNA binding [GO:0003677]; DNA-binding transcription factor activity, RNA polymerase II-specific [GO:0000981]; zinc ion binding [GO:0008270]; transcription, DNA-templated [GO:0006351]		10327_g
1271_g	XP_018743145	chromosome 1	NC_031675.1	3889823	3891243	+	30059127	0	FVEG_00790	454	hypothetical protein FVEG_00790	0	0	integral component of membrane [GO:0016021]		10328_g
1272_g	XP_018743144	chromosome 1	NC_031675.1	3892961	3894266	-	30059126	0	FVEG_00789	410	CAMK/CAMK1 protein kinase	0	0	ATP binding [GO:0005524]; protein serine/threonine kinase activity [GO:0004674]		10329_g
1274_g	XP_018743138	chromosome 1	NC_031675.1	3900347	3902112	-	30059124	0	FVEG_00787	571	hypothetical protein FVEG_00787	0	0	integral component of membrane [GO:0016021]; oxidoreductase activity [GO:0016491]; ion transport [GO:0006811]		1033_g
1276_g	XP_018743129	chromosome 1	NC_031675.1	3908937	3911299	+	30059121	0	FVEG_00784	642	hypothetical protein FVEG_00784	0	0	0		10330_g
1279_g	XP_018743126	chromosome 1	NC_031675.1	3919046	3921566	-	30059118	0	FVEG_00781	719	acetyl-coenzyme A synthetase	Glycolysis / Gluconeogenesis ; Pyruvate metabolism ; Glyoxylate and dicarboxylate metabolism ; Propanoate metabolism ; Methane metabolism ; Metabolic pathways ; Biosynthesis of secondary metabolites ; Carbon metabolism	0	acetate-CoA ligase activity [GO:0003987]; AMP binding [GO:0016208]; ATP binding [GO:0005524]; acetyl-CoA biosynthetic process from acetate [GO:0019427]		10331_g
1287_g	XP_018743119	chromosome 1	NC_031675.1	3937579	3944455	-	30071603	0	FVEG_14727	2229	hypothetical protein FVEG_14727	0	0	0		10332_g
1288_g	XP_018743118	chromosome 1	NC_031675.1	3945469	3946666	+	30059114	0	FVEG_00771	357	deoxyhypusine synthase	0	0	deoxyhypusine synthase activity [GO:0034038]; peptidyl-lysine modification to peptidyl-hypusine [GO:0008612]		10333_g
1293_g	XP_018743112	chromosome 1	NC_031675.1	3954693	3957008	-	30059111	0	FVEG_00767	714	hypothetical protein FVEG_00767	0	0	0		10334_g
1298_g	XP_018743105	chromosome 1	NC_031675.1	3983616	3985166	+	30059104	0	FVEG_00760	450	hypothetical protein FVEG_00760	0	0	nucleus [GO:0005634]; DNA-binding transcription factor activity, RNA polymerase II-specific [GO:0000981]; zinc ion binding [GO:0008270]		10335_g
1304_g	XP_018743098	chromosome 1	NC_031675.1	3995751	4000403	+	30059098	0	FVEG_00754	1550	hypothetical protein FVEG_00754	0	0	0		10336_g
1307_g	XP_018743095	chromosome 1	NC_031675.1	4004843	4005759	-	30059095	0	FVEG_00751	269	rho family, other	0	0	cell cortex [GO:0005938]; division septum [GO:0000935]; GTP binding [GO:0005525]; GTPase activity [GO:0003924]; cellular protein localization [GO:0034613]; division septum assembly [GO:0000917]; regulation of actin cytoskeleton organization [GO:0032956]; regulation of cell shape [GO:0008360]; regulation of division septum assembly [GO:0032955]; small GTPase mediated signal transduction [GO:000726…		10337_g
1311_g	XP_018743090	chromosome 1	NC_031675.1	4010606	4011569	+	30059092	0	FVEG_00748	269	maintenance-ploidy protein mob1	Cell cycle - yeast	0	0		10338_g
1318_g	XP_018743083	chromosome 1	NC_031675.1	4031392	4034185	+	30059087	0	FVEG_00742	832	V-type proton ATPase subunit A	Oxidative phosphorylation ; Metabolic pathways ; Phagosome	0	integral component of membrane [GO:0016021]; vacuolar proton-transporting V-type ATPase, V0 domain [GO:0000220]; proton transmembrane transporter activity [GO:0015078]		10339_g
1325_g	XP_018743074	chromosome 1	NC_031675.1	4059241	4062356	+	30059082	0	FVEG_00735	985	hypothetical protein FVEG_00735	Endocytosis	0	AP-2 adaptor complex [GO:0030122]; clathrin adaptor activity [GO:0035615]; clathrin-dependent endocytosis [GO:0072583]; intracellular protein transport [GO:0006886]		1034_g
1330_g	XP_018743069	chromosome 1	NC_031675.1	4069760	4071767	+	30059077	0	FVEG_00730	650	hypothetical protein FVEG_00730	0	0	0		10340_g
1331_g	XP_018743068	chromosome 1	NC_031675.1	4074467	4076615	+	30059076	0	FVEG_00729	653	hypothetical protein FVEG_00729	0	0	integral component of membrane [GO:0016021]; transmembrane transporter activity [GO:0022857]		10341_g
1334_g	XP_018743064	chromosome 1	NC_031675.1	4085768	4088547	+	30059072	0	FVEG_00725	860	protein SEY1	0	0	endoplasmic reticulum membrane [GO:0005789]; integral component of membrane [GO:0016021]; GTP binding [GO:0005525]; GTPase activity [GO:0003924]; endoplasmic reticulum organization [GO:0007029]		10342_g
1336_g	XP_018743062	chromosome 1	NC_031675.1	4090673	4092809	+	30059070	0	FVEG_00723	649	hypothetical protein FVEG_00723	0	0	kinetochore [GO:0000776]; nucleosome [GO:0000786]; nucleus [GO:0005634]; centromeric DNA binding [GO:0019237]; kinetochore assembly [GO:0051382]; nucleosome assembly [GO:0006334]		10343_g
1339_g	XP_018743059	chromosome 1	NC_031675.1	4098360	4100444	-	30059067	0	FVEG_00720	652	hsp70-like protein	Spliceosome ; Protein processing in endoplasmic reticulum ; Endocytosis	0	ATP binding [GO:0005524]; ATPase activity [GO:0016887]		10344_g
1341_g	XP_018743057	chromosome 1	NC_031675.1	4104868	4107100	-	30059065	0	FVEG_00718	642	hypothetical protein FVEG_00718	0	0	integral component of membrane [GO:0016021]; transmembrane transporter activity [GO:0022857]		10345_g
1342_g	XP_018743054	chromosome 1	NC_031675.1	4110320	4113009	+	30059064	0	FVEG_00717	859	carnitine O-acetyltransferase	Peroxisome	0	transferase activity, transferring acyl groups [GO:0016746]		10346_g
1343_g	XP_018743048	chromosome 1	NC_031675.1	4114131	4118525	-	30059063	0	FVEG_00716	1061	hypothetical protein FVEG_00716	0	0	RNA binding [GO:0003723]		10347_g
1352_g	XP_018743034	chromosome 1	NC_031675.1	4149058	4150077	-	30059053	0	FVEG_00706	339	hypothetical protein FVEG_00706	0	0	integral component of membrane [GO:0016021]; plasma membrane [GO:0005886]		10348_g
1354_g	XP_018743032	chromosome 1	NC_031675.1	4157808	4159505	+	30059051	0	FVEG_00704	532	protein phosphatase	mRNA surveillance pathway ; Meiosis - yeast	0	fungal-type vacuole [GO:0000324]; metal ion binding [GO:0046872]; protein serine phosphatase activity [GO:0106306]; protein threonine phosphatase activity [GO:0106307]		10349_g
1358_g	XP_018743025	chromosome 1	NC_031675.1	4165823	4168693	-	30059047	0	FVEG_00700	922	hypothetical protein FVEG_00700	0	0	0		1035_g
1360_g	XP_018743023	chromosome 1	NC_031675.1	4173647	4174468	-	30059045	0	FVEG_00698	255	RNA polymerase II subunit A domain phosphatase SSU72	mRNA surveillance pathway	0	nucleus [GO:0005634]; protein serine phosphatase activity [GO:0106306]; protein threonine phosphatase activity [GO:0106307]; mRNA processing [GO:0006397]		10350_g
1362_g	XP_018743018	chromosome 1	NC_031675.1	4180317	4181485	+	30059043	0	FVEG_00696	332	NADH-cytochrome b5 reductase 2	Amino sugar and nucleotide sugar metabolism	0	integral component of mitochondrial outer membrane [GO:0031307]; mitochondrial intermembrane space [GO:0005758]; cytochrome-b5 reductase activity, acting on NAD(P)H [GO:0004128]; NADH dehydrogenase activity [GO:0003954]; cellular response to oxidative stress [GO:0034599]; ergosterol biosynthetic process [GO:0006696]		10351_g
1364_g	XP_018743015	chromosome 1	NC_031675.1	4186196	4188676	+	30059041	0	FVEG_00694	516	hypothetical protein FVEG_00694	0	0	integral component of membrane [GO:0016021]; transmembrane transporter activity [GO:0022857]		10352_g
1371_g	XP_018743008	chromosome 1	NC_031675.1	4208251	4210721	+	30059036	0	FVEG_00688	614	heat shock protein SSB1	Spliceosome ; Protein processing in endoplasmic reticulum ; Endocytosis	0	ATP binding [GO:0005524]; ATPase activity [GO:0016887]		10353_g
1380_g	XP_018742992	chromosome 1	NC_031675.1	4242129	4243314	+	30059027	0	FVEG_00679	308	transcription elongation factor S-II	0	0	nucleus [GO:0005634]; translation elongation factor activity [GO:0003746]; zinc ion binding [GO:0008270]; regulation of transcription, DNA-templated [GO:0006355]; transcription, DNA-templated [GO:0006351]		10354_g
1382_g	XP_018742990	chromosome 1	NC_031675.1	4247585	4248922	-	30059025	0	FVEG_00677	445	cysteine synthase A	Cysteine and methionine metabolism ; Sulfur metabolism ; Metabolic pathways ; Biosynthesis of secondary metabolites ; Carbon metabolism ; Biosynthesis of amino acids	0	integral component of membrane [GO:0016021]; cysteine biosynthetic process from serine [GO:0006535]		10355_g
1391_g	XP_018742969	chromosome 1	NC_031675.1	4276064	4277351	-	30059015	0	FVEG_00667	352	hypothetical protein FVEG_00667	0	0	0		10356_g
1394_g	XP_018742967	chromosome 1	NC_031675.1	4285535	4286971	-	30059012	0	FVEG_00664	478	hypothetical protein FVEG_00664	0	0	0		10357_g
1396_g	XP_018742962	chromosome 1	NC_031675.1	4289149	4290643	-	30059010	0	FVEG_00662	481	hypothetical protein FVEG_00662	0	0	FAD binding [GO:0071949]; oxidoreductase activity [GO:0016491]		10358_g
1405_g	XP_018742951	chromosome 1	NC_031675.1	4313632	4315764	-	30059003	0	FVEG_00651	665	hypothetical protein FVEG_00651	0	PATHWAY: Protein modification; protein ubiquitination. {ECO:0000256|RuleBase:RU366018}.	ubiquitin protein ligase activity [GO:0061630]; zinc ion binding [GO:0008270]; ubiquitin-dependent protein catabolic process via the N-end rule pathway [GO:0071596]		10359_g
1407_g	XP_018742942	chromosome 1	NC_031675.1	4333280	4335978	+	30059000	0	FVEG_00646	865	hypothetical protein FVEG_00646	MAPK signaling pathway - yeast	0	nucleus [GO:0005634]; DNA-binding transcription factor activity [GO:0003700]		1036_g
1409_g	XP_018742940	chromosome 1	NC_031675.1	4342444	4343412	-	30058998	0	FVEG_00644	182	peptidyl-prolyl cis-trans isomerase H	Spliceosome	0	nucleus [GO:0005634]; peptidyl-prolyl cis-trans isomerase activity [GO:0003755]; protein folding [GO:0006457]		10360_g
1421_g	XP_018742929	chromosome 1	NC_031675.1	4371041	4373119	+	30058991	0	FVEG_00633	692	ATP-dependent RNA helicase ROK1	0	0	ATP binding [GO:0005524]; helicase activity [GO:0004386]; hydrolase activity [GO:0016787]; nucleic acid binding [GO:0003676]		10361_g
1423_g	XP_018742927	chromosome 1	NC_031675.1	4376817	4378771	-	30058989	0	FVEG_00631	633	lysyl-tRNA synthetase, class II	Aminoacyl-tRNA biosynthesis	0	cytoplasm [GO:0005737]; ATP binding [GO:0005524]; lysine-tRNA ligase activity [GO:0004824]; nucleic acid binding [GO:0003676]; lysyl-tRNA aminoacylation [GO:0006430]		10362_g
1424_g	XP_018742925	chromosome 1	NC_031675.1	4379303	4380791	+	30058988	0	FVEG_00630	472	actin-like protein 4	0	0	0		10363_g
1427_g	XP_018742922	chromosome 1	NC_031675.1	4385061	4386261	-	30058985	0	FVEG_00627	330	thioredoxin reductase	Selenocompound metabolism	0	cytoplasm [GO:0005737]; thioredoxin-disulfide reductase activity [GO:0004791]; removal of superoxide radicals [GO:0019430]		10364_g
1431_g	XP_018742916	chromosome 1	NC_031675.1	4397108	4399506	+	30058983	0	FVEG_00623	780	hypothetical protein FVEG_00623	Glycerolipid metabolism ; Glycerophospholipid metabolism ; Metabolic pathways ; Biosynthesis of secondary metabolites	0	0		10365_g
1432_g	XP_018742914	chromosome 1	NC_031675.1	4399963	4402580	-	30058982	0	FVEG_00622	854	histidine biosynthesis trifunctional protein	Histidine metabolism ; Metabolic pathways ; Biosynthesis of secondary metabolites ; Biosynthesis of amino acids	PATHWAY: Amino-acid biosynthesis; L-histidine biosynthesis; L-histidine from 5-phospho-alpha-D-ribose 1-diphosphate: step 2/9. {ECO:0000256|ARBA:ARBA00005204}.; PATHWAY: Amino-acid biosynthesis; L-histidine biosynthesis; L-histidine from 5-phospho-alpha-D-ribose 1-diphosphate: step 3/9. {ECO:0000256|ARBA:ARBA00005169}.; PATHWAY: Amino-acid biosynthesis; L-histidine biosynthesis; L-histidine from …	ATP binding [GO:0005524]; histidinol dehydrogenase activity [GO:0004399]; metal ion binding [GO:0046872]; NAD binding [GO:0051287]; phosphoribosyl-AMP cyclohydrolase activity [GO:0004635]; phosphoribosyl-ATP diphosphatase activity [GO:0004636]; histidine biosynthetic process [GO:0000105]		10366_g
1436_g	XP_018742909	chromosome 1	NC_031675.1	4409910	4411754	+	30058978	0	FVEG_00618	532	inosine-5\\'-monophosphate dehydrogenase IMD4	Purine metabolism ; Metabolic pathways ; Biosynthesis of secondary metabolites	PATHWAY: Purine metabolism; XMP biosynthesis via de novo pathway; XMP from IMP: step 1/1. {ECO:0000256|HAMAP-Rule:MF_03156, ECO:0000256|RuleBase:RU003928}.	cytoplasm [GO:0005737]; IMP dehydrogenase activity [GO:0003938]; metal ion binding [GO:0046872]; nucleotide binding [GO:0000166]; GMP biosynthetic process [GO:0006177]		10367_g
1443_g	XP_018742896	chromosome 1	NC_031675.1	4433437	4435167	-	30058972	0	FVEG_00612	527	succinate-semialdehyde dehydrogenase (NADP+)	Alanine, aspartate and glutamate metabolism ; Lysine degradation ; Tyrosine metabolism ; Butanoate metabolism ; Nicotinate and nicotinamide metabolism ; Metabolic pathways	PATHWAY: Amino-acid degradation. {ECO:0000256|ARBA:ARBA00005023}.; PATHWAY: Amino-acid degradation; 4-aminobutanoate degradation. {ECO:0000256|ARBA:ARBA00005176, ECO:0000256|RuleBase:RU365091}.	succinate-semialdehyde dehydrogenase (NAD+) activity [GO:0004777]; succinate-semialdehyde dehydrogenase (NADP+) activity [GO:0036243]; gamma-aminobutyric acid catabolic process [GO:0009450]		10368_g
1445_g	XP_018742894	chromosome 1	NC_031675.1	4441127	4445715	+	30058970	0	FVEG_00610	1511	hypothetical protein FVEG_00610	0	0	phosphorelay sensor kinase activity [GO:0000155]		10369_g
1446_g	XP_018742892	chromosome 1	NC_031675.1	4449157	4450599	+	30058969	0	FVEG_00609	480	hypothetical protein FVEG_00609	0	0	0		1037_g
1448_g	XP_018742888	chromosome 1	NC_031675.1	4455787	4456341	+	30058966	0	FVEG_00606	167	peptidyl-prolyl cis-trans isomerase-like 3	0	0	peptidyl-prolyl cis-trans isomerase activity [GO:0003755]; protein folding [GO:0006457]		10370_g
1450_g	XP_018742887	chromosome 1	NC_031675.1	4458766	4460418	+	30058964	0	FVEG_00604	550	peptidyl-prolyl isomerase CWC27	0	0	peptidyl-prolyl cis-trans isomerase activity [GO:0003755]; protein folding [GO:0006457]		10371_g
1451_g	XP_018742886	chromosome 1	NC_031675.1	4461778	4464123	+	30058963	0	FVEG_00603	764	hypothetical protein FVEG_00603	0	0	nucleus [GO:0005634]; DNA-binding transcription factor activity [GO:0003700]; sequence-specific DNA binding [GO:0043565]		10372_g
1452_g	XP_018742883	chromosome 1	NC_031675.1	4467066	4468298	-	30058962	0	FVEG_00602	394	hypothetical protein FVEG_00602	0	0	0		10373_g
1456_g	XP_018742871	chromosome 1	NC_031675.1	4490610	4492476	-	30058957	0	FVEG_00597	577	CDF family cation efflux system protein	0	0	integral component of membrane [GO:0016021]; cation transmembrane transporter activity [GO:0008324]		10374_g
1460_g	XP_018742868	chromosome 1	NC_031675.1	4501003	4502475	+	30058954	0	FVEG_00594	375	syntaxin 1B/2/3	SNARE interactions in vesicular transport	0	integral component of membrane [GO:0016021]; vesicle-mediated transport [GO:0016192]		10375_g
1462_g	XP_018742864	0	0	0	0	0	0	0	0	0	hypothetical protein	0	0	0		10376_g
1463_g	XP_018742863	chromosome 1	NC_031675.1	4508557	4509842	+	30058951	0	FVEG_00591	359	hypothetical protein FVEG_00591	0	0	0		10377_g
1471_g	XP_018742851	chromosome 1	NC_031675.1	4528879	4530469	-	30058945	0	FVEG_00585	493	aldehyde dehydrogenase	Glycolysis / Gluconeogenesis ; Ascorbate and aldarate metabolism ; Fatty acid degradation ; Valine, leucine and isoleucine degradation ; Lysine degradation ; Arginine and proline metabolism ; Histidine metabolism ; Tryptophan metabolism ; beta-Alanine metabolism ; Glycerolipid metabolism ; Pyruvate metabolism ; Pantothenate and CoA biosynthesis ; Metabolic pathways ; Biosynthesis of secondary met…	0	oxidoreductase activity, acting on the aldehyde or oxo group of donors, NAD or NADP as acceptor [GO:0016620]		10378_g
1480_g	XP_018742833	chromosome 1	NC_031675.1	4563325	4565775	+	30058934	0	FVEG_00574	816	hypothetical protein FVEG_00574	0	0	nucleus [GO:0005634]; DNA binding [GO:0003677]; DNA-binding transcription factor activity, RNA polymerase II-specific [GO:0000981]; zinc ion binding [GO:0008270]; transcription, DNA-templated [GO:0006351]		10379_g
1481_g	XP_018742832	chromosome 1	NC_031675.1	4566722	4569098	+	30058933	0	FVEG_00572	757	hypothetical protein FVEG_00572	0	0	nucleus [GO:0005634]; DNA binding [GO:0003677]; DNA-binding transcription factor activity, RNA polymerase II-specific [GO:0000981]; zinc ion binding [GO:0008270]; transcription, DNA-templated [GO:0006351]		1038_g
1490_g	XP_018742814	chromosome 1	NC_031675.1	4592330	4604469	+	30058927	0	FVEG_00563	3993	E3 ubiquitin-protein ligase HUWE1	Ubiquitin mediated proteolysis	PATHWAY: Protein modification; protein ubiquitination. {ECO:0000256|ARBA:ARBA00004906}.	ubiquitin-protein transferase activity [GO:0004842]		10380_g
1494_g	XP_018742808	chromosome 1	NC_031675.1	4609339	4611210	-	30058923	0	FVEG_00559	511	V-type proton ATPase subunit B	Oxidative phosphorylation ; Metabolic pathways ; Phagosome	0	fungal-type vacuole membrane [GO:0000329]; vacuolar proton-transporting V-type ATPase, V1 domain [GO:0000221]; vacuole-mitochondrion membrane contact site [GO:1990816]; ATP binding [GO:0005524]; proton-transporting ATPase activity, rotational mechanism [GO:0046961]; ATP metabolic process [GO:0046034]; cellular calcium ion homeostasis [GO:0006874]; pexophagy [GO:0000425]; proteasome storage granul…		10381_g
1496_g	XP_018742806	chromosome 1	NC_031675.1	4613288	4614994	-	30058921	0	FVEG_00557	449	tubulin alpha chain	Phagosome	0	microtubule [GO:0005874]; GTP binding [GO:0005525]; GTPase activity [GO:0003924]; structural constituent of cytoskeleton [GO:0005200]; microtubule-based process [GO:0007017]		10382_g
1509_g	XP_037209860	0	0	0	0	0	0	0	0	0	aimless (aleA)	0	0	0		10383_g
1511_g	XP_018742763	chromosome 1	NC_031675.1	4663893	4664647	-	30058907	0	FVEG_00543	233	hypothetical protein FVEG_00543	0	0	metal ion binding [GO:0046872]		10384_g
1513_g	XP_018742761	chromosome 1	NC_031675.1	4668255	4669437	+	30058905	0	FVEG_00541	375	L-iditol 2-dehydrogenase	Pentose and glucuronate interconversions ; Fructose and mannose metabolism ; Metabolic pathways	0	0		10385_g
1515_g	XP_018742759	chromosome 1	NC_031675.1	4672758	4674013	-	30058903	0	FVEG_00539	316	hypothetical protein FVEG_00539	0	0	nucleus [GO:0005634]; methyltransferase activity [GO:0008168]; methylation [GO:0032259]; sporulation resulting in formation of a cellular spore [GO:0030435]		10386_g
1517_g	XP_018742751	chromosome 1	NC_031675.1	4685129	4686955	-	30058901	0	FVEG_00537	608	hypothetical protein FVEG_00537	N-Glycan biosynthesis ; Various types of N-glycan biosynthesis ; Metabolic pathways ; Protein processing in endoplasmic reticulum	PATHWAY: Protein modification; protein glycosylation. {ECO:0000256|ARBA:ARBA00004922}.	integral component of membrane [GO:0016021]; calcium ion binding [GO:0005509]; mannosyl-oligosaccharide 1,2-alpha-mannosidase activity [GO:0004571]; carbohydrate metabolic process [GO:0005975]; protein glycosylation [GO:0006486]		10387_g
1518_g	XP_018742750	chromosome 1	NC_031675.1	4689672	4691532	-	30058900	0	FVEG_00536	602	cell division cycle 20, cofactor-APC complex	Cell cycle - yeast ; Meiosis - yeast ; Ubiquitin mediated proteolysis	0	anaphase-promoting complex binding [GO:0010997]; ubiquitin-protein transferase activator activity [GO:0097027]; cell division [GO:0051301]; positive regulation of ubiquitin protein ligase activity [GO:1904668]		10388_g
1520_g	XP_018742748	chromosome 1	NC_031675.1	4696369	4698917	-	30058898	0	FVEG_00534	689	hypothetical protein FVEG_00534	0	0	0		10389_g
1521_g	XP_018742748	chromosome 1	NC_031675.1	4696369	4698917	-	30058898	0	FVEG_00534	689	hypothetical protein FVEG_00534	0	0	0		1039_g
1523_g	XP_018742737	chromosome 1	NC_031675.1	4709740	4711257	-	30058895	0	FVEG_00531	505	hypothetical protein FVEG_00531	0	0	0		10390_g
1525_g	XP_018742732	chromosome 1	NC_031675.1	4715733	4717146	-	30058893	0	FVEG_00529	413	hypothetical protein FVEG_00529	Peroxisome	0	integral component of membrane [GO:0016021]; peroxisomal membrane [GO:0005778]; protein import into peroxisome matrix, docking [GO:0016560]		10391_g
1528_g	XP_018742728	chromosome 1	NC_031675.1	4725020	4726810	-	30058890	0	FVEG_00526	525	hypothetical protein FVEG_00526	Meiosis - yeast	0	integral component of membrane [GO:0016021]; transmembrane transporter activity [GO:0022857]		10392_g
1529_g	XP_018742727	chromosome 1	NC_031675.1	4727593	4729317	+	30058889	0	FVEG_00525	556	arylsulfatase	0	0	sulfuric ester hydrolase activity [GO:0008484]		10393_g
1530_g	XP_018742726	chromosome 1	NC_031675.1	4729719	4734577	-	30058888	0	FVEG_00524	1550	hypothetical protein FVEG_00524	0	0	integral component of membrane [GO:0016021]; ATP binding [GO:0005524]; ATPase-coupled transmembrane transporter activity [GO:0042626]		10394_g
1531_g	XP_018742725	chromosome 1	NC_031675.1	4737220	4739476	+	30058887	0	FVEG_00523	701	hypothetical protein FVEG_00523	0	0	nucleus [GO:0005634]; DNA-binding transcription factor activity, RNA polymerase II-specific [GO:0000981]; zinc ion binding [GO:0008270]		10395_g
1534_g	XP_031074899	0	0	0	0	0	0	0	0	0	related to Beclin 1 (coiled-coil myosin-like BCL2-interacting protein)	0	0	0		10396_g
1535_g	XP_018742720	chromosome 1	NC_031675.1	4747215	4750160	+	30058883	0	FVEG_00519	981	hypothetical protein FVEG_00519	0	0	nucleus [GO:0005634]; histone binding [GO:0042393]; protein heterodimerization activity [GO:0046982]		10397_g
1536_g	XP_018742719	chromosome 1	NC_031675.1	4750782	4752072	-	30058882	0	FVEG_00518	340	CMGC/CK2 protein kinase	Ribosome biogenesis in eukaryotes ; Mitophagy - yeast	0	ATP binding [GO:0005524]; protein serine/threonine kinase activity [GO:0004674]		10398_g
1538_g	XP_018742715	chromosome 1	NC_031675.1	4755276	4756727	+	30058880	0	FVEG_00516	483	hypothetical protein FVEG_00516	0	0	0		10399_g
1540_g	XP_018742713	chromosome 1	NC_031675.1	4759093	4759891	-	30058878	0	FVEG_00514	161	40S ribosomal protein S11	Ribosome	0	ribosome [GO:0005840]; structural constituent of ribosome [GO:0003735]; translation [GO:0006412]		104_g
1547_g	XP_018742706	chromosome 1	NC_031675.1	4775762	4777470	+	30058870	0	FVEG_00506	515	folylpolyglutamate synthase	Folate biosynthesis ; Metabolic pathways ; Biosynthesis of cofactors	PATHWAY: Cofactor biosynthesis; tetrahydrofolylpolyglutamate biosynthesis. {ECO:0000256|ARBA:ARBA00005150, ECO:0000256|PIRNR:PIRNR038895}.	mitochondrial inner membrane [GO:0005743]; mitochondrial matrix [GO:0005759]; ATP binding [GO:0005524]; metal ion binding [GO:0046872]; tetrahydrofolylpolyglutamate synthase activity [GO:0004326]; one-carbon metabolic process [GO:0006730]		1040_g
1548_g	XP_018742705	chromosome 1	NC_031675.1	4777525	4779048	-	30058871	0	FVEG_00507	507	hypothetical protein FVEG_00507	Folate biosynthesis ; Metabolic pathways ; Biosynthesis of cofactors	PATHWAY: Cofactor biosynthesis; tetrahydrofolylpolyglutamate biosynthesis. {ECO:0000256|ARBA:ARBA00005150, ECO:0000256|PIRNR:PIRNR038895}.	mitochondrial inner membrane [GO:0005743]; mitochondrial matrix [GO:0005759]; ATP binding [GO:0005524]; metal ion binding [GO:0046872]; tetrahydrofolylpolyglutamate synthase activity [GO:0004326]; one-carbon metabolic process [GO:0006730]		10400_g
1550_g	XP_018742703	chromosome 1	NC_031675.1	4782809	4783710	-	30058868	0	FVEG_00504	220	GTP-binding protein ypt5	Endocytosis ; Phagosome	0	early endosome membrane [GO:0031901]; GTP binding [GO:0005525]; GTPase activity [GO:0003924]; endosomal vesicle fusion [GO:0034058]		10401_g
1551_g	XP_018742701	chromosome 1	NC_031675.1	4784610	4786864	+	30058867	0	FVEG_00503	709	hypothetical protein FVEG_00503	Inositol phosphate metabolism ; Metabolic pathways ; Phosphatidylinositol signaling system	0	integral component of membrane [GO:0016021]; phosphatase activity [GO:0016791]		10402_g
1559_g	XP_018742679	chromosome 1	NC_031675.1	4817455	4819428	+	30058860	0	FVEG_00496	657	hypothetical protein FVEG_00496	0	0	nucleolus [GO:0005730]; nucleoplasm [GO:0005654]; preribosome, large subunit precursor [GO:0030687]; ribonucleoprotein complex binding [GO:0043021]; maturation of 5.8S rRNA from tricistronic rRNA transcript (SSU-rRNA, 5.8S rRNA, LSU-rRNA) [GO:0000466]; maturation of LSU-rRNA from tricistronic rRNA transcript (SSU-rRNA, 5.8S rRNA, LSU-rRNA) [GO:0000463]		10403_g
1560_g	XP_018742678	chromosome 1	NC_031675.1	4819745	4821711	+	30058859	0	FVEG_00495	636	hypothetical protein FVEG_00495	0	0	0		10404_g
1561_g	XP_018742677	chromosome 1	NC_031675.1	4822417	4826007	-	30058858	0	FVEG_00494	1163	kinesin family member 11	0	0	ATP binding [GO:0005524]; ATP-dependent microtubule motor activity [GO:1990939]; microtubule binding [GO:0008017]; cell cycle [GO:0007049]; cell division [GO:0051301]; microtubule-based movement [GO:0007018]		10405_g
1564_g	XP_018742674	0	0	0	0	0	0	0	0	0	hypothetical protein	0	0	0		10406_g
1565_g	XP_018742673	chromosome 1	NC_031675.1	4835662	4839077	-	30058854	0	FVEG_00490	1104	CAMK/CAMKL/KIN4 protein kinase	0	0	ATP binding [GO:0005524]; protein serine/threonine kinase activity [GO:0004674]		10407_g
1568_g	XP_018742666	chromosome 1	NC_031675.1	4854213	4856014	-	30058853	0	FVEG_00488	529	hypothetical protein FVEG_00488	0	0	integral component of membrane [GO:0016021]		10408_g
1571_g	XP_018742658	chromosome 1	NC_031675.1	4870406	4871314	-	30058849	0	FVEG_00484	302	enoyl-CoA hydratase	0	0	catalytic activity [GO:0003824]		10409_g
1578_g	XP_018742637	chromosome 1	NC_031675.1	4885640	4887285	-	30058844	0	FVEG_00478	513	cutinase palindrome-binding protein	0	0	0		1041_g
1580_g	XP_018742633	chromosome 1	NC_031675.1	4895261	4897081	+	30058842	0	FVEG_00476	606	DNA repair protein RAD50	0	0	integral component of membrane [GO:0016021]; transmembrane transporter activity [GO:0022857]		10410_g
1582_g	XP_018742630	chromosome 1	NC_031675.1	4899898	4902138	+	30058839	0	FVEG_00473	746	hypothetical protein FVEG_00473	0	0	nucleus [GO:0005634]; DNA binding [GO:0003677]; DNA-binding transcription factor activity, RNA polymerase II-specific [GO:0000981]; zinc ion binding [GO:0008270]; transcription, DNA-templated [GO:0006351]		10411_g
1586_g	XP_018742627	chromosome 1	NC_031675.1	4912747	4913245	-	30058835	0	FVEG_00469	147	hypothetical protein FVEG_00469	0	0	mitochondrial inner membrane [GO:0005743]; mitochondrial intermembrane space protein transporter complex [GO:0042719]; protein insertion into mitochondrial inner membrane [GO:0045039]		10412_g
1587_g	XP_018742623	chromosome 1	NC_031675.1	4913549	4915035	-	30058834	0	FVEG_00468	477	hypothetical protein FVEG_00468	0	0	oxidoreductase activity, acting on the aldehyde or oxo group of donors, NAD or NADP as acceptor [GO:0016620]		10413_g
1588_g	XP_018742617	chromosome 1	NC_031675.1	4917537	4919950	+	30071544	0	FVEG_14668	748	hypothetical protein FVEG_14668	0	0	nucleus [GO:0005634]; DNA-binding transcription factor activity, RNA polymerase II-specific [GO:0000981]; zinc ion binding [GO:0008270]		10414_g
1595_g	XP_018742597	chromosome 1	NC_031675.1	4951631	4953411	+	30058828	0	FVEG_00459	540	hypothetical protein FVEG_00459	0	0	DNA binding [GO:0003677]; zinc ion binding [GO:0008270]; transcription, DNA-templated [GO:0006351]		10415_g
1600_g	XP_018742589	chromosome 1	NC_031675.1	4970038	4971594	+	30058823	0	FVEG_00454	354	hypothetical protein FVEG_00454	0	0	0		10417_g
1610_g	XP_018742580	chromosome 1	NC_031675.1	4990345	4994611	+	30058816	0	FVEG_00446	1369	hypothetical protein FVEG_00446	0	0	phosphorelay sensor kinase activity [GO:0000155]		10418_g
1612_g	XP_018742574	chromosome 1	NC_031675.1	5002225	5004020	+	30058814	0	FVEG_00444	557	NADPH oxidase	0	0	integral component of membrane [GO:0016021]; oxidoreductase activity [GO:0016491]; ion transport [GO:0006811]		10419_g
1613_g	XP_018742571	chromosome 1	NC_031675.1	5004466	5007310	-	30058813	0	FVEG_00443	836	urease	Arginine biosynthesis ; Purine metabolism ; Atrazine degradation ; Metabolic pathways	PATHWAY: Nitrogen metabolism. {ECO:0000256|ARBA:ARBA00004909}.; PATHWAY: Nitrogen metabolism; urea degradation; CO(2) and NH(3) from urea (urease route): step 1/1. {ECO:0000256|ARBA:ARBA00004897}.	urease complex [GO:0035550]; nickel cation binding [GO:0016151]; urease activity [GO:0009039]; urea catabolic process [GO:0043419]		1042_g
1615_g	XP_018742569	chromosome 1	NC_031675.1	5011973	5014648	+	30058811	0	FVEG_00441	840	hypothetical protein FVEG_00441	Glycerophospholipid metabolism	0	0		10420_g
1620_g	XP_018742564	chromosome 1	NC_031675.1	5022895	5024057	+	30058806	0	FVEG_00436	335	NADPH2:quinone reductase	0	0	oxidoreductase activity [GO:0016491]; zinc ion binding [GO:0008270]		10421_g
1623_g	XP_018742559	chromosome 1	NC_031675.1	5029906	5030410	-	30058803	0	FVEG_00433	116	hypothetical protein FVEG_00433	0	0	protein dimerization activity [GO:0046983]		10422_g
1628_g	XP_018742554	chromosome 1	NC_031675.1	5039945	5042524	+	30058798	0	FVEG_00428	733	hypothetical protein FVEG_00428	0	0	nucleus [GO:0005634]; DNA-binding transcription factor activity, RNA polymerase II-specific [GO:0000981]; zinc ion binding [GO:0008270]		10423_g
1629_g	XP_018742554	chromosome 1	NC_031675.1	5039945	5042524	+	30058798	0	FVEG_00428	733	hypothetical protein FVEG_00428	0	0	nucleus [GO:0005634]; DNA-binding transcription factor activity, RNA polymerase II-specific [GO:0000981]; zinc ion binding [GO:0008270]		10424_g
1635_g	XP_018742545	chromosome 1	NC_031675.1	5063863	5065230	+	30071536	0	FVEG_14660	455	nitric oxide dioxygenase	0	0	FAD binding [GO:0071949]; heme binding [GO:0020037]; nitric oxide dioxygenase activity [GO:0008941]; oxygen binding [GO:0019825]; response to nitrosative stress [GO:0051409]		10425_g
1636_g	XP_037206587	0	0	0	0	0	0	0	0	0	uncharacterized protein	0	0	0		10426_g
1640_g	XP_018742540	chromosome 1	NC_031675.1	5073378	5074958	+	30058789	0	FVEG_00416	526	hypothetical protein FVEG_00416	0	0	flavin adenine dinucleotide binding [GO:0050660]; N,N-dimethylaniline monooxygenase activity [GO:0004499]; NADP binding [GO:0050661]		10427_g
1641_g	XP_018742538	chromosome 1	NC_031675.1	5075726	5077488	+	30058788	0	FVEG_00415	504	hypothetical protein FVEG_00415	0	0	heme binding [GO:0020037]; iron ion binding [GO:0005506]; oxidoreductase activity, acting on paired donors, with incorporation or reduction of molecular oxygen [GO:0016705]		10428_g
1645_g	XP_018742534	chromosome 1	NC_031675.1	5081290	5083912	-	30058785	0	FVEG_00412	836	hypothetical protein FVEG_00412	Cyanoamino acid metabolism ; Starch and sucrose metabolism ; Metabolic pathways ; Biosynthesis of secondary metabolites	PATHWAY: Glycan metabolism. {ECO:0000256|ARBA:ARBA00004881}.; PATHWAY: Glycan metabolism; cellulose degradation. {ECO:0000256|ARBA:ARBA00004987, ECO:0000256|RuleBase:RU361161}.	beta-glucosidase activity [GO:0008422]; scopolin beta-glucosidase activity [GO:0102483]; cellulose catabolic process [GO:0030245]		10429_g
1646_g	XP_018742533	chromosome 1	NC_031675.1	5085198	5086647	+	30058784	0	FVEG_00411	449	hypothetical protein FVEG_00411	0	0	integral component of membrane [GO:0016021]; metal ion transmembrane transporter activity [GO:0046873]		1043_g
1652_g	XP_018742522	chromosome 1	NC_031675.1	5096404	5098239	+	30058780	0	FVEG_00406	611	hypothetical protein FVEG_00406	0	0	nucleus [GO:0005634]; DNA-binding transcription factor activity, RNA polymerase II-specific [GO:0000981]; zinc ion binding [GO:0008270]		10430_g
1656_g	XP_018742515	chromosome 1	NC_031675.1	5104571	5105641	+	30058777	0	FVEG_00403	224	peptidyl-prolyl cis-trans isomerase, mitochondrial	0	0	peptidyl-prolyl cis-trans isomerase activity [GO:0003755]; protein folding [GO:0006457]		10431_g
1657_g	XP_018742513	chromosome 1	NC_031675.1	5106068	5107275	-	30058776	0	FVEG_00402	383	DNA-directed RNA polymerase III subunit RPC6	RNA polymerase	0	RNA polymerase III complex [GO:0005666]; DNA-directed 5'-3' RNA polymerase activity [GO:0003899]; transcription by RNA polymerase III [GO:0006383]		10432_g
1659_g	XP_018742511	chromosome 1	NC_031675.1	5109535	5111658	-	30058774	0	FVEG_00400	650	histone deacetylase 1/2	0	0	NAD-dependent histone deacetylase activity (H3-K14 specific) [GO:0032041]		10433_g
1660_g	XP_018742510	chromosome 1	NC_031675.1	5112259	5113406	+	30058773	0	FVEG_00399	337	26S proteasome regulatory subunit rpn11	Proteasome	0	proteasome complex [GO:0000502]; isopeptidase activity [GO:0070122]; Lys63-specific deubiquitinase activity [GO:0061578]; metallopeptidase activity [GO:0008237]		10434_g
1665_g	XP_018742501	chromosome 1	NC_031675.1	5121207	5123450	-	30058768	0	FVEG_00394	575	CAMK/CAMK1/CAMK1-RCK protein kinase	0	0	ATP binding [GO:0005524]; protein kinase activity [GO:0004672]		10435_g
1666_g	XP_018742498	chromosome 1	NC_031675.1	5127406	5129105	-	30058767	0	FVEG_00393	496	hypothetical protein FVEG_00393	0	0	integral component of membrane [GO:0016021]; transmembrane transporter activity [GO:0022857]		10436_g
1673_g	XP_018742491	chromosome 1	NC_031675.1	5146858	5148732	+	30058761	0	FVEG_00387	624	STE protein kinase	0	0	ATP binding [GO:0005524]; protein kinase activity [GO:0004672]		10437_g
1676_g	XP_018742484	chromosome 1	NC_031675.1	5155602	5157668	+	30058758	0	FVEG_00384	621	hypothetical protein FVEG_00384	0	0	nucleus [GO:0005634]; DNA-binding transcription factor activity [GO:0003700]; sequence-specific DNA binding [GO:0043565]		10438_g
1678_g	XP_018742480	chromosome 1	NC_031675.1	5168058	5170056	+	30058756	0	FVEG_00382	630	deoxyribodipyrimidine photo-lyase	0	0	lyase activity [GO:0016829]; protein-chromophore linkage [GO:0018298]		10439_g
1680_g	XP_018742477	chromosome 1	NC_031675.1	5171720	5174389	+	30058754	0	FVEG_00380	889	hypothetical protein FVEG_00380	0	0	Slx1-Slx4 complex [GO:0033557]; 5'-flap endonuclease activity [GO:0017108]; DNA recombination [GO:0006310]; DNA repair [GO:0006281]; DNA replication [GO:0006260]		1044_g
1681_g	XP_018742476	chromosome 1	NC_031675.1	5178568	5181516	+	30058753	0	FVEG_00379	947	hypothetical protein FVEG_00379	0	0	nucleus [GO:0005634]; DNA binding [GO:0003677]; DNA-binding transcription factor activity, RNA polymerase II-specific [GO:0000981]; zinc ion binding [GO:0008270]; transcription, DNA-templated [GO:0006351]		10440_g
1688_g	XP_018742467	chromosome 1	NC_031675.1	5199326	5201162	-	30058746	0	FVEG_00372	559	hypothetical protein FVEG_00372	0	0	integral component of membrane [GO:0016021]; transmembrane transporter activity [GO:0022857]		10441_g
1690_g	XP_018742465	chromosome 1	NC_031675.1	5204819	5206120	-	30058744	0	FVEG_00370	416	hypothetical protein FVEG_00370	0	0	serine-type endopeptidase activity [GO:0004252]		10442_g
1695_g	XP_018742459	chromosome 1	NC_031675.1	5218369	5219726	+	30058741	0	FVEG_00366	399	homocitrate synthase	Lysine biosynthesis ; Pyruvate metabolism ; Metabolic pathways ; Biosynthesis of secondary metabolites ; 2-Oxocarboxylic acid metabolism ; Biosynthesis of amino acids	0	transferase activity, transferring acyl groups, acyl groups converted into alkyl on transfer [GO:0046912]; carboxylic acid metabolic process [GO:0019752]		10443_g
1696_g	XP_018742458	chromosome 1	NC_031675.1	5220223	5221126	+	30058740	0	FVEG_00365	262	hypothetical protein FVEG_00365	0	0	oxidoreductase activity [GO:0016491]		10444_g
1698_g	XP_018742456	chromosome 1	NC_031675.1	5225841	5226866	+	30058738	0	FVEG_00363	320	hypothetical protein FVEG_00363	0	0	integral component of membrane [GO:0016021]; plasma membrane [GO:0005886]; water channel activity [GO:0015250]; ascospore formation [GO:0030437]		10445_g
1700_g	XP_018742451	chromosome 1	NC_031675.1	5229696	5232098	+	30058737	0	FVEG_00362	684	hypothetical protein FVEG_00362	0	0	DNA binding [GO:0003677]; zinc ion binding [GO:0008270]; transcription, DNA-templated [GO:0006351]		10446_g
1702_g	XP_018742449	chromosome 1	NC_031675.1	5234667	5235334	+	30058735	0	FVEG_00360	205	peptide-methionine (S)-S-oxide reductase	0	0	peptide-methionine (S)-S-oxide reductase activity [GO:0008113]		10447_g
1708_g	XP_018742441	chromosome 1	NC_031675.1	5252665	5254476	-	30058731	0	FVEG_00354	584	threonine ammonia-lyase, biosynthetic	Glycine, serine and threonine metabolism ; Valine, leucine and isoleucine biosynthesis ; Metabolic pathways ; Biosynthesis of secondary metabolites ; Carbon metabolism ; Biosynthesis of amino acids	PATHWAY: Amino-acid biosynthesis; L-isoleucine biosynthesis; 2-oxobutanoate from L-threonine. {ECO:0000256|ARBA:ARBA00005116}.; PATHWAY: Amino-acid biosynthesis; L-isoleucine biosynthesis; 2-oxobutanoate from L-threonine: step 1/1. {ECO:0000256|ARBA:ARBA00004810, ECO:0000256|RuleBase:RU362012}.	L-threonine ammonia-lyase activity [GO:0004794]; pyridoxal phosphate binding [GO:0030170]; cellular amino acid biosynthetic process [GO:0008652]; isoleucine biosynthetic process [GO:0009097]; threonine catabolic process [GO:0006567]		10448_g
1713_g	XP_018742435	chromosome 1	NC_031675.1	5265789	5266617	+	30058726	0	FVEG_00349	237	hypothetical protein FVEG_00349	Endocytosis	0	ESCRT I complex [GO:0000813]; protein transport to vacuole involved in ubiquitin-dependent protein catabolic process via the multivesicular body sorting pathway [GO:0043328]		10449_g
1715_g	XP_018742433	chromosome 1	NC_031675.1	5268562	5276219	-	30058724	0	FVEG_00347	2517	1-phosphatidylinositol-3-phosphate 5-kinase	Inositol phosphate metabolism ; Metabolic pathways ; Phosphatidylinositol signaling system ; Phagosome	0	1-phosphatidylinositol-3-phosphate 5-kinase activity [GO:0000285]; ATP binding [GO:0005524]; ATPase activity [GO:0016887]; metal ion binding [GO:0046872]		1045_g
1719_g	XP_018742429	chromosome 1	NC_031675.1	5283913	5285819	+	30058721	0	FVEG_00344	596	hypothetical protein FVEG_00344	Fatty acid biosynthesis ; Valine, leucine and isoleucine degradation ; Metabolic pathways ; Fatty acid metabolism	0	0		10450_g
1723_g	XP_018742422	chromosome 1	NC_031675.1	5293843	5299036	+	30058718	0	FVEG_00341	1694	hypothetical protein FVEG_00341	0	0	0		10451_g
1730_g	XP_018742415	chromosome 1	NC_031675.1	5310330	5311636	+	30058713	0	FVEG_00336	396	histone acetyltransferase	0	0	nucleus [GO:0005634]; histone acetyltransferase activity [GO:0004402]		10452_g
1734_g	XP_018742411	chromosome 1	NC_031675.1	5322488	5323406	+	30058709	0	FVEG_00332	288	mannose-P-dolichol utilization defect 1	0	0	integral component of membrane [GO:0016021]		10453_g
1738_g	XP_018742404	chromosome 1	NC_031675.1	5331065	5335461	-	30058706	0	FVEG_00329	1353	hypothetical protein FVEG_00329	0	0	integral component of membrane [GO:0016021]; plasma membrane [GO:0005886]; ATP binding [GO:0005524]; ATPase-coupled transmembrane transporter activity [GO:0042626]; hydrolase activity [GO:0016787]		10455_g
1739_g	XP_018742404	chromosome 1	NC_031675.1	5331065	5335461	-	30058706	0	FVEG_00329	1353	hypothetical protein FVEG_00329	0	0	integral component of membrane [GO:0016021]; plasma membrane [GO:0005886]; ATP binding [GO:0005524]; ATPase-coupled transmembrane transporter activity [GO:0042626]; hydrolase activity [GO:0016787]		10456_g
1741_g	XP_018742401	chromosome 1	NC_031675.1	5337802	5339037	-	30058704	0	FVEG_00327	388	hypothetical protein FVEG_00327	Sphingolipid metabolism ; Metabolic pathways	PATHWAY: Mycotoxin biosynthesis. {ECO:0000269|PubMed:12620260}.	integral component of membrane [GO:0016021]; transferase activity [GO:0016740]		10457_g
1745_g	XP_018742395	chromosome 1	NC_031675.1	5346547	5347656	-	30058701	0	FVEG_00324	369	hypothetical protein FVEG_00324	0	PATHWAY: Mycotoxin biosynthesis. {ECO:0000269|PubMed:12620260, ECO:0000269|PubMed:12720383, ECO:0000269|PubMed:15969533}.	oxidoreductase activity [GO:0016491]		10458_g
1746_g	XP_018742394	chromosome 1	NC_031675.1	5348492	5350059	-	30058700	0	FVEG_00323	470	hypothetical protein FVEG_00323	0	PATHWAY: Mycotoxin biosynthesis. {ECO:0000269|PubMed:12620260, ECO:0000269|PubMed:16536629}.	heme binding [GO:0020037]; iron ion binding [GO:0005506]; monooxygenase activity [GO:0004497]; oxidoreductase activity, acting on paired donors, with incorporation or reduction of molecular oxygen [GO:0016705]		10459_g
1747_g	XP_018750915	chromosome 3	NC_031677.1	4445641	4450693	+	30063691	0	FVEG_05723	1653	hypothetical protein FVEG_05723	0	0	integral component of membrane [GO:0016021]; phosphopantetheine binding [GO:0031177]		1046_g
1750_g	XP_018742389	chromosome 1	NC_031675.1	5357319	5359197	+	30071510	0	FVEG_14634	553	hypothetical protein FVEG_14634	Sphingolipid metabolism ; Metabolic pathways ; Autophagy - yeast	PATHWAY: Mycotoxin biosynthesis. {ECO:0000269|PubMed:11728154, ECO:0000269|PubMed:15137825}.	pyridoxal phosphate binding [GO:0030170]; transferase activity [GO:0016740]; biosynthetic process [GO:0009058]		10460_g
1752_g	XP_018742387	chromosome 1	NC_031675.1	5361597	5364797	+	30058695	0	FVEG_00317	1048	hypothetical protein FVEG_00317	Fatty acid degradation ; Tryptophan metabolism	PATHWAY: Mycotoxin biosynthesis. {ECO:0000269|PubMed:11728154, ECO:0000269|PubMed:15137825}.	aromatase activity [GO:0070330]; FMN binding [GO:0010181]; heme binding [GO:0020037]; iron ion binding [GO:0005506]; NADPH-hemoprotein reductase activity [GO:0003958]; metabolic process [GO:0008152]		10461_g
1753_g	XP_018742386	chromosome 1	NC_031675.1	5365236	5373398	-	30058694	0	FVEG_00316	2586	acetyltransferase	0	PATHWAY: Mycotoxin biosynthesis. {ECO:0000269|PubMed:10413619, ECO:0000269|PubMed:12423021, ECO:0000269|PubMed:12620260, ECO:0000269|PubMed:15137825}.	3-oxoacyl-[acyl-carrier-protein] synthase activity [GO:0004315]; methyltransferase activity [GO:0008168]; oxidoreductase activity [GO:0016491]; phosphopantetheine binding [GO:0031177]; fatty acid biosynthetic process [GO:0006633]; methylation [GO:0032259]		10462_g
1754_g	XP_018742386	chromosome 1	NC_031675.1	5365236	5373398	-	30058694	0	FVEG_00316	2586	acetyltransferase	0	PATHWAY: Mycotoxin biosynthesis. {ECO:0000269|PubMed:10413619, ECO:0000269|PubMed:12423021, ECO:0000269|PubMed:12620260, ECO:0000269|PubMed:15137825}.	3-oxoacyl-[acyl-carrier-protein] synthase activity [GO:0004315]; methyltransferase activity [GO:0008168]; oxidoreductase activity [GO:0016491]; phosphopantetheine binding [GO:0031177]; fatty acid biosynthetic process [GO:0006633]; methylation [GO:0032259]		10463_g
1755_g	XP_018742382	chromosome 1	NC_031675.1	5374385	5376244	-	30071509	0	FVEG_14633	527	hypothetical protein FVEG_14633	0	0	nucleus [GO:0005634]; DNA binding [GO:0003677]; DNA-binding transcription factor activity, RNA polymerase II-specific [GO:0000981]; zinc ion binding [GO:0008270]		10464_g
1756_g	XP_018742385	chromosome 1	NC_031675.1	5374385	5376244	-	30071509	0	FVEG_14633	508	hypothetical protein FVEG_14633	0	0	nucleus [GO:0005634]; DNA binding [GO:0003677]; DNA-binding transcription factor activity, RNA polymerase II-specific [GO:0000981]; zinc ion binding [GO:0008270]		10465_g
1806_g	XP_018742306	chromosome 1	NC_031675.1	5511510	5512471	+	30071498	0	FVEG_14622	267	hypothetical protein FVEG_14622	0	0	oxidoreductase activity [GO:0016491]		10466_g
1811_g	XP_018742298	chromosome 1	NC_031675.1	5521344	5523516	-	30058645	0	FVEG_00262	638	hypothetical protein FVEG_00262	Glycine, serine and threonine metabolism ; Metabolic pathways	0	flavin adenine dinucleotide binding [GO:0050660]; oxidoreductase activity, acting on CH-OH group of donors [GO:0016614]		10467_g
1813_g	XP_018742295	chromosome 1	NC_031675.1	5527508	5528826	-	30058643	0	FVEG_00260	388	hypothetical protein FVEG_00260	0	0	nucleus [GO:0005634]; DNA-binding transcription factor activity, RNA polymerase II-specific [GO:0000981]; zinc ion binding [GO:0008270]		10468_g
1828_g	XP_018742281	chromosome 1	NC_031675.1	5572341	5573493	-	30058634	0	FVEG_00250	365	hypothetical protein FVEG_00250	0	0	0		10469_g
1829_g	XP_018742280	chromosome 1	NC_031675.1	5574689	5576585	-	30058633	0	FVEG_00249	613	trehalose-6-phosphate hydrolase	0	0	hydrolase activity [GO:0016787]; carbohydrate metabolic process [GO:0005975]		1047_g
1830_g	XP_018742279	chromosome 1	NC_031675.1	5577510	5579332	+	30058632	0	FVEG_00248	507	hypothetical protein FVEG_00248	0	0	integral component of membrane [GO:0016021]; transmembrane transporter activity [GO:0022857]		10470_g
1838_g	XP_018742269	chromosome 1	NC_031675.1	5594762	5596977	+	30058624	0	FVEG_00240	690	hypothetical protein FVEG_00240	0	0	DNA binding [GO:0003677]; zinc ion binding [GO:0008270]; transcription, DNA-templated [GO:0006351]		10471_g
1840_g	XP_018742266	chromosome 1	NC_031675.1	5600694	5604021	+	30058622	0	FVEG_00238	1075	hypothetical protein FVEG_00238	0	PATHWAY: Mycotoxin biosynthesis. {ECO:0000256|ARBA:ARBA00004685}.	isomerase activity [GO:0016853]		10472_g
1851_g	XP_018742256	chromosome 1	NC_031675.1	5623101	5624838	+	30058616	0	FVEG_00229	528	hypothetical protein FVEG_00229	0	0	integral component of membrane [GO:0016021]; transmembrane transporter activity [GO:0022857]		10473_g
1852_g	XP_018742255	chromosome 1	NC_031675.1	5625034	5627460	-	30058615	0	FVEG_00228	708	hypothetical protein FVEG_00228	0	0	nucleus [GO:0005634]; DNA binding [GO:0003677]; DNA-binding transcription factor activity, RNA polymerase II-specific [GO:0000981]; zinc ion binding [GO:0008270]; transcription, DNA-templated [GO:0006351]		10474_g
1857_g	XP_018742250	chromosome 1	NC_031675.1	5634622	5636058	-	30058610	0	FVEG_00223	446	hypothetical protein FVEG_00223	0	0	integral component of membrane [GO:0016021]; transmembrane transporter activity [GO:0022857]		10475_g
1858_g	XP_018742249	chromosome 1	NC_031675.1	5637598	5639249	+	30058609	0	FVEG_00222	497	hypothetical protein FVEG_00222	0	0	nucleus [GO:0005634]; DNA-binding transcription factor activity, RNA polymerase II-specific [GO:0000981]; zinc ion binding [GO:0008270]		10476_g
1863_g	XP_018742243	chromosome 1	NC_031675.1	5646648	5648546	-	30058604	0	FVEG_00217	564	hypothetical protein FVEG_00217	0	0	flavin adenine dinucleotide binding [GO:0050660]; oxidoreductase activity, acting on CH-OH group of donors [GO:0016614]		10477_g
1864_g	XP_018742242	chromosome 1	NC_031675.1	5649657	5651023	+	30058603	0	FVEG_00216	387	hypothetical protein FVEG_00216	0	0	integral component of membrane [GO:0016021]		10478_g
1865_g	XP_018742241	chromosome 1	NC_031675.1	5652730	5654869	-	30058602	0	FVEG_00215	644	hypothetical protein FVEG_00215	0	0	integral component of membrane [GO:0016021]; nucleus [GO:0005634]; DNA binding [GO:0003677]; DNA-binding transcription factor activity, RNA polymerase II-specific [GO:0000981]; zinc ion binding [GO:0008270]; transcription, DNA-templated [GO:0006351]		10479_g
1870_g	XP_018742236	chromosome 1	NC_031675.1	5666070	5667716	-	30058599	0	FVEG_00212	531	cerevisin	Autophagy - yeast	0	serine-type endopeptidase activity [GO:0004252]		1048_g
1876_g	XP_018742227	chromosome 1	NC_031675.1	5688387	5689880	-	30058593	0	FVEG_00204	497	homoserine O-acetyltransferase	0	0	transferase activity, transferring acyl groups other than amino-acyl groups [GO:0016747]; biosynthetic process [GO:0009058]		10480_g
1886_g	XP_018742215	chromosome 1	NC_031675.1	5713667	5714879	+	30058582	0	FVEG_00193	361	hypothetical protein FVEG_00193	0	0	0		10481_g
1887_g	XP_018742213	chromosome 1	NC_031675.1	5715426	5716964	-	30058581	0	FVEG_00192	478	glutamine synthetase	Arginine biosynthesis ; Alanine, aspartate and glutamate metabolism ; Glyoxylate and dicarboxylate metabolism ; Nitrogen metabolism ; Metabolic pathways ; Biosynthesis of amino acids	0	glutamate-ammonia ligase activity [GO:0004356]; glutamine biosynthetic process [GO:0006542]		10482_g
1888_g	XP_018742212	chromosome 1	NC_031675.1	5718570	5719530	+	30058580	0	FVEG_00191	279	glucose 1-dehydrogenase	0	0	oxidoreductase activity [GO:0016491]		10483_g
1889_g	XP_018742211	chromosome 1	NC_031675.1	5719751	5721594	-	30058579	0	FVEG_00190	598	isocitrate lyase	Glyoxylate and dicarboxylate metabolism ; Metabolic pathways ; Biosynthesis of secondary metabolites ; Carbon metabolism	0	isocitrate lyase activity [GO:0004451]; metal ion binding [GO:0046872]; methylisocitrate lyase activity [GO:0046421]; carboxylic acid metabolic process [GO:0019752]		10484_g
1894_g	XP_018742206	chromosome 1	NC_031675.1	5730373	5736344	+	30058574	0	FVEG_00185	1947	hypothetical protein FVEG_00185	0	0	nucleus [GO:0005634]; helicase activity [GO:0004386]; zinc ion binding [GO:0008270]		10485_g
1895_g	XP_018742206	chromosome 1	NC_031675.1	5730373	5736344	+	30058574	0	FVEG_00185	1947	hypothetical protein FVEG_00185	0	0	nucleus [GO:0005634]; helicase activity [GO:0004386]; zinc ion binding [GO:0008270]		10486_g
1896_g	XP_018742206	chromosome 1	NC_031675.1	5730373	5736344	+	30058574	0	FVEG_00185	1947	hypothetical protein FVEG_00185	0	0	nucleus [GO:0005634]; helicase activity [GO:0004386]; zinc ion binding [GO:0008270]		10487_g
1898_g	XP_018742204	chromosome 1	NC_031675.1	5738552	5739357	-	30058572	0	FVEG_00183	203	GTP-binding protein RHO3	0	0	cellular bud [GO:0005933]; cytosol [GO:0005829]; GTP binding [GO:0005525]; GTPase activity [GO:0003924]; establishment or maintenance of actin cytoskeleton polarity [GO:0030950]; positive regulation of exocytosis [GO:0045921]; positive regulation of formin-nucleated actin cable assembly [GO:0090338]; small GTPase mediated signal transduction [GO:0007264]		10488_g
1901_g	XP_018742201	chromosome 1	NC_031675.1	5743650	5746487	+	30058569	0	FVEG_00180	945	beta-glucosidase	Cyanoamino acid metabolism ; Starch and sucrose metabolism ; Metabolic pathways ; Biosynthesis of secondary metabolites	PATHWAY: Glycan metabolism. {ECO:0000256|ARBA:ARBA00004881}.; PATHWAY: Glycan metabolism; cellulose degradation. {ECO:0000256|ARBA:ARBA00004987, ECO:0000256|RuleBase:RU361161}.	integral component of membrane [GO:0016021]; beta-glucosidase activity [GO:0008422]; scopolin beta-glucosidase activity [GO:0102483]; cellulose catabolic process [GO:0030245]		10489_g
1903_g	XP_018742199	chromosome 1	NC_031675.1	5749102	5750799	+	30058567	0	FVEG_00178	515	hypothetical protein FVEG_00178	0	0	integral component of membrane [GO:0016021]; transmembrane transporter activity [GO:0022857]		1049_g
1915_g	XP_018742186	chromosome 1	NC_031675.1	5765486	5767030	-	30058559	0	FVEG_00170	498	succinate-semialdehyde dehydrogenase (NADP+)	Alanine, aspartate and glutamate metabolism ; Lysine degradation ; Tyrosine metabolism ; Butanoate metabolism ; Nicotinate and nicotinamide metabolism ; Metabolic pathways	0	oxidoreductase activity, acting on the aldehyde or oxo group of donors, NAD or NADP as acceptor [GO:0016620]		10490_g
1917_g	XP_018742184	chromosome 1	NC_031675.1	5768487	5769922	-	30058558	0	FVEG_00169	458	monoamine oxidase	Glycine, serine and threonine metabolism ; Arginine and proline metabolism ; Histidine metabolism ; Tyrosine metabolism ; Phenylalanine metabolism ; Tryptophan metabolism ; Metabolic pathways ; Biosynthesis of secondary metabolites	0	oxidoreductase activity [GO:0016491]		10491_g
1918_g	XP_018742183	chromosome 1	NC_031675.1	5771448	5774131	+	30058557	0	FVEG_00168	770	hypothetical protein FVEG_00168	0	0	nucleus [GO:0005634]; DNA binding [GO:0003677]; DNA-binding transcription factor activity, RNA polymerase II-specific [GO:0000981]; zinc ion binding [GO:0008270]; transcription, DNA-templated [GO:0006351]		10492_g
1925_g	XP_018742175	chromosome 1	NC_031675.1	5789254	5791060	+	30058551	0	FVEG_00160	584	hypothetical protein FVEG_00160	0	0	integral component of membrane [GO:0016021]; transmembrane transporter activity [GO:0022857]		10493_g
1928_g	XP_018742169	chromosome 1	NC_031675.1	5795616	5797917	-	30058548	0	FVEG_00157	692	hypothetical protein FVEG_00157	0	0	nucleus [GO:0005634]; DNA-binding transcription factor activity, RNA polymerase II-specific [GO:0000981]; zinc ion binding [GO:0008270]		10494_g
1929_g	XP_018742168	chromosome 1	NC_031675.1	5799050	5800159	+	30058547	0	FVEG_00156	348	hypothetical protein FVEG_00156	0	0	oxidoreductase activity [GO:0016491]		10496_g
1933_g	XP_018742164	chromosome 1	NC_031675.1	5811779	5814007	-	30058544	0	FVEG_00153	711	hypothetical protein FVEG_00153	0	0	nucleus [GO:0005634]; DNA-binding transcription factor activity, RNA polymerase II-specific [GO:0000981]; zinc ion binding [GO:0008270]		10497_g
1935_g	XP_018742162	chromosome 1	NC_031675.1	5818085	5819635	+	30058542	0	FVEG_00151	501	aldehyde dehydrogenase (NAD+)	Glycolysis / Gluconeogenesis ; Ascorbate and aldarate metabolism ; Fatty acid degradation ; Valine, leucine and isoleucine degradation ; Lysine degradation ; Arginine and proline metabolism ; Histidine metabolism ; Tryptophan metabolism ; beta-Alanine metabolism ; Glycerolipid metabolism ; Pyruvate metabolism ; Pantothenate and CoA biosynthesis ; Metabolic pathways ; Biosynthesis of secondary met…	0	oxidoreductase activity, acting on the aldehyde or oxo group of donors, NAD or NADP as acceptor [GO:0016620]		10498_g
1937_g	XP_018742160	chromosome 1	NC_031675.1	5829262	5831827	-	30071469	0	FVEG_14593	821	hypothetical protein FVEG_14593	0	0	integral component of membrane [GO:0016021]		10499_g
1938_g	XP_018742159	chromosome 1	NC_031675.1	5832870	5834427	+	30058540	0	FVEG_00147	472	hypothetical protein FVEG_00147	0	0	nucleus [GO:0005634]; DNA-binding transcription factor activity, RNA polymerase II-specific [GO:0000981]; zinc ion binding [GO:0008270]		105_g
1948_g	XP_018742149	chromosome 1	NC_031675.1	5856111	5857671	+	30058530	0	FVEG_00137	503	hypothetical protein FVEG_00137	0	0	integral component of membrane [GO:0016021]; transmembrane transporter activity [GO:0022857]		1050_g
1964_g	XP_018742135	chromosome 1	NC_031675.1	5886459	5888073	+	30058518	0	FVEG_00125	487	hypothetical protein FVEG_00125	0	0	integral component of membrane [GO:0016021]; transmembrane transporter activity [GO:0022857]		10500_g
1973_g	XP_018742127	chromosome 1	NC_031675.1	5902941	5904976	-	30058512	0	FVEG_00119	646	hypothetical protein FVEG_00119	0	0	nucleus [GO:0005634]; DNA-binding transcription factor activity, RNA polymerase II-specific [GO:0000981]; zinc ion binding [GO:0008270]		10501_g
1974_g	XP_018742126	chromosome 1	NC_031675.1	5905551	5908196	-	30058511	0	FVEG_00118	846	beta-glucosidase	Cyanoamino acid metabolism ; Starch and sucrose metabolism ; Metabolic pathways ; Biosynthesis of secondary metabolites	PATHWAY: Glycan metabolism. {ECO:0000256|ARBA:ARBA00004881}.; PATHWAY: Glycan metabolism; cellulose degradation. {ECO:0000256|ARBA:ARBA00004987, ECO:0000256|RuleBase:RU361161}.	beta-glucosidase activity [GO:0008422]; scopolin beta-glucosidase activity [GO:0102483]; cellulose catabolic process [GO:0030245]		10502_g
1975_g	XP_018742125	chromosome 1	NC_031675.1	5908923	5910521	+	30058510	0	FVEG_00117	499	hypothetical protein FVEG_00117	0	0	integral component of membrane [GO:0016021]; transmembrane transporter activity [GO:0022857]		10503_g
1995_g	XP_018742104	chromosome 1	NC_031675.1	5949612	5952296	+	30058494	0	FVEG_00101	690	hypothetical protein FVEG_00101	Meiosis - yeast	0	integral component of membrane [GO:0016021]; transmembrane transporter activity [GO:0022857]		10504_g
1996_g	XP_018742102	chromosome 1	NC_031675.1	5952974	5954080	-	30058493	0	FVEG_00100	368	hypothetical protein FVEG_00100	0	0	FMN binding [GO:0010181]; oxidoreductase activity [GO:0016491]		10505_g
2000_g	XP_018742097	chromosome 1	NC_031675.1	5963608	5965173	+	30058488	0	FVEG_00095	521	hypothetical protein FVEG_00095	0	0	integral component of membrane [GO:0016021]; transmembrane transporter activity [GO:0022857]		10506_g
2007_g	XP_018742091	chromosome 1	NC_031675.1	5986130	5987422	-	30058482	0	FVEG_00089	360	hypothetical protein FVEG_00089	0	0	oxidoreductase activity [GO:0016491]		10507_g
2009_g	XP_018742090	chromosome 1	NC_031675.1	5987893	5992332	-	30058481	0	FVEG_00088	1358	serine/threonine protein kinase	0	0	ATP binding [GO:0005524]; protein serine/threonine kinase activity [GO:0004674]		10508_g
2010_g	XP_018742086	chromosome 1	NC_031675.1	6002070	6004809	+	30058479	0	FVEG_00084	811	hypothetical protein FVEG_00084	Amino sugar and nucleotide sugar metabolism ; Metabolic pathways	0	integral component of membrane [GO:0016021]; plasma membrane [GO:0005886]; chitin synthase activity [GO:0004100]; cell wall organization [GO:0071555]; chitin biosynthetic process [GO:0006031]		10509_g
2011_g	XP_018742085	chromosome 1	NC_031675.1	6004859	6008439	-	30058478	0	FVEG_00083	1068	serine/threonine protein kinase	0	0	integral component of membrane [GO:0016021]; ATP binding [GO:0005524]; protein serine/threonine kinase activity [GO:0004674]		1051_g
2012_g	XP_018742084	chromosome 1	NC_031675.1	6011147	6012459	+	30058477	0	FVEG_00082	417	hypothetical protein FVEG_00082	0	0	integral component of membrane [GO:0016021]; nucleus [GO:0005634]; DNA-binding transcription factor activity, RNA polymerase II-specific [GO:0000981]; zinc ion binding [GO:0008270]		10510_g
2016_g	XP_018742080	chromosome 1	NC_031675.1	6016270	6024506	-	30058474	0	FVEG_00079	2557	hypothetical protein FVEG_00079	0	0	3-oxoacyl-[acyl-carrier-protein] synthase activity [GO:0004315]; methyltransferase activity [GO:0008168]; oxidoreductase activity [GO:0016491]; phosphopantetheine binding [GO:0031177]; fatty acid biosynthetic process [GO:0006633]; methylation [GO:0032259]		10511_g
2017_g	XP_018742079	chromosome 1	NC_031675.1	6025790	6027199	-	30058473	0	FVEG_00078	402	hypothetical protein FVEG_00078	0	0	integral component of membrane [GO:0016021]		10512_g
2022_g	XP_018742067	chromosome 1	NC_031675.1	6034982	6037793	-	30058468	0	FVEG_00073	849	hypothetical protein FVEG_00073	0	0	transferase activity, transferring hexosyl groups [GO:0016758]; carbohydrate metabolic process [GO:0005975]; lipid glycosylation [GO:0030259]		10513_g
2026_g	XP_018742062	chromosome 1	NC_031675.1	6043046	6047116	+	30058465	0	FVEG_00069	1288	serine/threonine protein kinase	0	0	ATP binding [GO:0005524]; protein serine/threonine kinase activity [GO:0004674]		10514_g
2031_g	XP_018742058	chromosome 1	NC_031675.1	6054920	6055876	-	30058461	0	FVEG_00065	318	hypothetical protein FVEG_00065	0	0	hydrolase activity [GO:0016787]; nitrogen compound metabolic process [GO:0006807]		10515_g
2044_g	XP_018742048	chromosome 1	NC_031675.1	6078179	6081240	-	30058455	0	FVEG_00057	1004	beta-galactosidase	Galactose metabolism ; Other glycan degradation ; Sphingolipid metabolism ; Metabolic pathways	0	beta-galactosidase complex [GO:0009341]; beta-galactosidase activity [GO:0004565]; carbohydrate binding [GO:0030246]; carbohydrate metabolic process [GO:0005975]; cell wall organization [GO:0071555]		10516_g
2053_g	XP_018742039	chromosome 1	NC_031675.1	6102132	6103200	+	30058448	0	FVEG_00048	316	hypothetical protein FVEG_00048	0	0	oxidoreductase activity [GO:0016491]		10517_g
2056_g	XP_018742036	chromosome 1	NC_031675.1	6110321	6111538	+	30058446	0	FVEG_00045	387	hypothetical protein FVEG_00045	0	0	aspartic-type endopeptidase activity [GO:0004190]		10518_g
2062_g	XP_018742031	chromosome 1	NC_031675.1	6119508	6121227	-	30058442	0	FVEG_00041	483	hypothetical protein FVEG_00041	0	0	integral component of membrane [GO:0016021]; transmembrane transporter activity [GO:0022857]		10519_g
2064_g	XP_018742029	chromosome 1	NC_031675.1	6123671	6124717	-	30058441	0	FVEG_00040	333	hypothetical protein FVEG_00040	0	0	0		1052_g
2067_g	XP_018742026	chromosome 1	NC_031675.1	6128787	6130452	-	30071445	0	FVEG_14569	490	hypothetical protein FVEG_14569	0	0	integral component of membrane [GO:0016021]; transmembrane transporter activity [GO:0022857]		10520_g
2069_g	XP_018742024	chromosome 1	NC_031675.1	6132680	6134821	-	30058438	0	FVEG_00036	627	hypothetical protein FVEG_00036	0	0	GTP binding [GO:0005525]		10521_g
2070_g	XP_018742022	chromosome 1	NC_031675.1	6135601	6137042	+	30058437	0	FVEG_00035	434	hypothetical protein FVEG_00035	0	0	0		10522_g
2075_g	XP_037199932	0	0	0	0	0	0	0	0	0	ferric reductase Fre2p	0	0	0		10523_g
2077_g	XP_018742013	chromosome 1	NC_031675.1	6153712	6155606	+	30058431	0	FVEG_00028	575	hypothetical protein FVEG_00028	0	0	integral component of membrane [GO:0016021]; transmembrane transporter activity [GO:0022857]		10524_g
2078_g	XP_018742012	chromosome 1	NC_031675.1	6156226	6157667	-	30058430	0	FVEG_00027	413	subtilisin	0	0	serine-type endopeptidase activity [GO:0004252]		10525_g
2087_g	XP_018741999	chromosome 1	NC_031675.1	6176492	6177632	-	30058420	0	FVEG_00017	344	hypothetical protein FVEG_00017	0	0	DNA binding [GO:0003677]; zinc ion binding [GO:0008270]; transcription, DNA-templated [GO:0006351]		10526_g
2088_g	XP_018741997	0	0	0	0	0	0	0	0	0	hypothetical protein	0	0	0		10527_g
2090_g	XP_018741988	chromosome 1	NC_031675.1	6185923	6186744	-	30058417	0	FVEG_00014	273	hypothetical protein FVEG_00014	0	0	0		10528_g
2092_g	XP_018741986	chromosome 1	NC_031675.1	6189394	6190947	+	30058415	0	FVEG_00012	499	hypothetical protein FVEG_00012	0	0	integral component of membrane [GO:0016021]; transmembrane transporter activity [GO:0022857]		10529_g
2093_g	XP_018741985	chromosome 1	NC_031675.1	6191546	6193525	+	30058414	0	FVEG_00011	659	hypothetical protein FVEG_00011	0	0	DNA binding [GO:0003677]; zinc ion binding [GO:0008270]; transcription, DNA-templated [GO:0006351]		1053_g
2098_g	XP_018741980	chromosome 1	NC_031675.1	6202574	6204208	-	30058409	0	FVEG_00006	544	hypothetical protein FVEG_00006	0	0	integral component of membrane [GO:0016021]; transmembrane transporter activity [GO:0022857]		10530_g
2099_g	XP_018741979	chromosome 1	NC_031675.1	6204639	6206552	+	30058408	0	FVEG_00005	604	hypothetical protein FVEG_00005	0	0	nucleus [GO:0005634]; DNA binding [GO:0003677]; DNA-binding transcription factor activity, RNA polymerase II-specific [GO:0000981]; zinc ion binding [GO:0008270]; transcription, DNA-templated [GO:0006351]		10531_g
2104_g	XP_018748792	chromosome 4	NC_031678.1	162654	164002	-	30072335	0	FVEG_15459	400	hypothetical protein FVEG_15459	0	0	nucleus [GO:0005634]; DNA-binding transcription factor activity, RNA polymerase II-specific [GO:0000981]; zinc ion binding [GO:0008270]		10532_g
2105_g	XP_018747540	chromosome 2	NC_031676.1	4540518	4542130	+	30061618	0	FVEG_03488	519	hypothetical protein FVEG_03488	0	0	nucleus [GO:0005634]; DNA-binding transcription factor activity, RNA polymerase II-specific [GO:0000981]; zinc ion binding [GO:0008270]		10533_g
2106_g	XP_037203356	0	0	0	0	0	0	0	0	0	exopolygalacturonase	0	0	0		10534_g
2108_g	XP_018751009	chromosome 2	NC_031676.1	6790	9261	-	30063765	0	FVEG_05803	823	hypothetical protein FVEG_05803	0	0	0		10535_g
2109_g	XP_018751010	chromosome 2	NC_031676.1	11798	14655	+	30072605	0	FVEG_15729	881	CAMK/CAMKL protein kinase	0	0	ATP binding [GO:0005524]; protein kinase activity [GO:0004672]		10536_g
2111_g	XP_018751014	chromosome 2	NC_031676.1	16482	17866	+	30063767	0	FVEG_05807	412	protein farnesyltransferase/geranylgeranyltransferase type-1 subunit alpha	0	0	prenyltransferase activity [GO:0004659]		10537_g
2120_g	XP_018245820	0	0	0	0	0	0	0	0	0	hypothetical protein	0	0	0		10538_g
2123_g	XP_018751034	chromosome 2	NC_031676.1	45395	47790	+	30063777	0	FVEG_05819	779	hypothetical protein FVEG_05819	0	0	metal ion binding [GO:0046872]; ubiquitin protein ligase activity [GO:0061630]; rescue of stalled ribosome [GO:0072344]		10539_g
2124_g	XP_018751035	chromosome 2	NC_031676.1	48565	52362	-	30063778	0	FVEG_05820	1250	IRE protein kinase	Protein processing in endoplasmic reticulum	0	integral component of membrane [GO:0016021]; ATP binding [GO:0005524]; protein serine kinase activity [GO:0106310]; protein threonine kinase activity [GO:0106311]; ribonuclease activity [GO:0004540]; mRNA processing [GO:0006397]		1054_g
2141_g	XP_018751059	chromosome 2	NC_031676.1	105546	107183	-	30063792	0	FVEG_05837	491	hypothetical protein FVEG_05837	Pentose phosphate pathway ; Glutathione metabolism ; Metabolic pathways ; Biosynthesis of secondary metabolites ; Carbon metabolism	PATHWAY: Carbohydrate degradation; pentose phosphate pathway; D-ribulose 5-phosphate from D-glucose 6-phosphate (oxidative stage): step 3/3. {ECO:0000256|ARBA:ARBA00004874, ECO:0000256|PIRNR:PIRNR000109}.	NADP binding [GO:0050661]; phosphogluconate dehydrogenase (decarboxylating) activity [GO:0004616]; D-gluconate metabolic process [GO:0019521]; pentose-phosphate shunt [GO:0006098]		10540_g
2142_g	XP_018751060	chromosome 2	NC_031676.1	108087	109848	+	30063793	0	FVEG_05838	513	hypothetical protein FVEG_05838	0	0	integral component of membrane [GO:0016021]; transmembrane transporter activity [GO:0022857]		10541_g
2143_g	XP_018751061	chromosome 2	NC_031676.1	110519	112984	+	30063794	0	FVEG_05839	767	hypothetical protein FVEG_05839	0	0	nucleus [GO:0005634]; DNA binding [GO:0003677]; DNA-binding transcription factor activity, RNA polymerase II-specific [GO:0000981]; zinc ion binding [GO:0008270]; transcription, DNA-templated [GO:0006351]		10542_g
2151_g	XP_018751073	chromosome 2	NC_031676.1	139419	147479	+	30063804	0	FVEG_05849	2617	hypothetical protein FVEG_05849	0	0	cell adhesion [GO:0007155]		10543_g
2153_g	XP_018751075	chromosome 2	NC_031676.1	149395	151357	+	30063806	0	FVEG_05851	603	hypothetical protein FVEG_05851	0	0	flavin adenine dinucleotide binding [GO:0050660]; N,N-dimethylaniline monooxygenase activity [GO:0004499]; NADP binding [GO:0050661]		10544_g
2154_g	XP_009259582	0	0	0	0	0	0	0	0	0	hypothetical protein	0	0	0		10545_g
2156_g	XP_018751079	chromosome 2	NC_031676.1	158559	160262	+	30063810	0	FVEG_05855	550	hypothetical protein FVEG_05855	0	0	0		10546_g
2158_g	XP_018751081	chromosome 2	NC_031676.1	162020	162920	+	30063812	0	FVEG_05857	283	hypothetical protein FVEG_05857	0	0	oxidoreductase activity [GO:0016491]		10547_g
2159_g	XP_018751082	chromosome 2	NC_031676.1	163371	164650	-	30072616	0	FVEG_15740	357	hypothetical protein FVEG_15740	Glycolysis / Gluconeogenesis ; Fatty acid degradation ; Tyrosine metabolism ; Pyruvate metabolism ; Metabolic pathways ; Biosynthesis of secondary metabolites	0	oxidoreductase activity [GO:0016491]; zinc ion binding [GO:0008270]		10548_g
2160_g	XP_018751083	chromosome 2	NC_031676.1	165122	167163	+	30063813	0	FVEG_05859	579	hypothetical protein FVEG_05859	0	0	0		10549_g
2172_g	XP_018751094	chromosome 2	NC_031676.1	190397	192371	+	30072620	0	FVEG_15744	621	hypothetical protein FVEG_15744	Meiosis - yeast	0	G-protein beta/gamma-subunit complex binding [GO:0031683]; GTPase activity [GO:0003924]; guanyl nucleotide binding [GO:0019001]; G protein-coupled receptor signaling pathway [GO:0007186]		1055_g
2173_g	XP_018751095	chromosome 2	NC_031676.1	192830	194766	+	30072621	0	FVEG_15745	547	hypothetical protein FVEG_15745	0	0	integral component of membrane [GO:0016021]; transmembrane transporter activity [GO:0022857]		10550_g
2181_g	XP_018751104	chromosome 2	NC_031676.1	213478	214891	-	30063824	0	FVEG_05876	387	hypothetical protein FVEG_05876	0	0	integral component of membrane [GO:0016021]		10551_g
2188_g	XP_018751111	chromosome 2	NC_031676.1	234354	236362	-	30063828	0	FVEG_05882	655	hypothetical protein FVEG_05882	0	0	integral component of membrane [GO:0016021]; transmembrane transporter activity [GO:0022857]		10552_g
2191_g	XP_018751114	chromosome 2	NC_031676.1	240415	245451	+	30063831	0	FVEG_05885	1678	adenosinetriphosphatase	0	0	nucleus [GO:0005634]; ATP binding [GO:0005524]; DNA binding [GO:0003677]; hydrolase activity [GO:0016787]; nucleosome-dependent ATPase activity [GO:0070615]		10553_g
2201_g	XP_018751125	chromosome 2	NC_031676.1	271710	276220	-	30063840	0	FVEG_05895	1486	chitinase	0	0	0		10554_g
2205_g	XP_018751130	chromosome 2	NC_031676.1	285244	286675	+	30063844	0	FVEG_05899	411	hypothetical protein FVEG_05899	Glyoxylate and dicarboxylate metabolism ; Metabolic pathways	0	metal ion binding [GO:0046872]; oxalate metabolic process [GO:0033609]		10555_g
2208_g	XP_018751133	chromosome 2	NC_031676.1	290274	291248	-	30063847	0	FVEG_05902	324	hypothetical protein FVEG_05902	0	0	oxidoreductase activity [GO:0016491]		10556_g
2210_g	XP_018751135	chromosome 2	NC_031676.1	294463	295708	-	30063849	0	FVEG_05904	381	sterol 24-C-methyltransferase	Steroid biosynthesis ; Metabolic pathways ; Biosynthesis of secondary metabolites	PATHWAY: Steroid metabolism; ergosterol biosynthesis; ergosterol from zymosterol: step 1/5. {ECO:0000256|RuleBase:RU362025}.	sterol 24-C-methyltransferase activity [GO:0003838]; methylation [GO:0032259]; sterol biosynthetic process [GO:0016126]		10557_g
2216_g	XP_018751142	chromosome 2	NC_031676.1	319104	321366	+	30063855	0	FVEG_05910	696	STE/STE20/YSK protein kinase	0	0	ATP binding [GO:0005524]; protein kinase activity [GO:0004672]		10558_g
2217_g	XP_018751143	chromosome 2	NC_031676.1	322811	324293	+	30063856	0	FVEG_05911	378	isocitrate dehydrogenase	Citrate cycle (TCA cycle) ; Metabolic pathways ; Biosynthesis of secondary metabolites ; Carbon metabolism ; 2-Oxocarboxylic acid metabolism ; Biosynthesis of amino acids	0	mitochondrial isocitrate dehydrogenase complex (NAD+) [GO:0005962]; mitochondrial nucleoid [GO:0042645]; isocitrate dehydrogenase (NAD+) activity [GO:0004449]; magnesium ion binding [GO:0000287]; NAD binding [GO:0051287]; isocitrate metabolic process [GO:0006102]; tricarboxylic acid cycle [GO:0006099]		10559_g
2219_g	XP_018751145	chromosome 2	NC_031676.1	327840	329870	-	30063858	0	FVEG_05913	676	hypothetical protein FVEG_05913	0	0	nucleus [GO:0005634]; DNA binding [GO:0003677]; DNA-binding transcription factor activity, RNA polymerase II-specific [GO:0000981]; zinc ion binding [GO:0008270]; transcription, DNA-templated [GO:0006351]		1056_g
2220_g	XP_018751146	chromosome 2	NC_031676.1	330521	332078	+	30063859	0	FVEG_05914	487	hypothetical protein FVEG_05914	0	0	integral component of membrane [GO:0016021]; transmembrane transporter activity [GO:0022857]		10560_g
2232_g	XP_018751159	chromosome 2	NC_031676.1	361912	364193	+	30063867	0	FVEG_05923	423	adenylosuccinate synthetase	Purine metabolism ; Alanine, aspartate and glutamate metabolism ; Metabolic pathways ; Biosynthesis of cofactors	PATHWAY: Purine metabolism; AMP biosynthesis via de novo pathway; AMP from IMP: step 1/2. {ECO:0000256|HAMAP-Rule:MF_03125}.	cytoplasm [GO:0005737]; adenylosuccinate synthase activity [GO:0004019]; GTP binding [GO:0005525]; magnesium ion binding [GO:0000287]; 'de novo' AMP biosynthetic process [GO:0044208]		10561_g
2233_g	XP_018751161	chromosome 2	NC_031676.1	364306	367714	-	30063868	0	FVEG_05924	994	hypothetical protein FVEG_05924	0	PATHWAY: Siderophore biosynthesis. {ECO:0000256|ARBA:ARBA00004924}.	ornithine N5-monooxygenase activity [GO:0031172]		10562_g
2237_g	XP_018751164	chromosome 2	NC_031676.1	377805	380360	-	30063871	0	FVEG_05927	851	hypothetical protein FVEG_05927	0	0	GTP binding [GO:0005525]; GTPase activity [GO:0003924]		10563_g
2241_g	XP_018751169	chromosome 2	NC_031676.1	387827	389644	-	30063875	0	FVEG_05931	538	hypothetical protein FVEG_05931	0	0	integral component of membrane [GO:0016021]; transmembrane transporter activity [GO:0022857]		10565_g
2242_g	XP_018751170	0	0	0	0	0	0	0	0	0	serine/threonine protein kinase	0	0	0		10566_g
2245_g	XP_018751174	chromosome 2	NC_031676.1	400662	402936	-	30063879	0	FVEG_05935	724	hypothetical protein FVEG_05935	0	0	integral component of membrane [GO:0016021]; nucleus [GO:0005634]; DNA binding [GO:0003677]; DNA-binding transcription factor activity, RNA polymerase II-specific [GO:0000981]; zinc ion binding [GO:0008270]; transcription, DNA-templated [GO:0006351]		10567_g
2247_g	XP_018751176	chromosome 2	NC_031676.1	405102	406838	+	30063881	0	FVEG_05937	513	hypothetical protein FVEG_05937	0	0	integral component of membrane [GO:0016021]; transmembrane transporter activity [GO:0022857]		10568_g
2249_g	XP_037207481	0	0	0	0	0	0	0	0	0	killer toxin subunits alpha beta	0	0	0		10569_g
2251_g	XP_018751181	chromosome 2	NC_031676.1	418220	419820	+	30063886	0	FVEG_05942	516	hypothetical protein FVEG_05942	0	0	0		1057_g
2262_g	XP_018751200	chromosome 2	NC_031676.1	457526	459393	+	30063894	0	FVEG_05954	539	threonine synthase	Glycine, serine and threonine metabolism ; Vitamin B6 metabolism ; Metabolic pathways ; Biosynthesis of secondary metabolites ; Biosynthesis of amino acids	0	0		10570_g
2267_g	XP_037199110	0	0	0	0	0	0	0	0	0	quinic acid utilization activator	0	0	0		10571_g
2268_g	XP_018751207	chromosome 2	NC_031676.1	476912	478602	+	30072654	0	FVEG_15778	489	quinate permease	0	0	integral component of membrane [GO:0016021]; transmembrane transporter activity [GO:0022857]		10572_g
2271_g	XP_018758868	chromosome 9	NC_031683.1	1172420	1174185	+	30068868	0	FVEG_11348	512	hypothetical protein FVEG_11348	0	0	integral component of membrane [GO:0016021]; transmembrane transporter activity [GO:0022857]		10573_g
2276_g	XP_018751214	chromosome 2	NC_031676.1	489535	490736	+	30063903	0	FVEG_05967	331	protein qutG	Inositol phosphate metabolism ; Metabolic pathways ; Biosynthesis of secondary metabolites ; Phosphatidylinositol signaling system	PATHWAY: Polyol metabolism; myo-inositol biosynthesis; myo-inositol from D-glucose 6-phosphate: step 2/2. {ECO:0000256|RuleBase:RU364068}.	inositol monophosphate 1-phosphatase activity [GO:0008934]; inositol monophosphate 3-phosphatase activity [GO:0052832]; inositol monophosphate 4-phosphatase activity [GO:0052833]; metal ion binding [GO:0046872]; inositol biosynthetic process [GO:0006021]; inositol phosphate dephosphorylation [GO:0046855]; phosphatidylinositol phosphorylation [GO:0046854]		10574_g
2277_g	XP_037199156	0	0	0	0	0	0	0	0	0	DNA mismatch repair MSH4	0	0	0		10575_g
2283_g	XP_018751222	chromosome 2	NC_031676.1	511141	514080	+	30063908	0	FVEG_05973	924	trehalose 6-phosphate synthase	Starch and sucrose metabolism ; Metabolic pathways ; Biosynthesis of secondary metabolites	0	catalytic activity [GO:0003824]; trehalose biosynthetic process [GO:0005992]		10576_g
2284_g	XP_018751223	chromosome 2	NC_031676.1	514840	516038	+	30063909	0	FVEG_05974	380	branched-chain amino acid aminotransferase	Cysteine and methionine metabolism ; Valine, leucine and isoleucine degradation ; Valine, leucine and isoleucine biosynthesis ; Pantothenate and CoA biosynthesis ; Metabolic pathways ; Biosynthesis of secondary metabolites ; 2-Oxocarboxylic acid metabolism ; Biosynthesis of amino acids ; Biosynthesis of cofactors	0	branched-chain-amino-acid transaminase activity [GO:0004084]; branched-chain amino acid metabolic process [GO:0009081]		10577_g
2286_g	XP_018751225	chromosome 2	NC_031676.1	516853	518688	-	30063911	0	FVEG_05976	578	catalase	Tryptophan metabolism ; Glyoxylate and dicarboxylate metabolism ; Metabolic pathways ; Biosynthesis of secondary metabolites ; Carbon metabolism ; MAPK signaling pathway - yeast ; Peroxisome	PATHWAY: Alkaloid biosynthesis. {ECO:0000256|ARBA:ARBA00004913}.	catalase activity [GO:0004096]; heme binding [GO:0020037]; metal ion binding [GO:0046872]; alkaloid metabolic process [GO:0009820]; hydrogen peroxide catabolic process [GO:0042744]; response to oxidative stress [GO:0006979]		10578_g
2291_g	XP_018751230	chromosome 2	NC_031676.1	527285	529048	-	30063916	0	FVEG_05981	504	hypothetical protein FVEG_05981	0	0	integral component of membrane [GO:0016021]; transmembrane transporter activity [GO:0022857]		10579_g
2292_g	XP_018751231	chromosome 2	NC_031676.1	530507	531781	-	30063917	0	FVEG_05982	424	hypothetical protein FVEG_05982	0	0	integral component of membrane [GO:0016021]; protein phosphatase regulator activity [GO:0019888]		1058_g
2312_g	XP_018751257	chromosome 2	NC_031676.1	587111	588881	+	30063935	0	FVEG_06005	536	hypothetical protein FVEG_06005	Meiosis - yeast	0	integral component of membrane [GO:0016021]; transmembrane transporter activity [GO:0022857]		10580_g
2321_g	XP_018751263	chromosome 2	NC_031676.1	601988	602963	-	30063941	0	FVEG_06011	290	hypothetical protein FVEG_06011	0	0	integral component of membrane [GO:0016021]		10581_g
2324_g	XP_037200515	0	0	0	0	0	0	0	0	0	uncharacterized protein	0	0	0		10582_g
2326_g	XP_018751273	chromosome 2	NC_031676.1	615972	617219	+	30063946	0	FVEG_06016	399	hypothetical protein FVEG_06016	0	0	integral component of membrane [GO:0016021]		10583_g
2327_g	XP_018751274	chromosome 2	NC_031676.1	619001	620498	+	30063947	0	FVEG_06017	463	nuclear distribution protein PAC1	Ether lipid metabolism ; Metabolic pathways	0	cytoplasm [GO:0005737]; microtubule [GO:0005874]; microtubule associated complex [GO:0005875]; spindle pole [GO:0000922]; dynein complex binding [GO:0070840]; cell division [GO:0051301]; establishment of mitotic spindle orientation [GO:0000132]; microtubule sliding [GO:0051012]		10584_g
2330_g	XP_018751279	chromosome 2	NC_031676.1	624525	625290	-	30063950	0	FVEG_06020	238	glutamine amidotransferase	Vitamin B6 metabolism ; Metabolic pathways ; Biosynthesis of cofactors	0	glutaminase activity [GO:0004359]; transferase activity [GO:0016740]; glutamine metabolic process [GO:0006541]; pyridoxal phosphate biosynthetic process [GO:0042823]		10585_g
2331_g	XP_018751280	chromosome 2	NC_031676.1	626395	627330	+	30063951	0	FVEG_06021	311	pyridoxine biosynthesis protein PDX1	Vitamin B6 metabolism ; Metabolic pathways ; Biosynthesis of cofactors	PATHWAY: Cofactor biosynthesis; pyridoxal 5'-phosphate biosynthesis. {ECO:0000256|ARBA:ARBA00004737}.	pyridoxal 5'-phosphate synthase (glutamine hydrolysing) activity [GO:0036381]; pyridoxal phosphate biosynthetic process [GO:0042823]		10586_g
2334_g	XP_018751284	chromosome 2	NC_031676.1	633443	634532	-	30063954	0	FVEG_06024	346	1-aminocyclopropane-1-carboxylate deaminase	Cysteine and methionine metabolism ; Metabolic pathways	0	1-aminocyclopropane-1-carboxylate deaminase activity [GO:0008660]; pyridoxal phosphate binding [GO:0030170]; amine catabolic process [GO:0009310]		10587_g
2335_g	XP_018751285	chromosome 2	NC_031676.1	635707	636827	+	30063955	0	FVEG_06025	356	hypothetical protein FVEG_06025	0	0	oxidoreductase activity [GO:0016491]		10588_g
2345_g	XP_018751305	chromosome 2	NC_031676.1	664535	666274	-	30063966	0	FVEG_06036	579	hypothetical protein FVEG_06036	Inositol phosphate metabolism ; Metabolic pathways ; Phosphatidylinositol signaling system	0	phosphatidylinositol phospholipase C activity [GO:0004435]; intracellular signal transduction [GO:0035556]; lipid catabolic process [GO:0016042]		10589_g
2350_g	XP_018751310	chromosome 2	NC_031676.1	677446	678817	+	30063971	0	FVEG_06041	440	salicylate hydroxylase	Metabolic pathways	0	FAD binding [GO:0071949]		1059_g
2352_g	XP_018751312	chromosome 2	NC_031676.1	680699	681714	+	30063973	0	FVEG_06043	295	eukaryotic translation initiation factor 3 subunit G	0	0	eukaryotic 43S preinitiation complex [GO:0016282]; eukaryotic 48S preinitiation complex [GO:0033290]; eukaryotic translation initiation factor 3 complex, eIF3e [GO:0071540]; eukaryotic translation initiation factor 3 complex, eIF3m [GO:0071541]; translation initiation factor activity [GO:0003743]; formation of cytoplasmic translation initiation complex [GO:0001732]		10590_g
2353_g	XP_018751313	chromosome 2	NC_031676.1	685351	688389	+	30063974	0	FVEG_06044	971	phosphatidylethanolamine N-methyltransferase	Glycerophospholipid metabolism ; Metabolic pathways ; Biosynthesis of secondary metabolites	PATHWAY: Phospholipid metabolism; phosphatidylcholine biosynthesis. {ECO:0000256|ARBA:ARBA00004969, ECO:0000256|HAMAP-Rule:MF_03217, ECO:0000256|RuleBase:RU361122}.	endoplasmic reticulum membrane [GO:0005789]; integral component of membrane [GO:0016021]; phosphatidylethanolamine N-methyltransferase activity [GO:0004608]; methylation [GO:0032259]; phosphatidylcholine biosynthetic process [GO:0006656]		10591_g
2355_g	XP_018751316	chromosome 2	NC_031676.1	693685	695898	+	30063976	0	FVEG_06046	697	hypothetical protein FVEG_06046	0	0	nucleus [GO:0005634]; DNA-binding transcription factor activity, RNA polymerase II-specific [GO:0000981]; zinc ion binding [GO:0008270]		10592_g
2358_g	XP_018751319	0	0	0	0	0	0	0	0	0	hypothetical protein	0	0	0		10593_g
2364_g	XP_018751325	chromosome 2	NC_031676.1	718357	719715	-	30063982	0	FVEG_06054	377	survival factor 1	0	0	cytoplasm [GO:0005737]; response to oxidative stress [GO:0006979]		10594_g
2365_g	XP_018751327	chromosome 2	NC_031676.1	722170	723555	+	30063983	0	FVEG_06055	445	hypothetical protein FVEG_06055	0	0	nucleus [GO:0005634]; DNA-binding transcription factor activity [GO:0003700]; sequence-specific DNA binding [GO:0043565]; zinc ion binding [GO:0008270]; regulation of transcription by RNA polymerase II [GO:0006357]		10595_g
2368_g	XP_018751334	chromosome 2	NC_031676.1	729977	733054	-	30063986	0	FVEG_06058	1009	hypothetical protein FVEG_06058	0	0	integral component of membrane [GO:0016021]; ATP binding [GO:0005524]; ATPase-coupled transmembrane transporter activity [GO:0042626]		10596_g
2380_g	XP_018751356	chromosome 2	NC_031676.1	778855	780202	-	30063997	0	FVEG_06071	430	acetyl-CoA C-acetyltransferase	Fatty acid degradation ; Synthesis and degradation of ketone bodies ; Valine, leucine and isoleucine degradation ; Lysine degradation ; Tryptophan metabolism ; Pyruvate metabolism ; Glyoxylate and dicarboxylate metabolism ; Propanoate metabolism ; Butanoate metabolism ; Terpenoid backbone biosynthesis ; Metabolic pathways ; Biosynthesis of secondary metabolites ; Carbon metabolism ; Fatty acid me…	0	acetyl-CoA C-acyltransferase activity [GO:0003988]		10597_g
2381_g	XP_018751357	chromosome 2	NC_031676.1	781190	781814	+	30063998	0	FVEG_06072	151	ubiquitin-conjugating enzyme E2 2	Ubiquitin mediated proteolysis	0	ATP binding [GO:0005524]; transferase activity [GO:0016740]		10598_g
2382_g	XP_018751358	chromosome 2	NC_031676.1	783568	786515	+	30063999	0	FVEG_06073	932	kinesin heavy chain	Endocytosis	0	microtubule [GO:0005874]; ATP binding [GO:0005524]; ATP-dependent microtubule motor activity [GO:1990939]; microtubule binding [GO:0008017]; microtubule-based movement [GO:0007018]		106_g
2385_g	XP_018751362	chromosome 2	NC_031676.1	791359	792381	+	30064002	0	FVEG_06076	320	transcription initiation protein SPT3	0	0	cytosol [GO:0005829]; SAGA complex [GO:0000124]; SLIK (SAGA-like) complex [GO:0046695]; protein heterodimerization activity [GO:0046982]; transcription coregulator activity [GO:0003712]; histone acetylation [GO:0016573]; invasive growth in response to glucose limitation [GO:0001403]; pseudohyphal growth [GO:0007124]; transcription by RNA polymerase II [GO:0006366]		1060_g
2387_g	XP_018751365	chromosome 2	NC_031676.1	797127	797607	+	30064005	0	FVEG_06079	143	AP-2 complex subunit sigma	Endocytosis	0	AP-2 adaptor complex [GO:0030122]; clathrin adaptor activity [GO:0035615]; clathrin-dependent endocytosis [GO:0072583]; intracellular protein transport [GO:0006886]		10600_g
2389_g	XP_018751367	chromosome 2	NC_031676.1	799444	800414	-	30064006	0	FVEG_06080	293	hypothetical protein FVEG_06080	Endocytosis	0	protein transport [GO:0015031]		10601_g
2390_g	XP_018751368	chromosome 2	NC_031676.1	801049	804258	-	30064007	0	FVEG_06081	1012	Pro-apoptotic serine protease NMA111	0	0	serine-type endopeptidase activity [GO:0004252]		10602_g
2398_g	XP_018751392	chromosome 2	NC_031676.1	822198	824509	-	30064015	0	FVEG_06089	694	hypothetical protein FVEG_06089	0	0	nucleus [GO:0005634]; DNA-binding transcription factor activity, RNA polymerase II-specific [GO:0000981]; zinc ion binding [GO:0008270]		10603_g
2399_g	XP_018751392	chromosome 2	NC_031676.1	822198	824509	-	30064015	0	FVEG_06089	694	hypothetical protein FVEG_06089	0	0	nucleus [GO:0005634]; DNA-binding transcription factor activity, RNA polymerase II-specific [GO:0000981]; zinc ion binding [GO:0008270]		10604_g
2404_g	XP_018751398	chromosome 2	NC_031676.1	844100	846201	+	30064018	0	FVEG_06096	681	hypothetical protein FVEG_06096	0	0	ATP binding [GO:0005524]; helicase activity [GO:0004386]; hydrolase activity [GO:0016787]; nucleic acid binding [GO:0003676]		10605_g
2405_g	XP_018751399	chromosome 2	NC_031676.1	846588	847745	-	30064019	0	FVEG_06097	348	hypothetical protein FVEG_06097	Peroxisome	0	peroxisome [GO:0005777]; peroxisome matrix targeting signal-2 binding [GO:0005053]; protein import into peroxisome matrix [GO:0016558]		10606_g
2406_g	XP_018751400	chromosome 2	NC_031676.1	848121	849499	+	30072681	0	FVEG_15805	441	hypothetical protein FVEG_15805	0	0	dioxygenase activity [GO:0051213]; ubiquitin binding [GO:0043130]; zinc ion binding [GO:0008270]; DNA dealkylation involved in DNA repair [GO:0006307]; oxidative single-stranded DNA demethylation [GO:0035552]		10607_g
2410_g	XP_018751412	chromosome 2	NC_031676.1	861570	862532	+	30064022	0	FVEG_06101	320	ribokinase	Pentose phosphate pathway ; Metabolic pathways	PATHWAY: Carbohydrate metabolism; D-ribose degradation; D-ribose 5-phosphate from beta-D-ribopyranose: step 2/2. {ECO:0000256|HAMAP-Rule:MF_03215}.	cytoplasm [GO:0005737]; nucleus [GO:0005634]; ATP binding [GO:0005524]; metal ion binding [GO:0046872]; ribokinase activity [GO:0004747]; D-ribose catabolic process [GO:0019303]		10608_g
2411_g	XP_018751415	chromosome 2	NC_031676.1	865277	866412	-	30064025	0	FVEG_06104	318	hypothetical protein FVEG_06104	0	0	0		10609_g
2414_g	XP_018760628	chromosome 3	NC_031677.1	457467	459150	-	30074193	0	FVEG_17317	543	hypothetical protein FVEG_17317	0	0	integral component of membrane [GO:0016021]; transmembrane transporter activity [GO:0022857]		1061_g
2415_g	XP_018751441	chromosome 2	NC_031676.1	883783	886889	+	30064028	0	FVEG_06107	956	hypothetical protein FVEG_06107	0	0	nucleus [GO:0005634]; DNA binding [GO:0003677]; DNA-binding transcription factor activity, RNA polymerase II-specific [GO:0000981]; zinc ion binding [GO:0008270]; transcription, DNA-templated [GO:0006351]		10610_g
2422_g	XP_018751449	chromosome 2	NC_031676.1	905218	907370	+	30064034	0	FVEG_06113	677	hsp70-like protein	RNA degradation	0	mitochondrion [GO:0005739]; ATP binding [GO:0005524]; ATPase activity [GO:0016887]; unfolded protein binding [GO:0051082]; protein folding [GO:0006457]		10611_g
2428_g	XP_018751462	chromosome 2	NC_031676.1	921616	924624	-	30064039	0	FVEG_06118	908	hypothetical protein FVEG_06118	0	0	nucleus [GO:0005634]; DNA-binding transcription factor activity, RNA polymerase II-specific [GO:0000981]; zinc ion binding [GO:0008270]		10612_g
2429_g	XP_018751462	chromosome 2	NC_031676.1	921616	924624	-	30064039	0	FVEG_06118	908	hypothetical protein FVEG_06118	0	0	nucleus [GO:0005634]; DNA-binding transcription factor activity, RNA polymerase II-specific [GO:0000981]; zinc ion binding [GO:0008270]		10613_g
2433_g	XP_018751470	chromosome 2	NC_031676.1	937896	938600	-	30064044	0	FVEG_06123	234	orotate phosphoribosyltransferase	Pyrimidine metabolism ; Metabolic pathways ; Biosynthesis of cofactors	PATHWAY: Pyrimidine metabolism; UMP biosynthesis via de novo pathway. {ECO:0000256|ARBA:ARBA00004725}.; PATHWAY: Pyrimidine metabolism; UMP biosynthesis via de novo pathway; UMP from orotate: step 1/2. {ECO:0000256|ARBA:ARBA00004889}.	orotate phosphoribosyltransferase activity [GO:0004588]; 'de novo' UMP biosynthetic process [GO:0044205]; nucleoside metabolic process [GO:0009116]		10614_g
2437_g	XP_018751478	chromosome 2	NC_031676.1	953934	956904	+	30072689	0	FVEG_15813	971	hypothetical protein FVEG_15813	0	0	DNA binding [GO:0003677]; zinc ion binding [GO:0008270]; transcription, DNA-templated [GO:0006351]		10615_g
2446_g	XP_018751488	chromosome 2	NC_031676.1	982126	986256	-	30064057	0	FVEG_06138	1228	hypothetical protein FVEG_06138	Glycerophospholipid metabolism ; Ether lipid metabolism ; Metabolic pathways ; Biosynthesis of secondary metabolites ; Endocytosis	0	N-acylphosphatidylethanolamine-specific phospholipase D activity [GO:0070290]; phospholipase D activity [GO:0004630]; lipid catabolic process [GO:0016042]		10616_g
2448_g	XP_018751501	chromosome 2	NC_031676.1	989489	990743	-	30064059	0	FVEG_06140	382	hypothetical protein FVEG_06140	Protein export ; Protein processing in endoplasmic reticulum	0	integral component of endoplasmic reticulum membrane [GO:0030176]; protein transport [GO:0015031]		10617_g
2454_g	XP_018751512	chromosome 2	NC_031676.1	1005901	1009314	+	30064065	0	FVEG_06146	1118	lon protease like, mitochondrial	0	0	mitochondrial matrix [GO:0005759]; ATP binding [GO:0005524]; ATP-dependent peptidase activity [GO:0004176]; sequence-specific DNA binding [GO:0043565]; serine-type endopeptidase activity [GO:0004252]; cellular response to oxidative stress [GO:0034599]; chaperone-mediated protein complex assembly [GO:0051131]; oxidation-dependent protein catabolic process [GO:0070407]; protein quality control for …		10619_g
2455_g	XP_018751513	chromosome 2	NC_031676.1	1013316	1016275	+	30064066	0	FVEG_06147	970	serine/threonine protein kinase	0	0	ATP binding [GO:0005524]; protein serine/threonine kinase activity [GO:0004674]		1062_g
2456_g	XP_018751514	chromosome 2	NC_031676.1	1021107	1022604	+	30064067	0	FVEG_06148	475	acyl-CoA desaturase	Biosynthesis of unsaturated fatty acids ; Metabolic pathways ; Fatty acid metabolism	0	integral component of membrane [GO:0016021]; heme binding [GO:0020037]; metal ion binding [GO:0046872]; stearoyl-CoA 9-desaturase activity [GO:0004768]; unsaturated fatty acid biosynthetic process [GO:0006636]		10620_g
2464_g	XP_018751524	chromosome 2	NC_031676.1	1042079	1045913	-	30064074	0	FVEG_06157	1162	hypothetical protein FVEG_06157	MAPK signaling pathway - yeast	0	metal ion binding [GO:0046872]; signal transduction [GO:0007165]		10621_g
2474_g	XP_018751539	chromosome 2	NC_031676.1	1078719	1079791	-	30064087	0	FVEG_06170	320	ribosomal RNA assembly protein KRR1	0	0	nucleolus [GO:0005730]; preribosome, small subunit precursor [GO:0030688]; small-subunit processome [GO:0032040]; RNA binding [GO:0003723]; endonucleolytic cleavage in ITS1 to separate SSU-rRNA from 5.8S rRNA and LSU-rRNA from tricistronic rRNA transcript (SSU-rRNA, 5.8S rRNA, LSU-rRNA) [GO:0000447]		10622_g
2476_g	XP_018751541	chromosome 2	NC_031676.1	1083371	1086012	+	30064089	0	FVEG_06172	765	HAL protein kinase	0	0	ATP binding [GO:0005524]; protein serine/threonine kinase activity [GO:0004674]; negative regulation of transcription by RNA polymerase II [GO:0000122]; regulation of nitrogen utilization [GO:0006808]		10623_g
2478_g	XP_018751543	chromosome 2	NC_031676.1	1089489	1091036	+	30064091	0	FVEG_06174	496	murein transglycosylase	0	0	extracellular region [GO:0005576]; chitin binding [GO:0008061]		10624_g
2479_g	XP_037201125	0	0	0	0	0	0	0	0	0	SEC4-like Rab GTPase	0	0	0		10625_g
2481_g	XP_018751546	chromosome 2	NC_031676.1	1096106	1098483	+	30064094	0	FVEG_06177	754	hypothetical protein FVEG_06177	Ribosome biogenesis in eukaryotes	0	ATP binding [GO:0005524]; ATPase activity [GO:0016887]		10626_g
2482_g	XP_018751547	chromosome 2	NC_031676.1	1099279	1102146	-	30064095	0	FVEG_06178	875	hypothetical protein FVEG_06178	0	0	0		10627_g
2485_g	XP_018751552	chromosome 2	NC_031676.1	1111033	1112529	-	30064098	0	FVEG_06181	498	squalene monooxygenase	Steroid biosynthesis ; Sesquiterpenoid and triterpenoid biosynthesis ; Metabolic pathways ; Biosynthesis of secondary metabolites	PATHWAY: Terpene metabolism; lanosterol biosynthesis; lanosterol from farnesyl diphosphate: step 2/3. {ECO:0000256|ARBA:ARBA00005018, ECO:0000256|RuleBase:RU367121}.	endoplasmic reticulum membrane [GO:0005789]; integral component of membrane [GO:0016021]; flavin adenine dinucleotide binding [GO:0050660]; squalene monooxygenase activity [GO:0004506]; sterol biosynthetic process [GO:0016126]		10628_g
2487_g	XP_018751555	chromosome 2	NC_031676.1	1118294	1119739	+	30064100	0	FVEG_06183	377	alcohol dehydrogenase	0	0	D-threo-aldose 1-dehydrogenase activity [GO:0047834]		10629_g
2489_g	XP_018751561	chromosome 2	NC_031676.1	1123139	1124232	+	30064102	0	FVEG_06185	311	translation initiation factor 2 subunit 1	Autophagy - yeast ; Protein processing in endoplasmic reticulum	0	eukaryotic 48S preinitiation complex [GO:0033290]; eukaryotic translation initiation factor 2 complex [GO:0005850]; multi-eIF complex [GO:0043614]; GTP binding [GO:0005525]; methionyl-initiator methionine tRNA binding [GO:1990856]; translation initiation factor activity [GO:0003743]; formation of translation preinitiation complex [GO:0001731]		1063_g
2494_g	XP_018751566	chromosome 2	NC_031676.1	1130718	1131725	-	30072694	0	FVEG_15818	335	hypothetical protein FVEG_15818	0	0	methyltransferase activity [GO:0008168]; nucleic acid binding [GO:0003676]; methylation [GO:0032259]		10630_g
2497_g	XP_018245293	0	0	0	0	0	0	0	0	0	hypothetical protein	0	0	0		10631_g
2500_g	XP_018751575	chromosome 2	NC_031676.1	1154679	1157133	-	30064113	0	FVEG_06196	766	origin recognition complex subunit 4	Cell cycle - yeast ; Meiosis - yeast	0	nucleus [GO:0005634]; origin recognition complex [GO:0000808]; DNA binding [GO:0003677]; metal ion binding [GO:0046872]; DNA replication [GO:0006260]		10632_g
2508_g	XP_018751590	chromosome 2	NC_031676.1	1178972	1181827	-	30064119	0	FVEG_06204	916	hypothetical protein FVEG_06204	0	0	DNA binding [GO:0003677]		10633_g
2510_g	XP_018245273	0	0	0	0	0	0	0	0	0	hypothetical protein	0	0	0		10634_g
2512_g	XP_018751597	chromosome 2	NC_031676.1	1193371	1195022	+	30064124	0	FVEG_06209	499	hypothetical protein FVEG_06209	0	0	integral component of membrane [GO:0016021]; transmembrane transporter activity [GO:0022857]		10635_g
2513_g	XP_018751598	chromosome 2	NC_031676.1	1197077	1198647	+	30064125	0	FVEG_06210	468	hypothetical protein FVEG_06210	0	0	integral component of membrane [GO:0016021]; transmembrane signaling receptor activity [GO:0004888]; cell surface receptor signaling pathway [GO:0007166]		10636_g
2517_g	XP_018751604	chromosome 2	NC_031676.1	1212755	1214752	-	30064128	0	FVEG_06213	610	alpha-1,2-mannosyltransferase	N-Glycan biosynthesis ; Various types of N-glycan biosynthesis ; Metabolic pathways	PATHWAY: Protein modification; protein glycosylation. {ECO:0000256|ARBA:ARBA00004922}.	endoplasmic reticulum membrane [GO:0005789]; integral component of membrane [GO:0016021]; dol-P-Man:Man(6)GlcNAc(2)-PP-Dol alpha-1,2-mannosyltransferase activity [GO:0052926]; dol-P-Man:Man(8)GlcNAc(2)-PP-Dol alpha-1,2-mannosyltransferase activity [GO:0052918]; protein glycosylation [GO:0006486]		10637_g
2534_g	XP_018751627	chromosome 2	NC_031676.1	1252639	1255078	+	30064144	0	FVEG_06229	701	hypothetical protein FVEG_06229	0	0	integral component of membrane [GO:0016021]; ion channel activity [GO:0005216]		10638_g
2538_g	XP_018751634	chromosome 2	NC_031676.1	1268118	1270105	+	30064148	0	FVEG_06233	644	hypothetical protein FVEG_06233	Endocytosis	0	ESCRT II complex [GO:0000814]; late endosome membrane [GO:0031902]; metal ion binding [GO:0046872]; phosphatidylinositol-3-phosphate binding [GO:0032266]; ubiquitin binding [GO:0043130]; protein transport to vacuole involved in ubiquitin-dependent protein catabolic process via the multivesicular body sorting pathway [GO:0043328]		10639_g
2539_g	XP_018751635	chromosome 2	NC_031676.1	1270360	1271562	-	30064149	0	FVEG_06234	400	hypothetical protein FVEG_06234	0	0	0		1064_g
2542_g	XP_018751639	chromosome 2	NC_031676.1	1275565	1276459	+	30064152	0	FVEG_06237	282	hypothetical protein FVEG_06237	0	0	0		10640_g
2547_g	XP_018751649	chromosome 2	NC_031676.1	1287732	1289207	+	30064157	0	FVEG_06242	474	hypothetical protein FVEG_06242	Glycine, serine and threonine metabolism ; Arginine and proline metabolism ; Histidine metabolism ; Tyrosine metabolism ; Phenylalanine metabolism ; Tryptophan metabolism ; Metabolic pathways ; Biosynthesis of secondary metabolites	0	oxidoreductase activity [GO:0016491]		10641_g
2553_g	XP_018751657	chromosome 2	NC_031676.1	1305043	1306845	+	30064161	0	FVEG_06248	552	NCS1 family nucleobase:cation symporter-1	0	0	integral component of membrane [GO:0016021]; transmembrane transporter activity [GO:0022857]		10642_g
2554_g	XP_018751659	chromosome 2	NC_031676.1	1309329	1311960	+	30064162	0	FVEG_06249	583	amidophosphoribosyltransferase	Purine metabolism ; Alanine, aspartate and glutamate metabolism ; Metabolic pathways ; Biosynthesis of secondary metabolites	PATHWAY: Purine metabolism; IMP biosynthesis via de novo pathway; N(1)-(5-phospho-D-ribosyl)glycinamide from 5-phospho-alpha-D-ribose 1-diphosphate: step 1/2. {ECO:0000256|ARBA:ARBA00005209, ECO:0000256|PIRNR:PIRNR000485}.	amidophosphoribosyltransferase activity [GO:0004044]; metal ion binding [GO:0046872]; 'de novo' IMP biosynthetic process [GO:0006189]; nucleoside metabolic process [GO:0009116]; purine nucleobase biosynthetic process [GO:0009113]		10643_g
2556_g	XP_018751661	chromosome 2	NC_031676.1	1314597	1316440	+	30064163	0	FVEG_06250	544	hypothetical protein FVEG_06250	0	0	nucleus [GO:0005634]; DNA-binding transcription factor activity, RNA polymerase II-specific [GO:0000981]; zinc ion binding [GO:0008270]		10644_g
2557_g	XP_023426043	0	0	0	0	0	0	0	0	0	uncharacterized protein	0	0	0		10645_g
2558_g	XP_018751663	chromosome 2	NC_031676.1	1322899	1324032	+	30064164	0	FVEG_06252	320	serine/threonine-protein phosphatase	0	0	protein serine phosphatase activity [GO:0106306]; protein threonine phosphatase activity [GO:0106307]		10646_g
2559_g	XP_018751666	chromosome 2	NC_031676.1	1323289	1324032	+	30064164	0	FVEG_06252	230	serine/threonine-protein phosphatase	0	0	protein serine phosphatase activity [GO:0106306]; protein threonine phosphatase activity [GO:0106307]		10647_g
2561_g	XP_018751669	chromosome 2	NC_031676.1	1328390	1329770	+	30064166	0	FVEG_06254	423	hypothetical protein FVEG_06254	0	0	nuclear membrane complex Bqt3-Bqt4 [GO:1990862]; DNA binding [GO:0003677]; conidium formation [GO:0048315]; meiotic attachment of telomere to nuclear envelope [GO:0070197]; sporulation resulting in formation of a cellular spore [GO:0030435]		10648_g
2564_g	XP_018751672	chromosome 2	NC_031676.1	1334335	1336779	-	30064169	0	FVEG_06257	776	hypothetical protein FVEG_06257	0	0	AP-3 adaptor complex [GO:0030123]; clathrin binding [GO:0030276]; intracellular protein transport [GO:0006886]; vesicle-mediated transport [GO:0016192]		10649_g
2570_g	XP_018751681	chromosome 2	NC_031676.1	1352097	1353502	+	30064175	0	FVEG_06263	434	alpha-1,3-mannosyltransferase	N-Glycan biosynthesis ; Various types of N-glycan biosynthesis ; Metabolic pathways	PATHWAY: Protein modification; protein glycosylation. {ECO:0000256|ARBA:ARBA00004922, ECO:0000256|RuleBase:RU364047}.	endoplasmic reticulum membrane [GO:0005789]; integral component of membrane [GO:0016021]; dol-P-Man:Man(5)GlcNAc(2)-PP-Dol alpha-1,3-mannosyltransferase activity [GO:0052925]; protein glycosylation [GO:0006486]		1065_g
2571_g	XP_018751682	chromosome 2	NC_031676.1	1353531	1354023	-	30064176	0	FVEG_06264	144	hypothetical protein FVEG_06264	0	0	translation initiation factor activity [GO:0003743]		10650_g
2576_g	XP_018751687	chromosome 2	NC_031676.1	1365111	1368817	+	30064180	0	FVEG_06268	1135	AGC/PKC protein kinase	0	0	ATP binding [GO:0005524]; calcium-dependent protein kinase C activity [GO:0004698]; fungal-type cell wall biogenesis [GO:0009272]; intracellular signal transduction [GO:0035556]		10651_g
2577_g	XP_018751688	chromosome 2	NC_031676.1	1369430	1370874	-	30064181	0	FVEG_06269	446	acyl-CoA dehydrogenase	Fatty acid degradation ; Valine, leucine and isoleucine degradation ; Metabolic pathways ; Biosynthesis of secondary metabolites ; Fatty acid metabolism	0	acyl-CoA dehydrogenase activity [GO:0003995]; flavin adenine dinucleotide binding [GO:0050660]		10652_g
2578_g	XP_018751690	chromosome 2	NC_031676.1	1371629	1372253	+	30064182	0	FVEG_06270	182	30S ribosomal protein S12	Ribosome	0	small ribosomal subunit [GO:0015935]; structural constituent of ribosome [GO:0003735]; translation [GO:0006412]		10653_g
2579_g	XP_018751691	chromosome 2	NC_031676.1	1372614	1374196	-	30064183	0	FVEG_06271	465	alpha 1,2-mannosyltransferase	Other types of O-glycan biosynthesis	0	integral component of membrane [GO:0016021]; mannosyltransferase activity [GO:0000030]; protein glycosylation [GO:0006486]		10654_g
2587_g	XP_018751701	chromosome 2	NC_031676.1	1393652	1394557	+	30064191	0	FVEG_06279	301	hypothetical protein FVEG_06279	0	0	hydrolase activity [GO:0016787]		10655_g
2588_g	XP_018751702	chromosome 2	NC_031676.1	1396388	1398191	+	30064192	0	FVEG_06280	504	hypothetical protein FVEG_06280	0	0	integral component of membrane [GO:0016021]; heme binding [GO:0020037]; iron ion binding [GO:0005506]; monooxygenase activity [GO:0004497]; oxidoreductase activity, acting on paired donors, with incorporation or reduction of molecular oxygen [GO:0016705]		10656_g
2590_g	XP_018751706	chromosome 2	NC_031676.1	1400576	1402492	-	30064194	0	FVEG_06282	621	hypothetical protein FVEG_06282	0	0	integral component of membrane [GO:0016021]; magnesium ion transmembrane transporter activity [GO:0015095]		10657_g
2594_g	XP_018751711	0	0	0	0	0	0	0	0	0	hypothetical protein	0	0	0		10658_g
2595_g	XP_018751712	chromosome 2	NC_031676.1	1411680	1412647	-	30064199	0	FVEG_06287	302	hypothetical protein FVEG_06287	0	0	0		10659_g
2597_g	XP_018751714	chromosome 2	NC_031676.1	1415573	1419317	+	30064201	0	FVEG_06289	1229	Cu2+-exporting ATPase	0	0	integral component of membrane [GO:0016021]; ATP binding [GO:0005524]; ATPase-coupled cation transmembrane transporter activity [GO:0019829]; metal ion binding [GO:0046872]		1066_g
2599_g	XP_018751718	chromosome 2	NC_031676.1	1423299	1424803	-	30064203	0	FVEG_06291	415	oxidoreductase	0	0	FMN binding [GO:0010181]; NADP binding [GO:0050661]; NADPH dehydrogenase activity [GO:0003959]		10660_g
2604_g	XP_018751727	chromosome 2	NC_031676.1	1436744	1439887	-	30064207	0	FVEG_06295	982	ubiquitin-activating enzyme E1	Ubiquitin mediated proteolysis	PATHWAY: Protein modification; protein ubiquitination. {ECO:0000256|ARBA:ARBA00004906}.	cytoplasm [GO:0005737]; nucleus [GO:0005634]; ATP binding [GO:0005524]; magnesium ion binding [GO:0000287]; ubiquitin activating enzyme activity [GO:0004839]		10661_g
2606_g	XP_018751728	chromosome 2	NC_031676.1	1441206	1441865	-	30064208	0	FVEG_06296	113	FK506-binding protein 1	0	0	peptidyl-prolyl cis-trans isomerase activity [GO:0003755]		10662_g
2610_g	XP_018751735	chromosome 2	NC_031676.1	1450461	1452027	+	30064211	0	FVEG_06299	488	hypothetical protein FVEG_06299	0	0	integral component of membrane [GO:0016021]; transmembrane signaling receptor activity [GO:0004888]; cell surface receptor signaling pathway [GO:0007166]		10663_g
2614_g	XP_018751739	chromosome 2	NC_031676.1	1460298	1462244	-	30064215	0	FVEG_06303	614	hypothetical protein FVEG_06303	0	0	integral component of membrane [GO:0016021]; transmembrane transporter activity [GO:0022857]		10664_g
2615_g	XP_018751739	chromosome 2	NC_031676.1	1460298	1462244	-	30064215	0	FVEG_06303	614	hypothetical protein FVEG_06303	0	0	integral component of membrane [GO:0016021]; transmembrane transporter activity [GO:0022857]		10665_g
2618_g	XP_018751743	chromosome 2	NC_031676.1	1471122	1472977	+	30064217	0	FVEG_06305	581	hypothetical protein FVEG_06305	0	0	integral component of membrane [GO:0016021]; transmembrane transporter activity [GO:0022857]		10666_g
2621_g	XP_018751747	chromosome 2	NC_031676.1	1480107	1484946	-	30064220	0	FVEG_06308	1556	hypothetical protein FVEG_06308	Starch and sucrose metabolism ; Metabolic pathways ; Biosynthesis of secondary metabolites	0	cytoplasm [GO:0005737]; 4-alpha-glucanotransferase activity [GO:0004134]; amylo-alpha-1,6-glucosidase activity [GO:0004135]; beta-maltose 4-alpha-glucanotransferase activity [GO:0102500]; glycogen biosynthetic process [GO:0005978]; glycogen catabolic process [GO:0005980]		10667_g
2625_g	XP_018751757	chromosome 2	NC_031676.1	1494453	1498451	+	30072710	0	FVEG_15834	1173	hypothetical protein FVEG_15834	0	0	integral component of membrane [GO:0016021]; ATP binding [GO:0005524]; ATPase-coupled transmembrane transporter activity [GO:0042626]		10668_g
2626_g	XP_018759491	chromosome 7	NC_031681.1	3111579	3116526	+	30069253	0	FVEG_11763	1466	hypothetical protein FVEG_11763	0	0	integral component of membrane [GO:0016021]; ATP binding [GO:0005524]; ATPase-coupled transmembrane transporter activity [GO:0042626]		10669_g
2629_g	XP_018751764	chromosome 2	NC_031676.1	1509105	1513694	+	30064224	0	FVEG_06315	585	hypothetical protein FVEG_06315	Meiosis - yeast	0	DNA binding [GO:0003677]; DNA-binding transcription factor activity [GO:0003700]		1067_g
2632_g	XP_018751769	chromosome 2	NC_031676.1	1522415	1524090	-	30064227	0	FVEG_06318	478	hypothetical protein FVEG_06318	Endocytosis	0	GTPase activator activity [GO:0005096]; positive regulation of GTPase activity [GO:0043547]		10670_g
2635_g	XP_018751774	chromosome 2	NC_031676.1	1535077	1536339	-	30064229	0	FVEG_06320	420	DNA-binding protein creA	0	0	DNA binding [GO:0003677]		10671_g
2641_g	XP_018751784	chromosome 2	NC_031676.1	1558930	1560224	-	30064235	0	FVEG_06328	397	actin cytoskeleton-regulatory complex protein END3	0	0	actin cortical patch [GO:0030479]; endosome membrane [GO:0010008]; plasma membrane [GO:0005886]; actin binding [GO:0003779]; calcium ion binding [GO:0005509]; actin filament organization [GO:0007015]; endocytosis [GO:0006897]		10672_g
2644_g	XP_018751788	chromosome 2	NC_031676.1	1565247	1566185	-	30064238	0	FVEG_06331	277	replication factor A2	DNA replication ; Nucleotide excision repair ; Mismatch repair ; Homologous recombination	0	nucleus [GO:0005634]; DNA binding [GO:0003677]; DNA recombination [GO:0006310]; DNA repair [GO:0006281]; DNA replication [GO:0006260]		10673_g
2645_g	XP_018245058	0	0	0	0	0	0	0	0	0	lon protease like 2%2C peroxisomal	0	0	0		10674_g
2647_g	XP_018751795	chromosome 2	NC_031676.1	1583911	1586080	+	30064241	0	FVEG_06334	595	hypothetical protein FVEG_06334	0	0	nucleus [GO:0005634]; DNA-binding transcription factor activity, RNA polymerase II-specific [GO:0000981]; zinc ion binding [GO:0008270]		10675_g
2648_g	XP_018751795	chromosome 2	NC_031676.1	1583911	1586080	+	30064241	0	FVEG_06334	595	hypothetical protein FVEG_06334	0	0	nucleus [GO:0005634]; DNA-binding transcription factor activity, RNA polymerase II-specific [GO:0000981]; zinc ion binding [GO:0008270]		10676_g
2649_g	XP_018751798	chromosome 2	NC_031676.1	1590459	1592811	+	30064243	0	FVEG_06336	743	DNA mismatch repair protein MLH1	Mismatch repair	0	mismatch repair complex [GO:0032300]; nucleus [GO:0005634]; ATP binding [GO:0005524]; ATPase activity [GO:0016887]; mismatched DNA binding [GO:0030983]; mismatch repair [GO:0006298]		10677_g
2655_g	XP_018751809	chromosome 2	NC_031676.1	1606845	1609161	-	30072720	0	FVEG_15844	722	hypothetical protein FVEG_15844	Endocytosis	0	membrane coat [GO:0030117]; clathrin binding [GO:0030276]; intracellular protein transport [GO:0006886]; vesicle-mediated transport [GO:0016192]		10678_g
2657_g	XP_018751814	chromosome 2	NC_031676.1	1610850	1612484	-	30064251	0	FVEG_06346	544	hypothetical protein FVEG_06346	0	0	integral component of membrane [GO:0016021]; transmembrane transporter activity [GO:0022857]		10679_g
2659_g	XP_018751817	chromosome 2	NC_031676.1	1617681	1619542	+	30064253	0	FVEG_06348	464	aspartate aminotransferase	Arginine biosynthesis ; Alanine, aspartate and glutamate metabolism ; Cysteine and methionine metabolism ; Arginine and proline metabolism ; Tyrosine metabolism ; Phenylalanine metabolism ; Phenylalanine, tyrosine and tryptophan biosynthesis ; Metabolic pathways ; Biosynthesis of secondary metabolites ; Carbon metabolism ; 2-Oxocarboxylic acid metabolism ; Biosynthesis of amino acids	0	L-aspartate:2-oxoglutarate aminotransferase activity [GO:0004069]; pyridoxal phosphate binding [GO:0030170]; biosynthetic process [GO:0009058]; cellular amino acid metabolic process [GO:0006520]		1068_g
2663_g	XP_018751826	chromosome 2	NC_031676.1	1627389	1628977	+	30064257	0	FVEG_06352	467	NAD-dependent aldehyde dehydrogenase	0	0	oxidoreductase activity, acting on the aldehyde or oxo group of donors, NAD or NADP as acceptor [GO:0016620]		10680_g
2667_g	XP_018751832	chromosome 2	NC_031676.1	1641823	1644054	+	30064261	0	FVEG_06356	743	ATP-dependent RNA helicase DBP7	0	0	nucleolus [GO:0005730]; ATP binding [GO:0005524]; hydrolase activity [GO:0016787]; RNA binding [GO:0003723]; RNA helicase activity [GO:0003724]; maturation of LSU-rRNA from tricistronic rRNA transcript (SSU-rRNA, 5.8S rRNA, LSU-rRNA) [GO:0000463]		10681_g
2670_g	XP_018751836	chromosome 2	NC_031676.1	1650798	1652914	-	30072721	0	FVEG_15845	658	hypothetical protein FVEG_15845	0	0	nucleus [GO:0005634]; DNA binding [GO:0003677]; DNA-binding transcription factor activity, RNA polymerase II-specific [GO:0000981]; zinc ion binding [GO:0008270]; transcription, DNA-templated [GO:0006351]		10682_g
2676_g	XP_018751848	chromosome 2	NC_031676.1	1666470	1668089	-	30064271	0	FVEG_06368	509	hypothetical protein FVEG_06368	0	0	integral component of membrane [GO:0016021]		10683_g
2682_g	XP_018751857	chromosome 2	NC_031676.1	1690974	1693751	-	30064278	0	FVEG_06375	853	hypothetical protein FVEG_06375	0	0	hydrolase activity, hydrolyzing O-glycosyl compounds [GO:0004553]; carbohydrate metabolic process [GO:0005975]		10684_g
2686_g	XP_018751867	chromosome 2	NC_031676.1	1699529	1702367	-	30064281	0	FVEG_06378	913	hypothetical protein FVEG_06378	0	0	DNA binding [GO:0003677]; zinc ion binding [GO:0008270]; transcription, DNA-templated [GO:0006351]		10685_g
2689_g	XP_018751870	chromosome 2	NC_031676.1	1710618	1712307	+	30064283	0	FVEG_06380	527	molecular chaperone DnaJ	0	0	ATP binding [GO:0005524]; heat shock protein binding [GO:0031072]; metal ion binding [GO:0046872]; unfolded protein binding [GO:0051082]; protein folding [GO:0006457]; response to heat [GO:0009408]		10686_g
2691_g	XP_018751874	chromosome 2	NC_031676.1	1713815	1716555	+	30064285	0	FVEG_06382	897	ATP-dependent RNA helicase DBP10	0	0	nucleolus [GO:0005730]; ATP binding [GO:0005524]; hydrolase activity [GO:0016787]; RNA binding [GO:0003723]; RNA helicase activity [GO:0003724]; rRNA processing [GO:0006364]		10687_g
2692_g	XP_018751875	chromosome 2	NC_031676.1	1717697	1719284	+	30064286	0	FVEG_06383	404	hypothetical protein FVEG_06383	0	0	integral component of membrane [GO:0016021]; cation transmembrane transporter activity [GO:0008324]		10688_g
2693_g	XP_018751877	chromosome 2	NC_031676.1	1726866	1730498	+	30064287	0	FVEG_06384	1210	hypothetical protein FVEG_06384	0	0	0		10689_g
2694_g	XP_018751879	chromosome 2	NC_031676.1	1731126	1736687	-	30064288	0	FVEG_06385	1837	hypothetical protein FVEG_06385	0	0	vacuolar membrane [GO:0005774]; GTPase activator activity [GO:0005096]; intracellular signal transduction [GO:0035556]; positive regulation of GTPase activity [GO:0043547]		1069_g
2695_g	XP_018751882	0	0	0	0	0	0	0	0	0	cohesin loading factor subunit SCC2	0	0	0		10690_g
2698_g	XP_018751884	chromosome 2	NC_031676.1	1748993	1750057	-	30064291	0	FVEG_06388	337	deoxyhypusine hydroxylase	0	PATHWAY: Protein modification; eIF5A hypusination. {ECO:0000256|ARBA:ARBA00005041, ECO:0000256|HAMAP-Rule:MF_03101}.	cytoplasm [GO:0005737]; nucleus [GO:0005634]; deoxyhypusine monooxygenase activity [GO:0019135]; metal ion binding [GO:0046872]; microtubule cytoskeleton organization [GO:0000226]; peptidyl-lysine modification to peptidyl-hypusine [GO:0008612]		10691_g
2702_g	XP_018751891	chromosome 2	NC_031676.1	1761539	1762430	+	30064295	0	FVEG_06392	216	Ras-like protein	Meiosis - yeast ; Autophagy - yeast	0	plasma membrane [GO:0005886]; GTP binding [GO:0005525]; GTPase activity [GO:0003924]; signal transduction [GO:0007165]		10692_g
2706_g	XP_018751896	chromosome 2	NC_031676.1	1776340	1779628	+	30064299	0	FVEG_06396	1078	hypothetical protein FVEG_06396	0	0	integral component of membrane [GO:0016021]; protein transport [GO:0015031]; transmembrane transport [GO:0055085]		10693_g
2710_g	XP_018751901	chromosome 2	NC_031676.1	1790586	1792781	-	30064303	0	FVEG_06400	692	NADPH-cytochrome P450 reductase	0	0	endoplasmic reticulum membrane [GO:0005789]; integral component of membrane [GO:0016021]; mitochondrial outer membrane [GO:0005741]; plasma membrane [GO:0005886]; flavin adenine dinucleotide binding [GO:0050660]; FMN binding [GO:0010181]; NADP binding [GO:0050661]; NADPH-hemoprotein reductase activity [GO:0003958]; ergosterol biosynthetic process [GO:0006696]		10694_g
2711_g	XP_018751903	chromosome 2	NC_031676.1	1795376	1803398	+	30064304	0	FVEG_06401	2550	hypothetical protein FVEG_06401	0	0	cell morphogenesis [GO:0000902]		10695_g
2714_g	XP_018751909	chromosome 2	NC_031676.1	1807314	1808954	+	30064306	0	FVEG_06403	546	hypothetical protein FVEG_06403	0	0	RNA polymerase I upstream activating factor complex [GO:0000500]; nucleolar large rRNA transcription by RNA polymerase I [GO:0042790]		10696_g
2722_g	XP_018751920	chromosome 2	NC_031676.1	1833956	1837676	+	30064312	0	FVEG_06411	1171	hypothetical protein FVEG_06411	0	0	integral component of membrane [GO:0016021]		10697_g
2728_g	XP_018751927	chromosome 2	NC_031676.1	1856805	1858495	-	30064319	0	FVEG_06418	513	hypothetical protein FVEG_06418	0	0	integral component of membrane [GO:0016021]; transmembrane transporter activity [GO:0022857]		10698_g
2731_g	XP_018751930	chromosome 2	NC_031676.1	1868499	1870886	+	30064322	0	FVEG_06421	778	pre-mRNA-splicing factor cef-1	Spliceosome	0	spliceosomal complex [GO:0005681]; mRNA processing [GO:0006397]; RNA splicing [GO:0008380]		10699_g
2733_g	XP_018751931	chromosome 2	NC_031676.1	1871044	1873280	-	30064323	0	FVEG_06422	642	hypothetical protein FVEG_06422	0	0	integral component of membrane [GO:0016021]; transmembrane transporter activity [GO:0022857]		107_g
2734_g	XP_018751932	chromosome 2	NC_031676.1	1874102	1875770	-	30064324	0	FVEG_06423	516	hypothetical protein FVEG_06423	0	PATHWAY: Carbohydrate degradation. {ECO:0000256|ARBA:ARBA00004921}.; PATHWAY: Carbohydrate degradation; glycolysis; D-glyceraldehyde 3-phosphate and glycerone phosphate from D-glucose: step 1/4. {ECO:0000256|ARBA:ARBA00004888}.	ATP binding [GO:0005524]; glucose binding [GO:0005536]; hexokinase activity [GO:0004396]; cellular glucose homeostasis [GO:0001678]; glycolytic process [GO:0006096]		1070_g
2738_g	XP_018751938	chromosome 2	NC_031676.1	1884962	1886346	+	30064328	0	FVEG_06429	375	NADPH2 dehydrogenase	0	0	FMN binding [GO:0010181]; oxidoreductase activity [GO:0016491]		10700_g
2741_g	XP_018751943	chromosome 2	NC_031676.1	1891368	1892765	-	30064331	0	FVEG_06432	328	serine/threonine-protein phosphatase PP2A catalytic subunit	mRNA surveillance pathway ; Cell cycle - yeast ; Meiosis - yeast ; Autophagy - other ; Autophagy - yeast	0	protein serine phosphatase activity [GO:0106306]; protein threonine phosphatase activity [GO:0106307]		10701_g
2749_g	XP_018751954	chromosome 2	NC_031676.1	1911320	1912908	+	30072735	0	FVEG_15859	441	hypothetical protein FVEG_15859	0	0	nucleus [GO:0005634]; DNA-binding transcription factor activity, RNA polymerase II-specific [GO:0000981]; zinc ion binding [GO:0008270]		10702_g
2750_g	XP_037209053	0	0	0	0	0	0	0	0	0	transcriptional activator of proteases prtT	0	0	0		10703_g
2752_g	XP_018751956	chromosome 2	NC_031676.1	1916159	1917910	-	30064339	0	FVEG_06442	532	hypothetical protein FVEG_06442	0	0	hydrolase activity [GO:0016787]		10704_g
2757_g	XP_018751963	chromosome 2	NC_031676.1	1930006	1933140	+	30064343	0	FVEG_06446	890	hypothetical protein FVEG_06446	0	0	nucleus [GO:0005634]; ATP binding [GO:0005524]; DNA binding [GO:0003677]; hydrolase activity, acting on acid anhydrides, in phosphorus-containing anhydrides [GO:0016818]; nucleosome-dependent ATPase activity [GO:0070615]; zinc ion binding [GO:0008270]		10705_g
2759_g	XP_031045158	0	0	0	0	0	0	0	0	0	methylsterol monooxygenase	0	0	0		10706_g
2762_g	XP_018751977	chromosome 2	NC_031676.1	1943665	1944407	+	30064347	0	FVEG_06450	219	hypothetical protein FVEG_06450	0	0	DNA-binding transcription factor activity [GO:0003700]		10707_g
2763_g	XP_018751978	chromosome 2	NC_031676.1	1944857	1947257	-	30064348	0	FVEG_06451	749	hypothetical protein FVEG_06451	0	0	nucleus [GO:0005634]		10708_g
2770_g	XP_018751990	chromosome 2	NC_031676.1	1966280	1967515	+	30064355	0	FVEG_06458	411	hypothetical protein FVEG_06458	0	0	FAD binding [GO:0071949]		10709_g
2772_g	XP_018751992	chromosome 2	NC_031676.1	1971482	1972492	+	30064356	0	FVEG_06459	326	hypothetical protein FVEG_06459	0	0	extracellular region [GO:0005576]		1071_g
2779_g	XP_018752001	chromosome 2	NC_031676.1	1991244	1992246	-	30064362	0	FVEG_06466	284	acyl-protein thioesterase 1	Glycerophospholipid metabolism	0	integral component of membrane [GO:0016021]; hydrolase activity [GO:0016787]		10710_g
2793_g	XP_018752019	chromosome 2	NC_031676.1	2024291	2026185	-	30064376	0	FVEG_06480	592	hypothetical protein FVEG_06480	0	0	DNA-binding transcription factor activity [GO:0003700]		10711_g
2794_g	XP_041686250	0	0	0	0	0	0	0	0	0	uncharacterized protein	0	0	0		10712_g
2802_g	XP_018752030	chromosome 2	NC_031676.1	2053931	2055545	+	30064383	0	FVEG_06487	503	hypothetical protein FVEG_06487	0	0	nucleus [GO:0005634]; zinc ion binding [GO:0008270]		10713_g
2804_g	XP_018752033	chromosome 2	NC_031676.1	2057495	2058586	+	30064385	0	FVEG_06489	346	hypothetical protein FVEG_06489	0	0	oxidoreductase activity [GO:0016491]; DNA repair [GO:0006281]		10714_g
2807_g	XP_018752036	chromosome 2	NC_031676.1	2063609	2065306	+	30064388	0	FVEG_06492	548	hypothetical protein FVEG_06492	0	0	cytoplasm [GO:0005737]; nucleic acid binding [GO:0003676]; zinc ion binding [GO:0008270]		10715_g
2808_g	XP_018748712	chromosome 2	NC_031676.1	2072822	2074351	-	30062379	0	FVEG_04300	509	betaine-aldehyde dehydrogenase	Glycine, serine and threonine metabolism ; Metabolic pathways	0	oxidoreductase activity, acting on the aldehyde or oxo group of donors, NAD or NADP as acceptor [GO:0016620]		10716_g
2809_g	XP_018748711	chromosome 2	NC_031676.1	2077285	2078916	+	30062378	0	FVEG_04299	543	choline dehydrogenase	0	0	flavin adenine dinucleotide binding [GO:0050660]; oxidoreductase activity, acting on CH-OH group of donors [GO:0016614]		10717_g
2810_g	XP_018748710	chromosome 2	NC_031676.1	2080180	2082723	+	30062377	0	FVEG_04298	847	hypothetical protein FVEG_04298	0	0	0		10718_g
2811_g	XP_041682063	0	0	0	0	0	0	0	0	0	non-ribosomal peptide synthetase	0	0	0		10719_g
2812_g	XP_018748703	chromosome 2	NC_031676.1	2105278	2107034	+	30062374	0	FVEG_04293	547	L-ornithine N5-oxygenase	0	PATHWAY: Siderophore biosynthesis. {ECO:0000256|ARBA:ARBA00004924}.	ornithine N5-monooxygenase activity [GO:0031172]		1072_g
2813_g	XP_037199363	0	0	0	0	0	0	0	0	0	translation initiation factor eIF-2B subunit family	0	0	0		10720_g
2815_g	XP_018759080	chromosome 7	NC_031681.1	2278804	2280500	+	30068992	0	FVEG_11480	493	hypothetical protein FVEG_11480	0	0	integral component of membrane [GO:0016021]; transmembrane transporter activity [GO:0022857]		10721_g
2817_g	XP_018748696	chromosome 2	NC_031676.1	2120058	2120875	+	30072315	0	FVEG_15439	253	hypothetical protein FVEG_15439	Glycerolipid metabolism ; Glycerophospholipid metabolism ; Biosynthesis of secondary metabolites	0	integral component of membrane [GO:0016021]; lipid phosphatase activity [GO:0042577]; phospholipid metabolic process [GO:0006644]		10722_g
2824_g	XP_018748683	chromosome 2	NC_031676.1	2134738	2135781	+	30062364	0	FVEG_04283	347	hypothetical protein FVEG_04283	0	0	spliceosomal complex [GO:0005681]; nucleic acid binding [GO:0003676]; zinc ion binding [GO:0008270]		10723_g
2830_g	XP_018748674	chromosome 2	NC_031676.1	2157798	2159683	-	30062356	0	FVEG_04275	556	hypothetical protein FVEG_04275	0	0	integral component of membrane [GO:0016021]; transmembrane transporter activity [GO:0022857]		10724_g
2832_g	XP_018748672	0	0	0	0	0	0	0	0	0	hypothetical protein	0	0	0		10725_g
2835_g	XP_018748669	chromosome 2	NC_031676.1	2170737	2173586	+	30062352	0	FVEG_04271	917	hypothetical protein FVEG_04271	0	0	nucleus [GO:0005634]; DNA binding [GO:0003677]; DNA-binding transcription factor activity, RNA polymerase II-specific [GO:0000981]; zinc ion binding [GO:0008270]; transcription, DNA-templated [GO:0006351]		10726_g
2839_g	XP_018748665	chromosome 2	NC_031676.1	2180857	2182491	-	30062348	0	FVEG_04267	456	hypothetical protein FVEG_04267	0	0	Golgi membrane [GO:0000139]; integral component of membrane [GO:0016021]; pyrimidine nucleotide-sugar transmembrane transporter activity [GO:0015165]		10727_g
2840_g	XP_018748664	chromosome 2	NC_031676.1	2184605	2186145	-	30062347	0	FVEG_04266	462	hypothetical protein FVEG_04266	Other types of O-glycan biosynthesis	0	membrane [GO:0016020]; mannosyltransferase activity [GO:0000030]; protein glycosylation [GO:0006486]		10728_g
2849_g	XP_018748650	chromosome 2	NC_031676.1	2217259	2219615	+	30062338	0	FVEG_04257	768	ATP-dependent RNA helicase MAK5	0	0	ATP binding [GO:0005524]; helicase activity [GO:0004386]; hydrolase activity [GO:0016787]; nucleic acid binding [GO:0003676]		10729_g
2850_g	XP_018748649	chromosome 2	NC_031676.1	2220444	2221655	+	30062337	0	FVEG_04256	388	threonine aldolase	Glycine, serine and threonine metabolism ; Metabolic pathways ; Biosynthesis of secondary metabolites ; Biosynthesis of amino acids	0	lyase activity [GO:0016829]; cellular amino acid metabolic process [GO:0006520]		1073_g
2853_g	XP_018748644	chromosome 2	NC_031676.1	2225613	2227041	+	30062334	0	FVEG_04253	428	hypothetical protein FVEG_04253	0	0	integral component of membrane [GO:0016021]; nucleus [GO:0005634]; DNA-binding transcription factor activity, RNA polymerase II-specific [GO:0000981]; zinc ion binding [GO:0008270]		10730_g
2855_g	XP_018748642	chromosome 2	NC_031676.1	2230687	2231952	-	30062332	0	FVEG_04251	421	phosphomannose isomerase type I	Fructose and mannose metabolism ; Amino sugar and nucleotide sugar metabolism ; Metabolic pathways ; Biosynthesis of secondary metabolites ; Biosynthesis of cofactors	PATHWAY: Nucleotide-sugar biosynthesis; GDP-alpha-D-mannose biosynthesis; alpha-D-mannose 1-phosphate from D-fructose 6-phosphate: step 1/2. {ECO:0000256|ARBA:ARBA00004666}.	mannose-6-phosphate isomerase activity [GO:0004476]; zinc ion binding [GO:0008270]; carbohydrate metabolic process [GO:0005975]; GDP-mannose biosynthetic process [GO:0009298]		10731_g
2856_g	XP_018748641	chromosome 2	NC_031676.1	2235373	2238542	+	30062331	0	FVEG_04250	994	vacuolar protein-sorting protein BRO1	0	0	0		10732_g
2857_g	XP_018748640	chromosome 2	NC_031676.1	2239463	2241178	+	30062330	0	FVEG_04249	502	L-lactate dehydrogenase (cytochrome)	Pyruvate metabolism ; Metabolic pathways	0	heme binding [GO:0020037]; metal ion binding [GO:0046872]; oxidoreductase activity [GO:0016491]		10733_g
2860_g	XP_018748636	chromosome 2	NC_031676.1	2248572	2251314	+	30062327	0	FVEG_04246	896	hypothetical protein FVEG_04246	0	0	nucleus [GO:0005634]; DNA binding [GO:0003677]; DNA-binding transcription factor activity, RNA polymerase II-specific [GO:0000981]; zinc ion binding [GO:0008270]; transcription, DNA-templated [GO:0006351]		10734_g
2861_g	XP_018748633	chromosome 2	NC_031676.1	2255487	2258403	+	30062326	0	FVEG_04245	938	hypothetical protein FVEG_04245	0	0	DNA binding [GO:0003677]; zinc ion binding [GO:0008270]; transcription, DNA-templated [GO:0006351]		10735_g
2864_g	XP_018748628	chromosome 2	NC_031676.1	2266835	2273200	-	30062323	0	FVEG_04242	2104	fatty acid synthase subunit beta, fungi type	Fatty acid biosynthesis ; Metabolic pathways ; Fatty acid metabolism	0	fatty acid synthase complex [GO:0005835]; (3R)-hydroxymyristoyl-[acyl-carrier-protein] dehydratase activity [GO:0008659]; 3-hydroxydecanoyl-[acyl-carrier-protein] dehydratase activity [GO:0008693]; 3-hydroxyoctanoyl-[acyl-carrier-protein] dehydratase activity [GO:0047451]; 3-hydroxypalmitoyl-[acyl-carrier-protein] dehydratase activity [GO:0004317]; [acyl-carrier-protein] S-acetyltransferase activ…		10736_g
2865_g	XP_018748624	chromosome 2	NC_031676.1	2277442	2283115	+	30062322	0	FVEG_04241	1855	fatty acid synthase subunit alpha	Fatty acid biosynthesis ; Metabolic pathways ; Fatty acid metabolism	0	fatty acid synthase complex [GO:0005835]; 3-oxo-glutaryl-[acp] methyl ester reductase activity [GO:0102131]; 3-oxo-pimeloyl-[acp] methyl ester reductase activity [GO:0102132]; 3-oxoacyl-[acyl-carrier-protein] reductase (NADPH) activity [GO:0004316]; 3-oxoacyl-[acyl-carrier-protein] synthase activity [GO:0004315]; fatty-acyl-CoA synthase activity [GO:0004321]; holo-[acyl-carrier-protein] synthase …		10737_g
2868_g	XP_018748620	chromosome 2	NC_031676.1	2288364	2290324	+	30062319	0	FVEG_04238	619	hypothetical protein FVEG_04238	0	0	integral component of membrane [GO:0016021]; transmembrane transporter activity [GO:0022857]		10738_g
2870_g	XP_018748618	chromosome 2	NC_031676.1	2294618	2296652	-	30062318	0	FVEG_04235	644	ATP-dependent DNA helicase 2 subunit 1	Non-homologous end-joining	0	chromosome, telomeric region [GO:0000781]; Ku70:Ku80 complex [GO:0043564]; ATP binding [GO:0005524]; damaged DNA binding [GO:0003684]; DNA helicase activity [GO:0003678]; hydrolase activity [GO:0016787]; telomeric DNA binding [GO:0042162]; DNA recombination [GO:0006310]; double-strand break repair via nonhomologous end joining [GO:0006303]; telomere maintenance [GO:0000723]		10739_g
2871_g	XP_018748617	chromosome 2	NC_031676.1	2297164	2298533	+	30062317	0	FVEG_04234	419	ferrochelatase	Porphyrin and chlorophyll metabolism ; Metabolic pathways ; Biosynthesis of secondary metabolites ; Biosynthesis of cofactors	PATHWAY: Porphyrin-containing compound metabolism. {ECO:0000256|ARBA:ARBA00023444}.; PATHWAY: Porphyrin-containing compound metabolism; protoheme biosynthesis. {ECO:0000256|ARBA:ARBA00004744}.; PATHWAY: Porphyrin-containing compound metabolism; protoheme biosynthesis; protoheme from protoporphyrin-IX: step 1/1. {ECO:0000256|ARBA:ARBA00004943, ECO:0000256|RuleBase:RU000607}.	mitochondrial inner membrane [GO:0005743]; ferrochelatase activity [GO:0004325]; heme biosynthetic process [GO:0006783]		1074_g
2872_g	XP_018748616	chromosome 2	NC_031676.1	2301373	2303616	+	30062316	0	FVEG_04233	434	peanut-like protein 1 (cell division control like protein 1)	0	0	GTP binding [GO:0005525]; cell division [GO:0051301]		10740_g
2873_g	XP_036537310	0	0	0	0	0	0	0	0	0	mitochondria fission 1	0	0	0		10741_g
2878_g	XP_018748609	chromosome 2	NC_031676.1	2313628	2316065	-	30062312	0	FVEG_04228	663	hypothetical protein FVEG_04228	0	0	nucleus [GO:0005634]; DNA binding [GO:0003677]; DNA-binding transcription factor activity, RNA polymerase II-specific [GO:0000981]; zinc ion binding [GO:0008270]; transcription, DNA-templated [GO:0006351]		10742_g
2882_g	XP_018748602	chromosome 2	NC_031676.1	2335457	2340086	+	30062309	0	FVEG_04225	1525	VPS15 protein kinase	Autophagy - other ; Autophagy - yeast	0	endosome [GO:0005768]; ATP binding [GO:0005524]; protein kinase activity [GO:0004672]		10743_g
2884_g	XP_018748599	chromosome 2	NC_031676.1	2341833	2342512	-	30062307	0	FVEG_04223	177	hypothetical protein FVEG_04223	0	0	protein heterodimerization activity [GO:0046982]		10744_g
2885_g	XP_018748594	chromosome 2	NC_031676.1	2343305	2346001	+	30062306	0	FVEG_04222	832	chloride channel, other eukaryote	0	0	integral component of membrane [GO:0016021]; voltage-gated chloride channel activity [GO:0005247]; chloride transport [GO:0006821]		10745_g
2890_g	XP_018748586	chromosome 2	NC_031676.1	2352734	2353890	-	30062301	0	FVEG_04217	352	GPN-loop GTPase	0	0	GTP binding [GO:0005525]; hydrolase activity [GO:0016787]		10746_g
2896_g	XP_018748577	chromosome 2	NC_031676.1	2375335	2376540	-	30062295	0	FVEG_04211	401	murein transglycosylase	Starch and sucrose metabolism ; Metabolic pathways	0	cell wall [GO:0005618]; hydrolase activity, hydrolyzing O-glycosyl compounds [GO:0004553]; carbohydrate metabolic process [GO:0005975]		10747_g
2905_g	XP_018748565	chromosome 2	NC_031676.1	2400653	2407480	+	30062287	0	FVEG_04203	2240	protein pyrABCN	Pyrimidine metabolism ; Alanine, aspartate and glutamate metabolism ; Metabolic pathways ; Biosynthesis of cofactors	PATHWAY: Pyrimidine metabolism; UMP biosynthesis via de novo pathway. {ECO:0000256|ARBA:ARBA00004725}.; PATHWAY: Pyrimidine metabolism; UMP biosynthesis via de novo pathway; (S)-dihydroorotate from bicarbonate: step 1/3. {ECO:0000256|ARBA:ARBA00004812}.; PATHWAY: Pyrimidine metabolism; UMP biosynthesis via de novo pathway; (S)-dihydroorotate from bicarbonate: step 2/3. {ECO:0000256|ARBA:ARBA00004…	cytoplasm [GO:0005737]; integral component of membrane [GO:0016021]; amino acid binding [GO:0016597]; aspartate carbamoyltransferase activity [GO:0004070]; ATP binding [GO:0005524]; carbamoyl-phosphate synthase (glutamine-hydrolyzing) activity [GO:0004088]; GMP synthase (glutamine-hydrolyzing) activity [GO:0003922]; metal ion binding [GO:0046872]; 'de novo' pyrimidine nucleobase biosynthetic proc…		10748_g
2909_g	XP_018748560	chromosome 2	NC_031676.1	2418352	2421271	-	30062283	0	FVEG_04199	899	peroxisomal hydratase-dehydrogenase-epimerase	beta-Alanine metabolism ; Propanoate metabolism ; Metabolic pathways ; Carbon metabolism	PATHWAY: Lipid metabolism; fatty acid beta-oxidation. {ECO:0000256|ARBA:ARBA00005005}.	peroxisome [GO:0005777]; oxidoreductase activity [GO:0016491]; fatty acid beta-oxidation [GO:0006635]		10749_g
2910_g	XP_018748559	chromosome 2	NC_031676.1	2422310	2423247	+	30062282	0	FVEG_04198	295	hypothetical protein FVEG_04198	Glycine, serine and threonine metabolism ; Glycerolipid metabolism ; Glyoxylate and dicarboxylate metabolism ; Metabolic pathways ; Biosynthesis of secondary metabolites ; Carbon metabolism	0	0		1075_g
2912_g	XP_018748557	chromosome 2	NC_031676.1	2426251	2428095	+	30062280	0	FVEG_04196	580	hypothetical protein FVEG_04196	0	0	copper ion binding [GO:0005507]; oxidoreductase activity [GO:0016491]		10750_g
2916_g	XP_018748546	chromosome 2	NC_031676.1	2434204	2434917	+	30062276	0	FVEG_04192	237	hypothetical protein FVEG_04192	Spliceosome	0	spliceosomal complex [GO:0005681]; metal ion binding [GO:0046872]; mRNA splicing, via spliceosome [GO:0000398]		10751_g
2917_g	XP_018748545	chromosome 2	NC_031676.1	2435465	2436061	+	30062275	0	FVEG_04191	176	ubiquitin-conjugating enzyme E2 G1	Ubiquitin mediated proteolysis ; Protein processing in endoplasmic reticulum	0	ATP binding [GO:0005524]; transferase activity [GO:0016740]		10752_g
2921_g	XP_018748542	chromosome 2	NC_031676.1	2442772	2443837	+	30062272	0	FVEG_04186	336	solute carrier family 25, member 46	0	0	integral component of membrane [GO:0016021]; mitochondrial inner membrane [GO:0005743]; carnitine:acyl carnitine antiporter activity [GO:0005476]; fatty acid metabolic process [GO:0006631]		10753_g
2923_g	XP_018748538	chromosome 2	NC_031676.1	2450375	2451598	+	30062270	0	FVEG_04184	391	hypothetical protein FVEG_04184	Glycosylphosphatidylinositol (GPI)-anchor biosynthesis ; Metabolic pathways	PATHWAY: Glycolipid biosynthesis. {ECO:0000256|ARBA:ARBA00004934}.; PATHWAY: Glycolipid biosynthesis; glycosylphosphatidylinositol-anchor biosynthesis. {ECO:0000256|ARBA:ARBA00004687}.	GPI-anchor transamidase complex [GO:0042765]; GPI-anchor transamidase activity [GO:0003923]; attachment of GPI anchor to protein [GO:0016255]		10754_g
2932_g	XP_018748526	chromosome 2	NC_031676.1	2477281	2478403	-	30062261	0	FVEG_04175	354	hypothetical protein FVEG_04175	0	0	protein serine phosphatase activity [GO:0106306]; protein threonine phosphatase activity [GO:0106307]		10755_g
2935_g	XP_018748522	chromosome 2	NC_031676.1	2483860	2486373	+	30062258	0	FVEG_04172	770	Cullin 1	Cell cycle - yeast ; Ubiquitin mediated proteolysis ; Protein processing in endoplasmic reticulum	0	cullin-RING ubiquitin ligase complex [GO:0031461]; ubiquitin protein ligase binding [GO:0031625]; ubiquitin-dependent protein catabolic process [GO:0006511]		10756_g
2937_g	XP_018748518	chromosome 2	NC_031676.1	2495556	2496910	+	30062256	0	FVEG_04170	355	guanine nucleotide-binding protein alpha-3 subunit	Meiosis - yeast	0	heterotrimeric G-protein complex [GO:0005834]; G protein-coupled receptor binding [GO:0001664]; G-protein beta/gamma-subunit complex binding [GO:0031683]; GTP binding [GO:0005525]; GTPase activity [GO:0003924]; G protein-coupled receptor signaling pathway [GO:0007186]		10757_g
2938_g	XP_018748516	chromosome 2	NC_031676.1	2500569	2503732	+	30062255	0	FVEG_04169	917	starch phosphorylase	Starch and sucrose metabolism ; Metabolic pathways ; Biosynthesis of secondary metabolites	0	glycogen phosphorylase activity [GO:0008184]; linear malto-oligosaccharide phosphorylase activity [GO:0102250]; pyridoxal phosphate binding [GO:0030170]; SHG alpha-glucan phosphorylase activity [GO:0102499]; carbohydrate metabolic process [GO:0005975]		10758_g
2939_g	XP_018748513	chromosome 2	NC_031676.1	2508189	2509817	+	30062254	0	FVEG_04168	357	CMGC/MAPK/P38 protein kinase	MAPK signaling pathway - yeast ; Mitophagy - yeast	0	cytoplasm [GO:0005737]; nucleus [GO:0005634]; ATP binding [GO:0005524]; MAP kinase activity [GO:0004707]; protein serine kinase activity [GO:0106310]; protein threonine kinase activity [GO:0106311]; stress-activated MAPK cascade [GO:0051403]		10759_g
2940_g	XP_018748504	chromosome 2	NC_031676.1	2510585	2515397	-	30062253	0	FVEG_04167	1531	hypothetical protein FVEG_04167	0	0	integral component of membrane [GO:0016021]; ATP binding [GO:0005524]; ATPase-coupled transmembrane transporter activity [GO:0042626]		1076_g
2949_g	XP_018748484	chromosome 2	NC_031676.1	2560366	2561859	-	30072293	0	FVEG_15417	497	hypothetical protein FVEG_15417	0	0	0		10760_g
2950_g	XP_018748480	chromosome 2	NC_031676.1	2562267	2564405	-	30062245	0	FVEG_04158	650	mitochondrial division protein 1	0	0	0		10761_g
2951_g	XP_018748479	chromosome 2	NC_031676.1	2565229	2566189	+	30072292	0	FVEG_15416	266	chorismate mutase	Phenylalanine, tyrosine and tryptophan biosynthesis ; Metabolic pathways ; Biosynthesis of secondary metabolites ; Biosynthesis of amino acids	PATHWAY: Metabolic intermediate biosynthesis; prephenate biosynthesis; prephenate from chorismate: step 1/1. {ECO:0000256|ARBA:ARBA00004817}.	chorismate mutase activity [GO:0004106]; chorismate metabolic process [GO:0046417]; L-phenylalanine biosynthetic process [GO:0009094]; tyrosine biosynthetic process [GO:0006571]		10762_g
2953_g	XP_018748476	chromosome 2	NC_031676.1	2567874	2569800	+	30062243	0	FVEG_04156	608	hypothetical protein FVEG_04156	0	0	cytosol [GO:0005829]; retromer complex [GO:0030904]; phosphatidylinositol binding [GO:0035091]; protein transport [GO:0015031]; retrograde transport, endosome to Golgi [GO:0042147]		10763_g
2954_g	XP_018748474	chromosome 2	NC_031676.1	2574513	2575932	+	30062241	0	FVEG_04154	428	L-iditol 2-dehydrogenase	Pentose and glucuronate interconversions ; Fructose and mannose metabolism ; Metabolic pathways	0	oxidoreductase activity [GO:0016491]; zinc ion binding [GO:0008270]		10764_g
2958_g	XP_018748464	chromosome 2	NC_031676.1	2580978	2582870	-	30062237	0	FVEG_04150	591	hypothetical protein FVEG_04150	0	0	integral component of membrane [GO:0016021]; transmembrane transporter activity [GO:0022857]		10765_g
2959_g	XP_018748463	chromosome 2	NC_031676.1	2584098	2586624	+	30072291	0	FVEG_15415	785	hypothetical protein FVEG_15415	0	0	nucleus [GO:0005634]; DNA binding [GO:0003677]; DNA-binding transcription factor activity, RNA polymerase II-specific [GO:0000981]; zinc ion binding [GO:0008270]; transcription, DNA-templated [GO:0006351]		10766_g
2963_g	XP_018748460	chromosome 2	NC_031676.1	2596268	2597272	+	30062235	0	FVEG_04146	190	calcium-binding protein NCS-1	0	0	calcium ion binding [GO:0005509]		10767_g
2965_g	XP_018748458	chromosome 2	NC_031676.1	2599474	2602007	-	30062233	0	FVEG_04144	777	3-isopropylmalate dehydratase	Valine, leucine and isoleucine biosynthesis ; Metabolic pathways ; Biosynthesis of secondary metabolites ; 2-Oxocarboxylic acid metabolism ; Biosynthesis of amino acids	PATHWAY: Amino-acid biosynthesis; L-leucine biosynthesis; L-leucine from 3-methyl-2-oxobutanoate: step 2/4. {ECO:0000256|ARBA:ARBA00004729, ECO:0000256|PIRNR:PIRNR001418}.	3-isopropylmalate dehydratase complex [GO:0009316]; 3-isopropylmalate dehydratase activity [GO:0003861]; 4 iron, 4 sulfur cluster binding [GO:0051539]; metal ion binding [GO:0046872]; branched-chain amino acid biosynthetic process [GO:0009082]; leucine biosynthetic process [GO:0009098]		10768_g
2972_g	XP_018748449	chromosome 2	NC_031676.1	2618071	2619542	-	30062227	0	FVEG_04138	468	UDP-N-acetylglucosamine-dolichyl-phosphate N-acetylglucosaminephosphotransferase	N-Glycan biosynthesis ; Metabolic pathways	PATHWAY: Protein modification; protein glycosylation. {ECO:0000256|ARBA:ARBA00004922}.	endoplasmic reticulum membrane [GO:0005789]; integral component of membrane [GO:0016021]; metal ion binding [GO:0046872]; phospho-N-acetylmuramoyl-pentapeptide-transferase activity [GO:0008963]; transferase activity, transferring glycosyl groups [GO:0016757]; UDP-N-acetylglucosamine-dolichyl-phosphate N-acetylglucosaminephosphotransferase activity [GO:0003975]; dolichol-linked oligosaccharide bio…		10769_g
2976_g	XP_018748442	chromosome 2	NC_031676.1	2634129	2635672	-	30062223	0	FVEG_04134	381	isocitrate dehydrogenase	Citrate cycle (TCA cycle) ; Metabolic pathways ; Biosynthesis of secondary metabolites ; Carbon metabolism ; 2-Oxocarboxylic acid metabolism ; Biosynthesis of amino acids	0	mitochondrion [GO:0005739]; isocitrate dehydrogenase (NAD+) activity [GO:0004449]; magnesium ion binding [GO:0000287]; NAD binding [GO:0051287]; tricarboxylic acid cycle [GO:0006099]		1077_g
2978_g	XP_018748438	chromosome 2	NC_031676.1	2640374	2642605	-	30062221	0	FVEG_04132	724	hypothetical protein FVEG_04132	0	0	nucleus [GO:0005634]; DNA-binding transcription factor activity, RNA polymerase II-specific [GO:0000981]; zinc ion binding [GO:0008270]		10770_g
2979_g	XP_018748437	0	0	0	0	0	0	0	0	0	dihydroorotase%2C homodimeric type	0	0	0		10771_g
2982_g	XP_018748433	chromosome 2	NC_031676.1	2659646	2662430	+	30062217	0	FVEG_04128	844	elongation factor 2	0	0	GTP binding [GO:0005525]; GTPase activity [GO:0003924]; translation elongation factor activity [GO:0003746]		10772_g
2984_g	XP_018748431	chromosome 2	NC_031676.1	2666334	2668250	-	30062215	0	FVEG_04126	621	methylenetetrahydrofolate reductase (NADPH)	One carbon pool by folate ; Metabolic pathways	PATHWAY: One-carbon metabolism; tetrahydrofolate interconversion. {ECO:0000256|ARBA:ARBA00004777, ECO:0000256|RuleBase:RU003862}.	methylenetetrahydrofolate reductase NADH activity [GO:0106312]; methylenetetrahydrofolate reductase NADPH activity [GO:0106313]; methionine metabolic process [GO:0006555]; tetrahydrofolate interconversion [GO:0035999]		10773_g
2986_g	XP_037208466	0	0	0	0	0	0	0	0	0	uncharacterized protein	0	0	0		10774_g
2989_g	XP_018748422	chromosome 2	NC_031676.1	2682762	2686452	-	30072285	0	FVEG_15409	1192	hypothetical protein FVEG_15409	0	0	nucleus [GO:0005634]; DNA binding [GO:0003677]; regulation of transcription, DNA-templated [GO:0006355]		10775_g
2990_g	XP_018748420	chromosome 2	NC_031676.1	2690245	2692024	-	30062209	0	FVEG_04118	557	hypothetical protein FVEG_04118	0	0	nucleus [GO:0005634]; DNA-binding transcription factor activity [GO:0003700]; sequence-specific DNA binding [GO:0043565]; zinc ion binding [GO:0008270]; regulation of transcription by RNA polymerase II [GO:0006357]		10776_g
2991_g	XP_018748419	chromosome 2	NC_031676.1	2694730	2696430	+	30062208	0	FVEG_04117	550	hypothetical protein FVEG_04117	0	0	endosome membrane [GO:0010008]; Set1C/COMPASS complex [GO:0048188]; vacuolar membrane [GO:0005774]; histone H3-K4 methylation [GO:0051568]		10777_g
2998_g	XP_018748406	chromosome 2	NC_031676.1	2722386	2725135	+	30062202	0	FVEG_04109	847	hypothetical protein FVEG_04109	0	0	integral component of membrane [GO:0016021]; aspartic-type endopeptidase activity [GO:0004190]		10778_g
2999_g	XP_018748405	chromosome 2	NC_031676.1	2725550	2727519	-	30062201	0	FVEG_04108	603	NADPH reductase TAH18	0	0	mitochondrion [GO:0005739]; flavin adenine dinucleotide binding [GO:0050660]; FMN binding [GO:0010181]; NADP binding [GO:0050661]; NADPH-hemoprotein reductase activity [GO:0003958]; iron-sulfur cluster assembly [GO:0016226]		10779_g
3002_g	XP_018748398	chromosome 2	NC_031676.1	2732903	2734160	+	30062199	0	FVEG_04106	369	hypothetical protein FVEG_04106	Endocytosis	0	GTPase activator activity [GO:0005096]; positive regulation of GTPase activity [GO:0043547]		1078_g
3003_g	XP_018754656	chromosome 3	NC_031677.1	2324875	2326575	+	30065980	0	FVEG_08229	467	argininosuccinate lyase	Arginine biosynthesis ; Alanine, aspartate and glutamate metabolism ; Metabolic pathways ; Biosynthesis of secondary metabolites ; Biosynthesis of amino acids	PATHWAY: Amino-acid biosynthesis; L-arginine biosynthesis. {ECO:0000256|ARBA:ARBA00004730}.	argininosuccinate lyase activity [GO:0004056]; arginine biosynthetic process via ornithine [GO:0042450]		10780_g
3004_g	XP_018748396	chromosome 2	NC_031676.1	2738326	2739215	+	30062197	0	FVEG_04104	258	electron transfer flavoprotein beta subunit	0	0	mitochondrial matrix [GO:0005759]; electron transfer activity [GO:0009055]		10781_g
3005_g	XP_018748394	chromosome 2	NC_031676.1	2741689	2743117	+	30062196	0	FVEG_04103	456	carbamoyl-phosphate synthase arginine-specific small chain, mitochondrial	Pyrimidine metabolism ; Alanine, aspartate and glutamate metabolism ; Metabolic pathways ; Biosynthesis of cofactors	0	carbamoyl-phosphate synthase (glutamine-hydrolyzing) activity [GO:0004088]; 'de novo' pyrimidine nucleobase biosynthetic process [GO:0006207]; glutamine metabolic process [GO:0006541]		10782_g
3009_g	XP_018748388	chromosome 2	NC_031676.1	2755121	2756114	+	30062192	0	FVEG_04099	310	hypothetical protein FVEG_04099	0	0	GTP binding [GO:0005525]; GTPase activity [GO:0003924]		10783_g
3011_g	XP_018748385	chromosome 2	NC_031676.1	2759265	2760727	-	30062190	0	FVEG_04097	454	hypothetical protein FVEG_04097	0	0	extracellular region [GO:0005576]		10784_g
3016_g	XP_018748379	chromosome 2	NC_031676.1	2773514	2774899	-	30062186	0	FVEG_04093	443	hypothetical protein FVEG_04093	0	0	Set1C/COMPASS complex [GO:0048188]; metal ion binding [GO:0046872]		10785_g
3030_g	XP_018748359	chromosome 2	NC_031676.1	2804132	2805807	-	30062174	0	FVEG_04081	446	tubulin beta chain	Phagosome	0	microtubule [GO:0005874]; GTP binding [GO:0005525]; GTPase activity [GO:0003924]; structural constituent of cytoskeleton [GO:0005200]; microtubule-based process [GO:0007017]		10786_g
3037_g	XP_018748343	chromosome 2	NC_031676.1	2836583	2838967	-	30062167	0	FVEG_04074	717	hypothetical protein FVEG_04074	0	0	DNA binding [GO:0003677]; zinc ion binding [GO:0008270]; transcription, DNA-templated [GO:0006351]		10787_g
3044_g	XP_018748336	chromosome 2	NC_031676.1	2860062	2860809	-	30062160	0	FVEG_04067	232	hypothetical protein FVEG_04067	0	0	cytoplasm [GO:0005737]; DASH complex [GO:0042729]; microtubule [GO:0005874]; mitotic spindle [GO:0072686]; cell division [GO:0051301]; chromosome segregation [GO:0007059]; mitotic cell cycle [GO:0000278]		10788_g
3047_g	XP_018748333	chromosome 2	NC_031676.1	2871419	2875569	+	30062159	0	FVEG_04064	1338	Ca2+-transporting ATPase	0	0	integral component of membrane [GO:0016021]; ATP binding [GO:0005524]; P-type calcium transporter activity [GO:0005388]		10789_g
3048_g	XP_023426481	0	0	0	0	0	0	0	0	0	related to NAD-dependent histone deacetylase	0	0	0		1079_g
3049_g	XP_018748329	chromosome 2	NC_031676.1	2880027	2882887	-	30062157	0	FVEG_04062	921	SCY1 protein kinase	0	0	ATP binding [GO:0005524]; protein kinase activity [GO:0004672]		10790_g
3050_g	XP_018748328	chromosome 2	NC_031676.1	2883630	2884909	+	30062156	0	FVEG_04061	408	branched-chain amino acid aminotransferase	Cysteine and methionine metabolism ; Valine, leucine and isoleucine degradation ; Valine, leucine and isoleucine biosynthesis ; Pantothenate and CoA biosynthesis ; Metabolic pathways ; Biosynthesis of secondary metabolites ; 2-Oxocarboxylic acid metabolism ; Biosynthesis of amino acids ; Biosynthesis of cofactors	0	L-isoleucine transaminase activity [GO:0052656]; L-leucine transaminase activity [GO:0052654]; L-leucine:2-oxoglutarate aminotransferase activity [GO:0050048]; L-valine transaminase activity [GO:0052655]; branched-chain amino acid biosynthetic process [GO:0009082]; cellular amino acid biosynthetic process [GO:0008652]		10791_g
3058_g	XP_018748318	chromosome 2	NC_031676.1	2906535	2907901	-	30062149	0	FVEG_04053	418	acetyl-CoA acyltransferase	Fatty acid degradation ; Valine, leucine and isoleucine degradation ; alpha-Linolenic acid metabolism ; Biosynthesis of unsaturated fatty acids ; Metabolic pathways ; Biosynthesis of secondary metabolites ; Fatty acid metabolism ; Peroxisome	0	mitochondrial intermembrane space [GO:0005758]; peroxisomal matrix [GO:0005782]; acetyl-CoA C-acyltransferase activity [GO:0003988]; mRNA binding [GO:0003729]; fatty acid beta-oxidation [GO:0006635]		10792_g
3066_g	XP_018748307	chromosome 2	NC_031676.1	2922793	2925724	+	30062141	0	FVEG_04045	938	hypothetical protein FVEG_04045	0	0	DNA binding [GO:0003677]; regulation of transcription, DNA-templated [GO:0006355]		10793_g
3067_g	XP_018748305	chromosome 2	NC_031676.1	2931399	2932487	+	30062140	0	FVEG_04044	362	hypothetical protein FVEG_04044	0	0	oxidoreductase activity [GO:0016491]		10794_g
3069_g	XP_018748301	chromosome 2	NC_031676.1	2935029	2937764	-	30062139	0	FVEG_04043	842	STE/STE20/PAKA protein kinase	MAPK signaling pathway - yeast	0	ATP binding [GO:0005524]; protein serine kinase activity [GO:0106310]; protein threonine kinase activity [GO:0106311]; response to pheromone [GO:0019236]		10795_g
3077_g	XP_018762303	chromosome 8	NC_031682.1	2041771	2043216	-	30071194	0	FVEG_13891	378	hypothetical protein FVEG_13891	0	0	0		10796_g
3080_g	XP_018748280	chromosome 2	NC_031676.1	2971984	2973333	-	30062128	0	FVEG_04030	396	lactoylglutathione lyase	Pyruvate metabolism ; Metabolic pathways	PATHWAY: Secondary metabolite metabolism; methylglyoxal degradation; (R)-lactate from methylglyoxal: step 1/2. {ECO:0000256|ARBA:ARBA00005008}.	lactoylglutathione lyase activity [GO:0004462]; metal ion binding [GO:0046872]		10797_g
3088_g	XP_018748272	chromosome 2	NC_031676.1	2991450	2993396	+	30062120	0	FVEG_04022	602	hypothetical protein FVEG_04022	0	0	0		10798_g
3091_g	XP_018748269	chromosome 2	NC_031676.1	2997579	2999774	-	30062117	0	FVEG_04019	663	glucose-regulated protein	Protein export ; Protein processing in endoplasmic reticulum	0	endoplasmic reticulum [GO:0005783]; ATP binding [GO:0005524]; ATPase activity [GO:0016887]		10799_g
3094_g	XP_018748265	chromosome 2	NC_031676.1	3007753	3010230	-	30062114	0	FVEG_04016	794	elongation factor 1-alpha	mRNA surveillance pathway	0	GTP binding [GO:0005525]; GTPase activity [GO:0003924]; translation elongation factor activity [GO:0003746]		108_g
3098_g	XP_018748260	chromosome 2	NC_031676.1	3024939	3026777	-	30062110	0	FVEG_04012	578	hypothetical protein FVEG_04012	0	0	integral component of membrane [GO:0016021]; transmembrane transporter activity [GO:0022857]		1080_g
3102_g	XP_018748255	chromosome 2	NC_031676.1	3040548	3042281	-	30062107	0	FVEG_04008	561	hypothetical protein FVEG_04008	0	0	0		10800_g
3103_g	XP_018748252	chromosome 2	NC_031676.1	3047068	3049527	+	30062106	0	FVEG_04007	783	6-phosphofructokinase	Glycolysis / Gluconeogenesis ; Pentose phosphate pathway ; Fructose and mannose metabolism ; Galactose metabolism ; Methane metabolism ; Metabolic pathways ; Biosynthesis of secondary metabolites ; Carbon metabolism ; Biosynthesis of amino acids ; RNA degradation	PATHWAY: Carbohydrate degradation. {ECO:0000256|ARBA:ARBA00004921}.; PATHWAY: Carbohydrate degradation; glycolysis; D-glyceraldehyde 3-phosphate and glycerone phosphate from D-glucose: step 3/4. {ECO:0000256|ARBA:ARBA00004679, ECO:0000256|HAMAP-Rule:MF_03184, ECO:0000256|PIRNR:PIRNR000533}.	cytoplasm [GO:0005737]; 6-phosphofructokinase activity [GO:0003872]; ATP binding [GO:0005524]; metal ion binding [GO:0046872]; fructose 6-phosphate metabolic process [GO:0006002]		10801_g
3107_g	XP_037206267	0	0	0	0	0	0	0	0	0	general repressor of transcription	0	0	0		10802_g
3112_g	XP_018748240	chromosome 2	NC_031676.1	3077862	3079638	-	30062100	0	FVEG_04001	575	uroporphyrin-III C-methyltransferase/precorrin-2 dehydrogenase/sirohydrochlorin ferrochelatase	Porphyrin and chlorophyll metabolism ; Metabolic pathways ; Biosynthesis of secondary metabolites ; Biosynthesis of cofactors	0	oxidoreductase activity [GO:0016491]; uroporphyrin-III C-methyltransferase activity [GO:0004851]; methylation [GO:0032259]; siroheme biosynthetic process [GO:0019354]; sulfate assimilation [GO:0000103]		10803_g
3118_g	XP_018748235	chromosome 2	NC_031676.1	3088940	3090225	-	30062095	0	FVEG_03996	411	lipoyl synthase, mitochondrial	Lipoic acid metabolism ; Metabolic pathways ; Biosynthesis of cofactors	PATHWAY: Protein modification; protein lipoylation via endogenous pathway; protein N(6)-(lipoyl)lysine from octanoyl-[acyl-carrier-protein]: step 2/2. {ECO:0000256|HAMAP-Rule:MF_03123}.	mitochondrion [GO:0005739]; 4 iron, 4 sulfur cluster binding [GO:0051539]; lipoate synthase activity [GO:0016992]; lipoyl synthase activity (acting on glycine-cleavage complex H protein [GO:0102552]; lipoyl synthase activity (acting on pyruvate dehydrogenase E2 protein) [GO:0102553]; metal ion binding [GO:0046872]; protein lipoylation [GO:0009249]		10804_g
3122_g	XP_018748231	chromosome 2	NC_031676.1	3102977	3104796	+	30062091	0	FVEG_03992	545	hypothetical protein FVEG_03992	0	0	integral component of membrane [GO:0016021]; transmembrane transporter activity [GO:0022857]		10805_g
3123_g	XP_018748230	chromosome 2	NC_031676.1	3105012	3109421	-	30062090	0	FVEG_03991	1349	phosphoribosylformylglycinamidine synthase	Purine metabolism ; Metabolic pathways ; Biosynthesis of secondary metabolites	PATHWAY: Purine metabolism; IMP biosynthesis via de novo pathway; 5-amino-1-(5-phospho-D-ribosyl)imidazole from N(2)-formyl-N(1)-(5-phospho-D-ribosyl)glycinamide: step 1/2. {ECO:0000256|ARBA:ARBA00004920}.	ATP binding [GO:0005524]; metal ion binding [GO:0046872]; phosphoribosylformylglycinamidine synthase activity [GO:0004642]; 'de novo' IMP biosynthetic process [GO:0006189]; glutamine metabolic process [GO:0006541]		10806_g
3129_g	XP_018748221	chromosome 2	NC_031676.1	3145989	3147065	+	30062083	0	FVEG_03984	324	SHO1 osmosensor	MAPK signaling pathway - yeast	0	integral component of membrane [GO:0016021]; plasma membrane [GO:0005886]; osmosensor activity [GO:0005034]		10807_g
3134_g	XP_018748215	chromosome 2	NC_031676.1	3158995	3159991	-	30062077	0	FVEG_03978	303	hypothetical protein FVEG_03978	0	0	0		10808_g
3137_g	XP_018748211	chromosome 2	NC_031676.1	3168499	3169718	+	30062074	0	FVEG_03975	389	alpha 1,6-mannosyltransferase	Various types of N-glycan biosynthesis ; Metabolic pathways	0	alpha-1,6-mannosyltransferase activity [GO:0000009]		10809_g
3138_g	XP_018748210	chromosome 2	NC_031676.1	3170640	3172901	+	30062073	0	FVEG_03974	735	hypothetical protein FVEG_03974	0	0	0		1081_g
3139_g	XP_018748208	chromosome 2	NC_031676.1	3173337	3175379	-	30072251	0	FVEG_15375	521	hypothetical protein FVEG_15375	Sphingolipid metabolism ; Metabolic pathways	0	integral component of membrane [GO:0016021]		10810_g
3140_g	XP_018748207	chromosome 2	NC_031676.1	3180357	3181064	+	30072250	0	FVEG_15374	235	AraC family transcriptional regulator	0	0	DNA-binding transcription factor activity [GO:0003700]; methyltransferase activity [GO:0008168]; sequence-specific DNA binding [GO:0043565]; zinc ion binding [GO:0008270]; DNA repair [GO:0006281]; methylation [GO:0032259]		10811_g
3148_g	XP_018748193	chromosome 2	NC_031676.1	3202960	3204794	+	30062065	0	FVEG_03964	569	glycylpeptide N-tetradecanoyltransferase	0	0	glycylpeptide N-tetradecanoyltransferase activity [GO:0004379]; N-terminal protein myristoylation [GO:0006499]		10812_g
3151_g	XP_018748189	chromosome 2	NC_031676.1	3209457	3210413	-	30062062	0	FVEG_03961	318	hypothetical protein FVEG_03961	0	0	arylamine N-acetyltransferase activity [GO:0004060]		10813_g
3153_g	XP_018748186	chromosome 2	NC_031676.1	3214082	3215704	-	30062060	0	FVEG_03959	435	hypothetical protein FVEG_03959	Phosphonate and phosphinate metabolism ; Glycerophospholipid metabolism ; Ether lipid metabolism ; Metabolic pathways ; Biosynthesis of secondary metabolites	0	integral component of membrane [GO:0016021]; phosphotransferase activity, for other substituted phosphate groups [GO:0016780]; phospholipid biosynthetic process [GO:0008654]		10814_g
3158_g	XP_018748181	chromosome 2	NC_031676.1	3228623	3233174	+	30062055	0	FVEG_03954	1499	transcription initiation factor TFIID subunit 2	Basal transcription factors	0	transcription factor TFIID complex [GO:0005669]; translation initiation factor activity [GO:0003743]		10815_g
3159_g	XP_018748180	chromosome 2	NC_031676.1	3233918	3236247	-	30062054	0	FVEG_03953	743	hypothetical protein FVEG_03953	0	0	chromosome, telomeric region [GO:0000781]; nucleus [GO:0005634]; DNA binding [GO:0003677]; regulation of transcription, DNA-templated [GO:0006355]; telomere maintenance via telomere lengthening [GO:0010833]		10816_g
3160_g	XP_018748179	chromosome 2	NC_031676.1	3237205	3239506	+	30062053	0	FVEG_03952	719	NEK protein kinase	0	0	ATP binding [GO:0005524]; protein kinase activity [GO:0004672]		10817_g
3163_g	XP_018748173	chromosome 2	NC_031676.1	3255773	3256753	-	30062051	0	FVEG_03950	309	hypothetical protein FVEG_03950	0	0	0		10818_g
3169_g	XP_018748158	chromosome 2	NC_031676.1	3290313	3291815	-	30062044	0	FVEG_03943	412	hypothetical protein FVEG_03943	0	0	phagophore assembly site [GO:0000407]; autophagosome assembly [GO:0000045]; protein transport [GO:0015031]		10819_g
3173_g	XP_018748154	chromosome 2	NC_031676.1	3299922	3301217	-	30062041	0	FVEG_03938	381	hypothetical protein FVEG_03938	0	0	0		1082_g
3174_g	XP_018748151	chromosome 2	NC_031676.1	3302484	3304077	+	30062040	0	FVEG_03937	383	hypothetical protein FVEG_03937	0	0	GTP binding [GO:0005525]		10820_g
3175_g	XP_018748150	chromosome 2	NC_031676.1	3304974	3305916	-	30062039	0	FVEG_03936	275	hypothetical protein FVEG_03936	0	0	integral component of membrane [GO:0016021]		10821_g
3181_g	XP_018748143	chromosome 2	NC_031676.1	3323907	3325402	+	30062033	0	FVEG_03930	442	hypothetical protein FVEG_03930	0	0	serine-type endopeptidase activity [GO:0004252]		10822_g
3188_g	XP_018748134	chromosome 2	NC_031676.1	3344961	3346484	-	30062025	0	FVEG_03922	507	hypothetical protein FVEG_03922	0	0	integral component of membrane [GO:0016021]; transmembrane transporter activity [GO:0022857]		10823_g
3192_g	XP_018748128	chromosome 2	NC_031676.1	3360763	3361698	-	30062020	0	FVEG_03917	311	hypothetical protein FVEG_03917	0	0	0		10824_g
3193_g	XP_018748127	chromosome 2	NC_031676.1	3362462	3365245	-	30062019	0	FVEG_03916	769	hypothetical protein FVEG_03916	0	0	nucleus [GO:0005634]; DNA binding [GO:0003677]; DNA-binding transcription factor activity, RNA polymerase II-specific [GO:0000981]; zinc ion binding [GO:0008270]; transcription, DNA-templated [GO:0006351]		10825_g
3194_g	XP_018748126	chromosome 2	NC_031676.1	3366075	3369135	-	30062018	0	FVEG_03915	1003	hypothetical protein FVEG_03915	0	0	DNA binding [GO:0003677]; zinc ion binding [GO:0008270]; transcription, DNA-templated [GO:0006351]		10826_g
3195_g	XP_018748125	chromosome 2	NC_031676.1	3372158	3373629	+	30062017	0	FVEG_03914	386	hypothetical protein FVEG_03914	0	0	integral component of membrane [GO:0016021]		10827_g
3198_g	XP_018748122	chromosome 2	NC_031676.1	3378944	3380301	-	30062014	0	FVEG_03911	400	hypothetical protein FVEG_03911	0	0	cysteine-type peptidase activity [GO:0008234]; apoptotic process [GO:0006915]		10828_g
3201_g	XP_018748119	chromosome 2	NC_031676.1	3386747	3388090	-	30062011	0	FVEG_03908	447	hypothetical protein FVEG_03908	Starch and sucrose metabolism ; Metabolic pathways	0	cell wall [GO:0005618]; hydrolase activity, hydrolyzing O-glycosyl compounds [GO:0004553]; carbohydrate metabolic process [GO:0005975]		10829_g
3202_g	XP_018748118	chromosome 2	NC_031676.1	3389650	3391456	-	30062010	0	FVEG_03907	549	hypothetical protein FVEG_03907	0	0	integral component of membrane [GO:0016021]; transmembrane transporter activity [GO:0022857]		1083_g
3205_g	XP_018748114	chromosome 2	NC_031676.1	3396483	3397586	-	30062007	0	FVEG_03904	367	hypothetical protein FVEG_03904	0	0	heme binding [GO:0020037]; iron ion binding [GO:0005506]; monooxygenase activity [GO:0004497]; oxidoreductase activity, acting on paired donors, with incorporation or reduction of molecular oxygen [GO:0016705]		10830_g
3220_g	XP_037200950	0	0	0	0	0	0	0	0	0	negative cofactor 2 complex subunit beta	0	0	0		10831_g
3221_g	XP_018748093	chromosome 2	NC_031676.1	3426579	3427945	+	30061995	0	FVEG_03890	437	NAD-dependent histone deacetylase SIR2	0	0	NAD+ binding [GO:0070403]; NAD-dependent histone deacetylase activity [GO:0017136]; transferase activity [GO:0016740]; zinc ion binding [GO:0008270]		10832_g
3222_g	XP_018748092	chromosome 2	NC_031676.1	3428509	3430470	-	30061994	0	FVEG_03889	585	hypothetical protein FVEG_03889	0	0	copper ion binding [GO:0005507]; oxidoreductase activity [GO:0016491]		10833_g
3228_g	XP_018748086	chromosome 2	NC_031676.1	3443933	3445518	-	30061988	0	FVEG_03883	494	hypothetical protein FVEG_03883	0	0	nucleus [GO:0005634]; DNA-binding transcription factor activity, RNA polymerase II-specific [GO:0000981]; zinc ion binding [GO:0008270]		10834_g
3231_g	XP_018748080	chromosome 2	NC_031676.1	3455410	3457857	-	30061986	0	FVEG_03880	815	hypothetical protein FVEG_03880	0	0	0		10835_g
3236_g	XP_018748071	chromosome 2	NC_031676.1	3467197	3472350	-	30072228	0	FVEG_15352	1490	CCR4-NOT transcription complex subunit 4, partial	RNA degradation	0	CCR4-NOT complex [GO:0030014]; RNA binding [GO:0003723]; ubiquitin-protein transferase activity [GO:0004842]		10836_g
3241_g	XP_018748062	chromosome 2	NC_031676.1	3487724	3488764	-	30061977	0	FVEG_03869	328	ubiquinone biosynthesis methyltransferase	Ubiquinone and other terpenoid-quinone biosynthesis ; Metabolic pathways ; Biosynthesis of secondary metabolites ; Biosynthesis of cofactors	PATHWAY: Cofactor biosynthesis; ubiquinone biosynthesis. {ECO:0000256|HAMAP-Rule:MF_03191}.	extrinsic component of mitochondrial inner membrane [GO:0031314]; 2-octaprenyl-6-methoxy-1,4-benzoquinone methylase activity [GO:0043333]; methylation [GO:0032259]; ubiquinone biosynthetic process [GO:0006744]		10837_g
3242_g	XP_018748061	chromosome 2	NC_031676.1	3489819	3491221	+	30061976	0	FVEG_03868	449	2-oxoisovalerate dehydrogenase E1 component, alpha subunit	Valine, leucine and isoleucine degradation ; Propanoate metabolism ; Metabolic pathways ; Biosynthesis of secondary metabolites	0	3-methyl-2-oxobutanoate dehydrogenase (2-methylpropanoyl-transferring) activity [GO:0003863]; alpha-ketoacid dehydrogenase activity [GO:0003826]; branched-chain amino acid catabolic process [GO:0009083]		10838_g
3244_g	XP_018748059	chromosome 2	NC_031676.1	3492740	3499331	+	30072226	0	FVEG_15350	1894	E3 ubiquitin-protein ligase TRIP12	Ubiquitin mediated proteolysis	0	ubiquitin-protein transferase activity [GO:0004842]		10839_g
3247_g	XP_018748056	chromosome 2	NC_031676.1	3510458	3512160	+	30061973	0	FVEG_03863	495	hydroxyacid-oxoacid transhydrogenase	0	0	mitochondrion [GO:0005739]; alcohol dehydrogenase (NAD+) activity [GO:0004022]; hydroxyacid-oxoacid transhydrogenase activity [GO:0047988]; metal ion binding [GO:0046872]		1084_g
3252_g	XP_018748049	chromosome 2	NC_031676.1	3521358	3522278	+	30061968	0	FVEG_03858	290	hypothetical protein FVEG_03858	0	0	integral component of peroxisomal membrane [GO:0005779]; peroxisome fission [GO:0016559]		10840_g
3255_g	XP_018748046	chromosome 2	NC_031676.1	3527294	3531170	+	30061965	0	FVEG_03855	1273	hypothetical protein FVEG_03855	0	0	integral component of membrane [GO:0016021]		10841_g
3263_g	XP_018748038	chromosome 2	NC_031676.1	3545220	3546648	-	30061959	0	FVEG_03849	454	hypothetical protein FVEG_03849	0	0	0		10842_g
3265_g	XP_018748036	chromosome 2	NC_031676.1	3551052	3552321	+	30061957	0	FVEG_03847	363	hypothetical protein FVEG_03847	Peroxisome	0	peroxisomal membrane [GO:0005778]; protein import into peroxisome matrix, docking [GO:0016560]		10843_g
3275_g	XP_018748023	chromosome 2	NC_031676.1	3582789	3584524	+	30061947	0	FVEG_03837	540	hypothetical protein FVEG_03837	0	0	integral component of membrane [GO:0016021]; heme binding [GO:0020037]; iron ion binding [GO:0005506]; monooxygenase activity [GO:0004497]; oxidoreductase activity, acting on paired donors, with incorporation or reduction of molecular oxygen [GO:0016705]		10844_g
3277_g	XP_018748021	chromosome 2	NC_031676.1	3592816	3596469	+	30061946	0	FVEG_03834	1147	CAMK/CAMKL/KIN1 protein kinase	0	0	intrinsic component of plasma membrane of cell tip [GO:1990873]; medial membrane band [GO:0032178]; new growing cell tip [GO:0035841]; non-growing cell tip [GO:0035839]; old cell tip after activation of bipolar cell growth [GO:0035842]; ATP binding [GO:0005524]; protein serine kinase activity [GO:0106310]; protein threonine kinase activity [GO:0106311]; cell growth mode switching, monopolar to bi…		10845_g
3279_g	XP_018748018	chromosome 2	NC_031676.1	3599923	3600690	-	30061944	0	FVEG_03832	220	hypothetical protein FVEG_03832	0	0	0		10846_g
3284_g	XP_018748009	chromosome 2	NC_031676.1	3625831	3626595	+	30061940	0	FVEG_03828	235	hypothetical protein FVEG_03828	Peroxisome	0	integral component of peroxisomal membrane [GO:0005779]; peroxisome fission [GO:0016559]		10847_g
3285_g	XP_018748003	chromosome 2	NC_031676.1	3627315	3628795	-	30061939	0	FVEG_03827	310	hypothetical protein FVEG_03827	0	0	RNA binding [GO:0003723]		10848_g
3286_g	XP_037205755	0	0	0	0	0	0	0	0	0	intermediate filament MDM1	0	0	0		10849_g
3290_g	XP_018747997	chromosome 2	NC_031676.1	3639238	3641197	+	30061934	0	FVEG_03822	469	hypothetical protein FVEG_03822	0	0	DNA-binding transcription factor activity [GO:0003700]		1085_g
3291_g	XP_018747996	chromosome 2	NC_031676.1	3642061	3644844	+	30061933	0	FVEG_03821	862	hypothetical protein FVEG_03821	0	0	integral component of membrane [GO:0016021]; protein transport [GO:0015031]; transmembrane transport [GO:0055085]		10850_g
3294_g	XP_018747990	chromosome 2	NC_031676.1	3657704	3658846	+	30061931	0	FVEG_03819	362	hypothetical protein FVEG_03819	0	0	metal ion binding [GO:0046872]; metalloendopeptidase activity [GO:0004222]		10851_g
3295_g	XP_018747989	chromosome 2	NC_031676.1	3660476	3661462	+	30061930	0	FVEG_03818	328	pectate lyase	Pentose and glucuronate interconversions ; Metabolic pathways	0	extracellular region [GO:0005576]; lyase activity [GO:0016829]; polysaccharide catabolic process [GO:0000272]		10852_g
3296_g	XP_018747986	chromosome 2	NC_031676.1	3662154	3663584	-	30061929	0	FVEG_03817	476	hypothetical protein FVEG_03817	0	0	poly(ADP-ribose) glycohydrolase activity [GO:0004649]; carbohydrate metabolic process [GO:0005975]		10853_g
3304_g	XP_018747974	0	0	0	0	0	0	0	0	0	hypothetical protein	0	0	0		10854_g
3309_g	XP_018747968	chromosome 2	NC_031676.1	3703001	3704080	+	30061915	0	FVEG_03803	325	hypothetical protein FVEG_03803	Nicotinate and nicotinamide metabolism ; Metabolic pathways	0	NAD+ binding [GO:0070403]; protein-malonyllysine demalonylase activity [GO:0036054]; protein-succinyllysine desuccinylase activity [GO:0036055]; transferase activity [GO:0016740]		10855_g
3313_g	XP_018747959	chromosome 2	NC_031676.1	3710023	3710574	-	30061911	0	FVEG_03799	158	autophagy-like protein 12	Autophagy - other ; Autophagy - yeast	0	phagophore assembly site membrane [GO:0034045]; autophagosome assembly [GO:0000045]; protein transport [GO:0015031]		10856_g
3317_g	XP_018747947	chromosome 2	NC_031676.1	3719987	3721604	-	30061907	0	FVEG_03795	504	hypothetical protein FVEG_03795	0	0	protein dimerization activity [GO:0046983]		10857_g
3321_g	XP_018747936	chromosome 2	NC_031676.1	3735424	3736822	-	30061904	0	FVEG_03792	396	acetyl-CoA C-acetyltransferase	Fatty acid degradation ; Synthesis and degradation of ketone bodies ; Valine, leucine and isoleucine degradation ; Lysine degradation ; Tryptophan metabolism ; Pyruvate metabolism ; Glyoxylate and dicarboxylate metabolism ; Propanoate metabolism ; Butanoate metabolism ; Terpenoid backbone biosynthesis ; Metabolic pathways ; Biosynthesis of secondary metabolites ; Carbon metabolism ; Fatty acid me…	0	acetyl-CoA C-acyltransferase activity [GO:0003988]		10858_g
3324_g	XP_018747926	chromosome 2	NC_031676.1	3752237	3755250	+	30061901	0	FVEG_03789	854	hypothetical protein FVEG_03789	0	0	nucleus [GO:0005634]; DNA binding [GO:0003677]; DNA-binding transcription factor activity, RNA polymerase II-specific [GO:0000981]; zinc ion binding [GO:0008270]; transcription, DNA-templated [GO:0006351]		10859_g
3327_g	XP_037211909	0	0	0	0	0	0	0	0	0	low affininty zinc transporter	0	0	0		1086_g
3332_g	XP_018747918	chromosome 2	NC_031676.1	3769334	3770261	-	30061893	0	FVEG_03781	293	hypothetical protein FVEG_03781	0	0	catalytic activity [GO:0003824]		10860_g
3338_g	XP_018747911	chromosome 2	NC_031676.1	3784906	3786914	-	30061888	0	FVEG_03776	583	hypothetical protein FVEG_03776	0	0	integral component of membrane [GO:0016021]; nucleus [GO:0005634]; DNA-binding transcription factor activity, RNA polymerase II-specific [GO:0000981]; zinc ion binding [GO:0008270]		10861_g
3339_g	XP_018747910	chromosome 2	NC_031676.1	3787581	3792239	+	30061887	0	FVEG_03775	1466	ATPase	ABC transporters	0	integral component of membrane [GO:0016021]; ATP binding [GO:0005524]; ATPase-coupled transmembrane transporter activity [GO:0042626]		10862_g
3342_g	XP_018747906	chromosome 2	NC_031676.1	3801268	3802755	-	30061884	0	FVEG_03772	428	hypothetical protein FVEG_03772	Metabolic pathways	0	integral component of membrane [GO:0016021]; FAD binding [GO:0071949]		10863_g
3343_g	XP_018747904	chromosome 2	NC_031676.1	3804305	3806255	+	30061882	0	FVEG_03770	518	hypothetical protein FVEG_03770	0	0	heme binding [GO:0020037]; iron ion binding [GO:0005506]; monooxygenase activity [GO:0004497]; oxidoreductase activity, acting on paired donors, with incorporation or reduction of molecular oxygen [GO:0016705]		10864_g
3344_g	XP_018747903	chromosome 2	NC_031676.1	3806909	3808735	-	30061881	0	FVEG_03769	608	hypothetical protein FVEG_03769	0	0	integral component of membrane [GO:0016021]; transmembrane transporter activity [GO:0022857]		10865_g
3346_g	XP_018747900	chromosome 2	NC_031676.1	3811474	3812703	-	30061879	0	FVEG_03767	409	hypothetical protein FVEG_03767	0	0	FAD binding [GO:0071949]		10866_g
3349_g	XP_018747896	chromosome 2	NC_031676.1	3817209	3818513	-	30061878	0	FVEG_03764	434	hypothetical protein FVEG_03764	0	0	integral component of membrane [GO:0016021]; transmembrane transporter activity [GO:0022857]		10867_g
3350_g	XP_018747895	chromosome 2	NC_031676.1	3818803	3820434	+	30072207	0	FVEG_15331	543	protein RDR1	0	0	nucleus [GO:0005634]; DNA binding [GO:0003677]; DNA-binding transcription factor activity, RNA polymerase II-specific [GO:0000981]; zinc ion binding [GO:0008270]; transcription, DNA-templated [GO:0006351]		10868_g
3355_g	XP_018747885	chromosome 2	NC_031676.1	3836362	3838475	+	30061873	0	FVEG_03759	652	MADS-box transcription factor, other eukaryote	MAPK signaling pathway - yeast	0	nucleus [GO:0005634]; protein dimerization activity [GO:0046983]; RNA polymerase II transcription regulatory region sequence-specific DNA binding [GO:0000977]; positive regulation of transcription by RNA polymerase II [GO:0045944]		10869_g
3358_g	XP_018747882	chromosome 2	NC_031676.1	3847992	3850204	+	30061870	0	FVEG_03756	580	hypothetical protein FVEG_03756	0	0	integral component of membrane [GO:0016021]; transmembrane transporter activity [GO:0022857]		1087_g
3361_g	XP_018747880	chromosome 2	NC_031676.1	3853845	3855056	-	30061868	0	FVEG_03754	369	hypothetical protein FVEG_03754	0	0	D-malate dehydrogenase (decarboxylating) activity [GO:0046553]; magnesium ion binding [GO:0000287]; NAD binding [GO:0051287]		10870_g
3362_g	XP_018747879	chromosome 2	NC_031676.1	3855452	3856387	+	30061867	0	FVEG_03753	311	hypothetical protein FVEG_03753	Glycine, serine and threonine metabolism ; Glycerolipid metabolism ; Glyoxylate and dicarboxylate metabolism ; Metabolic pathways ; Biosynthesis of secondary metabolites ; Carbon metabolism	0	0		10871_g
3363_g	XP_018747878	chromosome 2	NC_031676.1	3856407	3858624	-	30072206	0	FVEG_15330	721	hypothetical protein FVEG_15330	0	0	DNA binding [GO:0003677]; zinc ion binding [GO:0008270]; transcription, DNA-templated [GO:0006351]		10872_g
3367_g	XP_018747874	chromosome 2	NC_031676.1	3865914	3867717	+	30061863	0	FVEG_03749	527	hypothetical protein FVEG_03749	0	0	integral component of membrane [GO:0016021]; transmembrane transporter activity [GO:0022857]		10873_g
3370_g	XP_018747871	chromosome 2	NC_031676.1	3873696	3875518	-	30061861	0	FVEG_03747	574	1-pyrroline-5-carboxylate dehydrogenase	Alanine, aspartate and glutamate metabolism ; Arginine and proline metabolism ; Metabolic pathways	PATHWAY: Amino-acid degradation. {ECO:0000256|ARBA:ARBA00005023}.; PATHWAY: Amino-acid degradation; L-proline degradation into L-glutamate; L-glutamate from L-proline: step 2/2. {ECO:0000256|ARBA:ARBA00004786, ECO:0000256|RuleBase:RU366016}.	1-pyrroline-5-carboxylate dehydrogenase activity [GO:0003842]; oxidoreductase activity, acting on the aldehyde or oxo group of donors, NAD or NADP as acceptor [GO:0016620]; proline catabolic process to glutamate [GO:0010133]		10874_g
3373_g	XP_018747867	chromosome 2	NC_031676.1	3879090	3881554	+	30061858	0	FVEG_03744	699	hypothetical protein FVEG_03744	0	0	nucleus [GO:0005634]; DNA binding [GO:0003677]; DNA-binding transcription factor activity, RNA polymerase II-specific [GO:0000981]; zinc ion binding [GO:0008270]; transcription, DNA-templated [GO:0006351]		10875_g
3375_g	XP_037211952	0	0	0	0	0	0	0	0	0	heterokaryon incompatibility het-6	0	0	0		10876_g
3377_g	XP_018747862	chromosome 2	NC_031676.1	3890258	3891597	-	30061855	0	FVEG_03741	395	hypothetical protein FVEG_03741	0	0	integral component of membrane [GO:0016021]		10877_g
3378_g	XP_018747861	chromosome 2	NC_031676.1	3893161	3894824	+	30061854	0	FVEG_03740	510	hypothetical protein FVEG_03740	0	0	integral component of membrane [GO:0016021]; heme binding [GO:0020037]; iron ion binding [GO:0005506]; monooxygenase activity [GO:0004497]; oxidoreductase activity, acting on paired donors, with incorporation or reduction of molecular oxygen [GO:0016705]		10878_g
3382_g	XP_018747858	0	0	0	0	0	0	0	0	0	hypothetical protein	0	0	0		10879_g
3383_g	XP_018747857	chromosome 2	NC_031676.1	3906770	3907975	+	30061851	0	FVEG_03737	327	hypothetical protein FVEG_03737	0	0	serine-type endopeptidase activity [GO:0004252]		1088_g
3388_g	XP_018747853	chromosome 2	NC_031676.1	3916030	3917760	-	30061847	0	FVEG_03733	576	hypothetical protein FVEG_03733	0	0	integral component of membrane [GO:0016021]; transmembrane transporter activity [GO:0022857]		10880_g
3404_g	XP_018747836	chromosome 2	NC_031676.1	3943736	3944758	+	30061833	0	FVEG_03719	340	hypothetical protein FVEG_03719	0	0	oxidoreductase activity [GO:0016491]; zinc ion binding [GO:0008270]		10881_g
3413_g	XP_018747829	chromosome 2	NC_031676.1	3968185	3971783	+	30061827	0	FVEG_03711	1183	3-hydroxy-3-methylglutaryl-coenzyme A reductase	Terpenoid backbone biosynthesis ; Metabolic pathways ; Biosynthesis of secondary metabolites	PATHWAY: Metabolic intermediate biosynthesis; (R)-mevalonate biosynthesis; (R)-mevalonate from acetyl-CoA: step 3/3. {ECO:0000256|RuleBase:RU361219}.	endoplasmic reticulum membrane [GO:0005789]; integral component of membrane [GO:0016021]; hydroxymethylglutaryl-CoA reductase (NADPH) activity [GO:0004420]; coenzyme A metabolic process [GO:0015936]; isoprenoid biosynthetic process [GO:0008299]		10882_g
3418_g	XP_023426835	0	0	0	0	0	0	0	0	0	related to host-specific AK-toxin Akt2	0	0	0		10883_g
3429_g	XP_018747814	chromosome 2	NC_031676.1	4003337	4005015	+	30061813	0	FVEG_03697	527	hypothetical protein FVEG_03697	0	0	FAD binding [GO:0071949]		10884_g
3430_g	XP_018747813	chromosome 2	NC_031676.1	4005415	4006634	-	30061812	0	FVEG_03696	387	hypothetical protein FVEG_03696	0	0	O-methyltransferase activity [GO:0008171]; methylation [GO:0032259]		10885_g
3431_g	XP_018747808	chromosome 2	NC_031676.1	4007178	4014242	+	30061811	0	FVEG_03695	2272	hypothetical protein FVEG_03695	0	0	3-oxoacyl-[acyl-carrier-protein] synthase activity [GO:0004315]; phosphopantetheine binding [GO:0031177]; fatty acid biosynthetic process [GO:0006633]		10886_g
3442_g	XP_018747797	chromosome 2	NC_031676.1	4035824	4036903	-	30061805	0	FVEG_03687	341	hypothetical protein FVEG_03687	0	0	0		10887_g
3443_g	XP_018747795	chromosome 2	NC_031676.1	4038995	4040052	+	30061804	0	FVEG_03686	334	hypothetical protein FVEG_03686	0	0	0		10888_g
3444_g	XP_018747794	chromosome 2	NC_031676.1	4041403	4041823	+	30061803	0	FVEG_03685	123	hypothetical protein FVEG_03685	0	0	extracellular region [GO:0005576]; fungal-type cell wall [GO:0009277]; structural constituent of cell wall [GO:0005199]		10889_g
3445_g	XP_018747793	chromosome 2	NC_031676.1	4042774	4043680	-	30061802	0	FVEG_03684	284	hypothetical protein FVEG_03684	0	0	metallopeptidase activity [GO:0008237]		1089_g
3450_g	XP_018747786	chromosome 2	NC_031676.1	4056260	4057786	+	30061797	0	FVEG_03679	457	hypothetical protein FVEG_03679	0	0	nucleus [GO:0005634]; DNA-binding transcription factor activity, RNA polymerase II-specific [GO:0000981]; zinc ion binding [GO:0008270]		10890_g
3451_g	XP_018747785	chromosome 2	NC_031676.1	4059199	4061737	+	30061796	0	FVEG_03678	827	hypothetical protein FVEG_03678	0	0	nucleus [GO:0005634]; DNA binding [GO:0003677]; DNA-binding transcription factor activity, RNA polymerase II-specific [GO:0000981]; zinc ion binding [GO:0008270]; transcription, DNA-templated [GO:0006351]		10891_g
3452_g	XP_018747784	chromosome 2	NC_031676.1	4062583	4063147	+	30061795	0	FVEG_03677	154	hypothetical protein FVEG_03677	0	0	hydrolase activity [GO:0016787]		10892_g
3454_g	XP_018747782	chromosome 2	NC_031676.1	4066216	4067895	+	30061793	0	FVEG_03675	559	hypothetical protein FVEG_03675	0	0	hydrolase activity [GO:0016787]		10893_g
3470_g	XP_018747764	chromosome 2	NC_031676.1	4105261	4107561	+	30061778	0	FVEG_03659	700	hypothetical protein FVEG_03659	0	0	nucleus [GO:0005634]; DNA binding [GO:0003677]; DNA-binding transcription factor activity, RNA polymerase II-specific [GO:0000981]; zinc ion binding [GO:0008270]; transcription, DNA-templated [GO:0006351]		10894_g
3472_g	XP_018747762	chromosome 2	NC_031676.1	4108713	4110551	-	30061776	0	FVEG_03657	580	gamma-glutamyltransferase	Taurine and hypotaurine metabolism ; Cyanoamino acid metabolism ; Glutathione metabolism ; Metabolic pathways	0	glutathione hydrolase activity [GO:0036374]; hypoglycin A gamma-glutamyl transpeptidase activity [GO:0102953]; leukotriene C4 gamma-glutamyl transferase activity [GO:0103068]; glutathione catabolic process [GO:0006751]		10895_g
3474_g	XP_018747760	chromosome 2	NC_031676.1	4115512	4117449	+	30061774	0	FVEG_03655	602	manganese transporter	0	0	integral component of membrane [GO:0016021]; metal ion transmembrane transporter activity [GO:0046873]		10896_g
3480_g	XP_018747752	chromosome 2	NC_031676.1	4130776	4132789	-	30061769	0	FVEG_03649	621	hypothetical protein FVEG_03649	0	0	nucleus [GO:0005634]; DNA-binding transcription factor activity, RNA polymerase II-specific [GO:0000981]; zinc ion binding [GO:0008270]		10897_g
3482_g	XP_018747749	chromosome 2	NC_031676.1	4138464	4139462	+	30061766	0	FVEG_03646	315	hypothetical protein FVEG_03646	0	0	integral component of membrane [GO:0016021]; inorganic phosphate transmembrane transporter activity [GO:0005315]; mitochondrial phosphate ion transmembrane transport [GO:1990547]		10898_g
3483_g	XP_018747748	chromosome 2	NC_031676.1	4140552	4143189	+	30061765	0	FVEG_03645	847	hypothetical protein FVEG_03645	0	0	integral component of membrane [GO:0016021]; serine-type endopeptidase activity [GO:0004252]		10899_g
3484_g	XP_018747744	chromosome 2	NC_031676.1	4143541	4144973	-	30061764	0	FVEG_03644	460	sorting nexin-4	Endocytosis	0	cytosol [GO:0005829]; early endosome [GO:0005769]; extrinsic component of membrane [GO:0019898]; phagophore assembly site [GO:0000407]; phosphatidylinositol-3-phosphate binding [GO:0032266]; autophagy of mitochondrion [GO:0000422]; early endosome to Golgi transport [GO:0034498]; endocytic recycling [GO:0032456]; piecemeal microautophagy of the nucleus [GO:0034727]; protein localization to endosom…		109_g
3485_g	XP_018747743	chromosome 2	NC_031676.1	4145786	4147509	-	30061763	0	FVEG_03643	552	hypothetical protein FVEG_03643	Mitophagy - yeast	0	integral component of membrane [GO:0016021]; mitochondrial inner membrane [GO:0005743]; ribosome binding [GO:0043022]; potassium ion transport [GO:0006813]; protein insertion into mitochondrial inner membrane from matrix [GO:0032979]; proton transmembrane transport [GO:1902600]		1090_g
3488_g	XP_018747740	chromosome 2	NC_031676.1	4155301	4156436	-	30061760	0	FVEG_03640	343	hypothetical protein FVEG_03640	0	0	endoplasmic reticulum membrane [GO:0005789]; integral component of membrane [GO:0016021]; ER retention sequence binding [GO:0046923]; protein retention in ER lumen [GO:0006621]; protein transport [GO:0015031]		10900_g
3491_g	XP_018747737	chromosome 2	NC_031676.1	4161180	4161887	-	30061757	0	FVEG_03637	188	hypothetical protein FVEG_03637	0	0	0		10901_g
3495_g	XP_018747727	chromosome 2	NC_031676.1	4171578	4173171	-	30061753	0	FVEG_03633	499	hypothetical protein FVEG_03633	0	0	integral component of membrane [GO:0016021]; transmembrane transporter activity [GO:0022857]		10902_g
3497_g	XP_018747725	chromosome 2	NC_031676.1	4175839	4177950	+	30061751	0	FVEG_03631	703	hypothetical protein FVEG_03631	0	0	nucleus [GO:0005634]; DNA binding [GO:0003677]; DNA-binding transcription factor activity, RNA polymerase II-specific [GO:0000981]; zinc ion binding [GO:0008270]; transcription, DNA-templated [GO:0006351]		10903_g
3499_g	XP_018747723	chromosome 2	NC_031676.1	4179854	4181513	+	30061749	0	FVEG_03629	535	hypothetical protein FVEG_03629	0	0	oxidoreductase activity [GO:0016491]		10904_g
3502_g	XP_018747721	chromosome 2	NC_031676.1	4183807	4186733	-	30072179	0	FVEG_15303	687	hypothetical protein FVEG_15303	0	0	integral component of membrane [GO:0016021]; transmembrane transporter activity [GO:0022857]		10905_g
3507_g	XP_018747716	chromosome 2	NC_031676.1	4195171	4195935	-	30061745	0	FVEG_03623	254	hypothetical protein FVEG_03623	0	0	0		10906_g
3513_g	XP_018747710	chromosome 2	NC_031676.1	4207782	4208669	+	30061741	0	FVEG_03617	295	hypothetical protein FVEG_03617	0	0	0		10907_g
3516_g	XP_018747702	chromosome 2	NC_031676.1	4218886	4222130	-	30061735	0	FVEG_03611	1031	kinesin family member 18/19	0	0	cytoskeleton [GO:0005856]; ATP binding [GO:0005524]; ATP-dependent microtubule motor activity [GO:1990939]; microtubule binding [GO:0008017]; microtubule-based movement [GO:0007018]		10908_g
3517_g	XP_018747701	chromosome 2	NC_031676.1	4223200	4224281	-	30061734	0	FVEG_03610	308	hypothetical protein FVEG_03610	0	0	DNA binding [GO:0003677]; metal ion binding [GO:0046872]		10909_g
3518_g	XP_018747700	chromosome 2	NC_031676.1	4224847	4228168	-	30061733	0	FVEG_03609	1052	hypothetical protein FVEG_03609	0	0	nucleus [GO:0005634]; DNA binding [GO:0003677]; DNA-binding transcription factor activity, RNA polymerase II-specific [GO:0000981]; zinc ion binding [GO:0008270]; transcription, DNA-templated [GO:0006351]		1091_g
3527_g	XP_018747683	chromosome 2	NC_031676.1	4244890	4248579	+	30061723	0	FVEG_03599	1174	hypothetical protein FVEG_03599	0	0	nucleus [GO:0005634]; DNA-binding transcription factor activity, RNA polymerase II-specific [GO:0000981]; zinc ion binding [GO:0008270]		10910_g
3529_g	XP_018747677	chromosome 2	NC_031676.1	4249220	4250742	+	30072173	0	FVEG_15297	363	hypothetical protein FVEG_15297	0	0	0		10911_g
3535_g	XP_018747672	chromosome 2	NC_031676.1	4258304	4259864	-	30061718	0	FVEG_03592	487	hypothetical protein FVEG_03592	0	0	integral component of membrane [GO:0016021]; transmembrane transporter activity [GO:0022857]		10912_g
3537_g	XP_018755714	chromosome 5	NC_031679.1	3025051	3026556	+	30066714	0	FVEG_09027	501	hypothetical protein FVEG_09027	0	0	integral component of membrane [GO:0016021]; transferase activity, transferring acyl groups other than amino-acyl groups [GO:0016747]		10913_g
3538_g	XP_018747668	chromosome 2	NC_031676.1	4267437	4268439	-	30061715	0	FVEG_03589	294	hypothetical protein FVEG_03589	Tyrosine metabolism ; Metabolic pathways ; Biosynthesis of secondary metabolites	0	oxidoreductase activity [GO:0016491]		10914_g
3539_g	XP_037198975	0	0	0	0	0	0	0	0	0	positive activator of transcription	0	0	0		10915_g
3540_g	XP_018747664	chromosome 2	NC_031676.1	4274132	4278099	+	30061712	0	FVEG_03586	1306	5-oxoprolinase (ATP-hydrolysing)	Glutathione metabolism ; Metabolic pathways	0	hydrolase activity [GO:0016787]		10916_g
3541_g	XP_018747663	chromosome 2	NC_031676.1	4278364	4279332	-	30061711	0	FVEG_03585	291	cytochrome-b5 reductase	Amino sugar and nucleotide sugar metabolism	0	cytochrome-b5 reductase activity, acting on NAD(P)H [GO:0004128]		10917_g
3552_g	XP_018747648	chromosome 2	NC_031676.1	4307783	4310653	+	30061700	0	FVEG_03574	861	hypothetical protein FVEG_03574	Cyanoamino acid metabolism ; Starch and sucrose metabolism ; Metabolic pathways ; Biosynthesis of secondary metabolites	PATHWAY: Glycan metabolism. {ECO:0000256|ARBA:ARBA00004881}.; PATHWAY: Glycan metabolism; cellulose degradation. {ECO:0000256|ARBA:ARBA00004987, ECO:0000256|RuleBase:RU361161}.	beta-glucosidase activity [GO:0008422]; scopolin beta-glucosidase activity [GO:0102483]; cellulose catabolic process [GO:0030245]		10918_g
3557_g	XP_018747639	chromosome 2	NC_031676.1	4325953	4329526	+	30061693	0	FVEG_03567	1087	potassium/sodium efflux P-type ATPase, fungal-type	0	0	integral component of membrane [GO:0016021]; ATP binding [GO:0005524]; ATPase-coupled cation transmembrane transporter activity [GO:0019829]		10919_g
3560_g	XP_018747636	chromosome 2	NC_031676.1	4333631	4334775	+	30061690	0	FVEG_03564	353	D-xylulose reductase A	Pentose and glucuronate interconversions ; Metabolic pathways	0	oxidoreductase activity [GO:0016491]; zinc ion binding [GO:0008270]		1092_g
3567_g	XP_018747626	chromosome 2	NC_031676.1	4347531	4349213	+	30061683	0	FVEG_03557	560	hypothetical protein FVEG_03557	N-Glycan biosynthesis ; Various types of N-glycan biosynthesis ; Metabolic pathways ; Protein processing in endoplasmic reticulum	PATHWAY: Protein modification; protein glycosylation. {ECO:0000256|ARBA:ARBA00004922}.	membrane [GO:0016020]; calcium ion binding [GO:0005509]; mannosyl-oligosaccharide 1,2-alpha-mannosidase activity [GO:0004571]; carbohydrate metabolic process [GO:0005975]; protein glycosylation [GO:0006486]		10920_g
3572_g	XP_018747620	chromosome 2	NC_031676.1	4367564	4368819	+	30061679	0	FVEG_03551	400	hypothetical protein FVEG_03551	0	0	0		10921_g
3579_g	XP_018747611	chromosome 2	NC_031676.1	4382366	4383632	-	30061672	0	FVEG_03544	357	hypothetical protein FVEG_03544	0	0	integral component of membrane [GO:0016021]		10922_g
3590_g	XP_018747601	chromosome 2	NC_031676.1	4407776	4408609	-	30061663	0	FVEG_03535	277	hypothetical protein FVEG_03535	0	0	0		10923_g
3596_g	XP_018747592	chromosome 2	NC_031676.1	4427962	4429238	-	30061655	0	FVEG_03527	406	hypothetical protein FVEG_03527	0	0	nucleus [GO:0005634]; DNA-binding transcription factor activity, RNA polymerase II-specific [GO:0000981]; zinc ion binding [GO:0008270]		10924_g
3598_g	XP_018747589	chromosome 2	NC_031676.1	4432777	4433229	-	30061653	0	FVEG_03525	134	hypothetical protein FVEG_03525	0	0	extracellular region [GO:0005576]; pathogenesis [GO:0009405]		10925_g
3599_g	XP_018747588	chromosome 2	NC_031676.1	4434070	4434447	+	30061652	0	FVEG_03524	125	hypothetical protein FVEG_03524	0	0	extracellular region [GO:0005576]; pathogenesis [GO:0009405]		10926_g
3600_g	XP_018747587	chromosome 2	NC_031676.1	4435508	4435964	+	30061651	0	FVEG_03523	133	hypothetical protein FVEG_03523	0	0	extracellular region [GO:0005576]; pathogenesis [GO:0009405]		10927_g
3603_g	XP_018747582	chromosome 2	NC_031676.1	4439779	4441048	-	30072163	0	FVEG_15287	404	hypothetical protein FVEG_15287	0	0	nucleus [GO:0005634]; DNA-binding transcription factor activity, RNA polymerase II-specific [GO:0000981]; zinc ion binding [GO:0008270]		10928_g
3604_g	XP_018747580	chromosome 2	NC_031676.1	4449769	4450564	+	30061647	0	FVEG_03519	224	pectate lyase	Pentose and glucuronate interconversions ; Metabolic pathways	0	extracellular region [GO:0005576]; pectate lyase activity [GO:0030570]		10929_g
3609_g	XP_018747574	chromosome 2	NC_031676.1	4463579	4465713	+	30061642	0	FVEG_03514	694	hypothetical protein FVEG_03514	0	0	integral component of membrane [GO:0016021]; nucleus [GO:0005634]; DNA binding [GO:0003677]; DNA-binding transcription factor activity, RNA polymerase II-specific [GO:0000981]; zinc ion binding [GO:0008270]; transcription, DNA-templated [GO:0006351]		1093_g
3612_g	XP_018747571	chromosome 2	NC_031676.1	4471002	4472623	+	30061639	0	FVEG_03511	507	hypothetical protein FVEG_03511	0	0	integral component of membrane [GO:0016021]; transmembrane transporter activity [GO:0022857]		10930_g
3613_g	XP_018747570	chromosome 2	NC_031676.1	4473882	4474735	+	30061638	0	FVEG_03510	266	L-xylulose reductase	Fructose and mannose metabolism ; Metabolic pathways	0	oxidoreductase activity [GO:0016491]		10931_g
3614_g	XP_031076592	0	0	0	0	0	0	0	0	0	uncharacterized protein	0	0	0		10932_g
3616_g	XP_018747566	chromosome 2	NC_031676.1	4488598	4489632	+	30061634	0	FVEG_03506	344	murein transglycosylase	0	0	extracellular region [GO:0005576]		10933_g
3632_g	XP_018747547	chromosome 2	NC_031676.1	4521879	4523612	+	30061623	0	FVEG_03494	577	hypothetical protein FVEG_03494	0	0	extracellular space [GO:0005615]; metal ion binding [GO:0046872]; serine-type endopeptidase activity [GO:0004252]		10934_g
3635_g	XP_018747544	chromosome 2	NC_031676.1	4531523	4532371	-	30061622	0	FVEG_03492	282	hypothetical protein FVEG_03492	0	0	extracellular region [GO:0005576]; pathogenesis [GO:0009405]		10935_g
3637_g	XP_018747542	chromosome 2	NC_031676.1	4535801	4537498	+	30061620	0	FVEG_03490	565	hypothetical protein FVEG_03490	0	0	0		10936_g
3638_g	XP_018747541	chromosome 2	NC_031676.1	4537855	4539592	+	30061619	0	FVEG_03489	529	aromatic amino acid aminotransferase I	Ubiquinone and other terpenoid-quinone biosynthesis ; Cysteine and methionine metabolism ; Lysine biosynthesis ; Tyrosine metabolism ; Phenylalanine metabolism ; Tryptophan metabolism ; Phenylalanine, tyrosine and tryptophan biosynthesis ; Metabolic pathways ; Biosynthesis of secondary metabolites ; 2-Oxocarboxylic acid metabolism ; Biosynthesis of amino acids	0	pyridoxal phosphate binding [GO:0030170]; transaminase activity [GO:0008483]; biosynthetic process [GO:0009058]		10937_g
3639_g	XP_018747540	chromosome 2	NC_031676.1	4540518	4542130	+	30061618	0	FVEG_03488	519	hypothetical protein FVEG_03488	0	0	nucleus [GO:0005634]; DNA-binding transcription factor activity, RNA polymerase II-specific [GO:0000981]; zinc ion binding [GO:0008270]		10938_g
3641_g	XP_018747538	chromosome 2	NC_031676.1	4544434	4545201	+	30072151	0	FVEG_15275	255	3-oxoacyl	0	0	oxidoreductase activity [GO:0016491]		10939_g
3642_g	XP_018747537	chromosome 2	NC_031676.1	4545448	4547900	-	30061616	0	FVEG_03486	706	salicylate hydroxylase	0	0	integral component of membrane [GO:0016021]; carboxy-lyase activity [GO:0016831]; FAD binding [GO:0071949]		1094_g
3644_g	XP_018747536	chromosome 2	NC_031676.1	4548742	4553961	+	30072150	0	FVEG_15274	1342	hypothetical protein FVEG_15274	0	0	integral component of membrane [GO:0016021]; nucleus [GO:0005634]; DNA binding [GO:0003677]; DNA-binding transcription factor activity, RNA polymerase II-specific [GO:0000981]; transmembrane transporter activity [GO:0022857]; zinc ion binding [GO:0008270]; transcription, DNA-templated [GO:0006351]		10940_g
3646_g	XP_018747534	chromosome 2	NC_031676.1	4555132	4556557	-	30061614	0	FVEG_03482	438	histidinol dehydrogenase	0	PATHWAY: Amino-acid biosynthesis; L-histidine biosynthesis; L-histidine from 5-phospho-alpha-D-ribose 1-diphosphate: step 9/9. {ECO:0000256|ARBA:ARBA00004940, ECO:0000256|PIRNR:PIRNR000099}.	histidinol dehydrogenase activity [GO:0004399]; metal ion binding [GO:0046872]; NAD binding [GO:0051287]; histidine biosynthetic process [GO:0000105]		10941_g
3648_g	XP_018747532	chromosome 2	NC_031676.1	4558541	4559884	-	30061612	0	FVEG_03480	398	hypothetical protein FVEG_03480	0	0	0		10942_g
3649_g	XP_018747531	chromosome 2	NC_031676.1	4561098	4563179	-	30061611	0	FVEG_03479	610	hypothetical protein FVEG_03479	0	0	integral component of membrane [GO:0016021]; transmembrane transporter activity [GO:0022857]		10943_g
3656_g	XP_018747526	chromosome 2	NC_031676.1	4581830	4586024	+	30072149	0	FVEG_15273	815	hypothetical protein FVEG_15273	0	0	integral component of membrane [GO:0016021]; oxidoreductase activity, acting on the aldehyde or oxo group of donors, NAD or NADP as acceptor [GO:0016620]; transmembrane signaling receptor activity [GO:0004888]; cell surface receptor signaling pathway [GO:0007166]		10944_g
3664_g	XP_018747523	chromosome 2	NC_031676.1	4592397	4593667	+	30061604	0	FVEG_03470	377	hypothetical protein FVEG_03470	0	0	extracellular region [GO:0005576]; lyase activity [GO:0016829]; polysaccharide catabolic process [GO:0000272]		10945_g
3671_g	XP_018747517	chromosome 2	NC_031676.1	4607601	4609390	+	30061600	0	FVEG_03462	543	hypothetical protein FVEG_03462	0	0	integral component of membrane [GO:0016021]; transmembrane transporter activity [GO:0022857]		10946_g
3674_g	XP_018747514	chromosome 2	NC_031676.1	4614237	4616125	-	30061597	0	FVEG_03459	539	hypothetical protein FVEG_03459	0	0	integral component of membrane [GO:0016021]; transmembrane transporter activity [GO:0022857]		10947_g
3675_g	XP_018747513	chromosome 2	NC_031676.1	4616966	4618286	+	30061596	0	FVEG_03458	343	hypothetical protein FVEG_03458	0	0	0		10948_g
3678_g	XP_018747510	chromosome 2	NC_031676.1	4622573	4624341	-	30061593	0	FVEG_03455	555	arylsulfatase	0	0	sulfuric ester hydrolase activity [GO:0008484]		10949_g
3679_g	XP_018747509	chromosome 2	NC_031676.1	4625058	4626557	+	30061592	0	FVEG_03454	499	hypothetical protein FVEG_03454	0	0	integral component of membrane [GO:0016021]; transmembrane transporter activity [GO:0022857]		1095_g
3686_g	XP_018747502	chromosome 2	NC_031676.1	4641158	4643113	-	30061589	0	FVEG_03449	635	hypothetical protein FVEG_03449	0	0	nucleus [GO:0005634]; DNA-binding transcription factor activity, RNA polymerase II-specific [GO:0000981]; zinc ion binding [GO:0008270]		10950_g
3693_g	XP_018747494	chromosome 2	NC_031676.1	4656105	4657580	-	30061581	0	FVEG_03441	491	beta-glucosidase	0	0	hydrolase activity, hydrolyzing O-glycosyl compounds [GO:0004553]; carbohydrate metabolic process [GO:0005975]		10951_g
3694_g	XP_018747493	chromosome 2	NC_031676.1	4658186	4660034	-	30072142	0	FVEG_15266	549	hypothetical protein FVEG_15266	0	0	integral component of membrane [GO:0016021]; transmembrane transporter activity [GO:0022857]		10952_g
3697_g	XP_018747490	chromosome 2	NC_031676.1	4667588	4669574	+	30061578	0	FVEG_03436	568	hypothetical protein FVEG_03436	0	0	integral component of membrane [GO:0016021]; transmembrane transporter activity [GO:0022857]		10953_g
3703_g	XP_018747485	chromosome 2	NC_031676.1	4681193	4681711	+	30061576	0	FVEG_03433	154	hypothetical protein FVEG_03433	0	0	0		10954_g
3704_g	XP_018747484	chromosome 2	NC_031676.1	4684193	4685415	+	30061575	0	FVEG_03432	390	hypothetical protein FVEG_03432	0	0	2 iron, 2 sulfur cluster binding [GO:0051537]; iron ion binding [GO:0005506]; oxidoreductase activity [GO:0016491]; cellular metabolic process [GO:0044237]		10955_g
3715_g	XP_018760839	chromosome 3	NC_031677.1	22889	23871	-	30070216	0	FVEG_12807	295	hypothetical protein FVEG_12807	0	0	integral component of membrane [GO:0016021]		10956_g
3718_g	XP_018760835	chromosome 3	NC_031677.1	29097	30425	-	30070213	0	FVEG_12804	394	hypothetical protein FVEG_12804	0	0	chitin binding [GO:0008061]; chitinase activity [GO:0004568]; chitin catabolic process [GO:0006032]; polysaccharide catabolic process [GO:0000272]		10958_g
3727_g	XP_018760821	chromosome 3	NC_031677.1	60691	62511	-	30070204	0	FVEG_12794	606	sulfite oxidase	Sulfur metabolism ; Metabolic pathways	0	molybdenum ion binding [GO:0030151]; nitrate reductase (NADPH) activity [GO:0050464]		10959_g
3732_g	XP_018760817	chromosome 3	NC_031677.1	73623	75480	-	30070201	0	FVEG_12791	598	hypothetical protein FVEG_12791	0	0	integral component of membrane [GO:0016021]; transmembrane transporter activity [GO:0022857]		1096_g
3740_g	XP_018760799	chromosome 3	NC_031677.1	97018	101232	+	30070193	0	FVEG_12783	1374	hypothetical protein FVEG_12783	ABC transporters	0	integral component of membrane [GO:0016021]; ATP binding [GO:0005524]; ATPase-coupled transmembrane transporter activity [GO:0042626]		10960_g
3742_g	XP_018760794	chromosome 3	NC_031677.1	103396	107290	-	30070191	0	FVEG_12781	1281	hypothetical protein FVEG_12781	0	0	integral component of membrane [GO:0016021]; ATP binding [GO:0005524]; P-type calcium transporter activity [GO:0005388]		10961_g
3744_g	XP_018760790	chromosome 3	NC_031677.1	111603	113976	-	30070189	0	FVEG_12779	744	IKS protein kinase	0	0	integral component of membrane [GO:0016021]; ATP binding [GO:0005524]; protein kinase activity [GO:0004672]		10962_g
3746_g	XP_018760788	chromosome 3	NC_031677.1	117789	119664	+	30070187	0	FVEG_12777	567	hypothetical protein FVEG_12777	0	0	integral component of membrane [GO:0016021]; transmembrane transporter activity [GO:0022857]		10963_g
3747_g	XP_018760785	chromosome 3	NC_031677.1	121042	122713	-	30070186	0	FVEG_12776	541	pyruvate kinase	Glycolysis / Gluconeogenesis ; Purine metabolism ; Pyruvate metabolism ; Metabolic pathways ; Biosynthesis of secondary metabolites ; Carbon metabolism ; Biosynthesis of amino acids ; Biosynthesis of cofactors	PATHWAY: Carbohydrate degradation. {ECO:0000256|ARBA:ARBA00004921}.; PATHWAY: Carbohydrate degradation; glycolysis; pyruvate from D-glyceraldehyde 3-phosphate: step 5/5. {ECO:0000256|ARBA:ARBA00004997, ECO:0000256|RuleBase:RU000504}.	ATP binding [GO:0005524]; kinase activity [GO:0016301]; magnesium ion binding [GO:0000287]; potassium ion binding [GO:0030955]; pyruvate kinase activity [GO:0004743]		10964_g
3749_g	XP_018760781	chromosome 3	NC_031677.1	127144	129051	-	30070184	0	FVEG_12774	635	hypothetical protein FVEG_12774	0	0	0		10965_g
3755_g	XP_018760775	chromosome 3	NC_031677.1	148517	150914	+	30070178	0	FVEG_12768	677	alcohol oxidase	Methane metabolism ; Metabolic pathways ; Carbon metabolism	0	flavin adenine dinucleotide binding [GO:0050660]; oxidoreductase activity, acting on CH-OH group of donors [GO:0016614]		10966_g
3758_g	XP_018760772	chromosome 3	NC_031677.1	157981	159246	-	30070176	0	FVEG_12766	406	pectinesterase	0	PATHWAY: Glycan metabolism. {ECO:0000256|ARBA:ARBA00004881}.; PATHWAY: Glycan metabolism; pectin degradation; 2-dehydro-3-deoxy-D-gluconate from pectin: step 1/5. {ECO:0000256|ARBA:ARBA00005184}.	aspartyl esterase activity [GO:0045330]; pectinesterase activity [GO:0030599]; cell wall modification [GO:0042545]; pectin catabolic process [GO:0045490]		10967_g
3764_g	XP_018760767	chromosome 3	NC_031677.1	170729	171464	+	30070171	0	FVEG_12761	227	peroxidase	Glutathione metabolism ; Metabolic pathways	0	peroxidase activity [GO:0004601]; peroxiredoxin activity [GO:0051920]		10968_g
3770_g	XP_018760752	chromosome 3	NC_031677.1	187997	189661	-	30070165	0	FVEG_12755	506	hypothetical protein FVEG_12755	0	0	integral component of membrane [GO:0016021]; transmembrane transporter activity [GO:0022857]		10969_g
3776_g	XP_018760746	chromosome 3	NC_031677.1	201289	202307	+	30070161	0	FVEG_12749	321	hypothetical protein FVEG_12749	0	0	0		1097_g
3780_g	XP_018760741	chromosome 3	NC_031677.1	214017	217853	-	30070157	0	FVEG_12745	1212	DNA mismatch repair protein MSH6	Mismatch repair	0	ATP binding [GO:0005524]; mismatched DNA binding [GO:0030983]; mismatch repair [GO:0006298]		10970_g
3781_g	XP_018760740	chromosome 3	NC_031677.1	218942	220530	-	30070156	0	FVEG_12744	458	galacturan 1,4-alpha-galacturonidase	Pentose and glucuronate interconversions ; Metabolic pathways	0	extracellular region [GO:0005576]; polygalacturonase activity [GO:0004650]; carbohydrate metabolic process [GO:0005975]; cell wall organization [GO:0071555]		10971_g
3786_g	XP_018760736	chromosome 3	NC_031677.1	227256	228971	-	30070152	0	FVEG_12740	571	NADH dehydrogenase	0	0	oxidoreductase activity [GO:0016491]		10972_g
3789_g	XP_018760733	chromosome 3	NC_031677.1	239965	242015	+	30070149	0	FVEG_12737	643	hypothetical protein FVEG_12737	0	0	nucleus [GO:0005634]; DNA binding [GO:0003677]; DNA-binding transcription factor activity, RNA polymerase II-specific [GO:0000981]; zinc ion binding [GO:0008270]; transcription, DNA-templated [GO:0006351]		10973_g
3791_g	XP_018760732	chromosome 3	NC_031677.1	242615	244149	+	30070148	0	FVEG_12736	493	hypothetical protein FVEG_12736	0	0	integral component of membrane [GO:0016021]; transmembrane transporter activity [GO:0022857]		10974_g
3792_g	XP_018760731	chromosome 3	NC_031677.1	245407	246388	-	30070147	0	FVEG_12735	293	hypothetical protein FVEG_12735	0	0	integral component of membrane [GO:0016021]; ion channel activity [GO:0005216]; photoreceptor activity [GO:0009881]; phototransduction [GO:0007602]; protein-chromophore linkage [GO:0018298]		10975_g
3793_g	XP_018760727	chromosome 3	NC_031677.1	248299	250694	+	30070146	0	FVEG_12734	783	NTE family protein	Steroid biosynthesis ; Glycerolipid metabolism ; Glycerophospholipid metabolism ; Ether lipid metabolism ; Arachidonic acid metabolism ; Linoleic acid metabolism ; alpha-Linolenic acid metabolism ; Metabolic pathways ; Biosynthesis of secondary metabolites	0	membrane [GO:0016020]; triglyceride lipase activity [GO:0004806]; lipid catabolic process [GO:0016042]		10976_g
3794_g	XP_018760724	chromosome 3	NC_031677.1	251249	252492	+	30070145	0	FVEG_12733	376	hypothetical protein FVEG_12733	0	0	oxidoreductase activity [GO:0016491]		10977_g
3796_g	XP_018760720	chromosome 3	NC_031677.1	255366	260501	+	30074211	0	FVEG_17335	1552	hypothetical protein FVEG_17335	ABC transporters	0	integral component of membrane [GO:0016021]; ATP binding [GO:0005524]; ATPase-coupled transmembrane transporter activity [GO:0042626]		10978_g
3800_g	XP_018760714	chromosome 3	NC_031677.1	268065	270039	-	30070141	0	FVEG_12727	608	hypothetical protein FVEG_12727	0	0	integral component of membrane [GO:0016021]; transmembrane transporter activity [GO:0022857]		10979_g
3802_g	XP_018760712	chromosome 3	NC_031677.1	274329	275676	-	30070139	0	FVEG_12725	433	hypothetical protein FVEG_12725	0	0	FAD binding [GO:0071949]		1098_g
3807_g	XP_018760708	chromosome 3	NC_031677.1	284668	286452	-	30070135	0	FVEG_12721	524	hypothetical protein FVEG_12721	0	0	integral component of membrane [GO:0016021]; transmembrane transporter activity [GO:0022857]		10980_g
3809_g	XP_018760707	chromosome 3	NC_031677.1	288461	290483	+	30070134	0	FVEG_12720	637	hypothetical protein FVEG_12720	0	0	nucleus [GO:0005634]; DNA binding [GO:0003677]; DNA-binding transcription factor activity, RNA polymerase II-specific [GO:0000981]; zinc ion binding [GO:0008270]; transcription, DNA-templated [GO:0006351]		10981_g
3815_g	XP_018760698	chromosome 3	NC_031677.1	299810	301366	-	30070128	0	FVEG_12714	483	hypothetical protein FVEG_12714	0	0	pyridoxal phosphate binding [GO:0030170]; transaminase activity [GO:0008483]		10982_g
3825_g	XP_031089128	0	0	0	0	0	0	0	0	0	uncharacterized protein	0	0	0		10983_g
3827_g	XP_018760685	chromosome 3	NC_031677.1	321696	324384	-	30070118	0	FVEG_12704	879	hypothetical protein FVEG_12704	0	0	extracellular region [GO:0005576]; chitin binding [GO:0008061]; chitinase activity [GO:0004568]; chitin catabolic process [GO:0006032]; polysaccharide catabolic process [GO:0000272]		10984_g
3833_g	XP_018760680	chromosome 3	NC_031677.1	332023	337063	-	30074206	0	FVEG_17330	1401	hypothetical protein FVEG_17330	0	0	0		10985_g
3834_g	XP_018760679	chromosome 3	NC_031677.1	339620	341306	+	30070114	0	FVEG_12698	525	hypothetical protein FVEG_12698	0	0	DNA binding [GO:0003677]; zinc ion binding [GO:0008270]; transcription, DNA-templated [GO:0006351]		10986_g
3836_g	XP_018760677	chromosome 3	NC_031677.1	343178	345278	+	30070112	0	FVEG_12696	504	hypothetical protein FVEG_12696	0	0	integral component of membrane [GO:0016021]; transmembrane transporter activity [GO:0022857]		10987_g
3837_g	XP_018760674	chromosome 3	NC_031677.1	348280	350051	+	30070110	0	FVEG_12694	566	hypothetical protein FVEG_12694	0	0	0		10988_g
3838_g	XP_018760674	chromosome 3	NC_031677.1	348280	350051	+	30070110	0	FVEG_12694	566	hypothetical protein FVEG_12694	0	0	0		10989_g
3839_g	XP_018760671	chromosome 3	NC_031677.1	352286	353738	+	30074204	0	FVEG_17328	450	hypothetical protein FVEG_17328	0	0	nucleus [GO:0005634]; DNA-binding transcription factor activity, RNA polymerase II-specific [GO:0000981]; zinc ion binding [GO:0008270]		1099_g
3841_g	XP_018760669	chromosome 3	NC_031677.1	356386	357914	-	30070107	0	FVEG_12691	493	3-dehydroquinate synthase	Phenylalanine, tyrosine and tryptophan biosynthesis ; Metabolic pathways ; Biosynthesis of secondary metabolites ; Biosynthesis of amino acids	0	lyase activity [GO:0016829]; antibiotic biosynthetic process [GO:0017000]		10990_g
3843_g	XP_018760666	chromosome 3	NC_031677.1	363575	365607	-	30070104	0	FVEG_12688	593	hypothetical protein FVEG_12688	0	0	0		10991_g
3845_g	XP_018760664	chromosome 3	NC_031677.1	368921	370796	-	30070103	0	FVEG_12687	578	MFS transporter, SP family, sugar:H+ symporter	Meiosis - yeast	0	integral component of membrane [GO:0016021]; transmembrane transporter activity [GO:0022857]		10992_g
3846_g	XP_018760663	chromosome 3	NC_031677.1	374098	374847	-	30070102	0	FVEG_12686	249	transcriptional regulator	0	0	0		10993_g
3848_g	XP_018760661	chromosome 3	NC_031677.1	376251	378341	-	30070100	0	FVEG_12684	615	hypothetical protein FVEG_12684	0	0	nucleus [GO:0005634]; DNA-binding transcription factor activity, RNA polymerase II-specific [GO:0000981]; zinc ion binding [GO:0008270]		10994_g
3852_g	XP_018760654	chromosome 3	NC_031677.1	394375	395854	-	30070095	0	FVEG_12679	357	hypothetical protein FVEG_12679	0	0	0		10995_g
3857_g	XP_018760649	chromosome 3	NC_031677.1	407340	408949	+	30070090	0	FVEG_12674	484	hypothetical protein FVEG_12674	0	0	nucleus [GO:0005634]; DNA-binding transcription factor activity, RNA polymerase II-specific [GO:0000981]; zinc ion binding [GO:0008270]		10996_g
3863_g	XP_018760643	chromosome 3	NC_031677.1	415980	417627	-	30074199	0	FVEG_17323	513	hypothetical protein FVEG_17323	0	0	nucleus [GO:0005634]; DNA binding [GO:0003677]; DNA-binding transcription factor activity, RNA polymerase II-specific [GO:0000981]; zinc ion binding [GO:0008270]; transcription, DNA-templated [GO:0006351]		10997_g
3868_g	XP_018760639	chromosome 3	NC_031677.1	424070	426642	+	30074198	0	FVEG_17322	612	hypothetical protein FVEG_17322	0	0	flavin adenine dinucleotide binding [GO:0050660]; N,N-dimethylaniline monooxygenase activity [GO:0004499]; NADP binding [GO:0050661]		10998_g
3874_g	XP_018760635	chromosome 3	NC_031677.1	434282	436600	-	30070081	0	FVEG_12658	639	hypothetical protein FVEG_12658	0	0	copper ion binding [GO:0005507]; oxidoreductase activity [GO:0016491]		10999_g
3875_g	XP_018760634	chromosome 3	NC_031677.1	437605	441732	+	30070080	0	FVEG_12657	1103	hypothetical protein FVEG_12657	0	0	carbohydrate binding [GO:0030246]; hydrolase activity, hydrolyzing O-glycosyl compounds [GO:0004553]; carbohydrate metabolic process [GO:0005975]		11_g
3883_g	XP_018760626	chromosome 3	NC_031677.1	463150	465499	+	30074191	0	FVEG_17315	692	hypothetical protein FVEG_17315	0	0	0		110_g
3888_g	XP_018760619	chromosome 3	NC_031677.1	471070	472563	+	30070073	0	FVEG_12645	373	hypothetical protein FVEG_12645	0	0	0		1100_g
3891_g	XP_018760615	chromosome 3	NC_031677.1	477387	478292	-	30070070	0	FVEG_12642	301	hypothetical protein FVEG_12642	0	0	0		11000_g
3895_g	XP_018760611	chromosome 3	NC_031677.1	485932	487181	+	30070066	0	FVEG_12638	327	alcohol dehydrogenase	0	0	D-threo-aldose 1-dehydrogenase activity [GO:0047834]		11001_g
3898_g	XP_018760608	chromosome 3	NC_031677.1	489444	490481	-	30070064	0	FVEG_12636	345	hypothetical protein FVEG_12636	0	0	arylamine N-acetyltransferase activity [GO:0004060]		11002_g
3899_g	XP_018760607	chromosome 3	NC_031677.1	491118	493308	-	30070063	0	FVEG_12635	689	hypothetical protein FVEG_12635	0	0	nucleus [GO:0005634]; DNA binding [GO:0003677]; DNA-binding transcription factor activity, RNA polymerase II-specific [GO:0000981]; zinc ion binding [GO:0008270]; transcription, DNA-templated [GO:0006351]		11003_g
3900_g	XP_018760604	chromosome 3	NC_031677.1	494147	495787	-	30070062	0	FVEG_12634	546	hypothetical protein FVEG_12634	0	0	hydrolase activity [GO:0016787]		11004_g
3901_g	XP_018760603	chromosome 3	NC_031677.1	496201	498061	+	30070061	0	FVEG_12633	600	hypothetical protein FVEG_12633	Fatty acid biosynthesis ; Valine, leucine and isoleucine degradation ; Metabolic pathways ; Fatty acid metabolism	0	0		11005_g
3904_g	XP_018760601	chromosome 3	NC_031677.1	501482	502962	+	30070060	0	FVEG_12630	420	salicylate hydroxylase	Metabolic pathways	0	FAD binding [GO:0071949]		11006_g
3907_g	XP_018760597	chromosome 3	NC_031677.1	508342	509733	+	30070056	0	FVEG_12626	415	hypothetical protein FVEG_12626	0	0	integral component of membrane [GO:0016021]; transmembrane transporter activity [GO:0022857]		11007_g
3912_g	XP_018760592	chromosome 3	NC_031677.1	517685	519352	-	30074188	0	FVEG_17312	555	hypothetical protein FVEG_17312	0	0	integral component of membrane [GO:0016021]; transmembrane transporter activity [GO:0022857]		11008_g
3914_g	XP_018760590	chromosome 3	NC_031677.1	521808	522830	+	30070050	0	FVEG_12620	340	hypothetical protein FVEG_12620	Cysteine and methionine metabolism ; Metabolic pathways	0	0		11009_g
3921_g	XP_018760584	chromosome 3	NC_031677.1	536818	538548	-	30070044	0	FVEG_12614	539	hypothetical protein FVEG_12614	0	0	integral component of membrane [GO:0016021]; transmembrane transporter activity [GO:0022857]		1101_g
3923_g	XP_018760582	chromosome 3	NC_031677.1	542499	544570	-	30070042	0	FVEG_12612	656	hypothetical protein FVEG_12612	0	0	flavin adenine dinucleotide binding [GO:0050660]; oxidoreductase activity, acting on CH-OH group of donors [GO:0016614]		11010_g
3924_g	XP_018760581	chromosome 3	NC_031677.1	545298	547022	+	30070041	0	FVEG_12611	492	catalase	Tryptophan metabolism ; Glyoxylate and dicarboxylate metabolism ; Metabolic pathways ; Biosynthesis of secondary metabolites ; Carbon metabolism ; MAPK signaling pathway - yeast ; Peroxisome	PATHWAY: Alkaloid biosynthesis. {ECO:0000256|ARBA:ARBA00004913}.	catalase activity [GO:0004096]; heme binding [GO:0020037]; metal ion binding [GO:0046872]; alkaloid metabolic process [GO:0009820]; hydrogen peroxide catabolic process [GO:0042744]; response to oxidative stress [GO:0006979]		11011_g
3925_g	XP_018760578	chromosome 3	NC_031677.1	552141	564417	-	30070040	0	FVEG_12610	3935	hypothetical protein FVEG_12610	0	PATHWAY: Mycotoxin biosynthesis. {ECO:0000256|ARBA:ARBA00004685}.	3-oxoacyl-[acyl-carrier-protein] synthase activity [GO:0004315]; methyltransferase activity [GO:0008168]; oxidoreductase activity [GO:0016491]; phosphopantetheine binding [GO:0031177]; fatty acid biosynthetic process [GO:0006633]; methylation [GO:0032259]		11012_g
3926_g	XP_018760578	chromosome 3	NC_031677.1	552141	564417	-	30070040	0	FVEG_12610	3935	hypothetical protein FVEG_12610	0	PATHWAY: Mycotoxin biosynthesis. {ECO:0000256|ARBA:ARBA00004685}.	3-oxoacyl-[acyl-carrier-protein] synthase activity [GO:0004315]; methyltransferase activity [GO:0008168]; oxidoreductase activity [GO:0016491]; phosphopantetheine binding [GO:0031177]; fatty acid biosynthetic process [GO:0006633]; methylation [GO:0032259]		11013_g
3930_g	XP_018760573	chromosome 3	NC_031677.1	572431	574943	-	30070036	0	FVEG_12606	733	hypothetical protein FVEG_12606	0	0	nucleus [GO:0005634]; DNA binding [GO:0003677]; DNA-binding transcription factor activity, RNA polymerase II-specific [GO:0000981]; zinc ion binding [GO:0008270]; transcription, DNA-templated [GO:0006351]		11014_g
3932_g	XP_018760571	chromosome 3	NC_031677.1	575453	577144	+	30070035	0	FVEG_12605	511	hypothetical protein FVEG_12605	0	0	integral component of membrane [GO:0016021]; transmembrane transporter activity [GO:0022857]		11015_g
3933_g	XP_018752218	chromosome 7	NC_031681.1	355359	356441	+	30064504	0	FVEG_06629	360	alcohol dehydrogenase (NADP+)	Glycolysis / Gluconeogenesis ; Pentose and glucuronate interconversions ; Ascorbate and aldarate metabolism ; Glycerolipid metabolism ; Pyruvate metabolism ; Metabolic pathways ; Biosynthesis of secondary metabolites ; Biosynthesis of cofactors	0	oxidoreductase activity [GO:0016491]; zinc ion binding [GO:0008270]		11016_g
3935_g	XP_018760567	chromosome 3	NC_031677.1	581349	582080	+	30070034	0	FVEG_12603	243	acetoacetate decarboxylase	0	0	carboxy-lyase activity [GO:0016831]		11017_g
3941_g	XP_018760558	chromosome 3	NC_031677.1	593010	596476	+	30070029	0	FVEG_12598	1074	hypothetical protein FVEG_12598	Fatty acid degradation ; Tryptophan metabolism	0	aromatase activity [GO:0070330]; FMN binding [GO:0010181]; heme binding [GO:0020037]; iron ion binding [GO:0005506]; NADPH-hemoprotein reductase activity [GO:0003958]		11018_g
3944_g	XP_018760554	chromosome 3	NC_031677.1	601079	602740	+	30070026	0	FVEG_12595	534	hypothetical protein FVEG_12595	0	0	hydrolase activity [GO:0016787]		11019_g
3948_g	XP_018760545	chromosome 3	NC_031677.1	607513	608640	-	30074180	0	FVEG_17304	375	hypothetical protein FVEG_17304	0	0	nucleus [GO:0005634]; DNA-binding transcription factor activity, RNA polymerase II-specific [GO:0000981]; zinc ion binding [GO:0008270]		1102_g
3951_g	XP_018760542	chromosome 3	NC_031677.1	613128	614547	+	30070021	0	FVEG_12590	389	hypothetical protein FVEG_12590	0	0	integral component of membrane [GO:0016021]		11020_g
3954_g	XP_018760539	chromosome 3	NC_031677.1	620928	622931	+	30070019	0	FVEG_12588	526	hypothetical protein FVEG_12588	0	0	integral component of membrane [GO:0016021]		11021_g
3956_g	XP_018761269	chromosome 6	NC_031680.1	525094	526542	+	30070505	0	FVEG_13129	447	CMGC/SRPK protein kinase	0	0	ATP binding [GO:0005524]; protein kinase activity [GO:0004672]		11022_g
3959_g	XP_018760535	chromosome 3	NC_031677.1	634715	636369	+	30070015	0	FVEG_12584	533	hypothetical protein FVEG_12584	0	0	0		11023_g
3967_g	XP_018760528	chromosome 3	NC_031677.1	648245	652521	+	30070010	0	FVEG_12579	1358	TKL protein kinase	0	0	ATP binding [GO:0005524]; protein kinase activity [GO:0004672]		11024_g
3969_g	XP_018760526	chromosome 3	NC_031677.1	655930	657297	+	30070008	0	FVEG_12577	331	hypothetical protein FVEG_12577	0	0	0		11025_g
3972_g	XP_018742851	chromosome 1	NC_031675.1	4528879	4530469	-	30058945	0	FVEG_00585	493	aldehyde dehydrogenase	Glycolysis / Gluconeogenesis ; Ascorbate and aldarate metabolism ; Fatty acid degradation ; Valine, leucine and isoleucine degradation ; Lysine degradation ; Arginine and proline metabolism ; Histidine metabolism ; Tryptophan metabolism ; beta-Alanine metabolism ; Glycerolipid metabolism ; Pyruvate metabolism ; Pantothenate and CoA biosynthesis ; Metabolic pathways ; Biosynthesis of secondary met…	0	oxidoreductase activity, acting on the aldehyde or oxo group of donors, NAD or NADP as acceptor [GO:0016620]		11026_g
3974_g	XP_018760519	chromosome 3	NC_031677.1	671969	673034	+	30070003	0	FVEG_12572	337	hypothetical protein FVEG_12572	0	0	endonuclease activity [GO:0004519]; metal ion binding [GO:0046872]; nucleic acid binding [GO:0003676]; DNA catabolic process [GO:0006308]		11027_g
3981_g	XP_018760510	chromosome 3	NC_031677.1	684929	686592	+	30069996	0	FVEG_12563	503	hypothetical protein FVEG_12563	0	0	integral component of membrane [GO:0016021]; heme binding [GO:0020037]; iron ion binding [GO:0005506]; oxidoreductase activity, acting on paired donors, with incorporation or reduction of molecular oxygen [GO:0016705]		11028_g
3982_g	XP_018760509	chromosome 3	NC_031677.1	686897	688482	-	30069995	0	FVEG_12562	491	hypothetical protein FVEG_12562	0	0	DNA binding [GO:0003677]; zinc ion binding [GO:0008270]; transcription, DNA-templated [GO:0006351]		11029_g
3988_g	XP_018760502	chromosome 3	NC_031677.1	702606	704361	-	30069990	0	FVEG_12557	553	hypothetical protein FVEG_12557	0	0	nucleus [GO:0005634]; DNA-binding transcription factor activity, RNA polymerase II-specific [GO:0000981]; zinc ion binding [GO:0008270]		1103_g
3999_g	XP_018760492	chromosome 3	NC_031677.1	719991	722610	-	30069983	0	FVEG_12550	794	hypothetical protein FVEG_12550	0	0	integral component of membrane [GO:0016021]; nucleus [GO:0005634]; DNA binding [GO:0003677]; DNA-binding transcription factor activity, RNA polymerase II-specific [GO:0000981]; zinc ion binding [GO:0008270]; transcription, DNA-templated [GO:0006351]		11030_g
4008_g	XP_018760479	chromosome 3	NC_031677.1	740632	745221	+	30069973	0	FVEG_12540	1427	hypothetical protein FVEG_12540	0	0	heme binding [GO:0020037]; peroxidase activity [GO:0004601]; response to oxidative stress [GO:0006979]		11031_g
4015_g	XP_018760472	chromosome 3	NC_031677.1	756332	758746	-	30069967	0	FVEG_12534	661	hypothetical protein FVEG_12534	0	0	nucleus [GO:0005634]; DNA binding [GO:0003677]; DNA-binding transcription factor activity, RNA polymerase II-specific [GO:0000981]; zinc ion binding [GO:0008270]; transcription, DNA-templated [GO:0006351]		11032_g
4016_g	XP_018760471	chromosome 3	NC_031677.1	758893	761086	+	30069966	0	FVEG_12533	698	hypothetical protein FVEG_12533	0	0	integral component of membrane [GO:0016021]; plasma membrane [GO:0005886]; transmembrane transporter activity [GO:0022857]		11033_g
4017_g	XP_018760468	chromosome 3	NC_031677.1	769663	771145	-	30069964	0	FVEG_12531	387	hypothetical protein FVEG_12531	Glyoxylate and dicarboxylate metabolism ; Metabolic pathways ; Biosynthesis of secondary metabolites ; Carbon metabolism ; Peroxisome	PATHWAY: Mycotoxin biosynthesis. {ECO:0000269|PubMed:25372119}.	FMN binding [GO:0010181]; oxidoreductase activity [GO:0016491]		11034_g
4018_g	XP_018760465	chromosome 3	NC_031677.1	771862	775296	-	30069963	0	FVEG_12530	1058	hypothetical protein FVEG_12530	0	PATHWAY: Mycotoxin biosynthesis. {ECO:0000269|PubMed:25372119}.	oxidoreductase activity [GO:0016491]; transferase activity [GO:0016740]; metabolic process [GO:0008152]		11035_g
4019_g	XP_018760464	chromosome 3	NC_031677.1	775889	777390	+	30069962	0	FVEG_12529	433	O-acetylhomoserine (thiol)-lyase	Cysteine and methionine metabolism ; Sulfur metabolism ; Metabolic pathways ; Biosynthesis of secondary metabolites ; Carbon metabolism ; Biosynthesis of amino acids	PATHWAY: Mycotoxin biosynthesis. {ECO:0000269|PubMed:25372119}.	pyridoxal phosphate binding [GO:0030170]; transferase activity, transferring alkyl or aryl (other than methyl) groups [GO:0016765]; transsulfuration [GO:0019346]		11036_g
4020_g	XP_018760463	chromosome 3	NC_031677.1	778660	779780	+	30069961	0	FVEG_12528	357	hypothetical protein FVEG_12528	0	PATHWAY: Mycotoxin biosynthesis. {ECO:0000269|PubMed:25372119}.	oxidoreductase activity [GO:0016491]		11037_g
4023_g	XP_018760459	chromosome 3	NC_031677.1	786669	788017	-	30074166	0	FVEG_17290	431	hypothetical protein FVEG_17290	0	0	flavin adenine dinucleotide binding [GO:0050660]; oxidoreductase activity, acting on the CH-CH group of donors [GO:0016627]		11038_g
4024_g	XP_018760458	chromosome 3	NC_031677.1	789780	791455	-	30069958	0	FVEG_12524	490	hypothetical protein FVEG_12524	0	0	hydrolase activity [GO:0016787]		11039_g
4025_g	XP_018760457	chromosome 3	NC_031677.1	794442	801864	+	30069957	0	FVEG_12523	2409	hypothetical protein FVEG_12523	0	PATHWAY: Mycotoxin biosynthesis. {ECO:0000269|PubMed:22652150, ECO:0000269|PubMed:25372119}.	3-oxoacyl-[acyl-carrier-protein] synthase activity [GO:0004315]; oxidoreductase activity [GO:0016491]; phosphopantetheine binding [GO:0031177]; fatty acid biosynthetic process [GO:0006633]		1104_g
4026_g	XP_018760455	chromosome 3	NC_031677.1	802680	802994	+	30069956	0	FVEG_12522	104	hypothetical protein FVEG_12522	0	PATHWAY: Mycotoxin biosynthesis. {ECO:0000269|PubMed:22652150, ECO:0000269|PubMed:25372119}.	0		11040_g
4027_g	XP_018760454	chromosome 3	NC_031677.1	803658	805419	+	30069955	0	FVEG_12521	510	aspartate kinase	Glycine, serine and threonine metabolism ; Monobactam biosynthesis ; Cysteine and methionine metabolism ; Lysine biosynthesis ; Metabolic pathways ; Biosynthesis of secondary metabolites ; 2-Oxocarboxylic acid metabolism ; Biosynthesis of amino acids	PATHWAY: Mycotoxin biosynthesis. {ECO:0000269|PubMed:22652150, ECO:0000269|PubMed:25372119}.	aspartate kinase activity [GO:0004072]; ATP binding [GO:0005524]; lysine biosynthetic process via diaminopimelate [GO:0009089]		11041_g
4028_g	XP_018760452	chromosome 3	NC_031677.1	806072	806925	-	30069954	0	FVEG_12520	267	hypothetical protein FVEG_12520	0	PATHWAY: Mycotoxin biosynthesis. {ECO:0000269|PubMed:22652150, ECO:0000269|PubMed:25372119}.	hydrolase activity [GO:0016787]		11042_g
4029_g	XP_018760451	chromosome 3	NC_031677.1	807619	809159	+	30069953	0	FVEG_12519	463	homoserine O-acetyltransferase	Cysteine and methionine metabolism ; Sulfur metabolism ; Metabolic pathways ; Biosynthesis of secondary metabolites ; Biosynthesis of amino acids	PATHWAY: Mycotoxin biosynthesis. {ECO:0000269|PubMed:22652150, ECO:0000269|PubMed:25372119}.	homoserine O-acetyltransferase activity [GO:0004414]; biosynthetic process [GO:0009058]		11043_g
4030_g	XP_018760450	chromosome 3	NC_031677.1	811014	812354	-	30074164	0	FVEG_17288	446	hypothetical protein FVEG_17288	0	0	0		11044_g
4035_g	XP_018753915	chromosome 3	NC_031677.1	845663	848260	+	30065548	0	FVEG_07771	840	hypothetical protein FVEG_07771	0	0	nucleus [GO:0005634]; DNA-binding transcription factor activity, RNA polymerase II-specific [GO:0000981]; zinc ion binding [GO:0008270]		11045_g
4036_g	XP_018753916	chromosome 3	NC_031677.1	848354	849941	-	30065549	0	FVEG_07772	496	hypothetical protein FVEG_07772	0	0	0		11046_g
4038_g	XP_018753921	chromosome 3	NC_031677.1	853779	854814	-	30065551	0	FVEG_07774	252	enoyl-CoA hydratase	Fatty acid elongation ; Fatty acid degradation ; Valine, leucine and isoleucine degradation ; Lysine degradation ; Tryptophan metabolism ; beta-Alanine metabolism ; Propanoate metabolism ; Butanoate metabolism ; Metabolic pathways ; Biosynthesis of secondary metabolites ; Carbon metabolism ; Fatty acid metabolism	0	catalytic activity [GO:0003824]		11047_g
4039_g	XP_018753922	chromosome 3	NC_031677.1	855791	859047	+	30073058	0	FVEG_16182	986	hypothetical protein FVEG_16182	0	0	integral component of membrane [GO:0016021]		11048_g
4040_g	XP_018753922	chromosome 3	NC_031677.1	855791	859047	+	30073058	0	FVEG_16182	986	hypothetical protein FVEG_16182	0	0	integral component of membrane [GO:0016021]		11049_g
4048_g	XP_018753932	chromosome 3	NC_031677.1	876369	877079	+	30065557	0	FVEG_07785	186	GTP-binding protein rhb1	0	0	plasma membrane [GO:0005886]; GDP binding [GO:0019003]; GTP binding [GO:0005525]; GTPase activity [GO:0003924]; positive regulation of L-arginine import across plasma membrane [GO:1905589]; small GTPase mediated signal transduction [GO:0007264]		1105_g
4051_g	XP_018753935	chromosome 3	NC_031677.1	881416	882118	-	30065560	0	FVEG_07788	176	dTMP kinase	Purine metabolism ; Metabolic pathways ; Biosynthesis of secondary metabolites ; Biosynthesis of cofactors ; Ribosome biogenesis in eukaryotes	0	cytoplasm [GO:0005737]; nucleus [GO:0005634]; adenylate kinase activity [GO:0004017]; ATP binding [GO:0005524]; ATPase activity [GO:0016887]; rRNA processing [GO:0006364]		11050_g
4052_g	XP_018753936	chromosome 3	NC_031677.1	882594	887699	-	30065561	0	FVEG_07789	1585	hypothetical protein FVEG_07789	0	0	actin filament bundle [GO:0032432]; cellular bud neck [GO:0005935]; cellular bud tip [GO:0005934]; filamentous actin [GO:0031941]; fungal-type vacuole membrane [GO:0000329]; incipient cellular bud site [GO:0000131]; mating projection tip [GO:0043332]; meiotic nuclear membrane microtubule tethering complex [GO:0034993]; Myo2p-Vac17p-Vac8p transport complex [GO:0071563]; myosin complex [GO:0016459]…		11051_g
4054_g	XP_018753940	chromosome 3	NC_031677.1	894164	895570	-	30065563	0	FVEG_07791	397	nucleosome assembly protein 1-like 1	0	0	nucleus [GO:0005634]; nucleosome assembly [GO:0006334]		11052_g
4055_g	XP_018753941	chromosome 3	NC_031677.1	897672	902094	+	30065564	0	FVEG_07792	1335	ATPase	0	0	integral component of membrane [GO:0016021]; ATP binding [GO:0005524]; ATPase-coupled cation transmembrane transporter activity [GO:0019829]; metal ion binding [GO:0046872]		11053_g
4059_g	XP_018753947	chromosome 3	NC_031677.1	908301	914149	-	30065567	0	FVEG_07795	1925	hypothetical protein FVEG_07795	0	0	nucleus [GO:0005634]; transcription factor TFIIIC complex [GO:0000127]; DNA binding [GO:0003677]; transcription initiation from RNA polymerase III promoter [GO:0006384]		11054_g
4062_g	XP_018753951	chromosome 3	NC_031677.1	919623	922480	+	30065570	0	FVEG_07798	918	dynamin GTPase	0	0	GTP binding [GO:0005525]; GTPase activity [GO:0003924]; oxidoreductase activity [GO:0016491]		11055_g
4068_g	XP_018753957	chromosome 3	NC_031677.1	936475	937084	+	30065576	0	FVEG_07804	164	cyanate hydratase	Nitrogen metabolism ; Metabolic pathways	0	cyanate hydratase activity [GO:0008824]; DNA binding [GO:0003677]; cyanate metabolic process [GO:0009439]		11056_g
4073_g	XP_018753967	chromosome 3	NC_031677.1	951645	952886	-	30065580	0	FVEG_07808	413	hypothetical protein FVEG_07808	0	0	0		11057_g
4076_g	XP_018753976	chromosome 3	NC_031677.1	962713	966613	-	30065583	0	FVEG_07811	1256	histone-lysine N-methyltransferase, H3 lysine-4 specific	Lysine degradation ; Metabolic pathways	0	chromosome [GO:0005694]; Set1C/COMPASS complex [GO:0048188]; histone methyltransferase activity (H3-K4 specific) [GO:0042800]		11058_g
4082_g	XP_018753985	chromosome 3	NC_031677.1	974266	975012	-	30065589	0	FVEG_07817	207	peptidyl-prolyl cis-trans isomerase B	0	0	peptidyl-prolyl cis-trans isomerase activity [GO:0003755]; protein folding [GO:0006457]		11059_g
4088_g	XP_018753991	chromosome 3	NC_031677.1	986405	989097	+	30065595	0	FVEG_07823	837	hypothetical protein FVEG_07823	0	0	intracellular signal transduction [GO:0035556]		1106_g
4091_g	XP_018753997	chromosome 3	NC_031677.1	994996	997844	-	30065597	0	FVEG_07825	843	hypothetical protein FVEG_07825	0	0	ATP-dependent microtubule motor activity [GO:1990939]; microtubule-based movement [GO:0007018]		11060_g
4098_g	XP_018754007	chromosome 3	NC_031677.1	1015745	1017036	+	30065605	0	FVEG_07834	413	CMGC/CDK/CDK7 protein kinase	Basal transcription factors ; Nucleotide excision repair	0	transcription factor TFIIK complex [GO:0070985]; ATP binding [GO:0005524]; RNA polymerase II CTD heptapeptide repeat kinase activity [GO:0008353]		11061_g
4100_g	XP_018754010	chromosome 3	NC_031677.1	1021132	1022657	-	30065607	0	FVEG_07836	462	aspartate kinase	Glycine, serine and threonine metabolism ; Monobactam biosynthesis ; Cysteine and methionine metabolism ; Lysine biosynthesis ; Metabolic pathways ; Biosynthesis of secondary metabolites ; 2-Oxocarboxylic acid metabolism ; Biosynthesis of amino acids	0	aspartate kinase activity [GO:0004072]; lysine biosynthetic process via diaminopimelate [GO:0009089]		11062_g
4101_g	XP_018754011	chromosome 3	NC_031677.1	1024655	1027497	-	30065608	0	FVEG_07837	833	hypothetical protein FVEG_07837	Cell cycle - yeast	0	DNA binding [GO:0003677]; DNA-binding transcription factor activity [GO:0003700]		11063_g
4103_g	XP_018754015	chromosome 3	NC_031677.1	1031236	1033141	+	30065610	0	FVEG_07839	617	hypothetical protein FVEG_07839	0	0	calcium channel activity [GO:0005262]; calcium ion import across plasma membrane [GO:0098703]		11064_g
4112_g	XP_018754029	chromosome 3	NC_031677.1	1056153	1058050	+	30065619	0	FVEG_07848	535	CMGC/CDK protein kinase	0	0	ATP binding [GO:0005524]; protein kinase activity [GO:0004672]		11065_g
4114_g	XP_018754033	chromosome 3	NC_031677.1	1060120	1061794	+	30065621	0	FVEG_07850	481	hypothetical protein FVEG_07850	0	0	nucleotide-activated protein kinase complex [GO:0031588]; regulation of protein kinase activity [GO:0045859]; signal transduction [GO:0007165]		11066_g
4115_g	XP_018754033	chromosome 3	NC_031677.1	1060120	1061794	+	30065621	0	FVEG_07850	481	hypothetical protein FVEG_07850	0	0	nucleotide-activated protein kinase complex [GO:0031588]; regulation of protein kinase activity [GO:0045859]; signal transduction [GO:0007165]		11067_g
4118_g	XP_018754037	0	0	0	0	0	0	0	0	0	calcineurin subunit B	0	0	0		11068_g
4131_g	XP_018754061	chromosome 3	NC_031677.1	1111284	1112347	-	30065637	0	FVEG_07866	322	hypothetical protein FVEG_07866	0	0	oxidoreductase activity [GO:0016491]		11069_g
4135_g	XP_018754065	chromosome 3	NC_031677.1	1122081	1123240	+	30073073	0	FVEG_16197	338	hypothetical protein FVEG_16197	0	0	0		1107_g
4137_g	XP_018754068	chromosome 3	NC_031677.1	1124845	1126588	-	30065642	0	FVEG_07873	472	protein phosphatase 5	0	0	metal ion binding [GO:0046872]; protein serine phosphatase activity [GO:0106306]; protein threonine phosphatase activity [GO:0106307]		11070_g
4147_g	XP_018754080	chromosome 3	NC_031677.1	1160872	1163768	+	30065651	0	FVEG_07882	947	hypothetical protein FVEG_07882	0	0	nucleus [GO:0005634]; DNA binding [GO:0003677]; DNA-binding transcription factor activity, RNA polymerase II-specific [GO:0000981]; zinc ion binding [GO:0008270]; transcription, DNA-templated [GO:0006351]		11071_g
4149_g	XP_018754083	chromosome 3	NC_031677.1	1166997	1168342	-	30065653	0	FVEG_07884	394	mannosyltransferase	0	0	integral component of membrane [GO:0016021]; mannosyltransferase activity [GO:0000030]; protein glycosylation [GO:0006486]		11072_g
4160_g	XP_018754097	chromosome 3	NC_031677.1	1190384	1193191	-	30065661	0	FVEG_07893	894	periodic tryptophan protein 2	Ribosome biogenesis in eukaryotes	0	0		11073_g
4161_g	XP_018754098	chromosome 3	NC_031677.1	1194080	1195443	+	30065662	0	FVEG_07894	385	hypothetical protein FVEG_07894	0	0	GTP binding [GO:0005525]		11074_g
4162_g	XP_018754099	chromosome 3	NC_031677.1	1196165	1197676	-	30065663	0	FVEG_07895	451	serine/threonine protein kinase	0	0	mitochondrial matrix [GO:0005759]; ATP binding [GO:0005524]; protein serine/threonine kinase activity [GO:0004674]		11075_g
4163_g	XP_018754101	chromosome 3	NC_031677.1	1199666	1203753	+	30065664	0	FVEG_07896	1182	ubiquitin thiolesterase	0	0	thiol-dependent deubiquitinase [GO:0004843]; protein deubiquitination [GO:0016579]; ubiquitin-dependent protein catabolic process [GO:0006511]		11076_g
4164_g	XP_018754103	chromosome 3	NC_031677.1	1207254	1212010	+	30065665	0	FVEG_07897	1552	ATPase	0	0	integral component of membrane [GO:0016021]; ATP binding [GO:0005524]; ATPase-coupled transmembrane transporter activity [GO:0042626]		11077_g
4168_g	XP_018754108	chromosome 3	NC_031677.1	1228201	1228675	+	30065668	0	FVEG_07900	120	hypothetical protein FVEG_07900	0	0	nucleolus [GO:0005730]; rRNA processing [GO:0006364]		11078_g
4171_g	XP_018754112	chromosome 3	NC_031677.1	1237121	1239398	+	30065671	0	FVEG_07903	651	succinate dehydrogenase	Citrate cycle (TCA cycle) ; Oxidative phosphorylation ; Metabolic pathways ; Biosynthesis of secondary metabolites ; Carbon metabolism	PATHWAY: Carbohydrate metabolism. {ECO:0000256|ARBA:ARBA00005007}.; PATHWAY: Carbohydrate metabolism; tricarboxylic acid cycle. {ECO:0000256|ARBA:ARBA00005163}.; PATHWAY: Carbohydrate metabolism; tricarboxylic acid cycle; fumarate from succinate (eukaryal route): step 1/1. {ECO:0000256|RuleBase:RU362051}.	mitochondrial inner membrane [GO:0005743]; flavin adenine dinucleotide binding [GO:0050660]; succinate dehydrogenase (ubiquinone) activity [GO:0008177]; electron transport chain [GO:0022900]; tricarboxylic acid cycle [GO:0006099]		11079_g
4175_g	XP_018754117	chromosome 3	NC_031677.1	1246676	1249114	-	30065674	0	FVEG_07906	812	hypothetical protein FVEG_07906	0	0	integral component of membrane [GO:0016021]; vacuolar membrane [GO:0005774]; aminopeptidase activity [GO:0004177]; dipeptidyl-peptidase activity [GO:0008239]; serine-type peptidase activity [GO:0008236]		1108_g
4186_g	XP_018754137	chromosome 3	NC_031677.1	1289856	1291904	-	30065685	0	FVEG_07917	626	STE/STE20/YSK protein kinase	0	0	ATP binding [GO:0005524]; protein kinase activity [GO:0004672]		11080_g
4189_g	XP_018754140	chromosome 3	NC_031677.1	1302692	1303822	-	30065688	0	FVEG_07921	358	hypothetical protein FVEG_07921	Spliceosome	0	nucleus [GO:0005634]; RNA binding [GO:0003723]		11081_g
4192_g	XP_018754148	chromosome 3	NC_031677.1	1322804	1324390	+	30065691	0	FVEG_07926	495	hypothetical protein FVEG_07926	0	0	0		11082_g
4197_g	XP_018754154	chromosome 3	NC_031677.1	1333348	1334979	-	30065695	0	FVEG_07930	375	actin beta/gamma 1	0	0	actin cortical patch [GO:0030479]; actin filament [GO:0005884]; actin filament bundle [GO:0032432]; cellular bud neck contractile ring [GO:0000142]; Ino80 complex [GO:0031011]; NuA4 histone acetyltransferase complex [GO:0035267]; Swr1 complex [GO:0000812]; ATP binding [GO:0005524]; histone acetyltransferase activity [GO:0004402]; identical protein binding [GO:0042802]; structural constituent of c…		11083_g
4201_g	XP_018754166	chromosome 3	NC_031677.1	1346373	1347549	-	30065699	0	FVEG_07934	356	mitochondrial import receptor subunit TOM40	0	0	mitochondrial outer membrane translocase complex [GO:0005742]; pore complex [GO:0046930]; porin activity [GO:0015288]; protein transmembrane transporter activity [GO:0008320]; protein import into mitochondrial matrix [GO:0030150]		11084_g
4203_g	XP_018754170	chromosome 3	NC_031677.1	1359946	1361422	+	30065701	0	FVEG_07936	394	CMGC/GSK protein kinase	0	0	ATP binding [GO:0005524]; protein serine/threonine kinase activity [GO:0004674]; protein serine/threonine/tyrosine kinase activity [GO:0004712]; protein tyrosine kinase activity [GO:0004713]; positive regulation of chromosome segregation [GO:0051984]; positive regulation of protein localization to kinetochore [GO:1905342]; SREBP signaling pathway [GO:0032933]		11085_g
4208_g	XP_018754181	chromosome 3	NC_031677.1	1371942	1376469	-	30065705	0	FVEG_07940	1450	ATPase	ABC transporters	0	integral component of membrane [GO:0016021]; ATP binding [GO:0005524]; ATPase-coupled transmembrane transporter activity [GO:0042626]		11086_g
4209_g	XP_018754182	chromosome 3	NC_031677.1	1378427	1379107	+	30065706	0	FVEG_07941	208	hypothetical protein FVEG_07941	RNA degradation	0	cytoplasm [GO:0005737]; exosome (RNase complex) [GO:0000178]; RNA binding [GO:0003723]; RNA processing [GO:0006396]		11087_g
4215_g	XP_018754189	chromosome 3	NC_031677.1	1390137	1391296	+	30065711	0	FVEG_07946	300	hypothetical protein FVEG_07946	0	0	catalytic activity [GO:0003824]		11088_g
4220_g	XP_018754195	chromosome 3	NC_031677.1	1401674	1403814	+	30065716	0	FVEG_07951	619	POT family proton-dependent oligopeptide transporter	0	0	integral component of membrane [GO:0016021]; transmembrane transporter activity [GO:0022857]; oligopeptide transport [GO:0006857]		11089_g
4221_g	XP_018754195	chromosome 3	NC_031677.1	1401674	1403814	+	30065716	0	FVEG_07951	619	POT family proton-dependent oligopeptide transporter	0	0	integral component of membrane [GO:0016021]; transmembrane transporter activity [GO:0022857]; oligopeptide transport [GO:0006857]		1109_g
4226_g	XP_018754207	chromosome 3	NC_031677.1	1418646	1421195	-	30065719	0	FVEG_07955	775	hypothetical protein FVEG_07955	0	0	nucleus [GO:0005634]; DNA binding [GO:0003677]; DNA-binding transcription factor activity, RNA polymerase II-specific [GO:0000981]; zinc ion binding [GO:0008270]; transcription, DNA-templated [GO:0006351]		11090_g
4241_g	XP_018754226	chromosome 3	NC_031677.1	1461695	1464901	-	30065735	0	FVEG_07971	886	cutinase transcription factor 1 beta	0	0	nucleus [GO:0005634]; DNA binding [GO:0003677]; DNA-binding transcription factor activity, RNA polymerase II-specific [GO:0000981]; zinc ion binding [GO:0008270]; transcription, DNA-templated [GO:0006351]		11091_g
4242_g	XP_018754226	chromosome 3	NC_031677.1	1461695	1464901	-	30065735	0	FVEG_07971	886	cutinase transcription factor 1 beta	0	0	nucleus [GO:0005634]; DNA binding [GO:0003677]; DNA-binding transcription factor activity, RNA polymerase II-specific [GO:0000981]; zinc ion binding [GO:0008270]; transcription, DNA-templated [GO:0006351]		11092_g
4250_g	XP_018754241	chromosome 3	NC_031677.1	1498782	1500194	+	30065743	0	FVEG_07979	445	elongation factor Tu, mitochondrial	0	0	mitochondrion [GO:0005739]; GTP binding [GO:0005525]; GTPase activity [GO:0003924]; translation elongation factor activity [GO:0003746]; mitochondrial translational elongation [GO:0070125]		11093_g
4252_g	XP_018754243	chromosome 3	NC_031677.1	1502480	1503654	+	30065745	0	FVEG_07981	372	protein disulfide-isomerase A6	Protein processing in endoplasmic reticulum	0	endoplasmic reticulum [GO:0005783]; protein disulfide isomerase activity [GO:0003756]		11094_g
4254_g	XP_018754247	chromosome 3	NC_031677.1	1507613	1510142	-	30065748	0	FVEG_07984	812	hypothetical protein FVEG_07984	0	0	nucleus [GO:0005634]; DNA-binding transcription factor activity, RNA polymerase II-specific [GO:0000981]; zinc ion binding [GO:0008270]		11095_g
4258_g	XP_018754251	chromosome 3	NC_031677.1	1524279	1527749	+	30065751	0	FVEG_07987	1104	DNA polymerase delta subunit 1	DNA replication ; Base excision repair ; Nucleotide excision repair ; Mismatch repair ; Homologous recombination	0	mitochondrion [GO:0005739]; nucleus [GO:0005634]; 4 iron, 4 sulfur cluster binding [GO:0051539]; DNA binding [GO:0003677]; DNA-directed DNA polymerase activity [GO:0003887]; metal ion binding [GO:0046872]; nucleotide binding [GO:0000166]; DNA replication [GO:0006260]		11096_g
4262_g	XP_018754255	chromosome 3	NC_031677.1	1535512	1537874	-	30065754	0	FVEG_07990	696	vacuolar protein sorting-associated protein 1	0	0	GTP binding [GO:0005525]; GTPase activity [GO:0003924]		11098_g
4275_g	XP_018754278	chromosome 3	NC_031677.1	1581569	1584935	-	30065768	0	FVEG_08004	1022	hypothetical protein FVEG_08004	0	0	0		11099_g
4277_g	XP_018754281	chromosome 3	NC_031677.1	1588256	1590356	-	30065769	0	FVEG_08005	662	hypothetical protein FVEG_08005	0	0	DNA binding [GO:0003677]; DNA-binding transcription factor activity [GO:0003700]		111_g
4290_g	XP_018754308	chromosome 3	NC_031677.1	1638277	1638961	+	30065781	0	FVEG_08019	189	hypothetical protein FVEG_08019	0	0	0		1110_g
4292_g	XP_018754313	chromosome 3	NC_031677.1	1641732	1643641	-	30065783	0	FVEG_08021	615	kinesin family member 1/13/14	0	0	microtubule [GO:0005874]; ATP binding [GO:0005524]; ATP-dependent microtubule motor activity [GO:1990939]; microtubule binding [GO:0008017]; microtubule-based movement [GO:0007018]		11100_g
4293_g	XP_018754314	chromosome 3	NC_031677.1	1644247	1644827	+	30065784	0	FVEG_08022	158	hypothetical protein FVEG_08022	0	0	DNA binding [GO:0003677]		11101_g
4295_g	XP_018754316	chromosome 3	NC_031677.1	1646289	1650397	-	30065785	0	FVEG_08023	1349	hypothetical protein FVEG_08023	0	0	ATP binding [GO:0005524]; helicase activity [GO:0004386]; hydrolase activity [GO:0016787]; nucleic acid binding [GO:0003676]		11102_g
4296_g	XP_018754317	chromosome 3	NC_031677.1	1651606	1653619	-	30065786	0	FVEG_08024	552	hypothetical protein FVEG_08024	Nucleocytoplasmic transport	0	cytoplasm [GO:0005737]; nuclear import signal receptor activity [GO:0061608]; protein import into nucleus [GO:0006606]		11103_g
4297_g	XP_018754318	chromosome 3	NC_031677.1	1654736	1656908	+	30065787	0	FVEG_08025	672	hypothetical protein FVEG_08025	0	0	chromosome, telomeric region [GO:0000781]; nucleus [GO:0005634]; single-stranded telomeric DNA binding [GO:0043047]; telomere maintenance [GO:0000723]		11104_g
4299_g	XP_018754320	chromosome 3	NC_031677.1	1661663	1662652	+	30065789	0	FVEG_08027	329	urease accessory protein	0	0	nickel cation binding [GO:0016151]; nitrogen compound metabolic process [GO:0006807]		11105_g
4301_g	XP_018754322	chromosome 3	NC_031677.1	1666527	1668025	-	30065791	0	FVEG_08029	412	hypothetical protein FVEG_08029	0	0	integral component of membrane [GO:0016021]		11106_g
4303_g	XP_018754324	chromosome 3	NC_031677.1	1671743	1673212	-	30065793	0	FVEG_08031	448	hypothetical protein FVEG_08031	0	0	integral component of membrane [GO:0016021]; transmembrane transporter activity [GO:0022857]		11107_g
4304_g	XP_018754328	chromosome 3	NC_031677.1	1675726	1677701	-	30065794	0	FVEG_08032	637	hypothetical protein FVEG_08032	0	0	nucleus [GO:0005634]; DNA-binding transcription factor activity, RNA polymerase II-specific [GO:0000981]; zinc ion binding [GO:0008270]		11108_g
4305_g	XP_018754331	chromosome 3	NC_031677.1	1684694	1686851	+	30065795	0	FVEG_08033	639	hypothetical protein FVEG_08033	Cell cycle - yeast ; Meiosis - yeast	0	0		11109_g
4306_g	XP_018754332	chromosome 3	NC_031677.1	1690830	1693056	+	30065796	0	FVEG_08034	695	hypothetical protein FVEG_08034	0	0	integral component of membrane [GO:0016021]; mitochondrial inner membrane [GO:0005743]; calcium ion binding [GO:0005509]; transmembrane transport [GO:0055085]		1111_g
4310_g	XP_018754337	chromosome 3	NC_031677.1	1704438	1706459	+	30065800	0	FVEG_08038	673	methylenetetrahydrofolate reductase (NADPH)	One carbon pool by folate ; Metabolic pathways	PATHWAY: One-carbon metabolism; tetrahydrofolate interconversion. {ECO:0000256|ARBA:ARBA00004777, ECO:0000256|RuleBase:RU003862}.	methylenetetrahydrofolate reductase NADH activity [GO:0106312]; methylenetetrahydrofolate reductase NADPH activity [GO:0106313]; methionine biosynthetic process [GO:0009086]; tetrahydrofolate interconversion [GO:0035999]		11110_g
4317_g	XP_018754354	chromosome 3	NC_031677.1	1721956	1724304	-	30065807	0	FVEG_08045	671	CAMK/RAD53 protein kinase	Cell cycle - yeast	0	ATP binding [GO:0005524]; protein kinase activity [GO:0004672]		11111_g
4320_g	XP_018754369	chromosome 3	NC_031677.1	1744621	1748802	+	30065810	0	FVEG_08048	1293	hypothetical protein FVEG_08048	0	0	integral component of membrane [GO:0016021]; phosphorelay sensor kinase activity [GO:0000155]		11112_g
4322_g	XP_018754378	chromosome 3	NC_031677.1	1759088	1761064	+	30065813	0	FVEG_08051	540	hypothetical protein FVEG_08051	0	0	0		11113_g
4326_g	XP_018754383	chromosome 3	NC_031677.1	1772502	1776205	-	30065817	0	FVEG_08055	1199	hypothetical protein FVEG_08055	0	0	0		11114_g
4327_g	XP_018754384	chromosome 3	NC_031677.1	1778519	1781894	+	30065818	0	FVEG_08056	1108	DNA mismatch repair protein MSH3	Mismatch repair	0	ATP binding [GO:0005524]; mismatched DNA binding [GO:0030983]; mismatch repair [GO:0006298]		11115_g
4329_g	XP_018754387	chromosome 3	NC_031677.1	1786590	1787625	-	30065820	0	FVEG_08058	326	geranylgeranyl transferase type-2 subunit beta	0	0	Rab-protein geranylgeranyltransferase complex [GO:0005968]; metal ion binding [GO:0046872]; Rab geranylgeranyltransferase activity [GO:0004663]; protein geranylgeranylation [GO:0018344]		11116_g
4331_g	XP_018754389	chromosome 3	NC_031677.1	1792753	1795098	+	30065822	0	FVEG_08060	730	hypothetical protein FVEG_08060	0	0	signal transduction [GO:0007165]		11117_g
4334_g	XP_018754394	chromosome 3	NC_031677.1	1799053	1801724	-	30065825	0	FVEG_08063	814	minichromosome maintenance protein 7 (cell division control protein 47)	DNA replication ; Cell cycle - yeast ; Meiosis - yeast	0	chromatin [GO:0000785]; MCM complex [GO:0042555]; MCM core complex [GO:0097373]; nucleus [GO:0005634]; 3'-5' DNA/RNA helicase activity [GO:0033679]; ATP binding [GO:0005524]; hydrolase activity [GO:0016787]; single-stranded 3'-5' DNA helicase activity [GO:1990518]; single-stranded DNA binding [GO:0003697]; single-stranded RNA binding [GO:0003727]; cell cycle [GO:0007049]; cell division [GO:005130…		11118_g
4335_g	XP_018754395	chromosome 3	NC_031677.1	1802266	1805953	+	30065826	0	FVEG_08064	1208	hypothetical protein FVEG_08064	Peroxisome	0	peroxisomal membrane [GO:0005778]; ATP binding [GO:0005524]; ATPase activity [GO:0016887]; protein targeting to peroxisome [GO:0006625]		11119_g
4338_g	XP_018754400	chromosome 3	NC_031677.1	1809966	1815069	-	30065828	0	FVEG_08067	1621	chromodomain-helicase-DNA-binding protein 1	0	0	nucleus [GO:0005634]; ATP binding [GO:0005524]; DNA binding [GO:0003677]; helicase activity [GO:0004386]; hydrolase activity [GO:0016787]; nucleosome-dependent ATPase activity [GO:0070615]		1112_g
4343_g	XP_018754410	chromosome 3	NC_031677.1	1831149	1832781	-	30065833	0	FVEG_08072	526	hypothetical protein FVEG_08072	0	0	nucleus [GO:0005634]; DNA binding [GO:0003677]; DNA-binding transcription factor activity, RNA polymerase II-specific [GO:0000981]		11120_g
4345_g	XP_018754415	chromosome 3	NC_031677.1	1842855	1843842	-	30065837	0	FVEG_08076	240	glycerol 3-phosphatase 1	Glycerolipid metabolism ; Metabolic pathways	0	hydrolase activity [GO:0016787]		11121_g
4358_g	XP_018754433	chromosome 3	NC_031677.1	1863274	1864049	+	30065848	0	FVEG_08087	175	nuclear transcription Y subunit beta	0	0	CCAAT-binding factor complex [GO:0016602]; DNA-binding transcription activator activity, RNA polymerase II-specific [GO:0001228]; protein heterodimerization activity [GO:0046982]; sequence-specific DNA binding [GO:0043565]		11122_g
4362_g	XP_018754443	chromosome 3	NC_031677.1	1876940	1878745	+	30065852	0	FVEG_08091	601	vacuolar fusion protein MON1	Autophagy - yeast	0	multivesicular body membrane [GO:0032585]; vacuolar membrane [GO:0005774]; autophagy [GO:0006914]; protein targeting to vacuole [GO:0006623]; vesicle-mediated transport [GO:0016192]		11123_g
4363_g	XP_018754445	chromosome 3	NC_031677.1	1878932	1879480	-	30073122	0	FVEG_16246	182	hypothetical protein FVEG_16246	0	0	0		11124_g
4366_g	XP_018754449	chromosome 3	NC_031677.1	1885318	1887407	-	30065854	0	FVEG_08093	595	hypothetical protein FVEG_08093	0	0	integral component of membrane [GO:0016021]; hydrolase activity [GO:0016787]		11125_g
4367_g	XP_018754450	chromosome 3	NC_031677.1	1889744	1891968	+	30065855	0	FVEG_08094	666	hypothetical protein FVEG_08094	0	0	nucleus [GO:0005634]; DNA binding [GO:0003677]; DNA-binding transcription factor activity, RNA polymerase II-specific [GO:0000981]; zinc ion binding [GO:0008270]; transcription, DNA-templated [GO:0006351]		11126_g
4368_g	XP_018754453	chromosome 3	NC_031677.1	1894374	1895519	+	30065857	0	FVEG_08096	381	hypothetical protein FVEG_08096	Peroxisome	0	peroxisome [GO:0005777]; metal ion binding [GO:0046872]		11127_g
4371_g	XP_018754461	chromosome 3	NC_031677.1	1906474	1908789	-	30065860	0	FVEG_08099	739	hypothetical protein FVEG_08099	0	0	DNA-binding transcription factor activity [GO:0003700]; nucleic acid binding [GO:0003676]		11128_g
4374_g	XP_018754464	chromosome 3	NC_031677.1	1917919	1922113	+	30073125	0	FVEG_16249	1200	pyruvate carboxylase	Citrate cycle (TCA cycle) ; Pyruvate metabolism ; Metabolic pathways ; Carbon metabolism ; Biosynthesis of amino acids	PATHWAY: Carbohydrate biosynthesis; gluconeogenesis. {ECO:0000256|ARBA:ARBA00004742}.	ATP binding [GO:0005524]; biotin binding [GO:0009374]; metal ion binding [GO:0046872]; pyruvate carboxylase activity [GO:0004736]; gluconeogenesis [GO:0006094]; pyruvate metabolic process [GO:0006090]		11129_g
4375_g	XP_018754464	chromosome 3	NC_031677.1	1917919	1922113	+	30073125	0	FVEG_16249	1200	pyruvate carboxylase	Citrate cycle (TCA cycle) ; Pyruvate metabolism ; Metabolic pathways ; Carbon metabolism ; Biosynthesis of amino acids	PATHWAY: Carbohydrate biosynthesis; gluconeogenesis. {ECO:0000256|ARBA:ARBA00004742}.	ATP binding [GO:0005524]; biotin binding [GO:0009374]; metal ion binding [GO:0046872]; pyruvate carboxylase activity [GO:0004736]; gluconeogenesis [GO:0006094]; pyruvate metabolic process [GO:0006090]		1113_g
4383_g	XP_018754473	chromosome 3	NC_031677.1	1950044	1952162	+	30065868	0	FVEG_08110	686	transcriptional regulatory protein Pro-1	0	0	nucleus [GO:0005634]; DNA-binding transcription factor activity, RNA polymerase II-specific [GO:0000981]; zinc ion binding [GO:0008270]		11130_g
4388_g	XP_018754482	chromosome 3	NC_031677.1	1968962	1970230	+	30065872	0	FVEG_08114	405	hypothetical protein FVEG_08114	0	0	integral component of membrane [GO:0016021]		11131_g
4394_g	XP_018754490	chromosome 3	NC_031677.1	1977824	1978667	-	30065877	0	FVEG_08119	245	acylpyruvate hydrolase	Tyrosine metabolism ; Metabolic pathways	0	hydrolase activity [GO:0016787]		11132_g
4395_g	XP_018754491	chromosome 3	NC_031677.1	1983089	1986022	-	30065878	0	FVEG_08120	960	hypothetical protein FVEG_08120	Ribosome biogenesis in eukaryotes	0	integral component of membrane [GO:0016021]		11133_g
4400_g	XP_018754498	chromosome 3	NC_031677.1	2006018	2007230	+	30065883	0	FVEG_08125	350	hypothetical protein FVEG_08125	0	0	0		11134_g
4411_g	XP_018754514	chromosome 3	NC_031677.1	2046181	2047108	+	30065895	0	FVEG_08137	290	hypothetical protein FVEG_08137	0	0	mitochondrial matrix [GO:0005759]		11135_g
4417_g	XP_018754525	chromosome 3	NC_031677.1	2071052	2073021	+	30065902	0	FVEG_08144	617	hypothetical protein FVEG_08144	0	0	integral component of membrane [GO:0016021]; transmembrane transporter activity [GO:0022857]		11136_g
4426_g	XP_018754538	chromosome 3	NC_031677.1	2095904	2097675	+	30065911	0	FVEG_08153	516	hypothetical protein FVEG_08153	0	0	integral component of membrane [GO:0016021]; transmembrane transporter activity [GO:0022857]		11137_g
4430_g	XP_018754548	chromosome 3	NC_031677.1	2106420	2107202	-	30065914	0	FVEG_08156	260	hypothetical protein FVEG_08156	0	0	GTP binding [GO:0005525]; GTPase activity [GO:0003924]		11138_g
4434_g	XP_037212413	0	0	0	0	0	0	0	0	0	CENP-A multicopy suppressor 2	0	0	0		11139_g
4444_g	XP_018754568	chromosome 3	NC_031677.1	2144377	2146300	+	30065925	0	FVEG_08170	607	hypothetical protein FVEG_08170	0	0	regulation of translation [GO:0006417]		1114_g
4446_g	XP_018754571	chromosome 3	NC_031677.1	2149057	2153393	-	30065927	0	FVEG_08172	1365	hypothetical protein FVEG_08172	0	0	ribonuclease activity [GO:0004540]; RNA binding [GO:0003723]		11140_g
4452_g	XP_031070518	0	0	0	0	0	0	0	0	0	V-type proton ATPase catalytic subunit A	0	0	0		11141_g
4465_g	XP_018754600	chromosome 3	NC_031677.1	2219742	2221187	+	30065948	0	FVEG_08193	446	hypothetical protein FVEG_08193	0	0	0		11142_g
4466_g	XP_018754601	chromosome 3	NC_031677.1	2221372	2222451	-	30065949	0	FVEG_08194	326	NAD(P)H-dependent D-xylose reductase xyl1	Pentose and glucuronate interconversions ; Metabolic pathways	0	D-threo-aldose 1-dehydrogenase activity [GO:0047834]		11143_g
4467_g	XP_018754602	chromosome 3	NC_031677.1	2222848	2224814	+	30073142	0	FVEG_16266	587	hypothetical protein FVEG_16266	0	0	nucleus [GO:0005634]; DNA-binding transcription factor activity, RNA polymerase II-specific [GO:0000981]; zinc ion binding [GO:0008270]		11144_g
4468_g	XP_018754603	chromosome 3	NC_031677.1	2225385	2226797	+	30065950	0	FVEG_08197	398	alcohol dehydrogenase	Pentose and glucuronate interconversions ; Fructose and mannose metabolism ; Metabolic pathways	0	oxidoreductase activity [GO:0016491]; zinc ion binding [GO:0008270]		11145_g
4485_g	XP_018754624	chromosome 3	NC_031677.1	2265675	2268044	-	30065963	0	FVEG_08211	789	tyrosine-protein phosphatase	MAPK signaling pathway - yeast	0	protein tyrosine phosphatase activity [GO:0004725]; protein tyrosine/serine/threonine phosphatase activity [GO:0008138]		11146_g
4492_g	XP_018754634	chromosome 3	NC_031677.1	2290929	2294586	-	30065969	0	FVEG_08217	1171	CAMK/CAMKL/PASK protein kinase	0	0	ATP binding [GO:0005524]; protein kinase activity [GO:0004672]		11147_g
4493_g	XP_018754644	chromosome 3	NC_031677.1	2299235	2301316	+	30065971	0	FVEG_08219	693	hypothetical protein FVEG_08219	0	0	0		11148_g
4496_g	XP_018754647	chromosome 3	NC_031677.1	2310020	2311177	+	30065974	0	FVEG_08223	347	hypothetical protein FVEG_08223	0	0	0		11149_g
4502_g	XP_018754656	chromosome 3	NC_031677.1	2324875	2326575	+	30065980	0	FVEG_08229	467	argininosuccinate lyase	Arginine biosynthesis ; Alanine, aspartate and glutamate metabolism ; Metabolic pathways ; Biosynthesis of secondary metabolites ; Biosynthesis of amino acids	PATHWAY: Amino-acid biosynthesis; L-arginine biosynthesis. {ECO:0000256|ARBA:ARBA00004730}.	argininosuccinate lyase activity [GO:0004056]; arginine biosynthetic process via ornithine [GO:0042450]		1115_g
4506_g	XP_018754666	chromosome 3	NC_031677.1	2333480	2334777	-	30065984	0	FVEG_08233	395	AUR protein kinase	0	0	spindle [GO:0005819]; ATP binding [GO:0005524]; protein serine kinase activity [GO:0106310]; protein threonine kinase activity [GO:0106311]		11150_g
4508_g	XP_037212295	0	0	0	0	0	0	0	0	0	STE STE20 PAKA kinase	0	0	0		11151_g
4513_g	XP_018754680	chromosome 3	NC_031677.1	2363465	2365644	+	30065988	0	FVEG_08240	704	hypothetical protein FVEG_08240	0	0	nuclear chromosome [GO:0000228]; chromatin remodeling [GO:0006338]		11152_g
4517_g	XP_018754683	chromosome 3	NC_031677.1	2375442	2376673	-	30065991	0	FVEG_08243	389	mRNA guanylyltransferase	0	0	mRNA cap methyltransferase complex [GO:0031533]; GTP binding [GO:0005525]; mRNA guanylyltransferase activity [GO:0004484]; RNA polymerase II C-terminal domain binding [GO:0099122]; 7-methylguanosine mRNA capping [GO:0006370]		11153_g
4518_g	XP_018754684	chromosome 3	NC_031677.1	2377912	2380027	-	30065992	0	FVEG_08244	615	sorting nexin-41	0	0	cytosol [GO:0005829]; endosome membrane [GO:0010008]; phosphatidylinositol binding [GO:0035091]; autophagy [GO:0006914]; retrograde transport, endosome to Golgi [GO:0042147]		11154_g
4519_g	XP_018754686	chromosome 3	NC_031677.1	2380919	2384837	-	30065993	0	FVEG_08245	1167	L-aminoadipate-semialdehyde dehydrogenase	Lysine biosynthesis ; Metabolic pathways ; Biosynthesis of secondary metabolites ; Biosynthesis of amino acids	PATHWAY: Amino-acid biosynthesis; L-lysine biosynthesis via AAA pathway; L-lysine from L-alpha-aminoadipate (fungal route): step 1/3. {ECO:0000256|ARBA:ARBA00004827}.; PATHWAY: Mycotoxin biosynthesis. {ECO:0000256|ARBA:ARBA00004685}.	L-aminoadipate-semialdehyde dehydrogenase activity [GO:0004043]; lysine biosynthetic process via aminoadipic acid [GO:0019878]		11155_g
4520_g	XP_018754686	chromosome 3	NC_031677.1	2380919	2384837	-	30065993	0	FVEG_08245	1167	L-aminoadipate-semialdehyde dehydrogenase	Lysine biosynthesis ; Metabolic pathways ; Biosynthesis of secondary metabolites ; Biosynthesis of amino acids	PATHWAY: Amino-acid biosynthesis; L-lysine biosynthesis via AAA pathway; L-lysine from L-alpha-aminoadipate (fungal route): step 1/3. {ECO:0000256|ARBA:ARBA00004827}.; PATHWAY: Mycotoxin biosynthesis. {ECO:0000256|ARBA:ARBA00004685}.	L-aminoadipate-semialdehyde dehydrogenase activity [GO:0004043]; lysine biosynthetic process via aminoadipic acid [GO:0019878]		11156_g
4522_g	XP_018754688	chromosome 3	NC_031677.1	2388232	2391931	+	30065994	0	FVEG_08246	1212	hypothetical protein FVEG_08246	0	0	histone modification [GO:0016570]; regulation of transcription, DNA-templated [GO:0006355]		11157_g
4523_g	XP_018754690	chromosome 3	NC_031677.1	2392411	2393514	-	30065995	0	FVEG_08247	311	NADH-cytochrome b5 reductase 1	Amino sugar and nucleotide sugar metabolism	0	integral component of membrane [GO:0016021]; cytochrome-b5 reductase activity, acting on NAD(P)H [GO:0004128]		11158_g
4526_g	XP_018754696	chromosome 3	NC_031677.1	2416097	2418415	+	30066000	0	FVEG_08252	772	hypothetical protein FVEG_08252	0	0	nucleus [GO:0005634]; DNA-binding transcription factor activity [GO:0003700]; sequence-specific DNA binding [GO:0043565]		11159_g
4528_g	XP_018754699	chromosome 3	NC_031677.1	2420980	2422679	+	30066002	0	FVEG_08254	528	hypothetical protein FVEG_08254	Peroxisome	0	integral component of peroxisomal membrane [GO:0005779]; peroxisome organization [GO:0007031]		1116_g
4529_g	XP_018754699	chromosome 3	NC_031677.1	2420980	2422679	+	30066002	0	FVEG_08254	528	hypothetical protein FVEG_08254	Peroxisome	0	integral component of peroxisomal membrane [GO:0005779]; peroxisome organization [GO:0007031]		11160_g
4531_g	XP_018754703	chromosome 3	NC_031677.1	2424756	2426892	+	30066003	0	FVEG_08256	612	CAMKK/CAMKK-META protein kinase	0	0	ATP binding [GO:0005524]; protein kinase activity [GO:0004672]		11161_g
4532_g	XP_018754704	0	0	0	0	0	0	0	0	0	HAL protein kinase	0	0	0		11162_g
4537_g	XP_018754713	chromosome 3	NC_031677.1	2452074	2452906	-	30066010	0	FVEG_08263	255	hypothetical protein FVEG_08263	0	0	0		11163_g
4540_g	XP_018754724	chromosome 3	NC_031677.1	2460677	2461718	-	30066012	0	FVEG_08267	254	60S ribosomal protein L2	Ribosome	0	ribosome [GO:0005840]; structural constituent of ribosome [GO:0003735]; translation [GO:0006412]		11164_g
4541_g	XP_018754724	chromosome 3	NC_031677.1	2460677	2461718	-	30066012	0	FVEG_08267	254	60S ribosomal protein L2	Ribosome	0	ribosome [GO:0005840]; structural constituent of ribosome [GO:0003735]; translation [GO:0006412]		11165_g
4545_g	XP_037204139	0	0	0	0	0	0	0	0	0	eukaryotic peptide chain release factor subunit 1	0	0	0		11166_g
4551_g	XP_018754741	chromosome 3	NC_031677.1	2492525	2493204	+	30066022	0	FVEG_08277	170	E3 ubiquitin ligase complex SCF subunit scon-3	Cell cycle - yeast ; Ubiquitin mediated proteolysis ; Protein processing in endoplasmic reticulum	PATHWAY: Protein modification; protein ubiquitination. {ECO:0000256|PIRNR:PIRNR028729}.	nuclear SCF ubiquitin ligase complex [GO:0043224]; RAVE complex [GO:0043291]; single-stranded DNA-dependent ATP-dependent DNA helicase complex [GO:0017117]; ligase activity [GO:0016874]; ubiquitin protein ligase activity [GO:0061630]; mitotic nuclear membrane biogenesis [GO:0101026]; negative regulation of mitotic metaphase/anaphase transition [GO:0045841]; regulation of strand invasion [GO:00605…		11167_g
4552_g	XP_018754747	chromosome 3	NC_031677.1	2495742	2496527	+	30066024	0	FVEG_08279	180	ADP-ribosylation factor-like protein 1	0	0	cytosol [GO:0005829]; trans-Golgi network [GO:0005802]; GTP binding [GO:0005525]; GTPase activity [GO:0003924]; cellular protein-containing complex localization [GO:0034629]; endocytosis [GO:0006897]; Golgi to plasma membrane protein transport [GO:0043001]; protein localization to Golgi apparatus [GO:0034067]; protein localization to phagophore assembly site [GO:0034497]; protein targeting to vac…		11168_g
4556_g	XP_018754753	chromosome 3	NC_031677.1	2511045	2512706	-	30066028	0	FVEG_08283	503	hypothetical protein FVEG_08283	0	0	integral component of membrane [GO:0016021]; transmembrane transporter activity [GO:0022857]		11169_g
4557_g	XP_018754761	chromosome 3	NC_031677.1	2513563	2515862	+	30066029	0	FVEG_08284	725	hypothetical protein FVEG_08284	0	0	DNA binding [GO:0003677]; zinc ion binding [GO:0008270]; transcription, DNA-templated [GO:0006351]		1117_g
4558_g	XP_018754764	chromosome 3	NC_031677.1	2517236	2520053	-	30066030	0	FVEG_08285	879	hypothetical protein FVEG_08285	0	0	3',5'-cyclic-nucleotide phosphodiesterase activity [GO:0004114]; metal ion binding [GO:0046872]; signal transduction [GO:0007165]		11170_g
4561_g	XP_018749956	chromosome 3	NC_031677.1	2544629	2549203	-	30063118	0	FVEG_05103	1313	hypothetical protein FVEG_05103	ABC transporters	0	integral component of membrane [GO:0016021]; ATP binding [GO:0005524]; ATPase-coupled transmembrane transporter activity [GO:0042626]		11171_g
4564_g	XP_018749959	chromosome 3	NC_031677.1	2557605	2559160	-	30063121	0	FVEG_05106	368	CAMK/CAMK1/CAMK1-CMK protein kinase	0	0	ATP binding [GO:0005524]; protein serine/threonine kinase activity [GO:0004674]		11172_g
4567_g	XP_018749967	chromosome 3	NC_031677.1	2565551	2568893	+	30072470	0	FVEG_15594	1090	lysine-specific histone demethylase 1	0	0	methyltransferase activity [GO:0008168]; oxidoreductase activity [GO:0016491]; methylation [GO:0032259]		11173_g
4568_g	XP_018749969	chromosome 3	NC_031677.1	2569304	2570619	-	30063125	0	FVEG_05112	301	F-type H+-transporting ATPase subunit gamma	Oxidative phosphorylation ; Metabolic pathways	0	proton-transporting ATP synthase complex, catalytic core F(1) [GO:0045261]; proton-transporting ATP synthase activity, rotational mechanism [GO:0046933]		11174_g
4569_g	XP_018749971	chromosome 3	NC_031677.1	2571510	2574640	+	30063126	0	FVEG_05113	909	DNA topoisomerase I	0	0	chromosome [GO:0005694]; DNA binding [GO:0003677]; DNA topoisomerase type I (single strand cut, ATP-independent) activity [GO:0003917]; DNA topological change [GO:0006265]		11175_g
4572_g	XP_018749981	chromosome 3	NC_031677.1	2590687	2592535	+	30063128	0	FVEG_05115	535	zinc finger protein MSN2/4	0	0	0		11176_g
4586_g	XP_018750007	chromosome 3	NC_031677.1	2632968	2633718	-	30063139	0	FVEG_05126	209	splicing factor U2AF 23 kDa subunit	Spliceosome	0	U2AF complex [GO:0089701]; metal ion binding [GO:0046872]; RNA binding [GO:0003723]; mRNA splicing, via spliceosome [GO:0000398]		11177_g
4589_g	XP_018750011	chromosome 3	NC_031677.1	2641694	2642261	+	30063143	0	FVEG_05130	172	peroxin-4	0	0	0		11178_g
4596_g	XP_018750034	chromosome 3	NC_031677.1	2655965	2658136	-	30063150	0	FVEG_05137	723	pre-mRNA-splicing ATP-dependent RNA helicase PRP28	Spliceosome	0	ATP binding [GO:0005524]; helicase activity [GO:0004386]; hydrolase activity [GO:0016787]; nucleic acid binding [GO:0003676]		11179_g
4599_g	XP_018750038	chromosome 3	NC_031677.1	2660595	2661634	-	30063152	0	FVEG_05139	268	14-3-3 family protein	MAPK signaling pathway - yeast	0	0		1118_g
4605_g	XP_018750049	chromosome 3	NC_031677.1	2677819	2679247	-	30063158	0	FVEG_05145	396	ATP-dependent RNA helicase eIF4A	0	0	ATP binding [GO:0005524]; helicase activity [GO:0004386]; hydrolase activity [GO:0016787]; nucleic acid binding [GO:0003676]		11180_g
4606_g	XP_018750050	chromosome 3	NC_031677.1	2680778	2682336	+	30063159	0	FVEG_05146	499	hypothetical protein FVEG_05146	0	0	0		11181_g
4614_g	XP_018750060	0	0	0	0	0	0	0	0	0	hypothetical protein	0	0	0		11182_g
4615_g	XP_018750060	chromosome 3	NC_031677.1	2703648	2708864	+	30063164	0	FVEG_05152	1588	hypothetical protein FVEG_05152	0	0	nucleus [GO:0005634]; chromatin binding [GO:0003682]; metal ion binding [GO:0046872]		11183_g
4616_g	XP_018750062	chromosome 3	NC_031677.1	2710346	2711667	+	30063165	0	FVEG_05154	402	NAK protein kinase	0	0	ATP binding [GO:0005524]; protein serine/threonine kinase activity [GO:0004674]		11184_g
4619_g	XP_018750067	chromosome 3	NC_031677.1	2722330	2725675	+	30063169	0	FVEG_05158	1087	hypothetical protein FVEG_05158	0	0	ATP binding [GO:0005524]; mismatched DNA binding [GO:0030983]; mismatch repair [GO:0006298]		11185_g
4622_g	XP_018750072	chromosome 3	NC_031677.1	2730520	2731925	-	30063172	0	FVEG_05161	416	DnaJ like subfamily A member 2	Protein processing in endoplasmic reticulum	0	ATP binding [GO:0005524]; Hsp70 protein binding [GO:0030544]; metal ion binding [GO:0046872]; unfolded protein binding [GO:0051082]; protein folding [GO:0006457]; response to heat [GO:0009408]		11186_g
4625_g	XP_018750078	chromosome 3	NC_031677.1	2740934	2743282	-	30063175	0	FVEG_05164	705	glycogen	Starch and sucrose metabolism ; Metabolic pathways ; Biosynthesis of secondary metabolites	PATHWAY: Glycan biosynthesis; glycogen biosynthesis. {ECO:0000256|ARBA:ARBA00004964, ECO:0000256|RuleBase:RU363104}.	glycogen (starch) synthase activity [GO:0004373]; glycogen biosynthetic process [GO:0005978]		11187_g
4630_g	XP_018750092	chromosome 3	NC_031677.1	2755341	2758067	+	30063180	0	FVEG_05169	890	AFG3 family protein	0	0	integral component of membrane [GO:0016021]; ATP binding [GO:0005524]; ATP-dependent peptidase activity [GO:0004176]; metalloendopeptidase activity [GO:0004222]; zinc ion binding [GO:0008270]		11188_g
4633_g	XP_018750099	chromosome 3	NC_031677.1	2766516	2767531	+	30063183	0	FVEG_05172	319	3-hydroxybutyryl-CoA dehydrogenase	Phenylalanine metabolism ; Butanoate metabolism ; Metabolic pathways ; Carbon metabolism	0	NAD+ binding [GO:0070403]; oxidoreductase activity, acting on the CH-OH group of donors, NAD or NADP as acceptor [GO:0016616]; fatty acid metabolic process [GO:0006631]		11189_g
4634_g	XP_018750104	chromosome 3	NC_031677.1	2776232	2777851	+	30063184	0	FVEG_05173	507	hypothetical protein FVEG_05173	0	0	nucleus [GO:0005634]; DNA binding [GO:0003677]		1119_g
4636_g	XP_018750107	chromosome 3	NC_031677.1	2784071	2787035	-	30063187	0	FVEG_05176	892	hypothetical protein FVEG_05176	0	0	nucleus [GO:0005634]; DNA binding [GO:0003677]; DNA-binding transcription factor activity, RNA polymerase II-specific [GO:0000981]; zinc ion binding [GO:0008270]; transcription, DNA-templated [GO:0006351]		11190_g
4640_g	XP_018750114	chromosome 3	NC_031677.1	2805260	2807045	-	30063192	0	FVEG_05181	561	hypothetical protein FVEG_05181	0	0	0		11191_g
4641_g	XP_018750115	chromosome 3	NC_031677.1	2808521	2810643	-	30063193	0	FVEG_05182	670	ATP-dependent RNA helicase DED1	0	0	ATP binding [GO:0005524]; helicase activity [GO:0004386]; hydrolase activity [GO:0016787]; nucleic acid binding [GO:0003676]		11192_g
4646_g	XP_018750127	chromosome 3	NC_031677.1	2822621	2826859	-	30063197	0	FVEG_05188	1380	alkaline phosphatase D	Ribosome biogenesis in eukaryotes ; RNA degradation	0	cytoplasm [GO:0005737]; 5'-3' exonuclease activity [GO:0008409]; RNA binding [GO:0003723]; nuclear-transcribed mRNA catabolic process, nonsense-mediated decay [GO:0000184]		11193_g
4652_g	XP_018750136	chromosome 3	NC_031677.1	2845232	2848476	-	30063204	0	FVEG_05195	1019	CMGC/CDK/CRK7 protein kinase	0	0	ATP binding [GO:0005524]; protein kinase activity [GO:0004672]		11194_g
4657_g	XP_018750146	chromosome 3	NC_031677.1	2859668	2862495	-	30063209	0	FVEG_05200	909	hypothetical protein FVEG_05200	Ribosome biogenesis in eukaryotes	0	nucleolus [GO:0005730]; small-subunit processome [GO:0032040]; rRNA processing [GO:0006364]		11195_g
4668_g	XP_018750167	chromosome 3	NC_031677.1	2893617	2895940	+	30063220	0	FVEG_05211	721	minichromosome maintenance protein 5 (cell division control protein 46)	DNA replication ; Cell cycle - yeast ; Meiosis - yeast	0	MCM complex [GO:0042555]; nucleus [GO:0005634]; ATP binding [GO:0005524]; DNA helicase activity [GO:0003678]; DNA replication origin binding [GO:0003688]; hydrolase activity [GO:0016787]; cell division [GO:0051301]; DNA replication initiation [GO:0006270]		11196_g
4671_g	XP_018750173	chromosome 3	NC_031677.1	2910115	2911497	-	30063223	0	FVEG_05214	460	hypothetical protein FVEG_05214	0	0	nucleus [GO:0005634]; sporulation resulting in formation of a cellular spore [GO:0030435]		11197_g
4673_g	XP_018750177	chromosome 3	NC_031677.1	2921447	2926018	-	30063225	0	FVEG_05216	1349	ATP-binding cassette, subfamily B (MDR/TAP), member 1	ABC transporters	0	integral component of membrane [GO:0016021]; ATP binding [GO:0005524]; ATPase-coupled transmembrane transporter activity [GO:0042626]		11198_g
4675_g	XP_018750178	chromosome 3	NC_031677.1	2931011	2933648	-	30063227	0	FVEG_05218	720	E3 ubiquitin-protein ligase BRE1	0	PATHWAY: Protein modification; protein ubiquitination. {ECO:0000256|ARBA:ARBA00004906, ECO:0000256|RuleBase:RU365038}.	nucleus [GO:0005634]; metal ion binding [GO:0046872]; ubiquitin-protein transferase activity [GO:0004842]; histone monoubiquitination [GO:0010390]		11199_g
4676_g	XP_018750185	chromosome 3	NC_031677.1	2934132	2935865	+	30063228	0	FVEG_05219	577	hypothetical protein FVEG_05219	0	0	0		112_g
4677_g	XP_018750186	chromosome 3	NC_031677.1	2937326	2938877	-	30063229	0	FVEG_05220	390	UV excision repair protein Rad23	Nucleotide excision repair ; Protein processing in endoplasmic reticulum	0	cytosol [GO:0005829]; nucleoplasm [GO:0005654]; damaged DNA binding [GO:0003684]; polyubiquitin modification-dependent protein binding [GO:0031593]; ubiquitin binding [GO:0043130]; nucleotide-excision repair [GO:0006289]; proteasome-mediated ubiquitin-dependent protein catabolic process [GO:0043161]		1120_g
4679_g	XP_018750188	chromosome 3	NC_031677.1	2948468	2950452	+	30063231	0	FVEG_05222	637	cryptochrome	0	0	0		11200_g
4692_g	XP_018750206	chromosome 3	NC_031677.1	2982346	2986112	-	30063242	0	FVEG_05233	1198	structural maintenance-chromosome 3 (chondroitin sulfate proteoglycan 6)	Cell cycle - yeast ; Meiosis - yeast	0	chromosome [GO:0005694]; nucleus [GO:0005634]; ATP binding [GO:0005524]; ATPase activity [GO:0016887]; cell division [GO:0051301]; chromosome organization [GO:0051276]		11201_g
4693_g	XP_018750207	chromosome 3	NC_031677.1	2988377	2994232	+	30063243	0	FVEG_05234	1895	hypothetical protein FVEG_05234	0	0	nucleus [GO:0005634]; ATP binding [GO:0005524]; DNA binding [GO:0003677]; hydrolase activity [GO:0016787]; nucleosome-dependent ATPase activity [GO:0070615]		11202_g
4696_g	XP_018750211	chromosome 3	NC_031677.1	3002363	3004055	-	30063247	0	FVEG_05238	490	succinate-semialdehyde dehydrogenase	Alanine, aspartate and glutamate metabolism ; Lysine degradation ; Tyrosine metabolism ; Butanoate metabolism ; Nicotinate and nicotinamide metabolism ; Metabolic pathways	0	oxidoreductase activity, acting on the aldehyde or oxo group of donors, NAD or NADP as acceptor [GO:0016620]		11203_g
4697_g	XP_018750214	chromosome 3	NC_031677.1	3005503	3006935	+	30063248	0	FVEG_05239	459	4-aminobutyrate aminotransferase	Alanine, aspartate and glutamate metabolism ; Valine, leucine and isoleucine degradation ; beta-Alanine metabolism ; Propanoate metabolism ; Butanoate metabolism ; Metabolic pathways	0	cytosol [GO:0005829]; 4-aminobutyrate:2-oxoglutarate transaminase activity [GO:0034386]; pyridoxal phosphate binding [GO:0030170]; gamma-aminobutyric acid catabolic process [GO:0009450]		11204_g
4698_g	XP_018750215	chromosome 3	NC_031677.1	3011082	3013851	+	30063249	0	FVEG_05240	762	hypothetical protein FVEG_05240	0	0	nucleus [GO:0005634]; DNA binding [GO:0003677]; DNA-binding transcription factor activity, RNA polymerase II-specific [GO:0000981]; zinc ion binding [GO:0008270]; transcription, DNA-templated [GO:0006351]		11205_g
4703_g	XP_018750226	chromosome 3	NC_031677.1	3027633	3031710	+	30063257	0	FVEG_05248	1340	phospholipid-translocating ATPase	0	0	integral component of membrane [GO:0016021]; ATP binding [GO:0005524]; ATPase-coupled intramembrane lipid transporter activity [GO:0140326]; magnesium ion binding [GO:0000287]; phospholipid transport [GO:0015914]		11206_g
4708_g	XP_018750235	chromosome 3	NC_031677.1	3050431	3051353	-	30063263	0	FVEG_05254	289	hypothetical protein FVEG_05254	0	0	catalytic activity [GO:0003824]		11207_g
4716_g	XP_018750256	chromosome 3	NC_031677.1	3074876	3079378	+	30072488	0	FVEG_15612	1429	hypothetical protein FVEG_15612	0	0	0		11208_g
4717_g	XP_018750261	chromosome 3	NC_031677.1	3080157	3082380	+	30063272	0	FVEG_05265	602	hypothetical protein FVEG_05265	0	0	actin binding [GO:0003779]		11209_g
4718_g	XP_018750264	chromosome 3	NC_031677.1	3090375	3092678	+	30063274	0	FVEG_05267	696	transcription factor STE12	MAPK signaling pathway - yeast	0	nucleus [GO:0005634]; DNA-binding transcription factor activity [GO:0003700]		1121_g
4722_g	XP_018750268	chromosome 3	NC_031677.1	3099758	3104157	+	30063278	0	FVEG_05271	1421	hypothetical protein FVEG_05271	0	0	nucleus [GO:0005634]; ATP binding [GO:0005524]; DNA binding [GO:0003677]; helicase activity [GO:0004386]; histone binding [GO:0042393]; hydrolase activity [GO:0016787]; nucleosome-dependent ATPase activity [GO:0070615]; regulation of transcription, DNA-templated [GO:0006355]		11210_g
4731_g	XP_018750280	chromosome 3	NC_031677.1	3125723	3127342	-	30063286	0	FVEG_05279	539	ATP-dependent RNA helicase DBP8	0	0	ATP binding [GO:0005524]; helicase activity [GO:0004386]; hydrolase activity [GO:0016787]; nucleic acid binding [GO:0003676]		11211_g
4732_g	XP_018750282	chromosome 3	NC_031677.1	3129887	3131623	+	30063287	0	FVEG_05280	524	STE/STE7/MKK protein kinase	MAPK signaling pathway - yeast ; Mitophagy - yeast	0	ATP binding [GO:0005524]; protein kinase activity [GO:0004672]		11212_g
4735_g	XP_018750292	chromosome 3	NC_031677.1	3138201	3138690	+	30063290	0	FVEG_05283	127	peptidyl-prolyl cis-trans isomerase PIN4	0	0	DNA binding [GO:0003677]; peptidyl-prolyl cis-trans isomerase activity [GO:0003755]; rRNA processing [GO:0006364]		11213_g
4738_g	XP_018750296	chromosome 3	NC_031677.1	3141564	3143503	+	30063293	0	FVEG_05286	626	hypothetical protein FVEG_05286	0	0	0		11214_g
4741_g	XP_018750299	chromosome 3	NC_031677.1	3147976	3148920	+	30063296	0	FVEG_05289	290	enoyl-CoA hydratase	Fatty acid elongation ; Fatty acid degradation ; Valine, leucine and isoleucine degradation ; Lysine degradation ; Tryptophan metabolism ; beta-Alanine metabolism ; Propanoate metabolism ; Butanoate metabolism ; Metabolic pathways ; Biosynthesis of secondary metabolites ; Carbon metabolism ; Fatty acid metabolism	0	catalytic activity [GO:0003824]		11215_g
4743_g	XP_018750301	chromosome 3	NC_031677.1	3152912	3154083	+	30063298	0	FVEG_05291	371	cysteine synthase	Cysteine and methionine metabolism ; Sulfur metabolism ; Metabolic pathways ; Biosynthesis of secondary metabolites ; Carbon metabolism ; Biosynthesis of amino acids	0	cysteine biosynthetic process from serine [GO:0006535]		11216_g
4753_g	XP_018750318	chromosome 3	NC_031677.1	3180256	3182497	-	30063307	0	FVEG_05300	708	hypothetical protein FVEG_05300	0	0	0		11217_g
4754_g	XP_018750319	chromosome 3	NC_031677.1	3184277	3186210	+	30063308	0	FVEG_05301	588	hypothetical protein FVEG_05301	0	0	0		11218_g
4755_g	XP_018750320	chromosome 3	NC_031677.1	3186397	3187421	-	30063309	0	FVEG_05302	319	hypothetical protein FVEG_05302	0	0	D-threo-aldose 1-dehydrogenase activity [GO:0047834]		11219_g
4757_g	XP_018750322	chromosome 3	NC_031677.1	3191019	3192547	+	30063311	0	FVEG_05304	490	beta-glucosidase	Cyanoamino acid metabolism ; Starch and sucrose metabolism ; Metabolic pathways ; Biosynthesis of secondary metabolites	0	hydrolase activity, hydrolyzing O-glycosyl compounds [GO:0004553]; carbohydrate metabolic process [GO:0005975]		1122_g
4762_g	XP_018750331	chromosome 3	NC_031677.1	3210317	3212113	-	30063317	0	FVEG_05310	560	pheromone a factor receptor	MAPK signaling pathway - yeast	0	integral component of membrane [GO:0016021]; mating-type factor pheromone receptor activity [GO:0004932]		11220_g
4763_g	XP_018750332	chromosome 3	NC_031677.1	3213476	3213999	+	30063318	0	FVEG_05311	138	hypothetical protein FVEG_05311	0	0	single-stranded DNA binding [GO:0003697]; DNA replication [GO:0006260]		11221_g
4765_g	XP_018750336	chromosome 3	NC_031677.1	3218099	3223916	+	30063320	0	FVEG_05313	1880	hypothetical protein FVEG_05313	0	0	nucleus [GO:0005634]; ATP binding [GO:0005524]; DNA binding [GO:0003677]; hydrolase activity [GO:0016787]; nucleosome-dependent ATPase activity [GO:0070615]		11222_g
4766_g	XP_018750340	chromosome 3	NC_031677.1	3225776	3227705	+	30063321	0	FVEG_05314	619	5-aminolevulinate synthase, mitochondrial	Glycine, serine and threonine metabolism ; Porphyrin and chlorophyll metabolism ; Metabolic pathways ; Biosynthesis of secondary metabolites ; Biosynthesis of cofactors	PATHWAY: Porphyrin-containing compound metabolism. {ECO:0000256|ARBA:ARBA00023444}.; PATHWAY: Porphyrin-containing compound metabolism; protoporphyrin-IX biosynthesis; 5-aminolevulinate from glycine: step 1/1. {ECO:0000256|ARBA:ARBA00005029, ECO:0000256|RuleBase:RU910713}.	mitochondrial matrix [GO:0005759]; 5-aminolevulinate synthase activity [GO:0003870]; pyridoxal phosphate binding [GO:0030170]; positive regulation of organelle assembly [GO:1902117]; protoporphyrinogen IX biosynthetic process [GO:0006782]		11223_g
4767_g	XP_018750341	chromosome 3	NC_031677.1	3228300	3230405	+	30063322	0	FVEG_05315	600	hypothetical protein FVEG_05315	0	0	nucleus [GO:0005634]; DNA-binding transcription factor activity, RNA polymerase II-specific [GO:0000981]; zinc ion binding [GO:0008270]		11224_g
4769_g	XP_018750344	chromosome 3	NC_031677.1	3232935	3234398	-	30063324	0	FVEG_05317	487	NADH dehydrogenase	0	0	oxidoreductase activity [GO:0016491]		11225_g
4778_g	XP_018750361	chromosome 3	NC_031677.1	3269198	3270739	-	30063335	0	FVEG_05328	479	histone acetyltransferase type B catalytic subunit	0	0	chromosome, telomeric region [GO:0000781]; cytoplasm [GO:0005737]; nucleus [GO:0005634]; histone acetyltransferase activity [GO:0004402]; cellular response to DNA damage stimulus [GO:0006974]; chromatin silencing at telomere [GO:0006348]		11227_g
4781_g	XP_018750364	chromosome 3	NC_031677.1	3276955	3278829	-	30063338	0	FVEG_05331	569	AGC/PKA protein kinase	Meiosis - yeast ; Autophagy - yeast	0	cAMP-dependent protein kinase complex [GO:0005952]; fungal-type vacuole [GO:0000324]; nucleus [GO:0005634]; ATP binding [GO:0005524]; cAMP-dependent protein kinase activity [GO:0004691]; adenylate cyclase-activating glucose-activated G protein-coupled receptor signaling pathway [GO:0010619]; carbon catabolite repression of transcription from RNA polymerase II promoter by glucose [GO:0000433]; neg…		11228_g
4789_g	XP_018750383	chromosome 3	NC_031677.1	3301194	3302899	-	30063346	0	FVEG_05341	547	hypothetical protein FVEG_05341	0	0	DNA binding [GO:0003677]		11229_g
4792_g	XP_018750388	chromosome 3	NC_031677.1	3316877	3321560	-	30063349	0	FVEG_05344	1526	hypothetical protein FVEG_05344	0	0	0		1123_g
4795_g	XP_018750393	chromosome 3	NC_031677.1	3326149	3328191	-	30063352	0	FVEG_05347	680	hypothetical protein FVEG_05347	0	0	0		11230_g
4799_g	XP_018750401	chromosome 3	NC_031677.1	3341803	3343026	-	30063356	0	FVEG_05351	325	serine/threonine-protein phosphatase PP1	mRNA surveillance pathway ; Meiosis - yeast	0	protein phosphatase type 1 complex [GO:0000164]; PTW/PP1 phosphatase complex [GO:0072357]; metal ion binding [GO:0046872]; protein serine phosphatase activity [GO:0106306]; protein threonine phosphatase activity [GO:0106307]		11232_g
4800_g	XP_018750404	chromosome 3	NC_031677.1	3346735	3350312	-	30063357	0	FVEG_05352	1158	NuA3 HAT complex component NTO1	0	0	metal ion binding [GO:0046872]		11233_g
4804_g	XP_018750413	chromosome 3	NC_031677.1	3371503	3373716	+	30063362	0	FVEG_05357	668	hypothetical protein FVEG_05357	0	0	nucleus [GO:0005634]; DNA binding [GO:0003677]; DNA-binding transcription factor activity, RNA polymerase II-specific [GO:0000981]; zinc ion binding [GO:0008270]; transcription, DNA-templated [GO:0006351]		11234_g
4805_g	XP_018755242	chromosome 10	NC_031684.1	1247398	1250071	+	30066384	0	FVEG_08669	751	OPT family small oligopeptide transporter	0	0	integral component of membrane [GO:0016021]; protein transport [GO:0015031]; transmembrane transport [GO:0055085]		11235_g
4806_g	XP_018750416	chromosome 3	NC_031677.1	3378908	3380293	+	30072497	0	FVEG_15621	429	3-oxoacyl	Fatty acid biosynthesis ; Biotin metabolism ; Metabolic pathways ; Fatty acid metabolism ; Biosynthesis of cofactors	0	3-oxoacyl-[acyl-carrier-protein] synthase activity [GO:0004315]; fatty acid biosynthetic process [GO:0006633]		11236_g
4808_g	XP_018750418	chromosome 3	NC_031677.1	3381739	3382440	-	30072498	0	FVEG_15622	201	dihydrofolate reductase	One carbon pool by folate ; Folate biosynthesis ; Metabolic pathways ; Biosynthesis of cofactors	PATHWAY: Cofactor biosynthesis; tetrahydrofolate biosynthesis; 5,6,7,8-tetrahydrofolate from 7,8-dihydrofolate: step 1/1. {ECO:0000256|ARBA:ARBA00004903}.	dihydrofolate reductase activity [GO:0004146]; NADP binding [GO:0050661]; glycine biosynthetic process [GO:0006545]; one-carbon metabolic process [GO:0006730]; tetrahydrofolate biosynthetic process [GO:0046654]		11237_g
4811_g	XP_037210147	0	0	0	0	0	0	0	0	0	26S proteasome subunit YTA7	0	0	0		11238_g
4817_g	XP_018750438	chromosome 3	NC_031677.1	3416665	3419271	-	30063374	0	FVEG_05373	868	hypothetical protein FVEG_05373	0	0	RNA binding [GO:0003723]		11239_g
4824_g	XP_018750448	chromosome 3	NC_031677.1	3436503	3438138	-	30063381	0	FVEG_05380	450	hypothetical protein FVEG_05380	0	0	0		1124_g
4830_g	XP_018750456	chromosome 3	NC_031677.1	3453560	3456000	-	30063387	0	FVEG_05386	716	ATP-dependent DNA helicase 2 subunit 2	Non-homologous end-joining	0	chromosome, telomeric region [GO:0000781]; Ku70:Ku80 complex [GO:0043564]; ATP binding [GO:0005524]; damaged DNA binding [GO:0003684]; DNA helicase activity [GO:0003678]; hydrolase activity [GO:0016787]; telomeric DNA binding [GO:0042162]; DNA recombination [GO:0006310]; double-strand break repair via nonhomologous end joining [GO:0006303]; telomere maintenance [GO:0000723]		11240_g
4837_g	XP_018750468	chromosome 3	NC_031677.1	3474592	3476618	+	30063394	0	FVEG_05393	638	pH-response transcription factor pacC/RIM101	0	0	0		11241_g
4840_g	XP_018750473	chromosome 3	NC_031677.1	3486833	3489848	+	30063397	0	FVEG_05396	777	hypothetical protein FVEG_05396	0	0	RNA binding [GO:0003723]		11242_g
4849_g	XP_018750487	chromosome 3	NC_031677.1	3511061	3513922	-	30063407	0	FVEG_05406	568	hypothetical protein FVEG_05406	0	0	0		11243_g
4853_g	XP_018750499	chromosome 3	NC_031677.1	3525468	3528001	+	30063409	0	FVEG_05410	797	hypothetical protein FVEG_05410	0	0	nucleus [GO:0005634]; DNA-binding transcription factor activity, RNA polymerase II-specific [GO:0000981]; zinc ion binding [GO:0008270]		11244_g
4860_g	XP_018750515	chromosome 3	NC_031677.1	3545294	3547485	+	30063416	0	FVEG_05419	711	hypothetical protein FVEG_05419	0	0	phosphatidylinositol phospholipase C activity [GO:0004435]; intracellular signal transduction [GO:0035556]; lipid catabolic process [GO:0016042]		11245_g
4865_g	XP_018750523	chromosome 3	NC_031677.1	3559216	3561420	+	30063424	0	FVEG_05427	617	polyadenylation factor subunit 2	mRNA surveillance pathway	0	0		11246_g
4866_g	XP_018750527	chromosome 3	NC_031677.1	3561801	3562841	-	30063425	0	FVEG_05428	346	endonuclease G, mitochondrial	0	0	endonuclease activity [GO:0004519]; metal ion binding [GO:0046872]; nucleic acid binding [GO:0003676]		11247_g
4868_g	XP_018750530	chromosome 3	NC_031677.1	3566804	3568365	-	30063427	0	FVEG_05430	500	hypothetical protein FVEG_05430	0	0	0		11248_g
4871_g	XP_018750534	chromosome 3	NC_031677.1	3573423	3576070	-	30063431	0	FVEG_05435	845	hypothetical protein FVEG_05435	0	0	guanyl-nucleotide exchange factor activity [GO:0005085]		11249_g
4873_g	XP_037210196	0	0	0	0	0	0	0	0	0	uncharacterized protein	0	0	0		1125_g
4888_g	XP_018750560	chromosome 3	NC_031677.1	3625283	3626938	-	30063445	0	FVEG_05449	316	hypothetical protein FVEG_05449	0	0	RNA binding [GO:0003723]		11250_g
4891_g	XP_018750563	chromosome 3	NC_031677.1	3638467	3640004	+	30063448	0	FVEG_05452	410	hypothetical protein FVEG_05452	0	0	DNA-binding transcription factor activity [GO:0003700]		11251_g
4902_g	XP_018750577	chromosome 3	NC_031677.1	3672553	3674193	+	30063457	0	FVEG_05462	529	aspartyl aminopeptidase	0	0	aminopeptidase activity [GO:0004177]; metallopeptidase activity [GO:0008237]; zinc ion binding [GO:0008270]		11252_g
4904_g	XP_018750579	chromosome 3	NC_031677.1	3676776	3681401	-	30063459	0	FVEG_05464	1483	hypothetical protein FVEG_05464	0	0	0		11253_g
4907_g	XP_018750583	chromosome 3	NC_031677.1	3698197	3699873	-	30063461	0	FVEG_05466	558	hypothetical protein FVEG_05466	0	0	DNA-binding transcription factor activity [GO:0003700]		11254_g
4915_g	XP_018750593	chromosome 3	NC_031677.1	3728350	3729199	+	30063467	0	FVEG_05473	189	small COPII coat GTPase	Protein processing in endoplasmic reticulum	0	endoplasmic reticulum membrane [GO:0005789]; ER to Golgi transport vesicle membrane [GO:0012507]; Golgi membrane [GO:0000139]; GTP binding [GO:0005525]; endoplasmic reticulum to Golgi vesicle-mediated transport [GO:0006888]; intracellular protein transport [GO:0006886]; nuclear envelope organization [GO:0006998]		11255_g
4916_g	XP_018750594	chromosome 3	NC_031677.1	3729936	3732298	+	30072523	0	FVEG_15647	770	patatin-like phospholipase domain-containing protein	0	0	integral component of membrane [GO:0016021]; triglyceride lipase activity [GO:0004806]; lipid catabolic process [GO:0016042]		11256_g
4919_g	XP_018750598	chromosome 3	NC_031677.1	3739823	3740783	+	30063470	0	FVEG_05478	303	1-acyl-sn-glycerol-3-phosphate acyltransferase	Glycerolipid metabolism ; Glycerophospholipid metabolism ; Metabolic pathways ; Biosynthesis of secondary metabolites	0	integral component of membrane [GO:0016021]; lipid droplet [GO:0005811]; 1-acylglycerol-3-phosphate O-acyltransferase activity [GO:0003841]; glycerophospholipid biosynthetic process [GO:0046474]		11257_g
4921_g	XP_018750603	chromosome 3	NC_031677.1	3747627	3748442	-	30063472	0	FVEG_05480	181	ADP-ribosylation factor-like 2	0	0	GTP binding [GO:0005525]; GTPase activity [GO:0003924]; positive regulation of microtubule polymerization [GO:0031116]		11258_g
4924_g	XP_018750606	chromosome 3	NC_031677.1	3754246	3756618	-	30063475	0	FVEG_05483	704	CMGC/CLK protein kinase	0	0	ATP binding [GO:0005524]; protein kinase activity [GO:0004672]		11259_g
4928_g	XP_018750615	chromosome 3	NC_031677.1	3769317	3771125	-	30063479	0	FVEG_05487	504	hypothetical protein FVEG_05487	0	0	3',5'-cyclic-AMP phosphodiesterase activity [GO:0004115]; cAMP catabolic process [GO:0006198]		1126_g
4930_g	XP_018750618	chromosome 3	NC_031677.1	3777417	3783225	+	30063481	0	FVEG_05489	1843	hypothetical protein FVEG_05489	0	0	0		11261_g
4932_g	XP_018750620	chromosome 3	NC_031677.1	3787976	3790100	+	30063483	0	FVEG_05491	616	2-isopropylmalate synthase	Valine, leucine and isoleucine biosynthesis ; Pyruvate metabolism ; Metabolic pathways ; Biosynthesis of secondary metabolites ; 2-Oxocarboxylic acid metabolism ; Biosynthesis of amino acids	0	2-isopropylmalate synthase activity [GO:0003852]; branched-chain amino acid biosynthetic process [GO:0009082]; leucine biosynthetic process [GO:0009098]		11262_g
4934_g	XP_018750622	chromosome 3	NC_031677.1	3794474	3796907	-	30063485	0	FVEG_05493	794	ATP-dependent RNA helicase DRS1	0	0	ATP binding [GO:0005524]; helicase activity [GO:0004386]; hydrolase activity [GO:0016787]; nucleic acid binding [GO:0003676]		11263_g
4935_g	XP_018750623	chromosome 3	NC_031677.1	3797498	3798594	+	30063486	0	FVEG_05494	242	RP/EB family microtubule-associated protein	0	0	cytoplasm [GO:0005737]; microtubule [GO:0005874]; microtubule binding [GO:0008017]; cell cycle [GO:0007049]; cell division [GO:0051301]		11264_g
4936_g	XP_018750624	chromosome 3	NC_031677.1	3800634	3801719	+	30063487	0	FVEG_05495	361	hypothetical protein FVEG_05495	SNARE interactions in vesicular transport ; Autophagy - yeast	0	phosphatidylinositol binding [GO:0035091]		11265_g
4952_g	XP_018750642	chromosome 3	NC_031677.1	3831033	3832164	-	30063496	0	FVEG_05504	360	alcohol dehydrogenase (NADP+)	Glycolysis / Gluconeogenesis ; Pentose and glucuronate interconversions ; Ascorbate and aldarate metabolism ; Glycerolipid metabolism ; Pyruvate metabolism ; Metabolic pathways ; Biosynthesis of secondary metabolites ; Biosynthesis of cofactors	0	oxidoreductase activity [GO:0016491]; zinc ion binding [GO:0008270]		11266_g
4954_g	XP_018750641	chromosome 3	NC_031677.1	3835659	3837884	+	30063498	0	FVEG_05506	726	hypothetical protein FVEG_05506	Ubiquitin mediated proteolysis	0	0		11267_g
4959_g	XP_018750651	chromosome 3	NC_031677.1	3858054	3859236	-	30063503	0	FVEG_05511	377	hypothetical protein FVEG_05511	0	0	oxidoreductase activity [GO:0016491]; zinc ion binding [GO:0008270]		11268_g
4960_g	XP_018750652	chromosome 3	NC_031677.1	3860427	3862145	+	30063504	0	FVEG_05512	448	tubulin beta chain	Phagosome	0	microtubule [GO:0005874]; GTP binding [GO:0005525]; GTPase activity [GO:0003924]; structural constituent of cytoskeleton [GO:0005200]; microtubule-based process [GO:0007017]		11269_g
4961_g	XP_018750653	chromosome 3	NC_031677.1	3862328	3864609	-	30063505	0	FVEG_05513	626	alkaline phosphatase	Folate biosynthesis ; Metabolic pathways ; Biosynthesis of cofactors	0	acid phosphatase activity [GO:0003993]; metal ion binding [GO:0046872]		1127_g
4972_g	XP_018750666	chromosome 3	NC_031677.1	3890712	3892286	+	30063512	0	FVEG_05520	485	Delta(14)-sterol reductase	Steroid biosynthesis ; Metabolic pathways ; Biosynthesis of secondary metabolites	0	integral component of membrane [GO:0016021]; oxidoreductase activity, acting on the CH-CH group of donors, NAD or NADP as acceptor [GO:0016628]; sterol biosynthetic process [GO:0016126]		11270_g
4973_g	XP_018750667	chromosome 3	NC_031677.1	3894080	3897275	+	30063513	0	FVEG_05521	893	beta-glucosidase	Cyanoamino acid metabolism ; Starch and sucrose metabolism ; Metabolic pathways ; Biosynthesis of secondary metabolites	PATHWAY: Glycan metabolism. {ECO:0000256|ARBA:ARBA00004881}.; PATHWAY: Glycan metabolism; cellulose degradation. {ECO:0000256|ARBA:ARBA00004987, ECO:0000256|RuleBase:RU361161}.	beta-glucosidase activity [GO:0008422]; scopolin beta-glucosidase activity [GO:0102483]; cellulose catabolic process [GO:0030245]		11271_g
4980_g	XP_018750677	chromosome 3	NC_031677.1	3916785	3918119	+	30063521	0	FVEG_05529	389	catalase	Tryptophan metabolism ; Glyoxylate and dicarboxylate metabolism ; Metabolic pathways ; Biosynthesis of secondary metabolites ; Carbon metabolism ; MAPK signaling pathway - yeast ; Peroxisome	0	catalase activity [GO:0004096]; heme binding [GO:0020037]; response to oxidative stress [GO:0006979]		11272_g
4983_g	XP_018750680	chromosome 3	NC_031677.1	3923480	3925147	+	30063524	0	FVEG_05532	555	hypothetical protein FVEG_05532	0	0	nucleus [GO:0005634]; DNA-binding transcription factor activity, RNA polymerase II-specific [GO:0000981]; zinc ion binding [GO:0008270]		11273_g
4984_g	XP_018750681	chromosome 3	NC_031677.1	3925814	3927206	+	30063525	0	FVEG_05533	431	hypothetical protein FVEG_05533	0	0	0		11274_g
4988_g	XP_018750687	chromosome 3	NC_031677.1	3935620	3943293	-	30063529	0	FVEG_05537	2501	hypothetical protein FVEG_05537	0	0	3-oxoacyl-[acyl-carrier-protein] synthase activity [GO:0004315]; methyltransferase activity [GO:0008168]; oxidoreductase activity [GO:0016491]; fatty acid biosynthetic process [GO:0006633]; methylation [GO:0032259]		11275_g
4989_g	XP_018750688	chromosome 3	NC_031677.1	3944273	3946192	+	30063530	0	FVEG_05538	522	hypothetical protein FVEG_05538	0	0	integral component of membrane [GO:0016021]; heme binding [GO:0020037]; iron ion binding [GO:0005506]; monooxygenase activity [GO:0004497]; oxidoreductase activity, acting on paired donors, with incorporation or reduction of molecular oxygen [GO:0016705]		11276_g
4991_g	XP_018750690	chromosome 3	NC_031677.1	3948165	3949922	-	30063532	0	FVEG_05540	585	hypothetical protein FVEG_05540	Glycerophospholipid metabolism	0	hydrolase activity [GO:0016787]		11277_g
4992_g	XP_018750692	chromosome 3	NC_031677.1	3952468	3954365	+	30063534	0	FVEG_05542	525	hypothetical protein FVEG_05542	0	0	integral component of membrane [GO:0016021]; heme binding [GO:0020037]; iron ion binding [GO:0005506]; monooxygenase activity [GO:0004497]; oxidoreductase activity, acting on paired donors, with incorporation or reduction of molecular oxygen [GO:0016705]		11278_g
4995_g	XP_018750694	chromosome 3	NC_031677.1	3957685	3959532	+	30063536	0	FVEG_05544	554	hypothetical protein FVEG_05544	0	0	heme binding [GO:0020037]; iron ion binding [GO:0005506]; monooxygenase activity [GO:0004497]; oxidoreductase activity, acting on paired donors, with incorporation or reduction of molecular oxygen [GO:0016705]		11279_g
4996_g	XP_018750694	chromosome 3	NC_031677.1	3957685	3959532	+	30063536	0	FVEG_05544	554	hypothetical protein FVEG_05544	0	0	heme binding [GO:0020037]; iron ion binding [GO:0005506]; monooxygenase activity [GO:0004497]; oxidoreductase activity, acting on paired donors, with incorporation or reduction of molecular oxygen [GO:0016705]		1128_g
5001_g	XP_018750703	chromosome 3	NC_031677.1	3971271	3973626	+	30063543	0	FVEG_05551	752	F-box and WD-40 domain-containing protein MET30	Cell cycle - yeast ; Ubiquitin mediated proteolysis	0	0		11280_g
5004_g	XP_018750713	chromosome 3	NC_031677.1	3982502	3987551	+	30063546	0	FVEG_05554	1666	hypothetical protein FVEG_05554	Protein processing in endoplasmic reticulum	0	integral component of membrane [GO:0016021]; zinc ion binding [GO:0008270]		11281_g
5006_g	XP_018750715	chromosome 3	NC_031677.1	3994999	4002051	+	30063548	0	FVEG_05556	2284	hypothetical protein FVEG_05556	Fatty acid biosynthesis ; Aflatoxin biosynthesis ; Pyruvate metabolism ; Propanoate metabolism ; Metabolic pathways ; Biosynthesis of secondary metabolites ; Fatty acid metabolism	PATHWAY: Lipid metabolism. {ECO:0000256|ARBA:ARBA00005189}.; PATHWAY: Lipid metabolism; malonyl-CoA biosynthesis; malonyl-CoA from acetyl-CoA: step 1/1. {ECO:0000256|ARBA:ARBA00004956}.	acetyl-CoA carboxylase activity [GO:0003989]; ATP binding [GO:0005524]; biotin carboxylase activity [GO:0004075]; metal ion binding [GO:0046872]; fatty acid biosynthetic process [GO:0006633]; malonyl-CoA biosynthetic process [GO:2001295]		11282_g
5007_g	XP_018750719	chromosome 3	NC_031677.1	4002616	4004208	-	30063549	0	FVEG_05557	530	hypothetical protein FVEG_05557	0	0	integral component of membrane [GO:0016021]; transmembrane transporter activity [GO:0022857]		11283_g
5010_g	XP_018750724	chromosome 3	NC_031677.1	4014602	4018246	-	30063552	0	FVEG_05560	1196	hypothetical protein FVEG_05560	0	0	0		11284_g
5011_g	XP_018750726	chromosome 3	NC_031677.1	4020215	4023258	-	30063553	0	FVEG_05561	962	hypothetical protein FVEG_05561	0	0	cell wall [GO:0005618]; integral component of membrane [GO:0016021]; serine-type endopeptidase activity [GO:0004252]		11285_g
5022_g	XP_018750738	chromosome 3	NC_031677.1	4048160	4052548	-	30063564	0	FVEG_05573	1462	hypothetical protein FVEG_05573	0	0	integral component of membrane [GO:0016021]; ATP binding [GO:0005524]; ATPase-coupled transmembrane transporter activity [GO:0042626]		11286_g
5026_g	XP_018750744	chromosome 3	NC_031677.1	4059883	4062435	+	30063567	0	FVEG_05578	850	OPT family small oligopeptide transporter	0	0	integral component of membrane [GO:0016021]; protein transport [GO:0015031]; transmembrane transport [GO:0055085]		11287_g
5029_g	XP_018750748	chromosome 3	NC_031677.1	4070630	4071649	-	30063570	0	FVEG_05581	339	hypothetical protein FVEG_05581	0	0	protein kinase binding [GO:0019901]; regulation of cyclin-dependent protein serine/threonine kinase activity [GO:0000079]		11288_g
5031_g	XP_018750750	chromosome 3	NC_031677.1	4078836	4079910	-	30063572	0	FVEG_05583	321	NADH-cytochrome b5 reductase 1	Amino sugar and nucleotide sugar metabolism	0	integral component of membrane [GO:0016021]; cytochrome-b5 reductase activity, acting on NAD(P)H [GO:0004128]		11289_g
5034_g	XP_018750754	chromosome 3	NC_031677.1	4083891	4084795	+	30063574	0	FVEG_05587	283	hypothetical protein FVEG_05587	0	0	oxidoreductase activity [GO:0016491]		1129_g
5038_g	XP_018750758	chromosome 3	NC_031677.1	4091765	4094294	-	30063577	0	FVEG_05591	738	catalase-1	Tryptophan metabolism ; Glyoxylate and dicarboxylate metabolism ; Metabolic pathways ; Biosynthesis of secondary metabolites ; Carbon metabolism ; MAPK signaling pathway - yeast ; Peroxisome	0	catalase activity [GO:0004096]; heme binding [GO:0020037]; metal ion binding [GO:0046872]; hydrogen peroxide catabolic process [GO:0042744]; response to oxidative stress [GO:0006979]		11290_g
5039_g	XP_018750758	chromosome 3	NC_031677.1	4091765	4094294	-	30063577	0	FVEG_05591	738	catalase-1	Tryptophan metabolism ; Glyoxylate and dicarboxylate metabolism ; Metabolic pathways ; Biosynthesis of secondary metabolites ; Carbon metabolism ; MAPK signaling pathway - yeast ; Peroxisome	0	catalase activity [GO:0004096]; heme binding [GO:0020037]; metal ion binding [GO:0046872]; hydrogen peroxide catabolic process [GO:0042744]; response to oxidative stress [GO:0006979]		11291_g
5043_g	XP_018750763	chromosome 3	NC_031677.1	4103341	4105032	+	30063580	0	FVEG_05596	475	hypothetical protein FVEG_05596	0	0	chitin binding [GO:0008061]; hydrolase activity, acting on carbon-nitrogen (but not peptide) bonds [GO:0016810]; carbohydrate metabolic process [GO:0005975]		11292_g
5044_g	XP_018750765	0	0	0	0	0	0	0	0	0	hypothetical protein	0	0	0		11293_g
5055_g	XP_018750773	chromosome 3	NC_031677.1	4127366	4128968	+	30063585	0	FVEG_05602	517	cystathionine beta-synthase	Glycine, serine and threonine metabolism ; Cysteine and methionine metabolism ; Metabolic pathways ; Biosynthesis of secondary metabolites ; Biosynthesis of amino acids	PATHWAY: Amino-acid biosynthesis; L-cysteine biosynthesis. {ECO:0000256|ARBA:ARBA00004895}.; PATHWAY: Amino-acid biosynthesis; L-cysteine biosynthesis; L-cysteine from L-homocysteine and L-serine: step 1/2. {ECO:0000256|ARBA:ARBA00005003}.	cytoplasm [GO:0005737]; cystathionine beta-synthase activity [GO:0004122]; cysteine biosynthetic process from serine [GO:0006535]; cysteine biosynthetic process via cystathionine [GO:0019343]; hydrogen sulfide biosynthetic process [GO:0070814]; transsulfuration [GO:0019346]; traversing start control point of mitotic cell cycle [GO:0007089]		11294_g
5057_g	XP_018750774	chromosome 3	NC_031677.1	4130991	4133263	+	30063587	0	FVEG_05604	718	palmitoyltransferase AKR1	0	0	early endosome membrane [GO:0031901]; integral component of membrane [GO:0016021]; protein-cysteine S-palmitoyltransferase activity [GO:0019706]		11296_g
5058_g	XP_018750777	chromosome 3	NC_031677.1	4136566	4137840	+	30063588	0	FVEG_05605	391	hypothetical protein FVEG_05605	0	0	integral component of membrane [GO:0016021]		11297_g
5063_g	XP_018750783	chromosome 3	NC_031677.1	4147036	4149297	+	30072559	0	FVEG_15683	658	hypothetical protein FVEG_15683	0	0	nucleus [GO:0005634]; DNA-binding transcription factor activity, RNA polymerase II-specific [GO:0000981]; zinc ion binding [GO:0008270]		11298_g
5067_g	XP_018750786	chromosome 3	NC_031677.1	4155094	4155865	-	30063595	0	FVEG_05614	177	peptidyl-prolyl cis-trans isomerase ssp-1	0	0	peptidyl-prolyl cis-trans isomerase activity [GO:0003755]		11299_g
5069_g	XP_018750789	chromosome 3	NC_031677.1	4160947	4161466	-	30063597	0	FVEG_05616	131	50S ribosomal protein L14	Ribosome	0	large ribosomal subunit [GO:0015934]; structural constituent of ribosome [GO:0003735]; translation [GO:0006412]		113_g
5075_g	XP_018750800	chromosome 3	NC_031677.1	4174350	4176248	-	30063603	0	FVEG_05622	572	anthranilate synthase component I	Phenylalanine, tyrosine and tryptophan biosynthesis ; Metabolic pathways ; Biosynthesis of secondary metabolites ; Biosynthesis of amino acids	0	biosynthetic process [GO:0009058]		1130_g
5084_g	XP_018750809	chromosome 3	NC_031677.1	4186920	4189226	+	30072562	0	FVEG_15686	718	hypothetical protein FVEG_15686	0	0	nucleus [GO:0005634]; DNA binding [GO:0003677]; DNA-binding transcription factor activity, RNA polymerase II-specific [GO:0000981]; zinc ion binding [GO:0008270]; transcription, DNA-templated [GO:0006351]		11300_g
5085_g	XP_018750810	chromosome 3	NC_031677.1	4189236	4191213	-	30063612	0	FVEG_05631	611	dihydroxy-acid dehydratase	0	0	lyase activity [GO:0016829]		11301_g
5086_g	XP_018750811	chromosome 3	NC_031677.1	4191519	4192319	+	30063613	0	FVEG_05632	266	hypothetical protein FVEG_05632	0	0	oxidoreductase activity [GO:0016491]		11302_g
5088_g	XP_018750813	chromosome 3	NC_031677.1	4193946	4195205	+	30063615	0	FVEG_05634	402	high-affinity nickel-transporter	0	0	integral component of plasma membrane [GO:0005887]; nickel cation transmembrane transporter activity [GO:0015099]		11303_g
5090_g	XP_037210333	0	0	0	0	0	0	0	0	0	calpain	0	0	0		11304_g
5091_g	XP_037210334	0	0	0	0	0	0	0	0	0	APG17-like protein	0	0	0		11305_g
5093_g	XP_018750820	chromosome 3	NC_031677.1	4206964	4208051	-	30063620	0	FVEG_05641	344	hypothetical protein FVEG_05641	0	0	0		11306_g
5095_g	XP_018750823	chromosome 3	NC_031677.1	4212146	4216000	-	30063622	0	FVEG_05643	1284	hypothetical protein FVEG_05643	0	PATHWAY: Mycotoxin biosynthesis. {ECO:0000256|ARBA:ARBA00004685}.	isomerase activity [GO:0016853]; oxidoreductase activity [GO:0016491]		11307_g
5099_g	XP_018750828	chromosome 3	NC_031677.1	4231101	4233737	+	30063625	0	FVEG_05647	750	hypothetical protein FVEG_05647	0	0	nucleus [GO:0005634]; DNA binding [GO:0003677]; DNA-binding transcription factor activity, RNA polymerase II-specific [GO:0000981]; zinc ion binding [GO:0008270]; transcription, DNA-templated [GO:0006351]		11308_g
5100_g	XP_018750829	chromosome 3	NC_031677.1	4234432	4236131	-	30063626	0	FVEG_05648	546	RIO kinase 1	Ribosome biogenesis in eukaryotes	0	cytoplasm [GO:0005737]; ATP binding [GO:0005524]; hydrolase activity [GO:0016787]; metal ion binding [GO:0046872]; protein serine kinase activity [GO:0106310]; protein threonine kinase activity [GO:0106311]; ribosome biogenesis [GO:0042254]		11309_g
5101_g	XP_018750831	chromosome 3	NC_031677.1	4237863	4239639	+	30063628	0	FVEG_05650	552	hypothetical protein FVEG_05650	0	0	aspartic-type endopeptidase activity [GO:0004190]		1131_g
5104_g	XP_018750834	chromosome 3	NC_031677.1	4244568	4245565	+	30063631	0	FVEG_05653	317	hypothetical protein FVEG_05653	0	0	oxidoreductase activity [GO:0016491]		11310_g
5120_g	XP_018750852	chromosome 3	NC_031677.1	4298865	4300142	+	30063644	0	FVEG_05667	425	UDP-glucose 4-epimerase	Galactose metabolism ; Amino sugar and nucleotide sugar metabolism ; Metabolic pathways	0	UDP-glucose 4-epimerase activity [GO:0003978]; galactose metabolic process [GO:0006012]		11311_g
5125_g	XP_018750857	chromosome 3	NC_031677.1	4310048	4311565	+	30072573	0	FVEG_15697	487	hypothetical protein FVEG_15697	0	0	0		11312_g
5126_g	XP_018750858	chromosome 3	NC_031677.1	4311847	4313489	+	30072574	0	FVEG_15698	468	hypothetical protein FVEG_15698	0	0	integral component of membrane [GO:0016021]; heme binding [GO:0020037]; iron ion binding [GO:0005506]; oxidoreductase activity, acting on paired donors, with incorporation or reduction of molecular oxygen [GO:0016705]		11313_g
5134_g	XP_018750865	chromosome 3	NC_031677.1	4333443	4335010	+	30063651	0	FVEG_05677	505	murein transglycosylase	0	0	hydrolase activity, hydrolyzing O-glycosyl compounds [GO:0004553]; carbohydrate metabolic process [GO:0005975]		11314_g
5135_g	XP_018750866	chromosome 3	NC_031677.1	4335503	4337249	+	30063652	0	FVEG_05678	532	hypothetical protein FVEG_05678	0	0	integral component of membrane [GO:0016021]; transmembrane transporter activity [GO:0022857]		11315_g
5150_g	XP_018750883	chromosome 3	NC_031677.1	4366704	4368306	-	30063664	0	FVEG_05690	517	hypothetical protein FVEG_05690	0	0	integral component of membrane [GO:0016021]; transmembrane transporter activity [GO:0022857]		11316_g
5151_g	XP_018750884	chromosome 3	NC_031677.1	4371053	4372012	+	30072582	0	FVEG_15706	319	hypothetical protein FVEG_15706	0	0	hydrolase activity [GO:0016787]		11317_g
5152_g	XP_018750885	chromosome 3	NC_031677.1	4372419	4373509	+	30063665	0	FVEG_05691	346	hypothetical protein FVEG_05691	0	0	catalytic activity [GO:0003824]		11318_g
5155_g	XP_018750888	chromosome 3	NC_031677.1	4378281	4379704	+	30063667	0	FVEG_05693	440	CMGC/SRPK protein kinase	0	0	ATP binding [GO:0005524]; protein kinase activity [GO:0004672]		11319_g
5157_g	XP_018750890	chromosome 3	NC_031677.1	4382740	4384437	-	30063669	0	FVEG_05695	565	hypothetical protein FVEG_05695	0	0	integral component of membrane [GO:0016021]; transmembrane transporter activity [GO:0022857]		1132_g
5160_g	XP_018750893	chromosome 3	NC_031677.1	4389471	4391124	-	30063672	0	FVEG_05698	499	hypothetical protein FVEG_05698	0	0	integral component of membrane [GO:0016021]; transmembrane transporter activity [GO:0022857]		11320_g
5163_g	XP_018750895	chromosome 3	NC_031677.1	4396515	4397782	-	30063674	0	FVEG_05700	374	hypothetical protein FVEG_05700	0	0	extracellular region [GO:0005576]; lyase activity [GO:0016829]; polysaccharide catabolic process [GO:0000272]		11321_g
5167_g	XP_018750899	chromosome 3	NC_031677.1	4407373	4410273	+	30072584	0	FVEG_15708	855	hypothetical protein FVEG_15708	0	0	aminopeptidase activity [GO:0004177]; metallopeptidase activity [GO:0008237]; zinc ion binding [GO:0008270]		11322_g
5171_g	XP_018750904	chromosome 3	NC_031677.1	4419021	4420625	-	30063682	0	FVEG_05710	483	hypothetical protein FVEG_05710	0	0	integral component of membrane [GO:0016021]; transmembrane transporter activity [GO:0022857]		11323_g
5172_g	XP_018750905	0	0	0	0	0	0	0	0	0	hypothetical protein	0	0	0		11324_g
[truncated: 13,461 more rows]
