# Supplementary material for: Assembly, Annotation, and Comparative Whole Genome Sequence of Fusarium verticillioides Isolated from Stored Maize Grains
Source: Pathogens. 2022 Jul 20;11(7):810. doi: 10.3390/pathogens11070810 (PMC9320718; doi:10.3390/pathogens11070810)
Supplement: Supplementary file 1 [file pathogens-11-00810-s001.zip › Fusarium WGS_final supplementory data/Table_S4.xlsx]

## Sheet: CAZY-FINAL_ANNOTATION (1)
Gene_Id	Subject id	Hit Protein ID	Chromosome	Accession	Start	Stop	Strand	GeneID	Gene Symbol	Locus tag	Length	Protein Name	KEGG_Pathway	UniPathway	Gene Ontology
10006_g	CEF76012.1	XP_018752412	chromosome 7	NC_031681.1	751762	753129	-	30064643	0	FVEG_06777	455	hypothetical protein FVEG_06777	0	0	0
10006_g	CEF76012.1	XP_018752412	chromosome 7	NC_031681.1	751762	753129	-	30064643	0	FVEG_06777	455	hypothetical protein FVEG_06777	0	0	0
10008_g	CZS79297.1	XP_018752414	chromosome 7	NC_031681.1	755820	760427	+	30064645	0	FVEG_06779	1477	hypothetical protein FVEG_06779	0	0	extracellular region [GO:0005576]; chitin binding [GO:0008061]; chitinase activity [GO:0004568]; chitin catabolic process [GO:0006032]; polysaccharide catabolic process [GO:0000272]
10025_g	QKD62511.1	XP_018752434	chromosome 7	NC_031681.1	809021	810269	-	30064661	0	FVEG_06795	350	hypothetical protein FVEG_06795	0	0	0
10030_g	QKD52171.1	XP_018752441	chromosome 7	NC_031681.1	820265	821464	+	30064666	0	FVEG_06800	399	alpha-1,2-mannosyltransferase	0	0	transferase activity, transferring glycosyl groups [GO:0016757]
10031_g	QKD52171.1	XP_018752442	chromosome 7	NC_031681.1	821760	823304	-	30064667	0	FVEG_06801	479	hypothetical protein FVEG_06801	0	0	integral component of membrane [GO:0016021]
10037_g	CCT71135.1	XP_018752449	chromosome 7	NC_031681.1	838569	839536	+	30064673	0	FVEG_06807	289	hypothetical protein FVEG_06807	0	0	0
10055_g	CCT71153.1	XP_018752465	chromosome 7	NC_031681.1	873752	874692	+	30064688	0	FVEG_06822	274	hypothetical protein FVEG_06822	0	0	hydrolase activity, acting on carbon-nitrogen (but not peptide) bonds [GO:0016810]; carbohydrate metabolic process [GO:0005975]
10057_g	QKD58000.1	XP_018752468	chromosome 7	NC_031681.1	883192	885558	+	30064690	0	FVEG_06824	734	hypothetical protein FVEG_06824	0	0	GTP binding [GO:0005525]; GTPase activity [GO:0003924]
10066_g	QGI84122.1	XP_018752484	chromosome 7	NC_031681.1	930872	933136	-	30064699	0	FVEG_06833	623	hypothetical protein FVEG_06833	Glycine, serine and threonine metabolism ; Metabolic pathways	0	flavin adenine dinucleotide binding [GO:0050660]; oxidoreductase activity, acting on CH-OH group of donors [GO:0016614]
10094_g	QKD58310.1	XP_018752526	chromosome 7	NC_031681.1	1024991	1026121	-	30064726	0	FVEG_06863	376	hypothetical protein FVEG_06863	N-Glycan biosynthesis ; Metabolic pathways	0	membrane [GO:0016020]; beta-1,4-mannosylglycoprotein 4-beta-N-acetylglucosaminyltransferase activity [GO:0003830]; protein N-linked glycosylation [GO:0006487]
10096_g	QKD58312.1	XP_018752528	chromosome 7	NC_031681.1	1029847	1032069	+	30064728	0	FVEG_06865	687	trehalase	Starch and sucrose metabolism ; Metabolic pathways ; Biosynthesis of secondary metabolites	0	alpha,alpha-trehalase activity [GO:0004555]; trehalose metabolic process [GO:0005991]
10114_g	CCT71207.1	XP_018752545	chromosome 7	NC_031681.1	1069032	1070895	+	30064744	0	FVEG_06881	598	alpha-1,3-glucosyltransferase	N-Glycan biosynthesis ; Metabolic pathways	PATHWAY: Protein modification; protein glycosylation. {ECO:0000256|ARBA:ARBA00004922, ECO:0000256|RuleBase:RU363110}.	endoplasmic reticulum membrane [GO:0005789]; integral component of membrane [GO:0016021]; dolichyl pyrophosphate Man9GlcNAc2 alpha-1,3-glucosyltransferase activity [GO:0042281]; dolichol-linked oligosaccharide biosynthetic process [GO:0006488]
10115_g	CCT71207.1	XP_018752545	chromosome 7	NC_031681.1	1069032	1070895	+	30064744	0	FVEG_06881	598	alpha-1,3-glucosyltransferase	N-Glycan biosynthesis ; Metabolic pathways	PATHWAY: Protein modification; protein glycosylation. {ECO:0000256|ARBA:ARBA00004922, ECO:0000256|RuleBase:RU363110}.	endoplasmic reticulum membrane [GO:0005789]; integral component of membrane [GO:0016021]; dolichyl pyrophosphate Man9GlcNAc2 alpha-1,3-glucosyltransferase activity [GO:0042281]; dolichol-linked oligosaccharide biosynthetic process [GO:0006488]
10134_g	CCT71223.1	XP_018752570	chromosome 7	NC_031681.1	1128698	1130028	+	30064761	0	FVEG_06900	397	hypothetical protein FVEG_06900	0	0	0
10152_g	QKD61617.1	XP_018752605	chromosome 7	NC_031681.1	1181498	1183159	-	30064778	0	FVEG_06920	536	hypothetical protein FVEG_06920	0	0	integral component of membrane [GO:0016021]; amino acid transport [GO:0006865]; transmembrane transport [GO:0055085]
1017_g	QGI76035.1	XP_018743615	chromosome 1	NC_031675.1	3119951	3121622	+	30059367	0	FVEG_01037	514	exoglucanase type C	Starch and sucrose metabolism ; Metabolic pathways	0	extracellular region [GO:0005576]; cellulose binding [GO:0030248]; hydrolase activity, hydrolyzing O-glycosyl compounds [GO:0004553]; cellulose catabolic process [GO:0030245]
1018_g	QKD61617.1	XP_018743613	chromosome 1	NC_031675.1	3122547	3124171	-	30059366	0	FVEG_01036	505	hypothetical protein FVEG_01036	0	0	integral component of membrane [GO:0016021]; transmembrane transporter activity [GO:0022857]
10181_g	QKD58395.1	XP_018752666	chromosome 7	NC_031681.1	1283385	1285457	+	30064806	0	FVEG_06951	613	GPI mannosyltransferase 3	Glycosylphosphatidylinositol (GPI)-anchor biosynthesis ; Metabolic pathways	PATHWAY: Glycolipid biosynthesis. {ECO:0000256|ARBA:ARBA00004934}.; PATHWAY: Glycolipid biosynthesis; glycosylphosphatidylinositol-anchor biosynthesis. {ECO:0000256|ARBA:ARBA00004687}.	endoplasmic reticulum membrane [GO:0005789]; integral component of membrane [GO:0016021]; alpha-1,2-mannosyltransferase activity [GO:0000026]; glycolipid mannosyltransferase activity [GO:0004376]; GPI anchor biosynthetic process [GO:0006506]
10199_g	QKD62991.1	XP_018752694	chromosome 7	NC_031681.1	1347223	1350379	+	30064823	0	FVEG_06970	1009	hypothetical protein FVEG_06970	0	0	integral component of membrane [GO:0016021]; ATP binding [GO:0005524]; ATPase-coupled transmembrane transporter activity [GO:0042626]
102_g	QKD48431.1	XP_018756916	chromosome 1	NC_031675.1	258833	261190	-	30067495	0	FVEG_09861	766	hypothetical protein FVEG_09861	Amino sugar and nucleotide sugar metabolism ; Metabolic pathways	0	hydrolase activity, hydrolyzing O-glycosyl compounds [GO:0004553]; polysaccharide catabolic process [GO:0000272]
10211_g	QGI84256.1	XP_018752772	chromosome 7	NC_031681.1	1490097	1493549	+	30064854	0	FVEG_07011	1150	hypothetical protein FVEG_07011	0	0	transferase activity, transferring hexosyl groups [GO:0016758]; UDP-glycosyltransferase activity [GO:0008194]; carbohydrate metabolic process [GO:0005975]; lipid glycosylation [GO:0030259]
10224_g	QGI84666.1	XP_018752787	chromosome 7	NC_031681.1	1529173	1532440	+	30064865	0	FVEG_07022	1072	hypothetical protein FVEG_07022	0	0	nucleus [GO:0005634]; DNA binding [GO:0003677]; DNA-binding transcription factor activity, RNA polymerase II-specific [GO:0000981]; zinc ion binding [GO:0008270]; transcription, DNA-templated [GO:0006351]
10245_g	QKD61617.1	XP_018752821	chromosome 7	NC_031681.1	1582320	1583459	-	30064886	0	FVEG_07043	340	hypothetical protein FVEG_07043	0	0	integral component of membrane [GO:0016021]; transmembrane transport [GO:0055085]
10246_g	QKD61617.1	XP_018752821	chromosome 7	NC_031681.1	1582320	1583459	-	30064886	0	FVEG_07043	340	hypothetical protein FVEG_07043	0	0	integral component of membrane [GO:0016021]; transmembrane transport [GO:0055085]
10261_g	QKD55908.1	XP_018752852	chromosome 7	NC_031681.1	1629950	1631402	-	30064898	0	FVEG_07058	466	hypothetical protein FVEG_07058	0	0	aspartic-type endopeptidase activity [GO:0004190]
10264_g	QKD55254.1	XP_018752864	chromosome 7	NC_031681.1	1638162	1639580	-	30064901	0	FVEG_07061	455	hypothetical protein FVEG_07061	0	0	0
10334_g	CCT71403.1	XP_018752998	chromosome 7	NC_031681.1	1869901	1871049	-	30072897	0	FVEG_16021	382	hypothetical protein FVEG_16021	0	0	0
10335_g	CCT71404.1	XP_031063230	0	0	0	0	0	0	0	0	0	uncharacterized protein	0	0	0
10353_g	QKD46432.1	XP_018753034	chromosome 7	NC_031681.1	1926700	1928653	+	30064980	0	FVEG_07148	585	hypothetical protein FVEG_07148	0	0	integral component of membrane [GO:0016021]; oxidoreductase activity [GO:0016491]; ion transport [GO:0006811]
10374_g	CCT71444.1	XP_018758936	chromosome 7	NC_031681.1	1997362	1998500	-	30068906	0	FVEG_11390	363	hypothetical protein FVEG_11390	Amino sugar and nucleotide sugar metabolism ; Metabolic pathways	0	extracellular region [GO:0005576]; chitin binding [GO:0008061]; chitinase activity [GO:0004568]; chitin catabolic process [GO:0006032]; polysaccharide catabolic process [GO:0000272]
10393_g	QPC59347.1	XP_018758973	chromosome 7	NC_031681.1	2043217	2044803	-	30068924	0	FVEG_11408	471	MFS transporter, SP family, general alpha glucoside:H+ symporter	0	0	integral component of membrane [GO:0016021]; transmembrane transporter activity [GO:0022857]
10433_g	QKD58662.1	XP_018759026	chromosome 7	NC_031681.1	2166396	2166931	+	30068957	0	FVEG_11445	160	hypothetical protein FVEG_11445	0	0	copper ion binding [GO:0005507]
10440_g	QKD55908.1	XP_018759035	chromosome 7	NC_031681.1	2180975	2182272	-	30068965	0	FVEG_11453	396	vacuolar protease A	Autophagy - yeast	0	aspartic-type endopeptidase activity [GO:0004190]
10466_g	QPC62588.1	XP_018759080	chromosome 7	NC_031681.1	2278804	2280500	+	30068992	0	FVEG_11480	493	hypothetical protein FVEG_11480	0	0	integral component of membrane [GO:0016021]; transmembrane transporter activity [GO:0022857]
10528_g	QKD58764.1	XP_018759195	chromosome 7	NC_031681.1	2470130	2471885	-	30069046	0	FVEG_11539	532	alpha-1,2-mannosyltransferase alg-11	N-Glycan biosynthesis ; Various types of N-glycan biosynthesis ; Metabolic pathways	PATHWAY: Protein modification; protein glycosylation. {ECO:0000256|RuleBase:RU367051}.	endoplasmic reticulum membrane [GO:0005789]; integral component of membrane [GO:0016021]; GDP-Man:Man3GlcNAc2-PP-Dol alpha-1,2-mannosyltransferase activity [GO:0004377]; protein glycosylation [GO:0006486]
10558_g	QKD61617.1	XP_018759251	chromosome 7	NC_031681.1	2570550	2572440	-	30069075	0	FVEG_11568	575	hypothetical protein FVEG_11568	0	0	integral component of membrane [GO:0016021]; amino acid transport [GO:0006865]; transmembrane transport [GO:0055085]
10559_g	QKD61617.1	XP_018759253	chromosome 7	NC_031681.1	2578877	2580872	+	30069076	0	FVEG_11569	561	hypothetical protein FVEG_11569	0	0	integral component of membrane [GO:0016021]; transmembrane transport [GO:0055085]
1056_g	QKD62991.1	XP_018743560	chromosome 1	NC_031675.1	3243820	3247927	-	30059328	0	FVEG_00998	1345	hypothetical protein FVEG_00998	ABC transporters	0	integral component of membrane [GO:0016021]; ATP binding [GO:0005524]; ATPase-coupled transmembrane transporter activity [GO:0042626]
1056_g	QKD62991.1	XP_018743560	chromosome 1	NC_031675.1	3243820	3247927	-	30059328	0	FVEG_00998	1345	hypothetical protein FVEG_00998	ABC transporters	0	integral component of membrane [GO:0016021]; ATP binding [GO:0005524]; ATPase-coupled transmembrane transporter activity [GO:0042626]
10565_g	QKD60584.1	XP_018759260	chromosome 7	NC_031681.1	2594402	2595787	-	30069080	0	FVEG_11575	461	hypothetical protein FVEG_11575	0	0	nucleus [GO:0005634]; DNA-binding transcription factor activity, RNA polymerase II-specific [GO:0000981]; zinc ion binding [GO:0008270]
10579_g	QGI84643.1	XP_018759279	chromosome 7	NC_031681.1	2631276	2633209	+	30069092	0	FVEG_11587	567	hypothetical protein FVEG_11587	Ribosome biogenesis in eukaryotes	0	box C/D RNP complex [GO:0031428]; nucleolus [GO:0005730]; small-subunit processome [GO:0032040]; snRNA binding [GO:0017069]; endonucleolytic cleavage in 5'-ETS of tricistronic rRNA transcript (SSU-rRNA, 5.8S rRNA, LSU-rRNA) [GO:0000480]; endonucleolytic cleavage in ITS1 to separate SSU-rRNA from 5.8S rRNA and LSU-rRNA from tricistronic rRNA transcript (SSU-rRNA, 5.8S rRNA, LSU-rRNA) [GO:0000447];…
10582_g	QKD62991.1	XP_018759283	chromosome 7	NC_031681.1	2643118	2645261	+	30069095	0	FVEG_11590	698	iron-sulfur clusters transporter ATM1, mitochondrial	ABC transporters	0	integral component of membrane [GO:0016021]; ATP binding [GO:0005524]; ATPase-coupled transmembrane transporter activity [GO:0042626]
10583_g	QKD58819.1	XP_018759284	chromosome 7	NC_031681.1	2650120	2651403	+	30069096	0	FVEG_11591	427	hypothetical protein FVEG_11591	0	0	UDP-glycosyltransferase activity [GO:0008194]
10590_g	QKD58826.1	XP_018759292	chromosome 7	NC_031681.1	2669617	2671227	+	30069102	0	FVEG_11597	504	hypothetical protein FVEG_11597	0	0	integral component of membrane [GO:0016021]; transferase activity, transferring glycosyl groups [GO:0016757]
10591_g	QPC62588.1	XP_018759295	chromosome 7	NC_031681.1	2671759	2673366	+	30069103	0	FVEG_11598	505	hypothetical protein FVEG_11598	0	0	integral component of membrane [GO:0016021]; transmembrane transporter activity [GO:0022857]
10593_g	QGI67389.1	XP_018759297	chromosome 7	NC_031681.1	2678451	2679417	+	30069105	0	FVEG_11600	306	hypothetical protein FVEG_11600	0	0	0
10594_g	QKD61617.1	XP_018759298	chromosome 7	NC_031681.1	2681367	2683110	+	30069106	0	FVEG_11601	514	hypothetical protein FVEG_11601	0	0	integral component of membrane [GO:0016021]; transmembrane transporter activity [GO:0022857]
10602_g	QKD50100.1	XP_018759312	chromosome 7	NC_031681.1	2706274	2707254	+	30069112	0	FVEG_11608	295	hypothetical protein FVEG_11608	0	0	integral component of membrane [GO:0016021]
10607_g	QGI63796.1	XP_018759318	chromosome 7	NC_031681.1	2721761	2723165	-	30069118	0	FVEG_11614	327	hypothetical protein FVEG_11614	0	0	0
10619_g	CCT71655.1	XP_018759330	chromosome 7	NC_031681.1	2747796	2749205	-	30069126	0	FVEG_11624	435	glucose N-acetyltransferase 1	0	0	Golgi membrane [GO:0000139]; integral component of membrane [GO:0016021]; vacuolar membrane [GO:0005774]; acetylglucosaminyltransferase activity [GO:0008375]; protein N-linked glycosylation [GO:0006487]
10621_g	QPC62588.1	XP_018759336	chromosome 7	NC_031681.1	2766719	2768652	+	30069131	0	FVEG_11631	582	hypothetical protein FVEG_11631	0	0	integral component of membrane [GO:0016021]; transmembrane transporter activity [GO:0022857]
10622_g	CCT71657.1	XP_018759337	chromosome 7	NC_031681.1	2769424	2770722	+	30069132	0	FVEG_11632	399	chitinase	Amino sugar and nucleotide sugar metabolism ; Metabolic pathways	0	extracellular region [GO:0005576]; chitin binding [GO:0008061]; chitinase activity [GO:0004568]; chitin catabolic process [GO:0006032]; polysaccharide catabolic process [GO:0000272]
10623_g	QGI84643.1	XP_018759338	chromosome 7	NC_031681.1	2770915	2772740	+	30069133	0	FVEG_11633	571	hypothetical protein FVEG_11633	Ribosome biogenesis in eukaryotes	0	nucleolus [GO:0005730]; rRNA processing [GO:0006364]
10638_g	QGI84655.1	XP_018759354	chromosome 7	NC_031681.1	2803839	2806106	-	30069147	0	FVEG_11647	755	beta-N-acetylhexosaminidase	Other glycan degradation ; Various types of N-glycan biosynthesis ; Amino sugar and nucleotide sugar metabolism ; Glycosaminoglycan degradation ; Glycosphingolipid biosynthesis - globo and isoglobo series ; Glycosphingolipid biosynthesis - ganglio series ; Metabolic pathways	0	beta-N-acetylhexosaminidase activity [GO:0004563]; N-acetyl-beta-D-galactosaminidase activity [GO:0102148]; carbohydrate metabolic process [GO:0005975]
10640_g	CCT71672.1	XP_018759356	chromosome 7	NC_031681.1	2809561	2810686	+	30069149	0	FVEG_11649	340	hypothetical protein FVEG_11649	0	0	Golgi membrane [GO:0000139]; integral component of membrane [GO:0016021]; vacuolar membrane [GO:0005774]; acetylglucosaminyltransferase activity [GO:0008375]; protein N-linked glycosylation [GO:0006487]
10642_g	QPC73331.1	XP_018742151	chromosome 1	NC_031675.1	5848616	5852387	-	30058532	0	FVEG_00139	1189	hypothetical protein FVEG_00139	0	0	0
10642_g	QPC73331.1	XP_018742151	chromosome 1	NC_031675.1	5848616	5852387	-	30058532	0	FVEG_00139	1189	hypothetical protein FVEG_00139	0	0	0
10642_g	QPC73331.1	XP_018742151	chromosome 1	NC_031675.1	5848616	5852387	-	30058532	0	FVEG_00139	1189	hypothetical protein FVEG_00139	0	0	0
10653_g	QGI84666.1	XP_018759368	chromosome 7	NC_031681.1	2842761	2846241	+	30069157	0	FVEG_11663	839	hypothetical protein FVEG_11663	0	0	integral component of membrane [GO:0016021]; mitochondrion [GO:0005739]; nucleus [GO:0005634]; DNA binding [GO:0003677]; DNA-binding transcription factor activity, RNA polymerase II-specific [GO:0000981]; zinc ion binding [GO:0008270]; transcription, DNA-templated [GO:0006351]
10654_g	QGI84666.1	XP_018759369	chromosome 7	NC_031681.1	2846463	2848079	+	30069158	0	FVEG_11664	538	xylan 1,4-beta-xylosidase	Amino sugar and nucleotide sugar metabolism ; Metabolic pathways	0	hydrolase activity, hydrolyzing O-glycosyl compounds [GO:0004553]; carbohydrate metabolic process [GO:0005975]
10658_g	QGI84670.1	XP_018759373	chromosome 7	NC_031681.1	2853378	2855527	-	30069162	0	FVEG_11668	660	hypothetical protein FVEG_11668	0	0	integral component of membrane [GO:0016021]; plasma membrane [GO:0005886]; chitin synthase activity [GO:0004100]
10659_g	QPC71515.1	XP_018759374	chromosome 7	NC_031681.1	2856332	2857625	+	30069163	0	FVEG_11669	413	hypothetical protein FVEG_11669	0	0	integral component of membrane [GO:0016021]; NAD binding [GO:0051287]; oxidoreductase activity, acting on the CH-CH group of donors, NAD or NADP as acceptor [GO:0016628]; oxidoreductase activity, acting on the CH-OH group of donors, NAD or NADP as acceptor [GO:0016616]; polysaccharide biosynthetic process [GO:0000271]
10666_g	QKD58887.1	XP_018759381	chromosome 7	NC_031681.1	2871927	2873947	-	30069170	0	FVEG_11676	641	hypothetical protein FVEG_11676	0	0	0
1068_g	QKD47435.1	XP_018743527	chromosome 1	NC_031675.1	3294677	3296152	-	30059316	0	FVEG_00982	491	hypothetical protein FVEG_00982	Starch and sucrose metabolism ; Metabolic pathways	0	integral component of membrane [GO:0016021]; hydrolase activity, hydrolyzing O-glycosyl compounds [GO:0004553]; organic substance metabolic process [GO:0071704]
10682_g	QKD58897.1	XP_018759402	chromosome 7	NC_031681.1	2905838	2906502	+	30073947	0	FVEG_17071	168	hypothetical protein FVEG_17071	0	0	0
10694_g	QKD58906.1	XP_018759414	chromosome 7	NC_031681.1	2932844	2933890	-	30069190	0	FVEG_11697	348	arabinogalactan endo-1,4-beta-galactosidase	0	0	arabinogalactan endo-1,4-beta-galactosidase activity [GO:0031218]; glucosidase activity [GO:0015926]; metabolic process [GO:0008152]
10697_g	CCT71718.1	XP_018759418	chromosome 7	NC_031681.1	2940447	2941479	+	30069193	0	FVEG_11700	311	carboxylesterase 1	0	0	extracellular region [GO:0005576]; carboxylic ester hydrolase activity [GO:0052689]; xylan catabolic process [GO:0045493]
10699_g	QKD62511.1	XP_018760207	chromosome 4	NC_031678.1	3689749	3691245	-	30069774	0	FVEG_12322	344	hypothetical protein FVEG_12322	0	0	0
10703_g	QKD61617.1	XP_018759423	chromosome 7	NC_031681.1	2953205	2954946	+	30069197	0	FVEG_11706	514	hypothetical protein FVEG_11706	Meiosis - yeast	0	integral component of membrane [GO:0016021]; transmembrane transporter activity [GO:0022857]
10734_g	CCT71747.1	XP_018759453	chromosome 7	NC_031681.1	3010739	3012277	-	30069221	0	FVEG_11731	495	hypothetical protein FVEG_11731	0	0	FAD binding [GO:0071949]; oxidoreductase activity [GO:0016491]
10740_g	QKD46448.1	XP_018759460	chromosome 7	NC_031681.1	3024560	3026371	-	30069224	0	FVEG_11734	513	hypothetical protein FVEG_11734	0	0	integral component of membrane [GO:0016021]; heme binding [GO:0020037]; iron ion binding [GO:0005506]; oxidoreductase activity, acting on paired donors, with incorporation or reduction of molecular oxygen [GO:0016705]
10749_g	QGI87677.1	XP_018759468	chromosome 7	NC_031681.1	3041684	3042682	-	30069231	0	FVEG_11741	332	hypothetical protein FVEG_11741	0	0	oxidoreductase activity [GO:0016491]
10751_g	QGI84745.1	XP_018759471	chromosome 7	NC_031681.1	3046462	3047360	+	30069233	0	FVEG_11743	276	alpha 1,2-mannosyltransferase	Other types of O-glycan biosynthesis	0	membrane [GO:0016020]; mannosyltransferase activity [GO:0000030]; protein glycosylation [GO:0006486]
10754_g	CEI70408.1	XP_018759474	chromosome 7	NC_031681.1	3051863	3055031	+	30069236	0	FVEG_11746	821	hypothetical protein FVEG_11746	0	0	integral component of membrane [GO:0016021]; transferase activity, transferring hexosyl groups [GO:0016758]; UDP-glycosyltransferase activity [GO:0008194]; carbohydrate metabolic process [GO:0005975]; lipid glycosylation [GO:0030259]
10755_g	CEI70408.1	XP_018759474	chromosome 7	NC_031681.1	3051863	3055031	+	30069236	0	FVEG_11746	821	hypothetical protein FVEG_11746	0	0	integral component of membrane [GO:0016021]; transferase activity, transferring hexosyl groups [GO:0016758]; UDP-glycosyltransferase activity [GO:0008194]; carbohydrate metabolic process [GO:0005975]; lipid glycosylation [GO:0030259]
10756_g	QPC59347.1	XP_018759475	chromosome 7	NC_031681.1	3055718	3056757	-	30069237	0	FVEG_11747	307	hypothetical protein FVEG_11747	0	0	integral component of membrane [GO:0016021]; transmembrane transporter activity [GO:0022857]
10757_g	QKD48582.1	XP_018759476	chromosome 7	NC_031681.1	3057052	3060212	+	30069238	0	FVEG_11748	818	hypothetical protein FVEG_11748	0	0	alpha-L-rhamnosidase activity [GO:0030596]; carbohydrate metabolic process [GO:0005975]
10758_g	QKD48582.1	XP_018759476	0	0	0	0	0	0	0	0	0	hypothetical protein	0	0	0
10759_g	CEF76070.1	XP_018759477	chromosome 7	NC_031681.1	3060737	3063587	-	30069239	0	FVEG_11749	828	beta-glucosidase	Cyanoamino acid metabolism ; Starch and sucrose metabolism ; Metabolic pathways ; Biosynthesis of secondary metabolites	PATHWAY: Glycan metabolism. {ECO:0000256|ARBA:ARBA00004881}.; PATHWAY: Glycan metabolism; cellulose degradation. {ECO:0000256|ARBA:ARBA00004987, ECO:0000256|RuleBase:RU361161}.	beta-glucosidase activity [GO:0008422]; scopolin beta-glucosidase activity [GO:0102483]; cellulose catabolic process [GO:0030245]
10779_g	QKD61617.1	XP_018759496	chromosome 7	NC_031681.1	3126633	3128476	+	30069257	0	FVEG_11767	562	hypothetical protein FVEG_11767	0	0	integral component of membrane [GO:0016021]; transmembrane transport [GO:0055085]
10781_g	QKD56596.1	XP_018760558	chromosome 3	NC_031677.1	593010	596476	+	30070029	0	FVEG_12598	1074	hypothetical protein FVEG_12598	Fatty acid degradation ; Tryptophan metabolism	0	aromatase activity [GO:0070330]; FMN binding [GO:0010181]; heme binding [GO:0020037]; iron ion binding [GO:0005506]; NADPH-hemoprotein reductase activity [GO:0003958]
10784_g	QGI67549.1	XP_018759501	chromosome 7	NC_031681.1	3142024	3143946	+	30069262	0	FVEG_11772	640	choline dehydrogenase	Glycine, serine and threonine metabolism ; Metabolic pathways	0	flavin adenine dinucleotide binding [GO:0050660]; oxidoreductase activity, acting on CH-OH group of donors [GO:0016614]
10788_g	QKD55254.1	XP_018759505	chromosome 7	NC_031681.1	3150638	3152128	-	30069266	0	FVEG_11776	356	hypothetical protein FVEG_11776	0	0	0
10800_g	QKD59016.1	XP_018747492	chromosome 2	NC_031676.1	4660705	4663008	+	30061580	0	FVEG_03438	767	hypothetical protein FVEG_03438	0	0	alpha-L-fucosidase activity [GO:0004560]; carbohydrate metabolic process [GO:0005975]
10801_g	QKD59016.1	XP_041689187	0	0	0	0	0	0	0	0	0	uncharacterized protein	0	0	0
10803_g	QKD59027.1	XP_018759523	chromosome 7	NC_031681.1	3184277	3185356	-	30069277	0	FVEG_11787	359	endopolygalacturonase 1	Pentose and glucuronate interconversions ; Metabolic pathways	0	extracellular region [GO:0005576]; polygalacturonase activity [GO:0004650]; carbohydrate metabolic process [GO:0005975]; cell wall organization [GO:0071555]
10805_g	QKD48534.1	XP_018759525	chromosome 7	NC_031681.1	3193850	3195454	-	30069279	0	FVEG_11789	534	hypothetical protein FVEG_11789	0	0	hydrolase activity, hydrolyzing O-glycosyl compounds [GO:0004553]; carbohydrate metabolic process [GO:0005975]
10806_g	QKD61617.1	XP_018759526	chromosome 7	NC_031681.1	3196199	3198080	-	30069280	0	FVEG_11790	524	hypothetical protein FVEG_11790	0	0	integral component of membrane [GO:0016021]; transmembrane transporter activity [GO:0022857]
10817_g	QKD61617.1	XP_018759538	chromosome 7	NC_031681.1	3220361	3222497	-	30069289	0	FVEG_11799	570	hypothetical protein FVEG_11799	0	0	integral component of membrane [GO:0016021]; amino acid transport [GO:0006865]; transmembrane transport [GO:0055085]
10821_g	QPC62588.1	XP_018759543	chromosome 7	NC_031681.1	3227530	3229121	-	30069290	0	FVEG_11801	496	hypothetical protein FVEG_11801	0	0	integral component of membrane [GO:0016021]; transmembrane transporter activity [GO:0022857]
10825_g	QKD61617.1	XP_018759547	chromosome 7	NC_031681.1	3236981	3238648	+	30069293	0	FVEG_11804	555	hypothetical protein FVEG_11804	0	0	integral component of membrane [GO:0016021]; transmembrane transport [GO:0055085]
10826_g	CCT70630.1	XP_018759548	chromosome 7	NC_031681.1	3239540	3240262	+	30069294	0	FVEG_11805	240	2-haloacid dehalogenase	Metabolic pathways	0	0
10834_g	QKD48582.1	XP_018753912	chromosome 8	NC_031682.1	6008	8829	+	30065546	0	FVEG_07769	923	hypothetical protein FVEG_07769	0	0	alpha-L-rhamnosidase activity [GO:0030596]; carbohydrate metabolic process [GO:0005975]
10835_g	QPC59347.1	XP_018753911	chromosome 8	NC_031682.1	9572	11191	+	30065545	0	FVEG_07768	539	hypothetical protein FVEG_07768	0	0	integral component of membrane [GO:0016021]; transmembrane transporter activity [GO:0022857]
10845_g	QGI76869.1	XP_018753902	chromosome 8	NC_031682.1	49427	54387	-	30065539	0	FVEG_07762	1546	beta-glucosidase	Cyanoamino acid metabolism ; Starch and sucrose metabolism ; Metabolic pathways ; Biosynthesis of secondary metabolites	PATHWAY: Glycan metabolism. {ECO:0000256|ARBA:ARBA00004881}.; PATHWAY: Glycan metabolism; cellulose degradation. {ECO:0000256|ARBA:ARBA00004987, ECO:0000256|RuleBase:RU361161}.	nucleus [GO:0005634]; beta-glucosidase activity [GO:0008422]; DNA binding [GO:0003677]; DNA-binding transcription factor activity, RNA polymerase II-specific [GO:0000981]; scopolin beta-glucosidase activity [GO:0102483]; zinc ion binding [GO:0008270]; cellulose catabolic process [GO:0030245]; transcription, DNA-templated [GO:0006351]
10846_g	CZS75192.1	XP_018753902	chromosome 8	NC_031682.1	49427	54387	-	30065539	0	FVEG_07762	1546	beta-glucosidase	Cyanoamino acid metabolism ; Starch and sucrose metabolism ; Metabolic pathways ; Biosynthesis of secondary metabolites	PATHWAY: Glycan metabolism. {ECO:0000256|ARBA:ARBA00004881}.; PATHWAY: Glycan metabolism; cellulose degradation. {ECO:0000256|ARBA:ARBA00004987, ECO:0000256|RuleBase:RU361161}.	nucleus [GO:0005634]; beta-glucosidase activity [GO:0008422]; DNA binding [GO:0003677]; DNA-binding transcription factor activity, RNA polymerase II-specific [GO:0000981]; scopolin beta-glucosidase activity [GO:0102483]; zinc ion binding [GO:0008270]; cellulose catabolic process [GO:0030245]; transcription, DNA-templated [GO:0006351]
10847_g	QPC74569.1	XP_018753902	chromosome 8	NC_031682.1	49427	54387	-	30065539	0	FVEG_07762	1546	beta-glucosidase	Cyanoamino acid metabolism ; Starch and sucrose metabolism ; Metabolic pathways ; Biosynthesis of secondary metabolites	PATHWAY: Glycan metabolism. {ECO:0000256|ARBA:ARBA00004881}.; PATHWAY: Glycan metabolism; cellulose degradation. {ECO:0000256|ARBA:ARBA00004987, ECO:0000256|RuleBase:RU361161}.	nucleus [GO:0005634]; beta-glucosidase activity [GO:0008422]; DNA binding [GO:0003677]; DNA-binding transcription factor activity, RNA polymerase II-specific [GO:0000981]; scopolin beta-glucosidase activity [GO:0102483]; zinc ion binding [GO:0008270]; cellulose catabolic process [GO:0030245]; transcription, DNA-templated [GO:0006351]
10848_g	QKD61617.1	XP_018753901	chromosome 8	NC_031682.1	54997	56655	+	30065538	0	FVEG_07761	516	hypothetical protein FVEG_07761	0	0	integral component of membrane [GO:0016021]; transmembrane transporter activity [GO:0022857]
10849_g	CZS73743.1	XP_018753899	chromosome 8	NC_031682.1	57107	60412	-	30065537	0	FVEG_07760	982	hypothetical protein FVEG_07760	0	0	integral component of membrane [GO:0016021]
10850_g	CEI39824.1	XP_018753898	chromosome 8	NC_031682.1	62379	64126	+	30065536	0	FVEG_07759	474	hypothetical protein FVEG_07759	0	0	integral component of membrane [GO:0016021]; hydrolase activity, hydrolyzing O-glycosyl compounds [GO:0004553]; carbohydrate metabolic process [GO:0005975]
10851_g	CZS73740.1	XP_018753897	chromosome 8	NC_031682.1	66072	66950	+	30065535	0	FVEG_07758	274	hypothetical protein FVEG_07758	0	0	chitin binding [GO:0008061]
10879_g	QKD62233.1	XP_018753865	chromosome 8	NC_031682.1	137306	138703	-	30065507	0	FVEG_07730	357	hypothetical protein FVEG_07730	0	0	extracellular region [GO:0005576]; carboxylic ester hydrolase activity [GO:0052689]; cellulose binding [GO:0030248]; xylan catabolic process [GO:0045493]
10887_g	QKD48655.1	XP_018753857	chromosome 8	NC_031682.1	152003	153145	-	30065499	0	FVEG_07722	380	hypothetical protein FVEG_07722	0	0	0
10892_g	QKD57322.1	XP_018753852	chromosome 8	NC_031682.1	161853	163689	+	30065495	0	FVEG_07718	594	hypothetical protein FVEG_07718	0	0	FAD binding [GO:0071949]; oxidoreductase activity [GO:0016491]
10894_g	QGI67614.1	XP_018753850	chromosome 8	NC_031682.1	165691	168038	+	30065493	0	FVEG_07716	744	alpha-galactosidase 2	Galactose metabolism ; Glycerolipid metabolism ; Sphingolipid metabolism ; Glycosphingolipid biosynthesis - globo and isoglobo series ; Metabolic pathways	0	raffinose alpha-galactosidase activity [GO:0052692]; carbohydrate catabolic process [GO:0016052]
10902_g	QKD50638.1	XP_018753842	chromosome 8	NC_031682.1	184860	186375	-	30065486	0	FVEG_07709	489	hypothetical protein FVEG_07709	0	0	transferase activity, transferring acyl groups other than amino-acyl groups [GO:0016747]
10911_g	QKD48733.1	XP_018753834	chromosome 8	NC_031682.1	208186	209684	-	30065479	0	FVEG_07702	453	hypothetical protein FVEG_07702	0	0	hydrolase activity, hydrolyzing O-glycosyl compounds [GO:0004553]; carbohydrate metabolic process [GO:0005975]
10928_g	CCT72013.1	XP_018753817	chromosome 8	NC_031682.1	248934	249881	-	30065466	0	FVEG_07687	315	hypothetical protein FVEG_07687	0	0	0
10929_g	QKD48717.1	XP_018753816	chromosome 8	NC_031682.1	252078	252886	+	30065465	0	FVEG_07686	253	hypothetical protein FVEG_07686	0	0	0
10932_g	QGI63796.1	XP_018753812	chromosome 8	NC_031682.1	262394	263809	+	30065463	0	FVEG_07683	346	hypothetical protein FVEG_07683	0	0	0
10936_g	CCT69184.1	XP_018753808	chromosome 8	NC_031682.1	275061	276140	+	30065460	0	FVEG_07678	332	hypothetical protein FVEG_07678	0	0	hydrolase activity, acting on ester bonds [GO:0016788]
10939_g	QKD61358.1	XP_018753805	chromosome 8	NC_031682.1	279897	281686	-	30065458	0	FVEG_07676	525	hypothetical protein FVEG_07676	0	0	integral component of membrane [GO:0016021]; transmembrane transporter activity [GO:0022857]
10944_g	QGI78659.1	XP_018753799	chromosome 8	NC_031682.1	293750	298406	-	30065454	0	FVEG_07672	1514	hypothetical protein FVEG_07672	0	0	catalytic activity [GO:0003824]; nucleoside metabolic process [GO:0009116]
10950_g	QKD61358.1	XP_018753794	chromosome 8	NC_031682.1	309858	311479	+	30065449	0	FVEG_07667	501	hypothetical protein FVEG_07667	0	0	integral component of membrane [GO:0016021]; transmembrane transporter activity [GO:0022857]
10962_g	QGI64042.1	XP_018753782	chromosome 8	NC_031682.1	331277	335333	-	30065440	0	FVEG_07658	1334	hypothetical protein FVEG_07658	0	0	catalytic activity [GO:0003824]; nucleoside metabolic process [GO:0009116]
10963_g	QGI78659.1	XP_018753782	chromosome 8	NC_031682.1	331277	335333	-	30065440	0	FVEG_07658	1334	hypothetical protein FVEG_07658	0	0	catalytic activity [GO:0003824]; nucleoside metabolic process [GO:0009116]
10981_g	CZS77667.1	XP_018753762	chromosome 8	NC_031682.1	381984	383004	-	30065421	0	FVEG_07639	324	hypothetical protein FVEG_07639	0	0	0
10996_g	CCT72064.1	XP_018753746	chromosome 8	NC_031682.1	412593	413492	+	30065409	0	FVEG_07627	299	hypothetical protein FVEG_07627	0	0	0
11003_g	QKD62991.1	XP_018753741	chromosome 8	NC_031682.1	420468	425136	+	30065404	0	FVEG_07622	1373	hypothetical protein FVEG_07622	0	0	integral component of membrane [GO:0016021]; ATP binding [GO:0005524]; ATPase-coupled transmembrane transporter activity [GO:0042626]
11029_g	CCT72117.1	XP_018753716	chromosome 8	NC_031682.1	478412	480337	+	30065388	0	FVEG_07601	585	hypothetical protein FVEG_07601	0	0	integral component of membrane [GO:0016021]; copper ion binding [GO:0005507]; oxidoreductase activity [GO:0016491]; ion transport [GO:0006811]
11042_g	QKD48791.1	XP_018753699	chromosome 8	NC_031682.1	517281	521090	-	30065376	0	FVEG_07589	1073	hypothetical protein FVEG_07589	Amino sugar and nucleotide sugar metabolism ; Metabolic pathways	0	extracellular region [GO:0005576]; integral component of membrane [GO:0016021]; chitin binding [GO:0008061]; chitinase activity [GO:0004568]; chitin catabolic process [GO:0006032]; polysaccharide catabolic process [GO:0000272]
11043_g	QKD48791.1	XP_018753699	chromosome 8	NC_031682.1	517281	521090	-	30065376	0	FVEG_07589	1073	hypothetical protein FVEG_07589	Amino sugar and nucleotide sugar metabolism ; Metabolic pathways	0	extracellular region [GO:0005576]; integral component of membrane [GO:0016021]; chitin binding [GO:0008061]; chitinase activity [GO:0004568]; chitin catabolic process [GO:0006032]; polysaccharide catabolic process [GO:0000272]
11045_g	CEI63355.1	XP_018753697	chromosome 8	NC_031682.1	523472	524883	+	30065375	0	FVEG_07588	452	hypothetical protein FVEG_07588	0	0	0
11046_g	QKD50100.1	XP_018753695	chromosome 8	NC_031682.1	527390	528262	-	30065373	0	FVEG_07586	290	hypothetical protein FVEG_07586	0	0	integral component of membrane [GO:0016021]
11050_g	QGI84945.1	XP_018753691	chromosome 8	NC_031682.1	533915	535045	+	30065369	0	FVEG_07582	376	hypothetical protein FVEG_07582	0	0	integral component of membrane [GO:0016021]
11055_g	QGI78659.1	XP_018753686	chromosome 8	NC_031682.1	543704	548269	-	30073019	0	FVEG_16143	1447	hypothetical protein FVEG_16143	0	0	catalytic activity [GO:0003824]; nucleoside metabolic process [GO:0009116]
11082_g	QKD50100.1	XP_018753633	chromosome 8	NC_031682.1	624260	625261	+	30065335	0	FVEG_07546	300	hypothetical protein FVEG_07546	0	0	integral component of membrane [GO:0016021]
11089_g	QGI95035.1	XP_018753625	chromosome 8	NC_031682.1	642929	644896	+	30065330	0	FVEG_07540	608	hypothetical protein FVEG_07540	0	0	integral component of membrane [GO:0016021]; transmembrane transporter activity [GO:0022857]
11090_g	QPC62588.1	XP_018753624	chromosome 8	NC_031682.1	645295	646953	+	30065329	0	FVEG_07539	536	hypothetical protein FVEG_07539	0	0	integral component of membrane [GO:0016021]; transmembrane transporter activity [GO:0022857]
11102_g	QPC62588.1	XP_018753608	chromosome 8	NC_031682.1	672595	674306	+	30065319	0	FVEG_07529	517	hypothetical protein FVEG_07529	0	0	integral component of membrane [GO:0016021]; transmembrane transporter activity [GO:0022857]
11105_g	CCT72191.1	XP_018753602	chromosome 8	NC_031682.1	683833	685440	-	30065315	0	FVEG_07525	535	hypothetical protein FVEG_07525	Galactose metabolism ; Starch and sucrose metabolism ; Metabolic pathways ; Biosynthesis of secondary metabolites	0	hydrolase activity, hydrolyzing O-glycosyl compounds [GO:0004553]; carbohydrate metabolic process [GO:0005975]
11106_g	QPC59347.1	XP_018753596	chromosome 8	NC_031682.1	686497	688190	+	30065314	0	FVEG_07524	506	hypothetical protein FVEG_07524	Meiosis - yeast	0	integral component of membrane [GO:0016021]; transmembrane transporter activity [GO:0022857]
11109_g	QPC59347.1	XP_018753593	chromosome 8	NC_031682.1	691233	693206	-	30065313	0	FVEG_07523	528	hypothetical protein FVEG_07523	0	0	integral component of membrane [GO:0016021]; transmembrane transporter activity [GO:0022857]
11114_g	CCT72200.1	XP_018753588	chromosome 8	NC_031682.1	702525	703917	+	30065308	0	FVEG_07518	409	hypothetical protein FVEG_07518	Galactose metabolism ; Glycerolipid metabolism ; Sphingolipid metabolism ; Glycosphingolipid biosynthesis - globo and isoglobo series ; Metabolic pathways	0	raffinose alpha-galactosidase activity [GO:0052692]; carbohydrate metabolic process [GO:0005975]
11138_g	QKD60832.1	XP_018753559	chromosome 8	NC_031682.1	761699	763586	+	30065286	0	FVEG_07496	548	hypothetical protein FVEG_07496	0	0	0
11144_g	CCT72226.1	XP_018753552	chromosome 8	NC_031682.1	777755	778919	+	30065282	0	FVEG_07490	336	hypothetical protein FVEG_07490	0	0	hydrolase activity, hydrolyzing O-glycosyl compounds [GO:0004553]; carbohydrate metabolic process [GO:0005975]
11157_g	CCT72239.1	XP_018753539	chromosome 8	NC_031682.1	809031	810702	-	30065269	0	FVEG_07477	540	hypothetical protein FVEG_07477	0	0	anchored component of membrane [GO:0031225]; integral component of membrane [GO:0016021]; plasma membrane [GO:0005886]; transferase activity [GO:0016740]
11184_g	QGI95035.1	XP_018753502	chromosome 8	NC_031682.1	899298	901396	-	30072983	0	FVEG_16107	566	hypothetical protein FVEG_16107	0	0	integral component of membrane [GO:0016021]; transmembrane transporter activity [GO:0022857]
11191_g	QKD61358.1	XP_018753494	chromosome 8	NC_031682.1	916966	919002	-	30072981	0	FVEG_16105	515	hypothetical protein FVEG_16105	0	0	integral component of membrane [GO:0016021]; transmembrane transporter activity [GO:0022857]
11197_g	QPC62588.1	XP_018753487	chromosome 8	NC_031682.1	933537	935387	+	30065242	0	FVEG_07439	519	hypothetical protein FVEG_07439	0	0	integral component of membrane [GO:0016021]; transmembrane transporter activity [GO:0022857]
1122_g	QGI89834.1	XP_018743431	0	0	0	0	0	0	0	0	0	F-type H+-transporting ATPase subunit H	0	0	0
1123_g	QGI89834.1	XP_018743430	chromosome 1	NC_031675.1	3452701	3454006	-	30059263	0	FVEG_00929	392	hypothetical protein FVEG_00929	0	0	integral component of membrane [GO:0016021]
11263_g	QKD49023.1	XP_018753371	chromosome 8	NC_031682.1	1177569	1180298	-	30072956	0	FVEG_16080	815	hypothetical protein FVEG_16080	Starch and sucrose metabolism ; Metabolic pathways ; Biosynthesis of secondary metabolites	0	transferase activity, transferring glycosyl groups [GO:0016757]
11266_g	QKD62991.1	XP_018753364	chromosome 8	NC_031682.1	1187066	1189462	-	30065177	0	FVEG_07368	798	ABC transporter ATP-binding protein	ABC transporters	0	integral component of membrane [GO:0016021]; mitochondrion [GO:0005739]; ATP binding [GO:0005524]; ATPase-coupled transmembrane transporter activity [GO:0042626]
11273_g	CCT72349.1	XP_018753357	chromosome 8	NC_031682.1	1202015	1203903	+	30065170	0	FVEG_07361	611	mannosyl-oligosaccharide alpha-1,2-mannosidase	N-Glycan biosynthesis ; Various types of N-glycan biosynthesis ; Metabolic pathways ; Protein processing in endoplasmic reticulum	PATHWAY: Protein modification; protein glycosylation. {ECO:0000256|ARBA:ARBA00004922}.	integral component of membrane [GO:0016021]; calcium ion binding [GO:0005509]; mannosyl-oligosaccharide 1,2-alpha-mannosidase activity [GO:0004571]; carbohydrate metabolic process [GO:0005975]; protein glycosylation [GO:0006486]
11274_g	QPC67486.1	XP_036533710	0	0	0	0	0	0	0	0	0	ap-1 complex subunit gamma-1	0	0	0
11297_g	CCT72371.1	XP_018753316	chromosome 8	NC_031682.1	1280214	1284992	-	30072951	0	FVEG_16075	1497	hypothetical protein FVEG_16075	0	0	0
11319_g	QKD49082.1	XP_018753275	chromosome 8	NC_031682.1	1355494	1357377	+	30065128	0	FVEG_07310	627	hypothetical protein FVEG_07310	0	0	0
11337_g	CCT72411.1	XP_036532745	0	0	0	0	0	0	0	0	0	chitin synthase	0	0	0
11352_g	CCT72422.1	XP_018753231	chromosome 8	NC_031682.1	1446259	1451701	-	30065102	0	FVEG_07281	1780	chitin synthase	Amino sugar and nucleotide sugar metabolism ; Metabolic pathways	0	integral component of membrane [GO:0016021]; myosin complex [GO:0016459]; plasma membrane [GO:0005886]; ATP binding [GO:0005524]; chitin synthase activity [GO:0004100]; motor activity [GO:0003774]
11353_g	CCT72423.1	XP_018753229	chromosome 8	NC_031682.1	1456156	1461870	+	30065101	0	FVEG_07280	1862	chitin synthase	Amino sugar and nucleotide sugar metabolism ; Metabolic pathways	0	integral component of membrane [GO:0016021]; myosin complex [GO:0016459]; plasma membrane [GO:0005886]; actin binding [GO:0003779]; ATP binding [GO:0005524]; chitin synthase activity [GO:0004100]; motor activity [GO:0003774]
11365_g	QKD56596.1	XP_018753210	chromosome 8	NC_031682.1	1492831	1496275	+	30065090	0	FVEG_07269	1066	bifunctional P-450:NADPH-P450 reductase	Fatty acid degradation ; Tryptophan metabolism	0	FMN binding [GO:0010181]; heme binding [GO:0020037]; iron ion binding [GO:0005506]; oxidoreductase activity, acting on paired donors, with incorporation or reduction of molecular oxygen [GO:0016705]
11377_g	CCT72437.1	XP_018753195	chromosome 8	NC_031682.1	1529399	1530437	-	30065083	0	FVEG_07261	314	endo-1,4-beta-xylanase	0	PATHWAY: Glycan degradation; xylan degradation. {ECO:0000256|ARBA:ARBA00004851, ECO:0000256|PROSITE-ProRule:PRU01097, ECO:0000256|RuleBase:RU362015}.	endo-1,4-beta-xylanase activity [GO:0031176]; xylan catabolic process [GO:0045493]
11381_g	QKD62991.1	XP_018753188	chromosome 8	NC_031682.1	1545942	1550846	+	30072928	0	FVEG_16052	1453	hypothetical protein FVEG_16052	ABC transporters	0	integral component of membrane [GO:0016021]; ATP binding [GO:0005524]; ATPase-coupled transmembrane transporter activity [GO:0042626]
11409_g	CCT72465.1	XP_018753161	chromosome 8	NC_031682.1	1608153	1609229	-	30065058	0	FVEG_07232	358	endoglucanase	0	0	extracellular region [GO:0005576]
1142_g	CCT62478.1	XP_018743394	chromosome 1	NC_031675.1	3498821	3499819	+	30059245	0	FVEG_00911	332	hypothetical protein FVEG_00911	0	0	integral component of membrane [GO:0016021]; hydrolase activity, acting on carbon-nitrogen (but not peptide) bonds [GO:0016810]; carbohydrate metabolic process [GO:0005975]
11431_g	QGI78659.1	XP_018238610	0	0	0	0	0	0	0	0	0	hypothetical protein	0	0	0
11434_g	QKD49193.1	XP_018753132	chromosome 8	NC_031682.1	1657365	1659264	-	30065038	0	FVEG_07212	550	hypothetical protein FVEG_07212	0	0	hydrolase activity, hydrolyzing O-glycosyl compounds [GO:0004553]; carbohydrate metabolic process [GO:0005975]
11435_g	QGI63796.1	XP_018753131	chromosome 8	NC_031682.1	1660771	1662164	+	30065037	0	FVEG_07211	334	hypothetical protein FVEG_07211	0	0	0
11464_g	QGI68168.1	XP_018753086	chromosome 8	NC_031682.1	1734266	1738767	-	30072906	0	FVEG_16030	1436	sterol 3beta-glucosyltransferase	0	0	cytoplasm [GO:0005737]; membrane [GO:0016020]; brassicasterol glucosyltransferase activity [GO:0102203]; cholesterol alpha-glucosyltransferase activity [GO:0102205]; soladodine glucosyltransferase activity [GO:0102202]; sterol 3-beta-glucosyltransferase activity [GO:0016906]; autophagy [GO:0006914]; carbohydrate metabolic process [GO:0005975]; lipid glycosylation [GO:0030259]; sterol biosynthetic…
11471_g	CCT72527.1	XP_018753079	chromosome 8	NC_031682.1	1755925	1757017	-	30065003	0	FVEG_07173	347	hypothetical protein FVEG_07173	0	0	carboxylic ester hydrolase activity [GO:0052689]
11476_g	QKD57322.1	XP_018753073	chromosome 8	NC_031682.1	1766285	1768081	-	30064997	0	FVEG_07167	562	hypothetical protein FVEG_07167	0	0	FAD binding [GO:0071949]; oxidoreductase activity [GO:0016491]
11516_g	QKD61617.1	XP_018762392	chromosome 8	NC_031682.1	1867034	1868787	+	30071259	0	FVEG_13961	501	hypothetical protein FVEG_13961	0	0	integral component of membrane [GO:0016021]; transmembrane transporter activity [GO:0022857]
11518_g	QGI68218.1	XP_018762390	chromosome 8	NC_031682.1	1872467	1873852	-	30071257	0	FVEG_13959	461	hypothetical protein FVEG_13959	0	0	0
11520_g	QGI68220.1	XP_018762387	chromosome 8	NC_031682.1	1877831	1878996	-	30071254	0	FVEG_13956	336	hypothetical protein FVEG_13956	Pentose and glucuronate interconversions ; Metabolic pathways	0	extracellular region [GO:0005576]; lyase activity [GO:0016829]; polysaccharide catabolic process [GO:0000272]
11525_g	QGI95035.1	XP_018762382	chromosome 8	NC_031682.1	1888530	1890432	-	30071252	0	FVEG_13953	534	hypothetical protein FVEG_13953	0	0	integral component of membrane [GO:0016021]; transmembrane transporter activity [GO:0022857]
11526_g	QGI78659.1	XP_018762381	chromosome 8	NC_031682.1	1891104	1892249	-	30071251	0	FVEG_13952	381	hypothetical protein FVEG_13952	0	0	catalytic activity [GO:0003824]; nucleoside metabolic process [GO:0009116]
11527_g	QGI64042.1	XP_018762380	chromosome 8	NC_031682.1	1893312	1897029	+	30074552	0	FVEG_17676	1185	hypothetical protein FVEG_17676	0	0	0
11536_g	QGI83664.1	XP_018252696	0	0	0	0	0	0	0	0	0	hypothetical protein	0	0	0
11548_g	QKD55254.1	XP_018762355	chromosome 8	NC_031682.1	1936917	1938438	+	30071233	0	FVEG_13933	367	hypothetical protein FVEG_13933	0	0	0
11551_g	QKD62511.1	XP_018762353	chromosome 8	NC_031682.1	1940718	1942199	+	30071232	0	FVEG_13932	353	hypothetical protein FVEG_13932	0	0	0
11556_g	QPC68295.1	XP_037208068	0	0	0	0	0	0	0	0	0	uncharacterized protein	0	0	0
11558_g	QPC59347.1	XP_018762349	chromosome 8	NC_031682.1	1948128	1949827	-	30071229	0	FVEG_13929	534	hypothetical protein FVEG_13929	0	0	integral component of membrane [GO:0016021]; transmembrane transporter activity [GO:0022857]
11565_g	QGI94678.1	XP_018762342	chromosome 8	NC_031682.1	1964039	1965022	-	30071223	0	FVEG_13923	327	hypothetical protein FVEG_13923	0	0	0
11569_g	QPC73331.1	XP_018762338	chromosome 8	NC_031682.1	1971274	1974138	+	30071221	0	FVEG_13919	954	hypothetical protein FVEG_13919	0	0	0
11571_g	QGI78659.1	XP_031058175	0	0	0	0	0	0	0	0	0	uncharacterized protein	0	0	0
11575_g	QPC62588.1	XP_018762332	chromosome 8	NC_031682.1	1983924	1985553	+	30071216	0	FVEG_13914	493	hypothetical protein FVEG_13914	0	0	integral component of membrane [GO:0016021]; transmembrane transporter activity [GO:0022857]
11582_g	QKD61358.1	XP_018762326	chromosome 8	NC_031682.1	1995378	1997315	+	30071212	0	FVEG_13910	527	hypothetical protein FVEG_13910	0	0	integral component of membrane [GO:0016021]; transmembrane transporter activity [GO:0022857]
11594_g	QKD61358.1	XP_018762314	chromosome 8	NC_031682.1	2018089	2022198	+	30071203	0	FVEG_13901	1021	hypothetical protein FVEG_13901	0	0	integral component of membrane [GO:0016021]; transmembrane transporter activity [GO:0022857]
11599_g	QPC62588.1	XP_018762308	chromosome 8	NC_031682.1	2032407	2034385	-	30071199	0	FVEG_13896	515	hypothetical protein FVEG_13896	0	0	integral component of membrane [GO:0016021]; transmembrane transporter activity [GO:0022857]
11615_g	QKD61617.1	XP_018762290	chromosome 8	NC_031682.1	2070855	2072675	-	30071187	0	FVEG_13883	552	hypothetical protein FVEG_13883	0	0	integral component of membrane [GO:0016021]; transmembrane transporter activity [GO:0022857]
11617_g	QPC67949.1	XP_018762288	chromosome 8	NC_031682.1	2078014	2079281	+	30071185	0	FVEG_13881	387	hypothetical protein FVEG_13881	0	0	integral component of membrane [GO:0016021]
11618_g	QKD46448.1	XP_018762287	chromosome 8	NC_031682.1	2080149	2081873	+	30071184	0	FVEG_13880	521	hypothetical protein FVEG_13880	0	0	heme binding [GO:0020037]; iron ion binding [GO:0005506]; monooxygenase activity [GO:0004497]; oxidoreductase activity, acting on paired donors, with incorporation or reduction of molecular oxygen [GO:0016705]
11627_g	QGI63796.1	XP_018762277	chromosome 8	NC_031682.1	2102462	2103865	-	30071179	0	FVEG_13873	330	hypothetical protein FVEG_13873	0	0	0
1164_g	QKD47338.1	XP_018743338	chromosome 1	NC_031675.1	3567198	3569731	-	30059225	0	FVEG_00891	749	dolichyl-diphosphooligosaccharide-protein glycosyltransferase	N-Glycan biosynthesis ; Various types of N-glycan biosynthesis ; Metabolic pathways ; Protein processing in endoplasmic reticulum	PATHWAY: Protein modification; protein glycosylation. {ECO:0000256|ARBA:ARBA00004922}.	integral component of membrane [GO:0016021]; dolichyl-diphosphooligosaccharide-protein glycotransferase activity [GO:0004579]; metal ion binding [GO:0046872]; protein glycosylation [GO:0006486]
11646_g	QPC62588.1	XP_018762247	chromosome 8	NC_031682.1	2153416	2154988	-	30071164	0	FVEG_13854	491	hypothetical protein FVEG_13854	0	0	integral component of membrane [GO:0016021]; transmembrane transporter activity [GO:0022857]
1165_g	QKD47338.1	XP_018743338	chromosome 1	NC_031675.1	3567198	3569731	-	30059225	0	FVEG_00891	749	dolichyl-diphosphooligosaccharide-protein glycosyltransferase	N-Glycan biosynthesis ; Various types of N-glycan biosynthesis ; Metabolic pathways ; Protein processing in endoplasmic reticulum	PATHWAY: Protein modification; protein glycosylation. {ECO:0000256|ARBA:ARBA00004922}.	integral component of membrane [GO:0016021]; dolichyl-diphosphooligosaccharide-protein glycotransferase activity [GO:0004579]; metal ion binding [GO:0046872]; protein glycosylation [GO:0006486]
11652_g	QKD61891.1	XP_018762242	chromosome 8	NC_031682.1	2169935	2171736	+	30071159	0	FVEG_13849	582	glucoamylase	Starch and sucrose metabolism ; Metabolic pathways	0	glucan 1,4-alpha-glucosidase activity [GO:0004339]; starch binding [GO:2001070]; polysaccharide catabolic process [GO:0000272]
11658_g	QPC61788.1	XP_018762234	chromosome 8	NC_031682.1	2183485	2185703	+	30071154	0	FVEG_13844	696	hypothetical protein FVEG_13844	0	0	nucleus [GO:0005634]; DNA binding [GO:0003677]; DNA-binding transcription factor activity, RNA polymerase II-specific [GO:0000981]; zinc ion binding [GO:0008270]; transcription, DNA-templated [GO:0006351]
11661_g	QPC59347.1	XP_018762232	chromosome 8	NC_031682.1	2187636	2189805	+	30071152	0	FVEG_13842	549	hypothetical protein FVEG_13842	0	0	integral component of membrane [GO:0016021]; transmembrane transporter activity [GO:0022857]
11662_g	CCT72704.1	XP_018762231	chromosome 8	NC_031682.1	2190121	2191306	-	30071151	0	FVEG_13841	387	hypothetical protein FVEG_13841	0	0	0
11671_g	CCT72711.1	XP_018761500	chromosome 8	NC_031682.1	2219714	2221281	-	30070686	0	FVEG_13328	449	hypothetical protein FVEG_13328	0	0	hydrolase activity, hydrolyzing O-glycosyl compounds [GO:0004553]; carbohydrate metabolic process [GO:0005975]
11672_g	QKD61617.1	XP_018761501	chromosome 8	NC_031682.1	2222154	2223960	-	30070687	0	FVEG_13329	536	hypothetical protein FVEG_13329	0	0	integral component of membrane [GO:0016021]; transmembrane transporter activity [GO:0022857]
11687_g	QPC62588.1	XP_018761518	chromosome 8	NC_031682.1	2260660	2262290	-	30070700	0	FVEG_13342	481	hypothetical protein FVEG_13342	0	0	integral component of membrane [GO:0016021]; transmembrane transporter activity [GO:0022857]
11688_g	QKD61927.1	XP_018761519	chromosome 8	NC_031682.1	2263584	2264622	-	30070701	0	FVEG_13343	328	endo-1,4-beta-xylanase C	0	0	endo-1,4-beta-xylanase activity [GO:0031176]; xylan catabolic process [GO:0045493]
11689_g	QKD61928.1	XP_018761520	chromosome 8	NC_031682.1	2268508	2269596	+	30070702	0	FVEG_13344	362	hypothetical protein FVEG_13344	0	0	extracellular region [GO:0005576]
11694_g	QPC73331.1	XP_018761526	chromosome 8	NC_031682.1	2284989	2287965	+	30074384	0	FVEG_17508	942	hypothetical protein FVEG_17508	0	0	0
11701_g	QGI63796.1	XP_018761533	chromosome 8	NC_031682.1	2298551	2300014	-	30070710	0	FVEG_13354	333	hypothetical protein FVEG_13354	0	0	0
11702_g	QKD46448.1	XP_018761534	chromosome 8	NC_031682.1	2300543	2302405	+	30070711	0	FVEG_13355	515	hypothetical protein FVEG_13355	0	0	heme binding [GO:0020037]; iron ion binding [GO:0005506]; oxidoreductase activity, acting on paired donors, with incorporation or reduction of molecular oxygen [GO:0016705]
11707_g	QKD61942.1	XP_018761540	chromosome 8	NC_031682.1	2314198	2315469	+	30070717	0	FVEG_13361	423	hypothetical protein FVEG_13361	0	0	Golgi membrane [GO:0000139]; integral component of membrane [GO:0016021]; transferase activity, transferring glycosyl groups [GO:0016757]; GPI anchor biosynthetic process [GO:0006506]
11721_g	QGI99627.1	XP_018761553	chromosome 8	NC_031682.1	2339118	2345525	-	30074388	0	FVEG_17512	2086	hypothetical protein FVEG_17512	0	0	0
11724_g	QPC73331.1	XP_018761555	chromosome 8	NC_031682.1	2347483	2348535	+	30070729	0	FVEG_13375	350	hypothetical protein FVEG_13375	0	0	0
11725_g	QKD61617.1	XP_018761556	chromosome 8	NC_031682.1	2348671	2349525	-	30070730	0	FVEG_13376	284	hypothetical protein FVEG_13376	0	0	oxidoreductase activity [GO:0016491]
11737_g	QKD58010.1	XP_018761571	chromosome 8	NC_031682.1	2373570	2374540	+	30070742	0	FVEG_13388	305	hypothetical protein FVEG_13388	0	0	oxidoreductase activity [GO:0016491]
11740_g	QGI85623.1	XP_018761574	chromosome 8	NC_031682.1	2378163	2380713	-	30070745	0	FVEG_13391	784	beta-glucosidase	Cyanoamino acid metabolism ; Starch and sucrose metabolism ; Metabolic pathways ; Biosynthesis of secondary metabolites	PATHWAY: Glycan metabolism. {ECO:0000256|ARBA:ARBA00004881}.; PATHWAY: Glycan metabolism; cellulose degradation. {ECO:0000256|ARBA:ARBA00004987, ECO:0000256|RuleBase:RU361161}.	beta-glucosidase activity [GO:0008422]; scopolin beta-glucosidase activity [GO:0102483]; cellulose catabolic process [GO:0030245]
11741_g	QGI85623.1	XP_018761574	chromosome 8	NC_031682.1	2378163	2380713	-	30070745	0	FVEG_13391	784	beta-glucosidase	Cyanoamino acid metabolism ; Starch and sucrose metabolism ; Metabolic pathways ; Biosynthesis of secondary metabolites	PATHWAY: Glycan metabolism. {ECO:0000256|ARBA:ARBA00004881}.; PATHWAY: Glycan metabolism; cellulose degradation. {ECO:0000256|ARBA:ARBA00004987, ECO:0000256|RuleBase:RU361161}.	beta-glucosidase activity [GO:0008422]; scopolin beta-glucosidase activity [GO:0102483]; cellulose catabolic process [GO:0030245]
11749_g	QPC59347.1	XP_018761581	chromosome 8	NC_031682.1	2394620	2396350	+	30070751	0	FVEG_13397	540	hypothetical protein FVEG_13397	0	0	integral component of membrane [GO:0016021]; transmembrane transporter activity [GO:0022857]
11758_g	QKD61993.1	XP_018761589	chromosome 8	NC_031682.1	2411519	2413752	-	30070759	0	FVEG_13405	658	hypothetical protein FVEG_13405	0	0	copper ion binding [GO:0005507]; oxidoreductase activity [GO:0016491]
11760_g	QGI87677.1	XP_018761591	chromosome 8	NC_031682.1	2417576	2418574	+	30070761	0	FVEG_13407	332	hypothetical protein FVEG_13407	0	0	oxidoreductase activity [GO:0016491]
11769_g	QGI94678.1	XP_018761601	chromosome 8	NC_031682.1	2438045	2439439	+	30070769	0	FVEG_13415	346	hypothetical protein FVEG_13415	0	0	0
11772_g	QKD61253.1	XP_018761606	chromosome 8	NC_031682.1	2442479	2443357	+	30074393	0	FVEG_17517	292	hypothetical protein FVEG_17517	0	0	0
11773_g	QGI78659.1	XP_018761607	chromosome 8	NC_031682.1	2443973	2444956	+	30074394	0	FVEG_17518	327	hypothetical protein FVEG_17518	0	0	catalytic activity [GO:0003824]; nucleoside metabolic process [GO:0009116]
11774_g	QGI78659.1	XP_018761607	chromosome 8	NC_031682.1	2443973	2444956	+	30074394	0	FVEG_17518	327	hypothetical protein FVEG_17518	0	0	catalytic activity [GO:0003824]; nucleoside metabolic process [GO:0009116]
11777_g	QGI63796.1	XP_018761609	chromosome 8	NC_031682.1	2449431	2451122	-	30070772	0	FVEG_13418	333	hypothetical protein FVEG_13418	0	0	0
11784_g	CCT72829.1	XP_018761619	chromosome 8	NC_031682.1	2462851	2463903	-	30070778	0	FVEG_13426	350	alpha-N-arabinofuranosidase	0	0	hydrolase activity, hydrolyzing O-glycosyl compounds [GO:0004553]; carbohydrate metabolic process [GO:0005975]
11786_g	QKD61358.1	XP_018761621	chromosome 8	NC_031682.1	2466897	2468567	+	30070780	0	FVEG_13428	540	hypothetical protein FVEG_13428	0	0	integral component of membrane [GO:0016021]; transmembrane transporter activity [GO:0022857]
11795_g	CCT73237.1	XP_018761630	chromosome 8	NC_031682.1	2490022	2494756	+	30074400	0	FVEG_17524	1254	hypothetical protein FVEG_17524	0	0	0
11796_g	CCT73237.1	XP_037201522	0	0	0	0	0	0	0	0	0	acetylxylan esterase	0	0	0
11808_g	QKD56596.1	XP_018761642	chromosome 8	NC_031682.1	2515614	2517342	+	30070798	0	FVEG_13449	494	hypothetical protein FVEG_13449	0	0	integral component of membrane [GO:0016021]; heme binding [GO:0020037]; iron ion binding [GO:0005506]; monooxygenase activity [GO:0004497]; oxidoreductase activity, acting on paired donors, with incorporation or reduction of molecular oxygen [GO:0016705]
11817_g	CCT72886.1	XP_018761651	chromosome 8	NC_031682.1	2529841	2530989	-	30070806	0	FVEG_13457	382	hypothetical protein FVEG_13457	0	0	hydrolase activity, hydrolyzing O-glycosyl compounds [GO:0004553]; carbohydrate metabolic process [GO:0005975]
11818_g	QPC71515.1	XP_018761652	chromosome 8	NC_031682.1	2532521	2533888	-	30070807	0	FVEG_13458	433	hypothetical protein FVEG_13458	0	0	NAD binding [GO:0051287]; oxidoreductase activity, acting on the CH-CH group of donors, NAD or NADP as acceptor [GO:0016628]; oxidoreductase activity, acting on the CH-OH group of donors, NAD or NADP as acceptor [GO:0016616]; polysaccharide biosynthetic process [GO:0000271]
11819_g	QKD62066.1	XP_018761653	chromosome 8	NC_031682.1	2536651	2538935	+	30070808	0	FVEG_13459	708	hypothetical protein FVEG_13459	Amino sugar and nucleotide sugar metabolism ; Metabolic pathways	0	integral component of membrane [GO:0016021]; plasma membrane [GO:0005886]; chitin synthase activity [GO:0004100]
11831_g	QKD62511.1	XP_037201491	0	0	0	0	0	0	0	0	0	mRNA 3 end-processing YTH1	0	0	0
11834_g	QGI87677.1	XP_018761672	chromosome 8	NC_031682.1	2573279	2574196	-	30070823	0	FVEG_13474	305	hypothetical protein FVEG_13474	0	0	oxidoreductase activity [GO:0016491]
11845_g	QKD62094.1	XP_018761684	chromosome 8	NC_031682.1	2594172	2595608	+	30070833	0	FVEG_13484	468	hypothetical protein FVEG_13484	0	0	extracellular region [GO:0005576]; polygalacturonase activity [GO:0004650]; carbohydrate metabolic process [GO:0005975]; cell wall organization [GO:0071555]
11848_g	QKD61617.1	XP_018761687	chromosome 8	NC_031682.1	2604789	2606751	-	30070836	0	FVEG_13487	531	hypothetical protein FVEG_13487	0	0	integral component of membrane [GO:0016021]; transmembrane transporter activity [GO:0022857]
11861_g	CCT73100.1	XP_018761698	chromosome 8	NC_031682.1	2629236	2632565	-	30074409	0	FVEG_17533	1006	acid trehalase	0	0	carbohydrate binding [GO:0030246]; catalytic activity [GO:0003824]; carbohydrate metabolic process [GO:0005975]
11863_g	QGI78659.1	XP_018761700	chromosome 8	NC_031682.1	2638103	2641345	+	30074410	0	FVEG_17534	1064	hypothetical protein FVEG_17534	0	0	ADP binding [GO:0043531]; catalytic activity [GO:0003824]; nucleoside metabolic process [GO:0009116]
11864_g	CCT72942.1	XP_018761701	chromosome 8	NC_031682.1	2641989	2642762	+	30070847	0	FVEG_13504	257	hypothetical protein FVEG_13504	0	0	extracellular region [GO:0005576]
11872_g	QKD46448.1	XP_018752324	chromosome 7	NC_031681.1	569276	570949	+	30064580	0	FVEG_06713	489	hypothetical protein FVEG_06713	0	0	integral component of membrane [GO:0016021]; heme binding [GO:0020037]; iron ion binding [GO:0005506]; oxidoreductase activity, acting on paired donors, with incorporation or reduction of molecular oxygen [GO:0016705]
11876_g	QGI85765.1	XP_018761716	chromosome 8	NC_031682.1	2666390	2667717	-	30070858	0	FVEG_13516	374	polygalacturonase	Pentose and glucuronate interconversions ; Metabolic pathways	0	extracellular region [GO:0005576]; polygalacturonase activity [GO:0004650]; carbohydrate metabolic process [GO:0005975]; cell wall organization [GO:0071555]
11883_g	CCT72967.1	XP_018761723	chromosome 8	NC_031682.1	2684756	2685701	+	30070864	0	FVEG_13522	297	hypothetical protein FVEG_13522	0	0	extracellular region [GO:0005576]; carboxylic ester hydrolase activity [GO:0052689]; xylan catabolic process [GO:0045493]
11896_g	QKD62157.1	XP_018761737	chromosome 8	NC_031682.1	2710145	2710860	+	30070876	0	FVEG_13534	221	hypothetical protein FVEG_13534	0	0	hydrolase activity [GO:0016787]
11906_g	CCT72994.1	XP_018761748	chromosome 8	NC_031682.1	2734130	2738438	-	30074422	0	FVEG_17546	1344	hypothetical protein FVEG_17546	Amino sugar and nucleotide sugar metabolism ; Metabolic pathways	0	extracellular region [GO:0005576]; chitin binding [GO:0008061]; chitinase activity [GO:0004568]; chitin catabolic process [GO:0006032]; polysaccharide catabolic process [GO:0000272]
11907_g	QGI68602.1	XP_018761749	chromosome 8	NC_031682.1	2739322	2744581	+	30074423	0	FVEG_17547	1589	hypothetical protein FVEG_17547	0	0	0
11911_g	CCT73009.1	XP_018761755	chromosome 8	NC_031682.1	2749062	2750488	-	30070886	0	FVEG_13548	454	hypothetical protein FVEG_13548	0	0	integral component of membrane [GO:0016021]; hydrolase activity, hydrolyzing O-glycosyl compounds [GO:0004553]; carbohydrate metabolic process [GO:0005975]
11912_g	CCT73008.1	XP_018761756	chromosome 8	NC_031682.1	2752102	2753186	+	30070887	0	FVEG_13549	344	hypothetical protein FVEG_13549	0	0	0
11913_g	CCT73007.1	XP_018761757	chromosome 8	NC_031682.1	2753799	2757209	+	30070888	0	FVEG_13550	1031	hypothetical protein FVEG_13550	0	0	integral component of membrane [GO:0016021]
11915_g	QGI85809.1	XP_018761760	chromosome 8	NC_031682.1	2761459	2762541	-	30070889	0	FVEG_13553	360	hypothetical protein FVEG_13553	0	0	0
11916_g	CCT73001.1	XP_018761761	chromosome 8	NC_031682.1	2763499	2765193	-	30070890	0	FVEG_13554	564	hypothetical protein FVEG_13554	0	0	galactosylceramidase activity [GO:0004336]; glucosylceramidase activity [GO:0004348]; galactosylceramide catabolic process [GO:0006683]
11920_g	QKD61617.1	XP_018761766	0	0	0	0	0	0	0	0	0	hypothetical protein	0	0	0
11932_g	QGI85823.1	XP_018761777	chromosome 8	NC_031682.1	2805120	2806273	+	30070903	0	FVEG_13568	295	hypothetical protein FVEG_13568	0	0	extracellular region [GO:0005576]; cellulose binding [GO:0030248]; hydrolase activity [GO:0016787]; polysaccharide catabolic process [GO:0000272]
11933_g	CCT73102.1	XP_018761777	chromosome 8	NC_031682.1	2805120	2806273	+	30070903	0	FVEG_13568	295	hypothetical protein FVEG_13568	0	0	extracellular region [GO:0005576]; cellulose binding [GO:0030248]; hydrolase activity [GO:0016787]; polysaccharide catabolic process [GO:0000272]
11935_g	QPC67949.1	XP_018761779	chromosome 8	NC_031682.1	2808758	2809998	-	30070905	0	FVEG_13570	380	hypothetical protein FVEG_13570	0	0	integral component of membrane [GO:0016021]
11941_g	QGI68648.1	XP_018761785	chromosome 8	NC_031682.1	2824408	2826913	-	30070910	0	FVEG_13576	821	alpha-glucuronidase	0	0	extracellular region [GO:0005576]; alpha-glucuronidase activity [GO:0046559]; xylan catabolic process [GO:0045493]
11942_g	QPC59347.1	XP_018761786	chromosome 8	NC_031682.1	2827846	2829459	-	30070911	0	FVEG_13577	537	hypothetical protein FVEG_13577	0	0	integral component of membrane [GO:0016021]; transmembrane transporter activity [GO:0022857]
11943_g	CCT73045.1	XP_018761787	chromosome 8	NC_031682.1	2830555	2832012	+	30070912	0	FVEG_13578	485	hypothetical protein FVEG_13578	0	0	glucosylceramidase activity [GO:0004348]; sphingolipid metabolic process [GO:0006665]
11952_g	QGI68641.1	XP_018761795	chromosome 8	NC_031682.1	2853300	2854070	+	30070919	0	FVEG_13585	256	hypothetical protein FVEG_13585	0	0	0
11954_g	CCT73030.1	XP_036530838	0	0	0	0	0	0	0	0	0	cellulose-binding GDSL lipase acylhydrolase	0	0	0
11970_g	QPC79130.1	XP_037210504	0	0	0	0	0	0	0	0	0	GAL4-transcription factor	0	0	0
11972_g	QPC59347.1	XP_018758364	chromosome 9	NC_031683.1	53208	55038	+	30068520	0	FVEG_10977	575	MFS transporter, SP family, sugar:H+ symporter	0	0	integral component of membrane [GO:0016021]; transmembrane transporter activity [GO:0022857]
11984_g	QPC59347.1	XP_018758381	chromosome 9	NC_031683.1	84689	86619	-	30073820	0	FVEG_16944	598	hypothetical protein FVEG_16944	0	0	integral component of membrane [GO:0016021]; transmembrane transporter activity [GO:0022857]
11985_g	QPC59347.1	XP_018758382	chromosome 9	NC_031683.1	87547	89447	-	30068530	0	FVEG_10988	548	hypothetical protein FVEG_10988	0	0	integral component of membrane [GO:0016021]; transmembrane transporter activity [GO:0022857]
11996_g	QPC62588.1	XP_018758394	chromosome 9	NC_031683.1	112492	114164	+	30068540	0	FVEG_10998	485	hypothetical protein FVEG_10998	0	0	integral component of membrane [GO:0016021]; transmembrane transporter activity [GO:0022857]
12025_g	QKD46448.1	XP_018758429	chromosome 9	NC_031683.1	181945	183605	-	30068568	0	FVEG_11028	502	hypothetical protein FVEG_11028	0	0	integral component of membrane [GO:0016021]; heme binding [GO:0020037]; iron ion binding [GO:0005506]; monooxygenase activity [GO:0004497]; oxidoreductase activity, acting on paired donors, with incorporation or reduction of molecular oxygen [GO:0016705]
12034_g	QGI99627.1	XP_018758437	chromosome 9	NC_031683.1	202057	206963	-	30068576	0	FVEG_11036	1522	hypothetical protein FVEG_11036	0	0	0
12035_g	QGI68738.1	XP_018758437	chromosome 9	NC_031683.1	202057	206963	-	30068576	0	FVEG_11036	1522	hypothetical protein FVEG_11036	0	0	0
12036_g	QKD59215.1	XP_018758438	chromosome 9	NC_031683.1	207648	208561	-	30073827	0	FVEG_16951	288	hypothetical protein FVEG_16951	0	0	alpha-1,6-mannosyltransferase activity [GO:0000009]
12052_g	QPC59347.1	XP_018758452	chromosome 9	NC_031683.1	246925	248758	+	30068585	0	FVEG_11047	539	MFS transporter, SP family, general alpha glucoside:H+ symporter	0	0	integral component of membrane [GO:0016021]; transmembrane transporter activity [GO:0022857]
12056_g	QKD61617.1	XP_018758456	chromosome 9	NC_031683.1	261252	263058	+	30068588	0	FVEG_11050	531	hypothetical protein FVEG_11050	0	0	integral component of membrane [GO:0016021]; transmembrane transporter activity [GO:0022857]
12057_g	QKD61617.1	XP_018758457	chromosome 9	NC_031683.1	265314	267264	+	30068589	0	FVEG_11051	579	hypothetical protein FVEG_11051	0	0	integral component of membrane [GO:0016021]; amino acid transport [GO:0006865]; transmembrane transport [GO:0055085]
12070_g	CCT73245.1	XP_018758472	chromosome 9	NC_031683.1	294560	296171	-	30068602	0	FVEG_11064	468	hypothetical protein FVEG_11064	0	0	integral component of membrane [GO:0016021]; mannan endo-1,6-alpha-mannosidase activity [GO:0008496]; carbohydrate catabolic process [GO:0016052]
12088_g	QGI83664.1	XP_018758488	chromosome 9	NC_031683.1	329558	330673	-	30068614	0	FVEG_11078	355	hypothetical protein FVEG_11078	0	PATHWAY: Mycotoxin biosynthesis. {ECO:0000250|UniProtKB:S0EHD6, ECO:0000305|PubMed:22652150}.	methyltransferase activity [GO:0008168]; methylation [GO:0032259]
12089_g	QKD56596.1	XP_018758489	chromosome 9	NC_031683.1	331087	332731	-	30068615	0	FVEG_11079	514	hypothetical protein FVEG_11079	0	PATHWAY: Mycotoxin biosynthesis. {ECO:0000250|UniProtKB:S0EE84, ECO:0000305|PubMed:22652150}.	integral component of membrane [GO:0016021]; heme binding [GO:0020037]; iron ion binding [GO:0005506]; monooxygenase activity [GO:0004497]; oxidoreductase activity, acting on paired donors, with incorporation or reduction of molecular oxygen [GO:0016705]
12091_g	QGI95035.1	XP_018758494	chromosome 9	NC_031683.1	335508	337199	-	30068617	0	FVEG_11081	563	hypothetical protein FVEG_11081	0	0	integral component of membrane [GO:0016021]; transmembrane transporter activity [GO:0022857]
12097_g	CEF87921.1	XP_018758500	chromosome 9	NC_031683.1	358476	359327	+	30068623	0	FVEG_11087	283	hypothetical protein FVEG_11087	0	0	0
12104_g	QPC61696.1	XP_018758508	chromosome 9	NC_031683.1	388892	390176	+	30068631	0	FVEG_11096	411	branched-chain amino acid aminotransferase	Cysteine and methionine metabolism ; Valine, leucine and isoleucine degradation ; Valine, leucine and isoleucine biosynthesis ; Pantothenate and CoA biosynthesis ; Metabolic pathways ; Biosynthesis of secondary metabolites ; 2-Oxocarboxylic acid metabolism ; Biosynthesis of amino acids ; Biosynthesis of cofactors	0	L-isoleucine transaminase activity [GO:0052656]; L-leucine transaminase activity [GO:0052654]; L-leucine:2-oxoglutarate aminotransferase activity [GO:0050048]; L-valine transaminase activity [GO:0052655]; branched-chain amino acid biosynthetic process [GO:0009082]; cellular amino acid biosynthetic process [GO:0008652]
12123_g	QKD50100.1	XP_018758534	chromosome 9	NC_031683.1	434033	435289	-	30073843	0	FVEG_16967	381	hypothetical protein FVEG_16967	0	0	integral component of membrane [GO:0016021]
12139_g	QGI84945.1	XP_018758552	0	0	0	0	0	0	0	0	0	hypothetical protein	0	0	0
12150_g	QKD59313.1	XP_018758563	chromosome 9	NC_031683.1	516112	518064	-	30068674	0	FVEG_11140	650	hypothetical protein FVEG_11140	Glycine, serine and threonine metabolism ; Metabolic pathways	0	flavin adenine dinucleotide binding [GO:0050660]; oxidoreductase activity, acting on CH-OH group of donors [GO:0016614]
12154_g	QKD50100.1	XP_018758568	chromosome 9	NC_031683.1	528357	529429	+	30068678	0	FVEG_11144	340	hypothetical protein FVEG_11144	0	0	integral component of membrane [GO:0016021]
12155_g	QKD58897.1	XP_018758569	chromosome 9	NC_031683.1	529875	531609	-	30068679	0	FVEG_11145	545	hypothetical protein FVEG_11145	0	0	0
12197_g	CCT73367.1	XP_018758631	chromosome 9	NC_031683.1	659852	662373	+	30068720	0	FVEG_11189	697	hypothetical protein FVEG_11189	0	0	transferase activity, transferring glycosyl groups [GO:0016757]
12205_g	QGI86269.1	XP_018758644	chromosome 9	NC_031683.1	688224	689815	+	30068729	0	FVEG_11198	497	hypothetical protein FVEG_11198	0	0	FAD binding [GO:0071949]; oxidoreductase activity [GO:0016491]
12231_g	QPC73331.1	XP_018758671	chromosome 9	NC_031683.1	742721	748366	+	30073860	0	FVEG_16984	1750	hypothetical protein FVEG_16984	0	0	0
12232_g	QGI68923.1	XP_018758672	chromosome 9	NC_031683.1	749683	751329	+	30068749	0	FVEG_11221	530	hypothetical protein FVEG_11221	0	0	heme binding [GO:0020037]; metal ion binding [GO:0046872]; peroxidase activity [GO:0004601]; response to oxidative stress [GO:0006979]
12233_g	QPC63891.1	XP_018758673	chromosome 9	NC_031683.1	751512	752757	-	30068750	0	FVEG_11222	367	hypothetical protein FVEG_11222	Glycine, serine and threonine metabolism ; Penicillin and cephalosporin biosynthesis ; Arginine and proline metabolism ; D-Arginine and D-ornithine metabolism ; Metabolic pathways ; Biosynthesis of secondary metabolites ; Peroxisome	0	D-amino-acid oxidase activity [GO:0003884]; FAD binding [GO:0071949]; D-amino acid metabolic process [GO:0046416]
12236_g	QPC62588.1	XP_018758676	chromosome 9	NC_031683.1	757053	758755	+	30073861	0	FVEG_16985	532	hypothetical protein FVEG_16985	0	0	integral component of membrane [GO:0016021]; transmembrane transporter activity [GO:0022857]
12237_g	QGI86297.1	XP_018758677	chromosome 9	NC_031683.1	760341	768257	+	30068753	0	FVEG_11228	2589	hypothetical protein FVEG_11228	0	PATHWAY: Glycan metabolism. {ECO:0000256|ARBA:ARBA00004881}.; PATHWAY: Glycan metabolism; pectin degradation; 2-dehydro-3-deoxy-D-gluconate from pectin: step 1/5. {ECO:0000256|ARBA:ARBA00005184}.	aspartyl esterase activity [GO:0045330]; pectinesterase activity [GO:0030599]; cell wall modification [GO:0042545]; pectin catabolic process [GO:0045490]
12238_g	QPC62588.1	XP_018758678	chromosome 9	NC_031683.1	769831	771550	-	30068754	0	FVEG_11229	500	hypothetical protein FVEG_11229	0	0	integral component of membrane [GO:0016021]; transmembrane transporter activity [GO:0022857]
1224_g	QKD47275.1	XP_018743217	chromosome 1	NC_031675.1	3739308	3740717	+	30059170	0	FVEG_00834	454	hypothetical protein FVEG_00834	0	0	integral component of membrane [GO:0016021]
12242_g	CCT73999.1	XP_018758682	chromosome 9	NC_031683.1	788562	789557	+	30068758	0	FVEG_11233	331	hypothetical protein FVEG_11233	Pentose and glucuronate interconversions ; Metabolic pathways	0	extracellular region [GO:0005576]; lyase activity [GO:0016829]; polysaccharide catabolic process [GO:0000272]
12259_g	QKD59427.1	XP_018758706	chromosome 9	NC_031683.1	857083	858148	-	30068775	0	FVEG_11250	320	hypothetical protein FVEG_11250	Various types of N-glycan biosynthesis ; Metabolic pathways	0	integral component of membrane [GO:0016021]; transferase activity, transferring glycosyl groups [GO:0016757]
12265_g	CCT74021.1	XP_018758714	chromosome 9	NC_031683.1	871181	872327	+	30068780	0	FVEG_11257	361	hypothetical protein FVEG_11257	Metabolic pathways	0	integral component of membrane [GO:0016021]; transferase activity, transferring glycosyl groups [GO:0016757]; protein glycosylation [GO:0006486]
12266_g	QKD59433.1	XP_018758715	chromosome 9	NC_031683.1	872729	873455	+	30068781	0	FVEG_11258	221	PTH2 family peptidyl-tRNA hydrolase	0	0	integral component of membrane [GO:0016021]; aminoacyl-tRNA hydrolase activity [GO:0004045]
12290_g	CCT74042.1	XP_018758755	chromosome 9	NC_031683.1	946608	947765	+	30068807	0	FVEG_11284	367	hypothetical protein FVEG_11284	0	0	0
12328_g	QKD59501.1	XP_018758816	chromosome 9	NC_031683.1	1050370	1051358	-	30068839	0	FVEG_11316	305	hypothetical protein FVEG_11316	0	0	0
12329_g	QKD59501.1	XP_018758817	chromosome 9	NC_031683.1	1051364	1051777	-	30073876	0	FVEG_17000	137	hypothetical protein FVEG_17000	0	0	0
12339_g	QKD62991.1	XP_037204072	0	0	0	0	0	0	0	0	0	uncharacterized protein	0	0	0
12339_g	QKD62991.1	XP_037204072	0	0	0	0	0	0	0	0	0	uncharacterized protein	0	0	0
12363_g	QKD59535.1	XP_018758872	chromosome 9	NC_031683.1	1179673	1182181	+	30068871	0	FVEG_11351	705	1,4-alpha-glucan-branching enzyme	Starch and sucrose metabolism ; Metabolic pathways ; Biosynthesis of secondary metabolites	PATHWAY: Glycan biosynthesis; glycogen biosynthesis. {ECO:0000256|ARBA:ARBA00004964}.	1,4-alpha-glucan branching enzyme activity [GO:0003844]; 1,4-alpha-glucan branching enzyme activity (using a glucosylated glycogenin as primer for glycogen synthesis) [GO:0102752]; cation binding [GO:0043169]; hydrolase activity, hydrolyzing O-glycosyl compounds [GO:0004553]; glycogen biosynthetic process [GO:0005978]
12401_g	QGI86452.1	XP_018757723	chromosome 9	NC_031683.1	1327964	1329829	-	30068058	0	FVEG_10469	534	mannan polymerase II complex ANP1 subunit	Various types of N-glycan biosynthesis ; Metabolic pathways	0	integral component of membrane [GO:0016021]
12425_g	QKD59594.1	XP_018757689	chromosome 9	NC_031683.1	1388550	1390287	-	30068036	0	FVEG_10446	543	hypothetical protein FVEG_10446	0	0	carbohydrate metabolic process [GO:0005975]
12426_g	QGI86474.1	XP_037199765	0	0	0	0	0	0	0	0	0	histone acetyltransferase E	0	0	0
12430_g	QKD58010.1	XP_018757684	chromosome 9	NC_031683.1	1396731	1397656	-	30068031	0	FVEG_10441	289	hypothetical protein FVEG_10441	0	0	oxidoreductase activity [GO:0016491]
12437_g	QKD59609.1	XP_018757672	chromosome 9	NC_031683.1	1419842	1420843	-	30068024	0	FVEG_10434	316	hypothetical protein FVEG_10434	0	0	0
12440_g	QKD62511.1	XP_018757667	0	0	0	0	0	0	0	0	0	hypothetical protein	0	0	0
12449_g	QKD59622.1	XP_018757654	chromosome 9	NC_031683.1	1454982	1456553	-	30068013	0	FVEG_10422	523	hypothetical protein FVEG_10422	0	0	integral component of membrane [GO:0016021]; transferase activity, transferring glycosyl groups [GO:0016757]
12452_g	CCT73515.1	XP_018757647	chromosome 9	NC_031683.1	1465654	1466657	-	30068010	0	FVEG_10419	284	hypothetical protein FVEG_10419	0	0	extracellular region [GO:0005576]; chitosanase activity [GO:0016977]; polysaccharide catabolic process [GO:0000272]
12457_g	QGI70992.1	XP_018757641	chromosome 9	NC_031683.1	1475936	1477037	-	30068007	0	FVEG_10416	351	hypothetical protein FVEG_10416	0	0	integral component of membrane [GO:0016021]
12466_g	QPC62588.1	XP_018757631	chromosome 9	NC_031683.1	1499779	1501389	-	30067999	0	FVEG_10408	498	hypothetical protein FVEG_10408	0	0	integral component of membrane [GO:0016021]; transmembrane transporter activity [GO:0022857]
12483_g	QKD58879.1	XP_018757611	chromosome 9	NC_031683.1	1539678	1542720	-	30073666	0	FVEG_16790	689	hypothetical protein FVEG_16790	0	0	DNA binding [GO:0003677]; zinc ion binding [GO:0008270]; transcription, DNA-templated [GO:0006351]
12485_g	QPC73331.1	XP_037205062	0	0	0	0	0	0	0	0	0	ankyrin protein	0	0	0
12485_g	QPC73331.1	XP_037205062	0	0	0	0	0	0	0	0	0	ankyrin protein	0	0	0
12500_g	QGI64150.1	XP_018757583	chromosome 9	NC_031683.1	1587705	1589576	+	30067970	0	FVEG_10376	567	hypothetical protein FVEG_10376	0	0	integral component of membrane [GO:0016021]; transmembrane transporter activity [GO:0022857]
12506_g	QKD61617.1	XP_018757570	chromosome 9	NC_031683.1	1612268	1614059	+	30067964	0	FVEG_10370	565	hypothetical protein FVEG_10370	0	0	integral component of membrane [GO:0016021]; transmembrane transport [GO:0055085]
12530_g	QKD46432.1	XP_018757538	chromosome 9	NC_031683.1	1688589	1690892	+	30067940	0	FVEG_10346	767	hypothetical protein FVEG_10346	0	0	integral component of membrane [GO:0016021]; oxidoreductase activity [GO:0016491]; ion transport [GO:0006811]
12544_g	QGI86586.1	XP_018757517	chromosome 9	NC_031683.1	1727445	1729235	-	30067927	0	FVEG_10333	477	hypothetical protein FVEG_10333	0	0	chitin binding [GO:0008061]; hydrolase activity, acting on carbon-nitrogen (but not peptide) bonds [GO:0016810]; carbohydrate metabolic process [GO:0005975]
12545_g	QGI69223.1	XP_018757516	chromosome 9	NC_031683.1	1730265	1732676	-	30067926	0	FVEG_10332	771	hypothetical protein FVEG_10332	Amino sugar and nucleotide sugar metabolism ; Metabolic pathways	0	integral component of membrane [GO:0016021]; plasma membrane [GO:0005886]; chitin synthase activity [GO:0004100]
12546_g	QPC71515.1	XP_018757515	chromosome 9	NC_031683.1	1735338	1736772	+	30067925	0	FVEG_10331	460	hypothetical protein FVEG_10331	0	0	NAD binding [GO:0051287]; oxidoreductase activity, acting on the CH-CH group of donors, NAD or NADP as acceptor [GO:0016628]; oxidoreductase activity, acting on the CH-OH group of donors, NAD or NADP as acceptor [GO:0016616]; polysaccharide biosynthetic process [GO:0000271]
12547_g	CCT73606.1	XP_018757514	chromosome 9	NC_031683.1	1737345	1738543	+	30067924	0	FVEG_10330	349	hypothetical protein FVEG_10330	Amino sugar and nucleotide sugar metabolism ; Metabolic pathways	0	extracellular region [GO:0005576]; chitin binding [GO:0008061]; chitinase activity [GO:0004568]; chitin catabolic process [GO:0006032]; polysaccharide catabolic process [GO:0000272]
12616_g	CCT73669.1	XP_018757386	chromosome 9	NC_031683.1	1977490	1978551	-	30067864	0	FVEG_10265	297	hypothetical protein FVEG_10265	0	0	hydrolase activity [GO:0016787]
12619_g	QGI63796.1	XP_018757383	chromosome 9	NC_031683.1	1983393	1984780	+	30067861	0	FVEG_10262	396	hypothetical protein FVEG_10262	0	0	0
1262_g	QPC62588.1	XP_018743163	chromosome 1	NC_031675.1	3847645	3849403	+	30059135	0	FVEG_00799	531	hypothetical protein FVEG_00799	0	0	integral component of membrane [GO:0016021]; transmembrane transporter activity [GO:0022857]
12624_g	QGI83664.1	XP_018757378	chromosome 9	NC_031683.1	1996629	1997381	-	30067857	0	FVEG_10258	250	hypothetical protein FVEG_10258	0	0	0
12637_g	QKD61617.1	XP_018757359	chromosome 9	NC_031683.1	2029164	2030972	-	30067844	0	FVEG_10245	516	hypothetical protein FVEG_10245	0	0	integral component of membrane [GO:0016021]; transmembrane transporter activity [GO:0022857]
12641_g	QKD59821.1	XP_018757355	chromosome 9	NC_031683.1	2039237	2040020	+	30067840	0	FVEG_10241	220	hypothetical protein FVEG_10241	0	0	0
12644_g	CCT74083.1	XP_018757350	chromosome 9	NC_031683.1	2045662	2047225	+	30067837	0	FVEG_10238	486	hypothetical protein FVEG_10238	0	0	0
12651_g	QKD61617.1	XP_018757341	chromosome 9	NC_031683.1	2067698	2069386	+	30067830	0	FVEG_10229	528	hypothetical protein FVEG_10229	0	0	integral component of membrane [GO:0016021]; transmembrane transport [GO:0055085]
12663_g	CCT74085.1	XP_018757316	chromosome 9	NC_031683.1	2107695	2108469	-	30067816	0	FVEG_10214	240	dolichol-phosphate mannosyltransferase	N-Glycan biosynthesis ; Metabolic pathways	PATHWAY: Protein modification; protein glycosylation. {ECO:0000256|RuleBase:RU365083}.	endoplasmic reticulum [GO:0005783]; dolichyl-phosphate beta-D-mannosyltransferase activity [GO:0004582]; protein glycosylation [GO:0006486]
12683_g	QKD59866.1	XP_018757295	chromosome 9	NC_031683.1	2171387	2172447	-	30073628	0	FVEG_16752	290	hypothetical protein FVEG_16752	0	0	0
12684_g	QKD59866.1	XP_018757295	chromosome 9	NC_031683.1	2171387	2172447	-	30073628	0	FVEG_16752	290	hypothetical protein FVEG_16752	0	0	0
12702_g	QKD59882.1	XP_018757277	chromosome 9	NC_031683.1	2206385	2207294	-	30067787	0	FVEG_10182	286	endo-1,3(4)-beta-glucanase	0	0	hydrolase activity, hydrolyzing O-glycosyl compounds [GO:0004553]; carbohydrate metabolic process [GO:0005975]
12714_g	QKD55254.1	XP_018757262	0	0	0	0	0	0	0	0	0	hypothetical protein	0	0	0
12745_g	QKD61617.1	XP_018757225	chromosome 9	NC_031683.1	2314373	2315891	-	30067752	0	FVEG_10143	484	hypothetical protein FVEG_10143	0	0	endoplasmic reticulum membrane [GO:0005789]; fungal-type vacuole membrane [GO:0000329]; integral component of plasma membrane [GO:0005887]; amino acid transport [GO:0006865]; positive regulation of (R)-carnitine transmembrane transport [GO:1902274]; positive regulation of polyamine transmembrane transport [GO:1902269]; transmembrane transport [GO:0055085]
12760_g	QKD61617.1	XP_018757210	chromosome 9	NC_031683.1	2343777	2345664	-	30073602	0	FVEG_16726	582	AAT family amino acid transporter	0	0	integral component of membrane [GO:0016021]; amino acid transport [GO:0006865]; transmembrane transport [GO:0055085]
12765_g	QPC62588.1	XP_018757206	chromosome 9	NC_031683.1	2354372	2355963	-	30067737	0	FVEG_10128	497	hypothetical protein FVEG_10128	0	0	integral component of membrane [GO:0016021]; transmembrane transporter activity [GO:0022857]
12777_g	QKD59936.1	XP_018757191	chromosome 9	NC_031683.1	2389853	2390929	-	30067725	0	FVEG_10116	358	hypothetical protein FVEG_10116	0	0	extracellular region [GO:0005576]
12782_g	QKD57322.1	XP_018757186	chromosome 9	NC_031683.1	2400081	2402077	+	30067720	0	FVEG_10111	580	hypothetical protein FVEG_10111	0	0	FAD binding [GO:0071949]; oxidoreductase activity [GO:0016491]
12784_g	QKD55908.1	XP_018757184	chromosome 9	NC_031683.1	2403920	2406257	-	30067718	0	FVEG_10109	743	hypothetical protein FVEG_10109	0	0	aspartic-type endopeptidase activity [GO:0004190]
12792_g	QKD59972.1	XP_018757176	chromosome 9	NC_031683.1	2423363	2424425	-	30067711	0	FVEG_10102	306	hypothetical protein FVEG_10102	Pentose and glucuronate interconversions ; Metabolic pathways	0	extracellular region [GO:0005576]; pectate lyase activity [GO:0030570]
12793_g	QKD59971.1	XP_018757175	chromosome 9	NC_031683.1	2427057	2428135	+	30067710	0	FVEG_10101	324	pectate lyase plyB	Pentose and glucuronate interconversions ; Metabolic pathways	0	extracellular region [GO:0005576]; lyase activity [GO:0016829]; polysaccharide catabolic process [GO:0000272]
12795_g	QGI86808.1	XP_018757173	chromosome 9	NC_031683.1	2429997	2431784	+	30067708	0	FVEG_10099	543	hypothetical protein FVEG_10099	0	PATHWAY: Protein modification; protein glycosylation. {ECO:0000256|ARBA:ARBA00004922}.	integral component of membrane [GO:0016021]; calcium ion binding [GO:0005509]; mannosyl-oligosaccharide 1,2-alpha-mannosidase activity [GO:0004571]; carbohydrate metabolic process [GO:0005975]; protein glycosylation [GO:0006486]
12796_g	QKD59968.1	XP_018757172	chromosome 9	NC_031683.1	2432879	2434138	+	30067707	0	FVEG_10098	419	hypothetical protein FVEG_10098	0	0	0
12797_g	QGI86810.1	XP_018757171	chromosome 9	NC_031683.1	2434710	2438059	+	30073598	0	FVEG_16722	1002	beta-galactosidase	0	0	beta-galactosidase activity [GO:0004565]; carbohydrate metabolic process [GO:0005975]
12805_g	QPC62588.1	XP_018757163	chromosome 9	NC_031683.1	2452603	2454241	-	30067699	0	FVEG_10088	528	hypothetical protein FVEG_10088	0	0	integral component of membrane [GO:0016021]; transmembrane transporter activity [GO:0022857]
12811_g	QGI69475.1	XP_018757157	chromosome 9	NC_031683.1	2464406	2466478	-	30067694	0	FVEG_10083	690	hypothetical protein FVEG_10083	Fructose and mannose metabolism	0	hydrolase activity, hydrolyzing O-glycosyl compounds [GO:0004553]; carbohydrate metabolic process [GO:0005975]
12812_g	QPC72046.1	XP_018757156	chromosome 9	NC_031683.1	2467785	2469392	+	30067693	0	FVEG_10082	535	hypothetical protein FVEG_10082	Starch and sucrose metabolism	0	hydrolase activity, hydrolyzing O-glycosyl compounds [GO:0004553]; carbohydrate metabolic process [GO:0005975]
12814_g	QPC59347.1	XP_018757155	chromosome 9	NC_031683.1	2470162	2475004	+	30073596	0	FVEG_16720	812	hypothetical protein FVEG_16720	Meiosis - yeast	0	integral component of membrane [GO:0016021]; transmembrane transporter activity [GO:0022857]
12819_g	QGI78659.1	XP_018757150	chromosome 9	NC_031683.1	2484284	2488747	-	30073595	0	FVEG_16719	1451	hypothetical protein FVEG_16719	0	0	catalytic activity [GO:0003824]; nucleoside metabolic process [GO:0009116]
12820_g	QGI78659.1	XP_018757150	chromosome 9	NC_031683.1	2484284	2488747	-	30073595	0	FVEG_16719	1451	hypothetical protein FVEG_16719	0	0	catalytic activity [GO:0003824]; nucleoside metabolic process [GO:0009116]
12828_g	QKD60024.1	XP_018757138	chromosome 9	NC_031683.1	2507482	2508191	-	30067678	0	FVEG_10063	167	hypothetical protein FVEG_10063	0	0	0
12844_g	QKD61617.1	XP_018757120	chromosome 9	NC_031683.1	2547687	2549518	-	30067662	0	FVEG_10047	534	hypothetical protein FVEG_10047	0	0	integral component of membrane [GO:0016021]; transmembrane transporter activity [GO:0022857]
12847_g	QPC62588.1	XP_018757117	chromosome 9	NC_031683.1	2553775	2555397	-	30067660	0	FVEG_10043	507	hypothetical protein FVEG_10043	0	0	integral component of membrane [GO:0016021]; transmembrane transporter activity [GO:0022857]
12854_g	QKD60006.1	XP_018757110	chromosome 9	NC_031683.1	2569562	2570602	-	30067653	0	FVEG_10036	328	hypothetical protein FVEG_10036	0	0	hydrolase activity, acting on carbon-nitrogen (but not peptide) bonds [GO:0016810]; carbohydrate metabolic process [GO:0005975]
12855_g	QGI64150.1	XP_018757109	chromosome 9	NC_031683.1	2571538	2573361	-	30067652	0	FVEG_10035	591	hypothetical protein FVEG_10035	0	0	integral component of membrane [GO:0016021]; transmembrane transporter activity [GO:0022857]
12857_g	QGI69595.1	XP_018757107	chromosome 9	NC_031683.1	2576594	2578332	-	30067650	0	FVEG_10033	546	hypothetical protein FVEG_10033	0	0	0
12858_g	QGI69595.1	XP_018757106	chromosome 9	NC_031683.1	2578906	2580561	-	30067649	0	FVEG_10032	551	mannosyl-oligosaccharide alpha-1,2-mannosidase	N-Glycan biosynthesis ; Various types of N-glycan biosynthesis ; Metabolic pathways ; Protein processing in endoplasmic reticulum	PATHWAY: Protein modification; protein glycosylation. {ECO:0000256|ARBA:ARBA00004922}.	membrane [GO:0016020]; calcium ion binding [GO:0005509]; mannosyl-oligosaccharide 1,2-alpha-mannosidase activity [GO:0004571]; carbohydrate metabolic process [GO:0005975]; protein glycosylation [GO:0006486]
12864_g	QPC59347.1	XP_018757100	chromosome 9	NC_031683.1	2590202	2591894	-	30067643	0	FVEG_10026	511	hypothetical protein FVEG_10026	0	0	integral component of membrane [GO:0016021]; transmembrane transporter activity [GO:0022857]
12865_g	QGJ00446.1	XP_018757099	chromosome 9	NC_031683.1	2592303	2594827	+	30067642	0	FVEG_10025	807	hypothetical protein FVEG_10025	0	0	carbohydrate metabolic process [GO:0005975]
12866_g	QKD60029.1	XP_018757098	chromosome 9	NC_031683.1	2595285	2597845	+	30067641	0	FVEG_10024	820	hypothetical protein FVEG_10024	Cyanoamino acid metabolism ; Starch and sucrose metabolism ; Metabolic pathways ; Biosynthesis of secondary metabolites	PATHWAY: Glycan metabolism. {ECO:0000256|ARBA:ARBA00004881}.; PATHWAY: Glycan metabolism; cellulose degradation. {ECO:0000256|ARBA:ARBA00004987, ECO:0000256|RuleBase:RU361161}.	beta-glucosidase activity [GO:0008422]; scopolin beta-glucosidase activity [GO:0102483]; cellulose catabolic process [GO:0030245]
12878_g	CCT73931.1	XP_018757084	chromosome 9	NC_031683.1	2622370	2624118	-	30067630	0	FVEG_10013	582	glucan 1,6-alpha-glucosidase	Galactose metabolism ; Starch and sucrose metabolism ; Metabolic pathways	0	catalytic activity [GO:0003824]; carbohydrate metabolic process [GO:0005975]
12879_g	QPC59347.1	XP_018757083	chromosome 9	NC_031683.1	2624724	2626389	+	30067629	0	FVEG_10012	538	hypothetical protein FVEG_10012	0	0	integral component of membrane [GO:0016021]; transmembrane transporter activity [GO:0022857]
12880_g	QPC63445.1	XP_018757082	chromosome 9	NC_031683.1	2627077	2628279	+	30067628	0	FVEG_10011	400	hypothetical protein FVEG_10011	0	0	DNA binding [GO:0003677]; zinc ion binding [GO:0008270]; transcription, DNA-templated [GO:0006351]
12918_g	QGI83664.1	XP_018757039	chromosome 9	NC_031683.1	2715516	2716511	-	30067597	0	FVEG_09979	314	hypothetical protein FVEG_09979	0	0	0
12924_g	QPC78079.1	XP_018757033	0	0	0	0	0	0	0	0	0	hypothetical protein	0	0	0
12932_g	QKD62511.1	XP_037203637	0	0	0	0	0	0	0	0	0	methyltransferase	0	0	0
12939_g	QPC64442.1	XP_018761804	chromosome 10	NC_031684.1	11752	19588	+	30070927	0	FVEG_13593	2582	hypothetical protein FVEG_13593	0	0	0
12939_g	QPC64442.1	XP_018761804	chromosome 10	NC_031684.1	11752	19588	+	30070927	0	FVEG_13593	2582	hypothetical protein FVEG_13593	0	0	0
12959_g	CCT74400.1	XP_018761832	chromosome 10	NC_031684.1	65168	67138	+	30070945	0	FVEG_13613	617	hypothetical protein FVEG_13613	0	0	flavin adenine dinucleotide binding [GO:0050660]; oxidoreductase activity, acting on CH-OH group of donors [GO:0016614]
1297_g	QGI76302.1	XP_018743106	chromosome 1	NC_031675.1	3978238	3979419	-	30059105	0	FVEG_00761	393	hypothetical protein FVEG_00761	0	0	0
12983_g	QGI87181.1	XP_018761858	chromosome 10	NC_031684.1	122544	123297	+	30070968	0	FVEG_13638	230	cutinase 3	0	0	extracellular region [GO:0005576]; cutinase activity [GO:0050525]
12985_g	QKD46448.1	XP_018761861	0	0	0	0	0	0	0	0	0	hypothetical protein	0	0	0
13004_g	QKD60959.1	XP_018761884	chromosome 10	NC_031684.1	166715	168873	-	30070984	0	FVEG_13656	635	hypothetical protein FVEG_13656	Glycine, serine and threonine metabolism ; Metabolic pathways	0	flavin adenine dinucleotide binding [GO:0050660]; oxidoreductase activity, acting on CH-OH group of donors [GO:0016614]
13005_g	CCT74359.1	XP_018761886	chromosome 10	NC_031684.1	171330	174120	+	30070985	0	FVEG_13657	798	hypothetical protein FVEG_13657	0	0	glucan endo-1,3-beta-glucanase activity, C-3 substituted reducing group [GO:0052861]; glucan endo-1,4-beta-glucanase activity, C-3 substituted reducing group [GO:0052862]; metabolic process [GO:0008152]
13007_g	CCT74357.1	XP_018761891	chromosome 10	NC_031684.1	176864	180042	+	30070987	0	FVEG_13659	1025	alpha-glucosidase	Galactose metabolism ; Starch and sucrose metabolism ; Metabolic pathways ; Biosynthesis of secondary metabolites	0	beta-glucosidase activity [GO:0008422]; carbohydrate binding [GO:0030246]; maltose alpha-glucosidase activity [GO:0032450]; scopolin beta-glucosidase activity [GO:0102483]
13031_g	CCT74337.1	XP_018761916	0	0	0	0	0	0	0	0	0	hypothetical protein	0	0	0
13035_g	QGI78659.1	XP_003042009	0	0	0	0	0	0	0	0	0	uncharacterized protein	0	0	0
13045_g	QGI94678.1	XP_018761926	chromosome 10	NC_031684.1	242957	244203	-	30071013	0	FVEG_13686	381	hypothetical protein FVEG_13686	0	0	0
13068_g	QKD61358.1	XP_018761952	chromosome 10	NC_031684.1	299838	301778	+	30071036	0	FVEG_13709	518	hypothetical protein FVEG_13709	0	0	integral component of membrane [GO:0016021]; transmembrane transporter activity [GO:0022857]
13070_g	QGI87081.1	XP_018761954	chromosome 10	NC_031684.1	304773	305960	-	30071038	0	FVEG_13711	344	hypothetical protein FVEG_13711	0	0	extracellular region [GO:0005576]; lyase activity [GO:0016829]; polysaccharide catabolic process [GO:0000272]
13083_g	QKD50100.1	XP_018761967	chromosome 10	NC_031684.1	344470	345402	+	30071049	0	FVEG_13726	293	hypothetical protein FVEG_13726	0	0	integral component of membrane [GO:0016021]
13095_g	QGI78659.1	XP_037208803	0	0	0	0	0	0	0	0	0	heterokaryon incompatibility protein het-E-1	0	0	0
13101_g	QPC59347.1	XP_018761984	chromosome 10	NC_031684.1	382124	384097	-	30071063	0	FVEG_13741	565	hypothetical protein FVEG_13741	Meiosis - yeast	0	integral component of membrane [GO:0016021]; transmembrane transporter activity [GO:0022857]
13108_g	QKD61358.1	XP_018761991	chromosome 10	NC_031684.1	399286	400929	+	30071069	0	FVEG_13748	528	hypothetical protein FVEG_13748	0	0	integral component of membrane [GO:0016021]; transmembrane transporter activity [GO:0022857]
13116_g	QKD61098.1	XP_018762001	chromosome 10	NC_031684.1	423890	424663	-	30071077	0	FVEG_13757	242	hypothetical protein FVEG_13757	0	0	hydrolase activity [GO:0016787]
13118_g	CCT74252.1	XP_018762003	chromosome 10	NC_031684.1	437036	438002	+	30071079	0	FVEG_13759	302	glycosyl hydrolase family 17	Starch and sucrose metabolism ; Metabolic pathways	0	cell wall [GO:0005618]; hydrolase activity, hydrolyzing O-glycosyl compounds [GO:0004553]; carbohydrate metabolic process [GO:0005975]
13119_g	CCT74251.1	XP_018762004	chromosome 10	NC_031684.1	438196	441341	-	30071080	0	FVEG_13760	969	hypothetical protein FVEG_13760	0	0	hydrolase activity, acting on glycosyl bonds [GO:0016798]; metabolic process [GO:0008152]
13120_g	QGI87032.1	XP_018762005	chromosome 10	NC_031684.1	441683	443209	-	30071081	0	FVEG_13761	473	hypothetical protein FVEG_13761	0	0	0
13126_g	CEI63244.1	XP_018762010	chromosome 10	NC_031684.1	448944	453205	-	30074476	0	FVEG_17600	1262	hypothetical protein FVEG_17600	Amino sugar and nucleotide sugar metabolism ; Metabolic pathways	0	extracellular region [GO:0005576]; chitin binding [GO:0008061]; chitinase activity [GO:0004568]; chitin catabolic process [GO:0006032]; polysaccharide catabolic process [GO:0000272]
13127_g	CZS83162.1	XP_018762011	chromosome 10	NC_031684.1	454165	455487	+	30071083	0	FVEG_13765	422	hypothetical protein FVEG_13765	0	0	0
13128_g	CCT74244.1	XP_023436322	0	0	0	0	0	0	0	0	0	uncharacterized protein	0	0	0
1313_g	CCT62630.1	XP_018743087	chromosome 1	NC_031675.1	4013799	4017304	-	30059090	0	FVEG_00746	1018	hypothetical protein FVEG_00746	0	0	mannosyl-oligosaccharide glucosidase activity [GO:0004573]; oligosaccharide metabolic process [GO:0009311]
13132_g	QKD61253.1	XP_018762016	chromosome 10	NC_031684.1	462748	464448	+	30071087	0	FVEG_13769	566	hypothetical protein FVEG_13769	0	0	0
13133_g	QKD61253.1	XP_018762017	chromosome 10	NC_031684.1	464556	465974	-	30074478	0	FVEG_17602	472	hypothetical protein FVEG_17602	0	0	0
13135_g	QKD61253.1	XP_018762019	chromosome 10	NC_031684.1	468018	469760	+	30071089	0	FVEG_13771	580	hypothetical protein FVEG_13771	0	0	0
13152_g	QGI64150.1	XP_018753502	chromosome 8	NC_031682.1	899298	901396	-	30072983	0	FVEG_16107	566	hypothetical protein FVEG_16107	0	0	integral component of membrane [GO:0016021]; transmembrane transporter activity [GO:0022857]
13168_g	QKD52171.1	XP_018762053	chromosome 10	NC_031684.1	532661	533909	+	30071117	0	FVEG_13804	338	hypothetical protein FVEG_13804	0	0	integral component of membrane [GO:0016021]
13176_g	QKD61554.1	XP_018762063	chromosome 10	NC_031684.1	553101	553957	-	30071126	0	FVEG_13813	270	hypothetical protein FVEG_13813	0	0	0
13180_g	QGJ00523.1	XP_037202855	0	0	0	0	0	0	0	0	0	glycoside hydrolase family 2	0	0	0
13182_g	QGI86985.1	XP_018762072	chromosome 10	NC_031684.1	569793	570713	+	30071130	0	FVEG_13819	272	hypothetical protein FVEG_13819	0	0	hydrolase activity, acting on carbon-nitrogen (but not peptide) bonds [GO:0016810]; carbohydrate metabolic process [GO:0005975]
13185_g	QKD61617.1	XP_018762075	chromosome 10	NC_031684.1	574557	576346	-	30071133	0	FVEG_13822	509	hypothetical protein FVEG_13822	0	0	integral component of membrane [GO:0016021]; transmembrane transporter activity [GO:0022857]
13190_g	QPC78128.1	XP_018762081	chromosome 10	NC_031684.1	589069	590754	+	30074492	0	FVEG_17616	509	hypothetical protein FVEG_17616	0	0	nucleus [GO:0005634]; DNA-binding transcription factor activity, RNA polymerase II-specific [GO:0000981]; zinc ion binding [GO:0008270]
13191_g	QKD50100.1	XP_018762082	chromosome 10	NC_031684.1	592334	593506	+	30071136	0	FVEG_13825	308	hypothetical protein FVEG_13825	0	0	integral component of membrane [GO:0016021]
13202_g	QKD56596.1	XP_018762094	chromosome 10	NC_031684.1	613564	615543	-	30071145	0	FVEG_13835	550	hypothetical protein FVEG_13835	0	0	integral component of membrane [GO:0016021]; heme binding [GO:0020037]; iron ion binding [GO:0005506]; oxidoreductase activity, acting on paired donors, with incorporation or reduction of molecular oxygen [GO:0016705]
13209_g	QGI63796.1	XP_018755520	chromosome 10	NC_031684.1	636941	638423	-	30073350	0	FVEG_16474	334	hypothetical protein FVEG_16474	0	0	0
13211_g	QGI87265.1	XP_018755518	chromosome 10	NC_031684.1	641322	643361	-	30066587	0	FVEG_08891	679	sialidase-1	Galactose metabolism ; Metabolic pathways	0	galactose oxidase activity [GO:0045480]
13212_g	CCT75131.1	XP_037202536	0	0	0	0	0	0	0	0	0	beta-glucosidase F	0	0	0
13226_g	CCT74476.1	XP_018755501	chromosome 10	NC_031684.1	678838	680236	-	30066573	0	FVEG_08877	415	chitinase 1	Amino sugar and nucleotide sugar metabolism ; Metabolic pathways	0	extracellular region [GO:0005576]; chitin binding [GO:0008061]; chitinase activity [GO:0004568]; chitin catabolic process [GO:0006032]; polysaccharide catabolic process [GO:0000272]
13238_g	QGI69917.1	XP_037202436	0	0	0	0	0	0	0	0	0	glucan endo-1 3-alpha-glucosidase agn1	0	0	0
1325_g	QPC67486.1	XP_018743074	chromosome 1	NC_031675.1	4059241	4062356	+	30059082	0	FVEG_00735	985	hypothetical protein FVEG_00735	Endocytosis	0	AP-2 adaptor complex [GO:0030122]; clathrin adaptor activity [GO:0035615]; clathrin-dependent endocytosis [GO:0072583]; intracellular protein transport [GO:0006886]
13250_g	QPC68295.1	XP_018755472	chromosome 10	NC_031684.1	743027	745036	-	30073337	0	FVEG_16461	669	hypothetical protein FVEG_16461	0	0	integral component of membrane [GO:0016021]
13252_g	QKD60814.1	XP_018755470	chromosome 10	NC_031684.1	751149	752360	+	30066552	0	FVEG_08854	387	hypothetical protein FVEG_08854	0	0	0
13256_g	QKD58000.1	XP_018755466	chromosome 10	NC_031684.1	758146	760739	-	30066549	0	FVEG_08851	832	hypothetical protein FVEG_08851	0	0	GTP binding [GO:0005525]; GTPase activity [GO:0003924]
13264_g	QPC59666.1	XP_018755457	chromosome 10	NC_031684.1	777558	778092	-	30073330	0	FVEG_16454	142	hypothetical protein FVEG_16454	0	0	carbon-sulfur lyase activity [GO:0016846]; metal ion binding [GO:0046872]
13265_g	CCT74517.1	XP_018755456	chromosome 10	NC_031684.1	778702	781314	-	30073329	0	FVEG_16453	837	hypothetical protein FVEG_16453	Cyanoamino acid metabolism ; Starch and sucrose metabolism ; Metabolic pathways ; Biosynthesis of secondary metabolites	PATHWAY: Glycan metabolism. {ECO:0000256|ARBA:ARBA00004881}.; PATHWAY: Glycan metabolism; cellulose degradation. {ECO:0000256|ARBA:ARBA00004987, ECO:0000256|RuleBase:RU361161}.	beta-glucosidase activity [GO:0008422]; scopolin beta-glucosidase activity [GO:0102483]; cellulose catabolic process [GO:0030245]
13266_g	QKD61617.1	XP_018755455	chromosome 10	NC_031684.1	781942	783735	+	30066543	0	FVEG_08841	529	hypothetical protein FVEG_08841	0	0	integral component of membrane [GO:0016021]; transmembrane transporter activity [GO:0022857]
13270_g	QKD60794.1	XP_018755449	chromosome 10	NC_031684.1	795094	796686	-	30066538	0	FVEG_08836	530	hypothetical protein FVEG_08836	0	0	hydrolase activity, hydrolyzing O-glycosyl compounds [GO:0004553]; carbohydrate metabolic process [GO:0005975]
13274_g	CCT74529.1	XP_018755445	chromosome 10	NC_031684.1	802054	803032	-	30066535	0	FVEG_08833	292	hypothetical protein FVEG_08833	0	0	hydrolase activity, acting on ester bonds [GO:0016788]
13279_g	CCT74535.1	XP_018755440	chromosome 10	NC_031684.1	817385	818138	+	30066530	0	FVEG_08828	233	endo-1,4-beta-xylanase	0	PATHWAY: Glycan degradation; xylan degradation. {ECO:0000256|ARBA:ARBA00004851, ECO:0000256|PROSITE-ProRule:PRU01097, ECO:0000256|RuleBase:RU362015}.	endo-1,4-beta-xylanase activity [GO:0031176]; xylan catabolic process [GO:0045493]
13285_g	QKD60781.1	XP_018755435	chromosome 10	NC_031684.1	827631	829221	+	30066527	0	FVEG_08825	462	endoglucanase type B	Starch and sucrose metabolism ; Metabolic pathways	0	extracellular region [GO:0005576]; cellulose binding [GO:0030248]; hydrolase activity, hydrolyzing O-glycosyl compounds [GO:0004553]; cellulose catabolic process [GO:0030245]
13286_g	QGI69966.1	XP_018755434	chromosome 10	NC_031684.1	829427	831955	-	30066526	0	FVEG_08824	842	alpha-glucuronidase	0	0	extracellular region [GO:0005576]; alpha-glucuronidase activity [GO:0046559]; xylan catabolic process [GO:0045493]
13289_g	QKD60777.1	XP_018755431	chromosome 10	NC_031684.1	837271	838260	-	30066523	0	FVEG_08821	329	murein transglycosylase	0	0	extracellular region [GO:0005576]
13292_g	QGI63796.1	XP_018755427	chromosome 10	NC_031684.1	848571	850000	-	30066520	0	FVEG_08818	339	hypothetical protein FVEG_08818	0	0	0
13293_g	QGI87344.1	XP_018755426	chromosome 10	NC_031684.1	851642	853580	-	30066519	0	FVEG_08817	610	hypothetical protein FVEG_08817	Methane metabolism ; Metabolic pathways ; Carbon metabolism	0	flavin adenine dinucleotide binding [GO:0050660]; oxidoreductase activity, acting on CH-OH group of donors [GO:0016614]
13312_g	CCT74570.1	XP_018755403	chromosome 10	NC_031684.1	895757	896851	-	30066501	0	FVEG_08798	364	hypothetical protein FVEG_08798	Various types of N-glycan biosynthesis ; Metabolic pathways	0	integral component of membrane [GO:0016021]; transferase activity, transferring glycosyl groups [GO:0016757]
13329_g	CCT74587.1	XP_018755383	chromosome 10	NC_031684.1	941340	942068	-	30066487	0	FVEG_08783	242	hypothetical protein FVEG_08783	0	0	extracellular region [GO:0005576]
13331_g	QGI87677.1	XP_018755381	chromosome 10	NC_031684.1	947062	948057	-	30066485	0	FVEG_08781	331	alcohol dehydrogenase	0	0	oxidoreductase activity [GO:0016491]
13366_g	QPC63445.1	XP_018755342	chromosome 10	NC_031684.1	1027720	1029365	+	30066461	0	FVEG_08754	509	hypothetical protein FVEG_08754	0	0	nucleus [GO:0005634]; DNA binding [GO:0003677]; DNA-binding transcription factor activity, RNA polymerase II-specific [GO:0000981]; zinc ion binding [GO:0008270]; transcription, DNA-templated [GO:0006351]
13367_g	QKD61617.1	XP_018755341	chromosome 10	NC_031684.1	1029612	1031383	-	30066460	0	FVEG_08753	521	hypothetical protein FVEG_08753	0	0	integral component of membrane [GO:0016021]; transmembrane transporter activity [GO:0022857]
13368_g	CCT74621.1	XP_018755340	chromosome 10	NC_031684.1	1032106	1034166	+	30066459	0	FVEG_08752	584	trehalose-6-phosphate hydrolase	0	0	hydrolase activity [GO:0016787]; carbohydrate metabolic process [GO:0005975]
13376_g	QKD46448.1	XP_018755330	chromosome 10	NC_031684.1	1050756	1052440	+	30073290	0	FVEG_16414	475	hypothetical protein FVEG_16414	0	0	integral component of membrane [GO:0016021]; heme binding [GO:0020037]; iron ion binding [GO:0005506]; monooxygenase activity [GO:0004497]; oxidoreductase activity, acting on paired donors, with incorporation or reduction of molecular oxygen [GO:0016705]
13378_g	QPC59347.1	XP_018755328	chromosome 10	NC_031684.1	1054655	1056477	-	30066453	0	FVEG_08744	511	hypothetical protein FVEG_08744	0	0	integral component of membrane [GO:0016021]; transmembrane transporter activity [GO:0022857]
13386_g	QGI87418.1	XP_018755318	chromosome 10	NC_031684.1	1078221	1079330	+	30066445	0	FVEG_08734	353	pectate lyase	Pentose and glucuronate interconversions ; Metabolic pathways	0	extracellular region [GO:0005576]; pectate lyase activity [GO:0030570]
13387_g	QKD60681.1	XP_018755317	chromosome 10	NC_031684.1	1080378	1081824	+	30066444	0	FVEG_08733	449	hypothetical protein FVEG_08733	0	0	mannan endo-1,6-alpha-mannosidase activity [GO:0008496]; carbohydrate catabolic process [GO:0016052]
13391_g	QKD57322.1	XP_018755313	chromosome 10	NC_031684.1	1089946	1091790	-	30073285	0	FVEG_16409	595	hypothetical protein FVEG_16409	0	0	FAD binding [GO:0071949]; oxidoreductase activity [GO:0016491]
13398_g	QGI87677.1	XP_018755307	chromosome 10	NC_031684.1	1100140	1101162	+	30066438	0	FVEG_08726	340	hypothetical protein FVEG_08726	0	0	oxidoreductase activity [GO:0016491]
13400_g	QGI63796.1	XP_018755305	chromosome 10	NC_031684.1	1103667	1104781	-	30066436	0	FVEG_08724	353	hypothetical protein FVEG_08724	0	0	0
13401_g	QGI87428.1	XP_018755302	chromosome 10	NC_031684.1	1107007	1108237	-	30066435	0	FVEG_08723	342	hypothetical protein FVEG_08723	0	0	hydrolase activity, hydrolyzing O-glycosyl compounds [GO:0004553]; carbohydrate metabolic process [GO:0005975]
13403_g	QGI64150.1	XP_018755300	chromosome 10	NC_031684.1	1113376	1115078	-	30066433	0	FVEG_08721	534	hypothetical protein FVEG_08721	0	0	integral component of membrane [GO:0016021]; transmembrane transporter activity [GO:0022857]
13417_g	CCT74664.1	XP_018755284	chromosome 10	NC_031684.1	1145611	1147800	+	30066419	0	FVEG_08707	609	hypothetical protein FVEG_08707	0	0	flavin adenine dinucleotide binding [GO:0050660]; oxidoreductase activity, acting on CH-OH group of donors [GO:0016614]
13423_g	CCT74670.1	XP_018755278	chromosome 10	NC_031684.1	1157805	1160186	+	30066414	0	FVEG_08702	793	hypothetical protein FVEG_08702	0	0	flavin adenine dinucleotide binding [GO:0050660]; oxidoreductase activity, acting on CH-OH group of donors [GO:0016614]
13431_g	QKD57322.1	XP_018755269	chromosome 10	NC_031684.1	1186781	1188931	-	30066407	0	FVEG_08694	654	hypothetical protein FVEG_08694	0	0	FAD binding [GO:0071949]; oxidoreductase activity [GO:0016491]
13446_g	QKD46448.1	XP_018755252	chromosome 10	NC_031684.1	1223732	1225409	-	30066393	0	FVEG_08678	526	hypothetical protein FVEG_08678	0	0	integral component of membrane [GO:0016021]; heme binding [GO:0020037]; iron ion binding [GO:0005506]; monooxygenase activity [GO:0004497]; oxidoreductase activity, acting on paired donors, with incorporation or reduction of molecular oxygen [GO:0016705]
13457_g	QGI70114.1	XP_018755241	chromosome 10	NC_031684.1	1250718	1252903	+	30073272	0	FVEG_16396	629	hypothetical protein FVEG_16396	0	0	hydrolase activity, hydrolyzing O-glycosyl compounds [GO:0004553]; carbohydrate metabolic process [GO:0005975]
13458_g	QGI87479.1	XP_018755240	chromosome 10	NC_031684.1	1253240	1253580	+	30073271	0	FVEG_16395	93	hypothetical protein FVEG_16395	0	0	0
13468_g	CCT74713.1	XP_018755228	chromosome 10	NC_031684.1	1275696	1279120	+	30066375	0	FVEG_08659	1021	beta-galactosidase	0	0	beta-galactosidase activity [GO:0004565]; carbohydrate metabolic process [GO:0005975]
13479_g	QGI87496.1	XP_018755218	chromosome 10	NC_031684.1	1301589	1304109	+	30066366	0	FVEG_08650	725	hypothetical protein FVEG_08650	0	PATHWAY: Glycan metabolism. {ECO:0000256|ARBA:ARBA00004881}.; PATHWAY: Glycan metabolism; cellulose degradation. {ECO:0000256|ARBA:ARBA00004987, ECO:0000256|RuleBase:RU361161}.	beta-glucosidase activity [GO:0008422]; scopolin beta-glucosidase activity [GO:0102483]; cellulose catabolic process [GO:0030245]
13488_g	QKD62991.1	XP_018755207	chromosome 10	NC_031684.1	1329262	1333261	+	30066358	0	FVEG_08641	1297	hypothetical protein FVEG_08641	ABC transporters	0	integral component of membrane [GO:0016021]; ATP binding [GO:0005524]; ATPase-coupled transmembrane transporter activity [GO:0042626]
13488_g	QKD62991.1	XP_018755207	chromosome 10	NC_031684.1	1329262	1333261	+	30066358	0	FVEG_08641	1297	hypothetical protein FVEG_08641	ABC transporters	0	integral component of membrane [GO:0016021]; ATP binding [GO:0005524]; ATPase-coupled transmembrane transporter activity [GO:0042626]
13503_g	QKD50100.1	XP_018755187	chromosome 10	NC_031684.1	1369871	1370997	+	30066343	0	FVEG_08626	305	hypothetical protein FVEG_08626	0	0	integral component of membrane [GO:0016021]
13505_g	QKD61358.1	XP_018755185	chromosome 10	NC_031684.1	1373206	1374726	-	30066341	0	FVEG_08624	506	hypothetical protein FVEG_08624	0	0	integral component of membrane [GO:0016021]; transmembrane transporter activity [GO:0022857]
13526_g	CCT74767.1	XP_018755161	chromosome 10	NC_031684.1	1423511	1425235	+	30066324	0	FVEG_08605	574	hypothetical protein FVEG_08605	0	0	hydrolase activity, hydrolyzing O-glycosyl compounds [GO:0004553]; carbohydrate metabolic process [GO:0005975]
13529_g	QGI87543.1	XP_018755158	chromosome 10	NC_031684.1	1428682	1429803	-	30073247	0	FVEG_16371	373	hypothetical protein FVEG_16371	0	0	0
13530_g	QGI87543.1	XP_037208333	0	0	0	0	0	0	0	0	0	transcription activator acu-15	0	0	0
13538_g	QKD61617.1	XP_018755149	chromosome 10	NC_031684.1	1445628	1447341	-	30066315	0	FVEG_08595	512	hypothetical protein FVEG_08595	0	0	integral component of membrane [GO:0016021]; transmembrane transporter activity [GO:0022857]
13540_g	QKD58010.1	XP_018755147	chromosome 10	NC_031684.1	1451929	1452747	+	30066313	0	FVEG_08593	272	hypothetical protein FVEG_08593	0	0	oxidoreductase activity [GO:0016491]
13549_g	QPC59347.1	XP_018755139	chromosome 10	NC_031684.1	1465528	1467276	+	30066308	0	FVEG_08587	528	hypothetical protein FVEG_08587	0	0	integral component of membrane [GO:0016021]; transmembrane transporter activity [GO:0022857]
13551_g	QPC59347.1	XP_018755137	chromosome 10	NC_031684.1	1471797	1473469	+	30066306	0	FVEG_08585	539	MFS transporter, SP family, general alpha glucoside:H+ symporter	0	0	integral component of membrane [GO:0016021]; transmembrane transporter activity [GO:0022857]
13552_g	QKD60517.1	XP_018755136	chromosome 10	NC_031684.1	1474094	1475978	+	30066305	0	FVEG_08584	606	hypothetical protein FVEG_08584	Galactose metabolism ; Starch and sucrose metabolism ; Metabolic pathways ; Biosynthesis of secondary metabolites	0	hydrolase activity, hydrolyzing O-glycosyl compounds [GO:0004553]; carbohydrate metabolic process [GO:0005975]
13556_g	QGI64150.1	XP_018755131	chromosome 10	NC_031684.1	1483163	1485230	-	30066303	0	FVEG_08581	571	hypothetical protein FVEG_08581	0	0	integral component of membrane [GO:0016021]; transmembrane transporter activity [GO:0022857]
1357_g	CCT62669.1	XP_018743027	chromosome 1	NC_031675.1	4163315	4165031	-	30059048	0	FVEG_00701	552	hypothetical protein FVEG_00701	0	0	UDP-glycosyltransferase activity [GO:0008194]
13575_g	QGI63796.1	XP_018755105	chromosome 10	NC_031684.1	1532782	1534222	+	30066285	0	FVEG_08561	319	hypothetical protein FVEG_08561	0	0	0
13576_g	QKD61617.1	XP_018755104	chromosome 10	NC_031684.1	1534926	1536668	+	30066284	0	FVEG_08560	533	hypothetical protein FVEG_08560	0	0	integral component of membrane [GO:0016021]; transmembrane transporter activity [GO:0022857]
13579_g	QKD60479.1	XP_018755099	chromosome 10	NC_031684.1	1544682	1547929	+	30066281	0	FVEG_08557	1049	beta-galactosidase	Galactose metabolism ; Other glycan degradation ; Sphingolipid metabolism ; Metabolic pathways	0	beta-galactosidase complex [GO:0009341]; beta-galactosidase activity [GO:0004565]; carbohydrate binding [GO:0030246]; carbohydrate metabolic process [GO:0005975]; cell wall organization [GO:0071555]
13581_g	CCT74819.1	XP_018755097	chromosome 10	NC_031684.1	1550659	1552704	+	30066279	0	FVEG_08555	681	galactose oxidase	Galactose metabolism ; Metabolic pathways	0	galactose oxidase activity [GO:0045480]
13584_g	CEI40256.1	XP_018755094	chromosome 10	NC_031684.1	1558506	1560825	-	30066276	0	FVEG_08552	752	hypothetical protein FVEG_08552	0	0	0
13587_g	CCT74825.1	XP_018755091	chromosome 10	NC_031684.1	1567981	1569012	-	30066274	0	FVEG_08550	343	hypothetical protein FVEG_08550	Galactose metabolism ; Metabolic pathways	0	transferase activity, transferring glycosyl groups [GO:0016757]
13596_g	QKD52728.1	XP_018755079	chromosome 10	NC_031684.1	1588295	1591288	-	30066265	0	FVEG_08541	962	hypothetical protein FVEG_08541	0	0	0
13597_g	QKD46448.1	XP_018755078	chromosome 10	NC_031684.1	1592965	1594653	+	30066264	0	FVEG_08540	508	cytochrome P450 oxidoreductase	0	0	heme binding [GO:0020037]; iron ion binding [GO:0005506]; monooxygenase activity [GO:0004497]; oxidoreductase activity, acting on paired donors, with incorporation or reduction of molecular oxygen [GO:0016705]
13598_g	QGI70318.1	XP_018755077	chromosome 10	NC_031684.1	1594866	1596002	-	30066263	0	FVEG_08539	357	hypothetical protein FVEG_08539	0	0	oxidoreductase activity [GO:0016491]
13628_g	QKD61617.1	XP_018755034	chromosome 10	NC_031684.1	1690953	1691904	+	30066229	0	FVEG_08503	298	hypothetical protein FVEG_08503	0	0	integral component of membrane [GO:0016021]; transmembrane transport [GO:0055085]
13644_g	QKD61617.1	XP_018755018	chromosome 10	NC_031684.1	1725252	1727156	+	30066221	0	FVEG_08489	459	hypothetical protein FVEG_08489	0	0	integral component of membrane [GO:0016021]; transmembrane transporter activity [GO:0022857]
13665_g	QKD60405.1	XP_018754998	chromosome 10	NC_031684.1	1777244	1778643	-	30066202	0	FVEG_08470	417	hypothetical protein FVEG_08470	Amino sugar and nucleotide sugar metabolism ; Metabolic pathways	0	extracellular region [GO:0005576]; chitin binding [GO:0008061]; chitinase activity [GO:0004568]; chitin catabolic process [GO:0006032]; polysaccharide catabolic process [GO:0000272]
13672_g	QKD46432.1	XP_018754990	chromosome 10	NC_031684.1	1792047	1794188	-	30066196	0	FVEG_08464	697	hypothetical protein FVEG_08464	0	0	integral component of membrane [GO:0016021]; oxidoreductase activity [GO:0016491]; ion transport [GO:0006811]
13673_g	QGI70318.1	XP_018754988	chromosome 10	NC_031684.1	1797480	1798864	+	30066195	0	FVEG_08463	410	hypothetical protein FVEG_08463	0	0	hydrolase activity, hydrolyzing O-glycosyl compounds [GO:0004553]; organic substance metabolic process [GO:0071704]
13674_g	QGI87677.1	XP_018754987	chromosome 10	NC_031684.1	1799262	1800248	+	30073207	0	FVEG_16331	328	oxidoreductase	0	0	oxidoreductase activity [GO:0016491]
13686_g	CCT74930.1	XP_018754972	chromosome 10	NC_031684.1	1827131	1828315	+	30066184	0	FVEG_08451	378	polygalacturonase	Pentose and glucuronate interconversions ; Metabolic pathways	0	extracellular region [GO:0005576]; polygalacturonase activity [GO:0004650]; carbohydrate metabolic process [GO:0005975]; cell wall organization [GO:0071555]
13695_g	QPC71515.1	XP_018754962	chromosome 10	NC_031684.1	1847490	1849006	-	30066177	0	FVEG_08444	436	hypothetical protein FVEG_08444	0	0	NAD binding [GO:0051287]; oxidoreductase activity, acting on the CH-CH group of donors, NAD or NADP as acceptor [GO:0016628]; oxidoreductase activity, acting on the CH-OH group of donors, NAD or NADP as acceptor [GO:0016616]; polysaccharide biosynthetic process [GO:0000271]
13696_g	CCT74940.1	XP_018754961	chromosome 10	NC_031684.1	1851186	1853731	+	30066176	0	FVEG_08443	751	hypothetical protein FVEG_08443	0	0	integral component of membrane [GO:0016021]; plasma membrane [GO:0005886]; chitin synthase activity [GO:0004100]
13697_g	QPC70611.1	XP_018754960	chromosome 10	NC_031684.1	1854944	1856525	+	30066175	0	FVEG_08442	510	hypothetical protein FVEG_08442	0	0	integral component of membrane [GO:0016021]
13715_g	CCT71747.1	XP_018754944	chromosome 10	NC_031684.1	1886723	1888456	+	30066160	0	FVEG_08427	505	hypothetical protein FVEG_08427	0	0	FAD binding [GO:0071949]; oxidoreductase activity [GO:0016491]
13721_g	QKD57322.1	XP_018754937	chromosome 10	NC_031684.1	1905489	1907568	+	30066157	0	FVEG_08422	641	hypothetical protein FVEG_08422	0	0	FAD binding [GO:0071949]; oxidoreductase activity [GO:0016491]
13722_g	CCT74963.1	XP_018754934	chromosome 10	NC_031684.1	1908158	1909126	+	30066156	0	FVEG_08421	322	hypothetical protein FVEG_08421	0	0	hydrolase activity, hydrolyzing O-glycosyl compounds [GO:0004553]; carbohydrate metabolic process [GO:0005975]
13730_g	QKD60357.1	XP_018754925	chromosome 10	NC_031684.1	1922957	1924382	+	30066149	0	FVEG_08413	456	hypothetical protein FVEG_08413	0	0	0
13732_g	QPC73331.1	XP_018754923	chromosome 10	NC_031684.1	1926169	1929681	+	30066147	0	FVEG_08411	1170	hypothetical protein FVEG_08411	0	0	0
13732_g	QPC73331.1	XP_018754923	chromosome 10	NC_031684.1	1926169	1929681	+	30066147	0	FVEG_08411	1170	hypothetical protein FVEG_08411	0	0	0
13732_g	QPC73331.1	XP_018754923	chromosome 10	NC_031684.1	1926169	1929681	+	30066147	0	FVEG_08411	1170	hypothetical protein FVEG_08411	0	0	0
13732_g	QPC73331.1	XP_018754923	chromosome 10	NC_031684.1	1926169	1929681	+	30066147	0	FVEG_08411	1170	hypothetical protein FVEG_08411	0	0	0
13732_g	QPC73331.1	XP_018754923	chromosome 10	NC_031684.1	1926169	1929681	+	30066147	0	FVEG_08411	1170	hypothetical protein FVEG_08411	0	0	0
13732_g	QPC73331.1	XP_018754923	chromosome 10	NC_031684.1	1926169	1929681	+	30066147	0	FVEG_08411	1170	hypothetical protein FVEG_08411	0	0	0
13744_g	QPC62588.1	XP_018754912	chromosome 10	NC_031684.1	1948513	1950613	-	30073189	0	FVEG_16313	520	hypothetical protein FVEG_16313	0	0	integral component of membrane [GO:0016021]; transmembrane transporter activity [GO:0022857]
13771_g	QPC59347.1	XP_018754881	chromosome 10	NC_031684.1	2017107	2018851	-	30066120	0	FVEG_08382	514	hypothetical protein FVEG_08382	Meiosis - yeast	0	integral component of membrane [GO:0016021]; transmembrane transporter activity [GO:0022857]
13780_g	QGI78659.1	XP_018754871	chromosome 10	NC_031684.1	2036445	2037702	+	30066112	0	FVEG_08374	403	hypothetical protein FVEG_08374	0	0	catalytic activity [GO:0003824]; nucleoside metabolic process [GO:0009116]
13784_g	QPC62588.1	XP_018754865	chromosome 10	NC_031684.1	2045627	2047358	-	30066108	0	FVEG_08370	487	hypothetical protein FVEG_08370	0	0	integral component of membrane [GO:0016021]; transmembrane transporter activity [GO:0022857]
13790_g	QGI87776.1	XP_018754859	chromosome 10	NC_031684.1	2057826	2060321	-	30066104	0	FVEG_08365	831	hypothetical protein FVEG_08365	Cyanoamino acid metabolism ; Starch and sucrose metabolism ; Metabolic pathways ; Biosynthesis of secondary metabolites	PATHWAY: Glycan metabolism. {ECO:0000256|ARBA:ARBA00004881}.; PATHWAY: Glycan metabolism; cellulose degradation. {ECO:0000256|ARBA:ARBA00004987, ECO:0000256|RuleBase:RU361161}.	beta-glucosidase activity [GO:0008422]; scopolin beta-glucosidase activity [GO:0102483]; cellulose catabolic process [GO:0030245]
13791_g	QKD61617.1	XP_018754858	chromosome 10	NC_031684.1	2060801	2062486	+	30066103	0	FVEG_08364	525	hypothetical protein FVEG_08364	0	0	integral component of membrane [GO:0016021]; transmembrane transporter activity [GO:0022857]
13792_g	QPC59347.1	XP_018754857	chromosome 10	NC_031684.1	2063258	2065185	+	30066102	0	FVEG_08363	546	MFS transporter, SP family, general alpha glucoside:H+ symporter	0	0	integral component of membrane [GO:0016021]; transmembrane transporter activity [GO:0022857]
13795_g	QGI70430.1	XP_018754854	chromosome 10	NC_031684.1	2070404	2072326	+	30066099	0	FVEG_08360	640	hypothetical protein FVEG_08360	0	0	nucleus [GO:0005634]; DNA-binding transcription factor activity, RNA polymerase II-specific [GO:0000981]; zinc ion binding [GO:0008270]
13796_g	QKD60291.1	XP_018754853	chromosome 10	NC_031684.1	2072681	2075125	+	30066098	0	FVEG_08359	814	hypothetical protein FVEG_08359	0	0	carbohydrate metabolic process [GO:0005975]
13798_g	QPC78079.1	XP_018754851	chromosome 10	NC_031684.1	2077593	2079170	+	30066096	0	FVEG_08357	508	hypothetical protein FVEG_08357	0	0	integral component of membrane [GO:0016021]; transmembrane transporter activity [GO:0022857]
13798_g	QPC78079.1	XP_018754851	chromosome 10	NC_031684.1	2077593	2079170	+	30066096	0	FVEG_08357	508	hypothetical protein FVEG_08357	0	0	integral component of membrane [GO:0016021]; transmembrane transporter activity [GO:0022857]
13799_g	CCT75037.1	XP_018754850	chromosome 10	NC_031684.1	2080034	2082959	-	30066095	0	FVEG_08356	803	hypothetical protein FVEG_08356	0	0	transferase activity, transferring hexosyl groups [GO:0016758]; carbohydrate metabolic process [GO:0005975]; lipid glycosylation [GO:0030259]
13800_g	QKD60287.1	XP_018754849	chromosome 10	NC_031684.1	2083908	2086368	+	30066094	0	FVEG_08355	802	hypothetical protein FVEG_08355	0	0	carbohydrate metabolic process [GO:0005975]
13806_g	QKD61617.1	XP_018754842	chromosome 10	NC_031684.1	2098134	2099911	-	30066090	0	FVEG_08351	553	hypothetical protein FVEG_08351	0	0	integral component of membrane [GO:0016021]; transmembrane transporter activity [GO:0022857]
13811_g	QGI78659.1	XP_018754837	chromosome 10	NC_031684.1	2108756	2112905	-	30066085	0	FVEG_08346	1350	hypothetical protein FVEG_08346	0	0	catalytic activity [GO:0003824]; nucleoside metabolic process [GO:0009116]
13812_g	CCT75068.1	XP_018754836	chromosome 10	NC_031684.1	2113351	2114886	-	30066084	0	FVEG_08345	511	murein transglycosylase	0	0	hydrolase activity, hydrolyzing O-glycosyl compounds [GO:0004553]; carbohydrate metabolic process [GO:0005975]
13813_g	CCT75067.1	XP_018754835	chromosome 10	NC_031684.1	2115939	2117288	+	30066083	0	FVEG_08344	449	hypothetical protein FVEG_08344	0	0	carbohydrate binding [GO:0030246]; hydrolase activity, hydrolyzing O-glycosyl compounds [GO:0004553]; carbohydrate metabolic process [GO:0005975]
13815_g	CCT75065.1	XP_018754833	chromosome 10	NC_031684.1	2121141	2122399	-	30066081	0	FVEG_08342	386	hypothetical protein FVEG_08342	0	0	carbohydrate metabolic process [GO:0005975]
13820_g	QKD61617.1	XP_018754829	chromosome 10	NC_031684.1	2128972	2130880	+	30066078	0	FVEG_08339	528	hypothetical protein FVEG_08339	0	0	integral component of membrane [GO:0016021]; transmembrane transport [GO:0055085]
13828_g	QGI78659.1	XP_018754821	0	0	0	0	0	0	0	0	0	hypothetical protein	0	0	0
13834_g	QKD61617.1	XP_018754815	chromosome 10	NC_031684.1	2154840	2156824	+	30066067	0	FVEG_08328	563	hypothetical protein FVEG_08328	0	0	integral component of membrane [GO:0016021]; transmembrane transport [GO:0055085]
13866_g	QKD52296.1	XP_018754790	0	0	0	0	0	0	0	0	0	hypothetical protein	0	0	0
13871_g	CCT75102.1	XP_018754781	chromosome 10	NC_031684.1	2223346	2224254	+	30066043	0	FVEG_08301	302	hypothetical protein FVEG_08301	0	0	hydrolase activity, hydrolyzing O-glycosyl compounds [GO:0004553]; carbohydrate metabolic process [GO:0005975]
13889_g	QGI95035.1	XP_018760853	chromosome 11	NC_031685.1	10933	12705	+	30070226	0	FVEG_12818	569	hypothetical protein FVEG_12818	0	0	integral component of membrane [GO:0016021]; transmembrane transporter activity [GO:0022857]
13896_g	QKD50100.1	XP_018760859	chromosome 11	NC_031685.1	23183	24123	+	30074235	0	FVEG_17359	296	hypothetical protein FVEG_17359	0	0	integral component of membrane [GO:0016021]
13912_g	QGI87677.1	XP_018760879	chromosome 11	NC_031685.1	62249	63377	+	30070241	0	FVEG_12835	325	hypothetical protein FVEG_12835	0	0	oxidoreductase activity [GO:0016491]
13914_g	QKD58946.1	XP_018760882	0	0	0	0	0	0	0	0	0	hypothetical protein	0	0	0
13915_g	QGI87543.1	XP_018760883	chromosome 11	NC_031685.1	69644	72043	+	30070244	0	FVEG_12838	703	hypothetical protein FVEG_12838	0	0	nucleus [GO:0005634]; DNA binding [GO:0003677]; DNA-binding transcription factor activity, RNA polymerase II-specific [GO:0000981]; zinc ion binding [GO:0008270]; transcription, DNA-templated [GO:0006351]
13917_g	CCT75467.1	XP_018760885	0	0	0	0	0	0	0	0	0	hypothetical protein	0	0	0
13918_g	QGI88090.1	XP_037203540	0	0	0	0	0	0	0	0	0	uncharacterized protein	0	0	0
13923_g	QKD61617.1	XP_018760892	chromosome 11	NC_031685.1	86326	88377	+	30070249	0	FVEG_12845	530	hypothetical protein FVEG_12845	0	0	integral component of membrane [GO:0016021]; transmembrane transporter activity [GO:0022857]
13929_g	QKD62511.1	XP_018760905	chromosome 11	NC_031685.1	102590	104121	-	30070255	0	FVEG_12851	364	hypothetical protein FVEG_12851	0	0	0
13930_g	QKD62511.1	XP_018760906	0	0	0	0	0	0	0	0	0	hypothetical protein	0	0	0
13931_g	QKD62511.1	XP_041691316	0	0	0	0	0	0	0	0	0	uncharacterized protein	0	0	0
13932_g	QKD62511.1	XP_041691317	0	0	0	0	0	0	0	0	0	uncharacterized protein	0	0	0
13933_g	QKD62511.1	XP_018760910	chromosome 11	NC_031685.1	109809	111105	-	30070257	0	FVEG_12855	335	hypothetical protein FVEG_12855	0	0	0
13933_g	QKD62511.1	XP_018760910	chromosome 11	NC_031685.1	109809	111105	-	30070257	0	FVEG_12855	335	hypothetical protein FVEG_12855	0	0	0
13934_g	CCT75452.1	XP_018760913	chromosome 11	NC_031685.1	111404	112524	-	30070258	0	FVEG_12856	357	hypothetical protein FVEG_12856	0	0	0
13936_g	QPC68295.1	XP_018760917	chromosome 11	NC_031685.1	118062	120152	+	30070259	0	FVEG_12858	696	hypothetical protein FVEG_12858	0	0	integral component of membrane [GO:0016021]
13951_g	QKD62511.1	XP_018760939	chromosome 11	NC_031685.1	150305	151468	-	30070273	0	FVEG_12872	354	hypothetical protein FVEG_12872	0	0	0
1396_g	QKD58946.1	XP_018742962	chromosome 1	NC_031675.1	4289149	4290643	-	30059010	0	FVEG_00662	481	hypothetical protein FVEG_00662	0	0	FAD binding [GO:0071949]; oxidoreductase activity [GO:0016491]
13960_g	QGI64150.1	XP_018760948	chromosome 11	NC_031685.1	167203	168857	+	30070279	0	FVEG_12880	550	hypothetical protein FVEG_12880, partial	0	0	integral component of membrane [GO:0016021]; transmembrane transporter activity [GO:0022857]
13967_g	QPC71243.1	XP_018760958	chromosome 11	NC_031685.1	189416	191953	+	30070285	0	FVEG_12888	763	catalase-peroxidase 2	Phenylalanine metabolism ; Tryptophan metabolism ; Metabolic pathways ; Biosynthesis of secondary metabolites	0	extracellular region [GO:0005576]; catalase activity [GO:0004096]; heme binding [GO:0020037]; metal ion binding [GO:0046872]; hydrogen peroxide catabolic process [GO:0042744]; response to oxidative stress [GO:0006979]
13987_g	QPC62588.1	XP_018760982	chromosome 11	NC_031685.1	235933	237728	+	30070303	0	FVEG_12906	484	hypothetical protein FVEG_12906	0	0	integral component of membrane [GO:0016021]; transmembrane transporter activity [GO:0022857]
13994_g	QGI87677.1	XP_018760990	chromosome 11	NC_031685.1	254544	255560	+	30070309	0	FVEG_12912	338	hypothetical protein FVEG_12912	0	0	oxidoreductase activity [GO:0016491]
13995_g	QGI70680.1	XP_018760991	chromosome 11	NC_031685.1	256248	257801	+	30070310	0	FVEG_12913	500	hypothetical protein FVEG_12913	0	0	hydrolase activity, hydrolyzing O-glycosyl compounds [GO:0004553]; organic substance metabolic process [GO:0071704]
13996_g	QPC64442.1	XP_041690652	0	0	0	0	0	0	0	0	0	uncharacterized protein	0	0	0
13996_g	QPC64442.1	XP_041690652	0	0	0	0	0	0	0	0	0	uncharacterized protein	0	0	0
13996_g	QPC64442.1	XP_041690652	0	0	0	0	0	0	0	0	0	uncharacterized protein	0	0	0
13996_g	QPC64442.1	XP_041690652	0	0	0	0	0	0	0	0	0	uncharacterized protein	0	0	0
14005_g	CCT75380.1	XP_018761001	chromosome 11	NC_031685.1	275138	276439	+	30070317	0	FVEG_12921	298	hypothetical protein FVEG_12921	0	0	extracellular region [GO:0005576]; cellulose binding [GO:0030248]; hydrolase activity [GO:0016787]; polysaccharide catabolic process [GO:0000272]
14014_g	CCT75372.1	XP_018761010	chromosome 11	NC_031685.1	294402	296444	+	30070325	0	FVEG_12929	680	hypothetical protein FVEG_12929	0	0	integral component of membrane [GO:0016021]; copper ion binding [GO:0005507]; oxidoreductase activity [GO:0016491]
14015_g	CCT75371.1	XP_018761011	chromosome 11	NC_031685.1	297809	299052	+	30070326	0	FVEG_12930	382	endoglucanase	Starch and sucrose metabolism ; Metabolic pathways	0	extracellular region [GO:0005576]; cellulose binding [GO:0030248]; hydrolase activity, hydrolyzing O-glycosyl compounds [GO:0004553]; polysaccharide catabolic process [GO:0000272]
14018_g	QKD61617.1	XP_018761015	chromosome 11	NC_031685.1	304889	306905	+	30070329	0	FVEG_12933	619	hypothetical protein FVEG_12933	0	0	integral component of membrane [GO:0016021]; amino acid transport [GO:0006865]; transmembrane transport [GO:0055085]
14027_g	QKD62461.1	XP_018761025	chromosome 11	NC_031685.1	324729	325865	+	30070335	0	FVEG_12942	360	hypothetical protein FVEG_12942	0	0	integral component of membrane [GO:0016021]
14028_g	QKD62991.1	XP_018761026	chromosome 11	NC_031685.1	326609	329374	-	30070336	0	FVEG_12943	842	hypothetical protein FVEG_12943	0	0	integral component of fungal-type vacuolar membrane [GO:0071627]; ABC-type phytochelatin transporter activity [GO:0044604]; ATP binding [GO:0005524]; cadmium ion import into vacuole [GO:0036249]; cellular detoxification of cadmium ion [GO:0098849]; glutathione transmembrane import into vacuole [GO:0071996]; phytochelatin 2 import into vacuole [GO:0036246]
14034_g	QKD61617.1	XP_018761033	chromosome 11	NC_031685.1	337975	339843	-	30070342	0	FVEG_12949	587	hypothetical protein FVEG_12949	0	0	integral component of membrane [GO:0016021]; amino acid transport [GO:0006865]; transmembrane transport [GO:0055085]
14037_g	CCT75348.1	XP_018761036	chromosome 11	NC_031685.1	347422	348921	+	30070345	0	FVEG_12952	499	alpha-N-arabinofuranosidase B	Amino sugar and nucleotide sugar metabolism ; Metabolic pathways	PATHWAY: Glycan metabolism; L-arabinan degradation. {ECO:0000256|RuleBase:RU367111}.	extracellular region [GO:0005576]; alpha-L-arabinofuranosidase activity [GO:0046556]; arabinan catabolic process [GO:0031222]; L-arabinose metabolic process [GO:0046373]; xylan catabolic process [GO:0045493]
14042_g	CCT75344.1	XP_018761041	chromosome 11	NC_031685.1	357867	359377	-	30070350	0	FVEG_12957	460	alpha-amylase	Starch and sucrose metabolism ; Metabolic pathways ; Biosynthesis of secondary metabolites	0	alpha-amylase activity [GO:0004556]; calcium ion binding [GO:0005509]; carbohydrate metabolic process [GO:0005975]
14045_g	QKD58010.1	XP_018761045	chromosome 11	NC_031685.1	363845	364791	-	30070353	0	FVEG_12960	281	hypothetical protein FVEG_12960	0	0	oxidoreductase activity [GO:0016491]
14051_g	QKD62486.1	XP_018761050	chromosome 11	NC_031685.1	376581	377419	+	30070358	0	FVEG_12965	263	hypothetical protein FVEG_12965	0	0	hydrolase activity, hydrolyzing O-glycosyl compounds [GO:0004553]; carbohydrate metabolic process [GO:0005975]
14052_g	QKD55254.1	XP_018761051	chromosome 11	NC_031685.1	377971	379324	-	30070359	0	FVEG_12966	339	hypothetical protein FVEG_12966	0	0	0
14064_g	CCT75323.1	XP_018761065	chromosome 11	NC_031685.1	405518	407545	+	30070369	0	FVEG_12976	655	hypothetical protein FVEG_12976	Galactose metabolism ; Starch and sucrose metabolism ; Metabolic pathways ; Biosynthesis of secondary metabolites	0	hydrolase activity, hydrolyzing O-glycosyl compounds [GO:0004553]; carbohydrate metabolic process [GO:0005975]
14065_g	QPC59347.1	XP_018761066	chromosome 11	NC_031685.1	408144	409923	-	30070370	0	FVEG_12977	520	hypothetical protein FVEG_12977	0	0	integral component of membrane [GO:0016021]; transmembrane transporter activity [GO:0022857]
14077_g	CCT75307.1	XP_018761080	chromosome 11	NC_031685.1	434371	435447	+	30070380	0	FVEG_12987	358	hypothetical protein FVEG_12987	0	0	integral component of membrane [GO:0016021]
14082_g	QPC62588.1	XP_018750870	chromosome 3	NC_031677.1	4344782	4346633	+	30063656	0	FVEG_05682	498	hypothetical protein FVEG_05682	0	0	integral component of membrane [GO:0016021]; transmembrane transporter activity [GO:0022857]
14102_g	CCT75269.1	XP_018761105	0	0	0	0	0	0	0	0	0	hypothetical protein	0	0	0
14117_g	QKD62358.1	XP_018761123	chromosome 11	NC_031685.1	534840	535348	-	30070414	0	FVEG_13023	152	beta-glucosidase	0	0	hydrolase activity, hydrolyzing O-glycosyl compounds [GO:0004553]; carbohydrate metabolic process [GO:0005975]
14139_g	QPC73331.1	XP_018761151	chromosome 11	NC_031685.1	600474	601814	-	30070430	0	FVEG_13041	446	hypothetical protein FVEG_13041	0	0	0
14145_g	QGI95035.1	XP_018761158	chromosome 11	NC_031685.1	614173	616018	+	30070435	0	FVEG_13046	549	hypothetical protein FVEG_13046	0	0	integral component of membrane [GO:0016021]; transmembrane transporter activity [GO:0022857]
14156_g	QKD62390.1	XP_018761171	chromosome 11	NC_031685.1	637947	640492	+	30070442	0	FVEG_13055	767	beta-glucosidase	Cyanoamino acid metabolism ; Starch and sucrose metabolism ; Metabolic pathways ; Biosynthesis of secondary metabolites	0	hydrolase activity, hydrolyzing O-glycosyl compounds [GO:0004553]; polysaccharide catabolic process [GO:0000272]
14159_g	QPC62588.1	XP_018761174	chromosome 11	NC_031685.1	645148	647010	+	30070445	0	FVEG_13058	499	hypothetical protein FVEG_13058	0	0	integral component of membrane [GO:0016021]; transmembrane transporter activity [GO:0022857]
14160_g	QGI70519.1	XP_018761175	chromosome 11	NC_031685.1	647615	648502	+	30070446	0	FVEG_13059	258	lysozyme	0	0	host cell cytoplasm [GO:0030430]; lysozyme activity [GO:0003796]; cell wall macromolecule catabolic process [GO:0016998]; cytolysis [GO:0019835]; peptidoglycan catabolic process [GO:0009253]
14164_g	QGJ01406.1	XP_018761180	chromosome 11	NC_031685.1	655065	657454	-	30070449	0	FVEG_13062	745	hypothetical protein FVEG_13062	0	0	0
14178_g	QKD63095.1	XP_018761195	chromosome 11	NC_031685.1	686378	688083	-	30070462	0	FVEG_13077	549	hypothetical protein FVEG_13077	Galactose metabolism ; Glycerolipid metabolism ; Sphingolipid metabolism ; Glycosphingolipid biosynthesis - globo and isoglobo series ; Metabolic pathways	0	raffinose alpha-galactosidase activity [GO:0052692]; carbohydrate metabolic process [GO:0005975]
14179_g	QPC59347.1	XP_018761196	chromosome 11	NC_031685.1	689584	691440	+	30070463	0	FVEG_13078	539	MFS transporter, SP family, general alpha glucoside:H+ symporter	0	0	integral component of membrane [GO:0016021]; transmembrane transporter activity [GO:0022857]
14189_g	CCT75503.1	XP_018758341	chromosome 11	NC_031685.1	711498	713262	-	30068504	0	FVEG_10958	549	hypothetical protein FVEG_10958	0	0	flavin adenine dinucleotide binding [GO:0050660]; oxidoreductase activity, acting on CH-OH group of donors [GO:0016614]
14194_g	QPC59347.1	XP_018758336	chromosome 11	NC_031685.1	723237	725043	+	30068499	0	FVEG_10953	529	MFS transporter, SP family, general alpha glucoside:H+ symporter	0	0	integral component of membrane [GO:0016021]; transmembrane transporter activity [GO:0022857]
142_g	QKD61617.1	XP_018756877	chromosome 1	NC_031675.1	354567	356293	+	30067463	0	FVEG_09829	543	hypothetical protein FVEG_09829	0	0	integral component of membrane [GO:0016021]; transmembrane transporter activity [GO:0022857]
14215_g	CCT75526.1	XP_018758315	chromosome 11	NC_031685.1	767601	769181	+	30068484	0	FVEG_10937	526	hypothetical protein FVEG_10937	Various types of N-glycan biosynthesis ; Metabolic pathways	0	integral component of membrane [GO:0016021]; transferase activity, transferring glycosyl groups [GO:0016757]; protein glycosylation [GO:0006486]
14236_g	QKD61617.1	XP_018758292	chromosome 11	NC_031685.1	839616	841324	+	30068467	0	FVEG_10919	502	hypothetical protein FVEG_10919	0	0	integral component of membrane [GO:0016021]; transmembrane transporter activity [GO:0022857]
14237_g	QKD62778.1	XP_018758291	chromosome 11	NC_031685.1	842134	843984	+	30068466	0	FVEG_10918	616	hypothetical protein FVEG_10918	0	0	carbohydrate metabolic process [GO:0005975]
14238_g	QKD56596.1	XP_018758489	chromosome 9	NC_031683.1	331087	332731	-	30068615	0	FVEG_11079	514	hypothetical protein FVEG_11079	0	PATHWAY: Mycotoxin biosynthesis. {ECO:0000250|UniProtKB:S0EE84, ECO:0000305|PubMed:22652150}.	integral component of membrane [GO:0016021]; heme binding [GO:0020037]; iron ion binding [GO:0005506]; monooxygenase activity [GO:0004497]; oxidoreductase activity, acting on paired donors, with incorporation or reduction of molecular oxygen [GO:0016705]
14247_g	QPC62588.1	XP_018758281	chromosome 11	NC_031685.1	858871	860532	+	30068459	0	FVEG_10911	521	hypothetical protein FVEG_10911	0	0	integral component of membrane [GO:0016021]; transmembrane transporter activity [GO:0022857]
14261_g	CCT75713.1	XP_018758265	chromosome 11	NC_031685.1	898612	900097	+	30068447	0	FVEG_10899	459	mannan endo-1,6-alpha-mannosidase	0	0	integral component of membrane [GO:0016021]; mannan endo-1,6-alpha-mannosidase activity [GO:0008496]; carbohydrate catabolic process [GO:0016052]
14264_g	QGI88304.1	XP_018758261	chromosome 11	NC_031685.1	905254	906716	+	30068445	0	FVEG_10897	470	hypothetical protein FVEG_10897	Starch and sucrose metabolism ; Metabolic pathways	0	hydrolase activity, hydrolyzing O-glycosyl compounds [GO:0004553]; cellulose catabolic process [GO:0030245]
14274_g	CCT76068.1	XP_018758236	chromosome 11	NC_031685.1	956067	957270	+	30073781	0	FVEG_16905	322	hypothetical protein FVEG_16905	0	0	flavin adenine dinucleotide binding [GO:0050660]; oxidoreductase activity, acting on CH-OH group of donors [GO:0016614]
14274_g	CCT76068.1	XP_018758236	chromosome 11	NC_031685.1	956067	957270	+	30073781	0	FVEG_16905	322	hypothetical protein FVEG_16905	0	0	flavin adenine dinucleotide binding [GO:0050660]; oxidoreductase activity, acting on CH-OH group of donors [GO:0016614]
14283_g	QPC71243.1	XP_018758227	chromosome 11	NC_031685.1	975126	977653	-	30068422	0	FVEG_10866	800	catalase-peroxidase	Phenylalanine metabolism ; Tryptophan metabolism ; Metabolic pathways ; Biosynthesis of secondary metabolites	0	catalase activity [GO:0004096]; heme binding [GO:0020037]; metal ion binding [GO:0046872]; hydrogen peroxide catabolic process [GO:0042744]; response to oxidative stress [GO:0006979]
14286_g	CCT75670.1	XP_018758222	chromosome 11	NC_031685.1	991553	992379	-	30068418	0	FVEG_10862	240	pectate lyase	Pentose and glucuronate interconversions ; Metabolic pathways	0	extracellular region [GO:0005576]; pectate lyase activity [GO:0030570]
14290_g	QPC59347.1	XP_018758217	chromosome 11	NC_031685.1	1002865	1004611	+	30068415	0	FVEG_10858	527	MFS transporter, SP family, sugar:H+ symporter	Meiosis - yeast	0	integral component of membrane [GO:0016021]; transmembrane transporter activity [GO:0022857]
14297_g	QPC62588.1	XP_018758209	chromosome 11	NC_031685.1	1023153	1024896	+	30068410	0	FVEG_10851	484	hypothetical protein FVEG_10851	0	0	integral component of membrane [GO:0016021]; transmembrane transporter activity [GO:0022857]
14310_g	QPC62588.1	XP_018758192	chromosome 11	NC_031685.1	1060780	1062456	-	30068397	0	FVEG_10837	521	hypothetical protein FVEG_10837	0	0	integral component of membrane [GO:0016021]; transmembrane transporter activity [GO:0022857]
14337_g	CCT75620.1	XP_018758162	chromosome 11	NC_031685.1	1120292	1121562	+	30068374	0	FVEG_10814	378	hypothetical protein FVEG_10814	0	0	0
1435_g	QKD47123.1	XP_018742911	chromosome 1	NC_031675.1	4406475	4409416	+	30058979	0	FVEG_00619	891	hypothetical protein FVEG_00619	0	0	raffinose alpha-galactosidase activity [GO:0052692]; carbohydrate metabolic process [GO:0005975]
14351_g	QKD61617.1	XP_018758149	chromosome 11	NC_031685.1	1149722	1151275	-	30068364	0	FVEG_10801	517	AAT family amino acid transporter	0	0	integral component of membrane [GO:0016021]; amino acid transport [GO:0006865]; transmembrane transport [GO:0055085]
14352_g	QPC62588.1	XP_018758148	chromosome 11	NC_031685.1	1152060	1153742	-	30068363	0	FVEG_10800	528	hypothetical protein FVEG_10800	0	0	integral component of membrane [GO:0016021]; transmembrane transporter activity [GO:0022857]
14356_g	QKD61617.1	XP_018758144	chromosome 11	NC_031685.1	1164943	1166718	+	30068360	0	FVEG_10797	552	hypothetical protein FVEG_10797	0	0	integral component of membrane [GO:0016021]; transmembrane transporter activity [GO:0022857]
14358_g	CCT75603.1	XP_018758142	chromosome 11	NC_031685.1	1170383	1171468	-	30068358	0	FVEG_10795	329	hypothetical protein FVEG_10795	Pentose and glucuronate interconversions ; Metabolic pathways	PATHWAY: Glycan metabolism. {ECO:0000256|ARBA:ARBA00004881}.; PATHWAY: Glycan metabolism; pectin degradation; 2-dehydro-3-deoxy-D-gluconate from pectin: step 1/5. {ECO:0000256|ARBA:ARBA00005184, ECO:0000256|RuleBase:RU000589}.	extracellular region [GO:0005576]; aspartyl esterase activity [GO:0045330]; pectinesterase activity [GO:0030599]; cell wall modification [GO:0042545]; pectin catabolic process [GO:0045490]
14364_g	QKD62631.1	XP_018758136	chromosome 11	NC_031685.1	1182800	1185519	-	30068353	0	FVEG_10788	840	hypothetical protein FVEG_10788	Cyanoamino acid metabolism ; Starch and sucrose metabolism ; Metabolic pathways ; Biosynthesis of secondary metabolites	PATHWAY: Glycan metabolism. {ECO:0000256|ARBA:ARBA00004881}.; PATHWAY: Glycan metabolism; cellulose degradation. {ECO:0000256|ARBA:ARBA00004987, ECO:0000256|RuleBase:RU361161}.	beta-glucosidase activity [GO:0008422]; scopolin beta-glucosidase activity [GO:0102483]; cellulose catabolic process [GO:0030245]
14365_g	QGI70868.1	XP_018758135	chromosome 11	NC_031685.1	1185915	1186824	-	30068352	0	FVEG_10787	239	hypothetical protein FVEG_10787	0	0	0
14366_g	QKD61617.1	XP_018758134	chromosome 11	NC_031685.1	1187724	1189698	-	30068351	0	FVEG_10786	571	hypothetical protein FVEG_10786	0	0	integral component of membrane [GO:0016021]; transmembrane transport [GO:0055085]
14373_g	CCT75589.1	XP_018758121	chromosome 11	NC_031685.1	1213575	1216648	-	30068343	0	FVEG_10778	978	chitin synthase	Amino sugar and nucleotide sugar metabolism ; Metabolic pathways	0	integral component of membrane [GO:0016021]; plasma membrane [GO:0005886]; chitin synthase activity [GO:0004100]; cell wall organization [GO:0071555]; chitin biosynthetic process [GO:0006031]
14385_g	QKD55908.1	XP_018758107	chromosome 11	NC_031685.1	1243978	1245098	+	30073759	0	FVEG_16883	342	hypothetical protein FVEG_16883	0	0	acyl-CoA hydrolase activity [GO:0047617]; acyl-CoA metabolic process [GO:0006637]
14411_g	QGI70992.1	XP_018758078	chromosome 11	NC_031685.1	1307970	1310670	-	30068311	0	FVEG_10745	867	hypothetical protein FVEG_10745	0	0	integral component of membrane [GO:0016021]
14412_g	QGI88325.1	XP_018758077	chromosome 11	NC_031685.1	1311351	1312368	-	30068310	0	FVEG_10744	323	hypothetical protein FVEG_10744	0	0	hydrolase activity, hydrolyzing O-glycosyl compounds [GO:0004553]; carbohydrate metabolic process [GO:0005975]
14415_g	CZS83162.1	XP_018758073	chromosome 11	NC_031685.1	1316736	1317578	-	30068307	0	FVEG_10741	264	hypothetical protein FVEG_10741	0	0	0
14419_g	CCT75743.1	XP_018758069	chromosome 11	NC_031685.1	1324961	1327732	+	30068304	0	FVEG_10738	923	hypothetical protein FVEG_10738	0	0	0
14421_g	CCT75746.1	XP_018758065	chromosome 11	NC_031685.1	1330192	1331386	-	30068301	0	FVEG_10735	381	hypothetical protein FVEG_10735	0	0	0
14424_g	QGI63796.1	XP_018758062	chromosome 11	NC_031685.1	1337118	1338403	+	30068298	0	FVEG_10732	325	hypothetical protein FVEG_10732	0	0	0
14427_g	CCT75754.1	XP_018758057	chromosome 11	NC_031685.1	1344027	1344925	+	30068296	0	FVEG_10728	261	hypothetical protein FVEG_10728	0	0	hydrolase activity [GO:0016787]
14464_g	QKD61617.1	XP_018758009	chromosome 11	NC_031685.1	1427557	1429364	+	30068264	0	FVEG_10695	550	hypothetical protein FVEG_10695	0	0	integral component of membrane [GO:0016021]; transmembrane transporter activity [GO:0022857]
14474_g	QKD46448.1	XP_037209332	0	0	0	0	0	0	0	0	0	pisatin demethylase cytochrome P450	0	0	0
14477_g	QKD61358.1	XP_018757993	chromosome 11	NC_031685.1	1454269	1455931	-	30068254	0	FVEG_10683	521	hypothetical protein FVEG_10683	0	0	integral component of membrane [GO:0016021]; transmembrane transporter activity [GO:0022857]
14499_g	QGI88409.1	XP_018747648	chromosome 2	NC_031676.1	4307783	4310653	+	30061700	0	FVEG_03574	861	hypothetical protein FVEG_03574	Cyanoamino acid metabolism ; Starch and sucrose metabolism ; Metabolic pathways ; Biosynthesis of secondary metabolites	PATHWAY: Glycan metabolism. {ECO:0000256|ARBA:ARBA00004881}.; PATHWAY: Glycan metabolism; cellulose degradation. {ECO:0000256|ARBA:ARBA00004987, ECO:0000256|RuleBase:RU361161}.	beta-glucosidase activity [GO:0008422]; scopolin beta-glucosidase activity [GO:0102483]; cellulose catabolic process [GO:0030245]
14501_g	QKD55254.1	XP_018757968	chromosome 11	NC_031685.1	1504578	1506105	+	30073729	0	FVEG_16853	351	hypothetical protein FVEG_16853	0	0	0
14508_g	QKD52296.1	XP_018757962	chromosome 11	NC_031685.1	1516290	1519559	-	30073726	0	FVEG_16850	1089	hypothetical protein FVEG_16850	Inositol phosphate metabolism ; Metabolic pathways ; Phosphatidylinositol signaling system	0	integral component of membrane [GO:0016021]; phosphatidylinositol phospholipase C activity [GO:0004435]; intracellular signal transduction [GO:0035556]; lipid catabolic process [GO:0016042]
14511_g	QGI78659.1	XP_018757959	chromosome 11	NC_031685.1	1525753	1531622	-	30068230	0	FVEG_10655	1859	hypothetical protein FVEG_10655	0	0	catalytic activity [GO:0003824]; nucleoside metabolic process [GO:0009116]
14540_g	QGI88480.1	XP_018757924	chromosome 11	NC_031685.1	1605055	1606056	-	30068200	0	FVEG_10625	333	hypothetical protein FVEG_10625	0	0	hydrolase activity, hydrolyzing O-glycosyl compounds [GO:0004553]; carbohydrate metabolic process [GO:0005975]
14541_g	QKD62950.1	XP_018757923	chromosome 11	NC_031685.1	1606747	1607694	-	30068199	0	FVEG_10624	315	arabinan endo-1,5-alpha-L-arabinosidase	0	PATHWAY: Glycan metabolism. {ECO:0000256|ARBA:ARBA00004881}.; PATHWAY: Glycan metabolism; L-arabinan degradation. {ECO:0000256|ARBA:ARBA00004834, ECO:0000256|PIRNR:PIRNR026534}.	arabinan endo-1,5-alpha-L-arabinosidase activity [GO:0046558]; arabinan catabolic process [GO:0031222]
14546_g	QGI88475.1	XP_018757918	chromosome 11	NC_031685.1	1615870	1617372	+	30068196	0	FVEG_10619	500	hypothetical protein FVEG_10619	0	0	integral component of membrane [GO:0016021]
14555_g	QKD46448.1	XP_018757907	chromosome 11	NC_031685.1	1637507	1638841	-	30068189	0	FVEG_10612	427	cytochrome P450 oxidoreductase	0	0	integral component of membrane [GO:0016021]; heme binding [GO:0020037]; iron ion binding [GO:0005506]; monooxygenase activity [GO:0004497]; oxidoreductase activity, acting on paired donors, with incorporation or reduction of molecular oxygen [GO:0016705]
14559_g	QPC59347.1	XP_018757901	chromosome 11	NC_031685.1	1648012	1650159	-	30068184	0	FVEG_10607	525	hypothetical protein FVEG_10607	0	0	integral component of membrane [GO:0016021]; transmembrane transporter activity [GO:0022857]
14560_g	CCT75870.1	XP_018757900	chromosome 11	NC_031685.1	1651001	1652737	+	30068183	0	FVEG_10606	476	hypothetical protein FVEG_10606	0	0	0
14561_g	QKD62930.1	XP_018757899	chromosome 11	NC_031685.1	1653226	1655762	+	30068182	0	FVEG_10605	793	hypothetical protein FVEG_10605	0	0	carbohydrate metabolic process [GO:0005975]
14576_g	CCT75908.1	XP_018757885	chromosome 11	NC_031685.1	1682085	1683927	-	30068173	0	FVEG_10595	594	hypothetical protein FVEG_10595	0	0	flavin adenine dinucleotide binding [GO:0050660]; oxidoreductase activity, acting on CH-OH group of donors [GO:0016614]
14582_g	QGI78659.1	XP_018757879	chromosome 11	NC_031685.1	1694143	1697978	-	30068168	0	FVEG_10590	1260	hypothetical protein FVEG_10590	0	0	catalytic activity [GO:0003824]; nucleoside metabolic process [GO:0009116]
14590_g	CCT75924.1	XP_018757872	chromosome 11	NC_031685.1	1709400	1711507	-	30068162	0	FVEG_10584	668	choline dehydrogenase	Glycine, serine and threonine metabolism ; Metabolic pathways	0	flavin adenine dinucleotide binding [GO:0050660]; oxidoreductase activity, acting on CH-OH group of donors [GO:0016614]
14598_g	QKD50100.1	XP_018757863	chromosome 11	NC_031685.1	1730121	1731170	+	30068155	0	FVEG_10577	313	hypothetical protein FVEG_10577	0	0	integral component of membrane [GO:0016021]
14607_g	QKD62991.1	XP_018757853	chromosome 11	NC_031685.1	1754982	1757402	-	30068147	0	FVEG_10569	806	hypothetical protein FVEG_10569	0	0	integral component of membrane [GO:0016021]; ATP binding [GO:0005524]; ATPase-coupled transmembrane transporter activity [GO:0042626]
14608_g	QKD62991.1	XP_018757852	chromosome 11	NC_031685.1	1757703	1758236	-	30068146	0	FVEG_10568	177	riboflavin biosynthesis protein RibD domain-containing protein	0	0	5-amino-6-(5-phosphoribosylamino)uracil reductase activity [GO:0008703]; riboflavin biosynthetic process [GO:0009231]
14609_g	QGI71184.1	XP_018757851	chromosome 11	NC_031685.1	1758398	1759561	-	30068145	0	FVEG_10567	372	hypothetical protein FVEG_10567	0	0	integral component of membrane [GO:0016021]
14610_g	CCT75931.1	XP_018757850	chromosome 11	NC_031685.1	1759912	1761084	-	30068144	0	FVEG_10566	359	hypothetical protein FVEG_10566	0	0	cellulase activity [GO:0008810]; polysaccharide catabolic process [GO:0000272]
1462_g	CCT62766.1	XP_018742864	0	0	0	0	0	0	0	0	0	hypothetical protein	0	0	0
1463_g	QGI63796.1	XP_018742863	chromosome 1	NC_031675.1	4508557	4509842	+	30058951	0	FVEG_00591	359	hypothetical protein FVEG_00591	0	0	0
14641_g	QGI63796.1	XP_018757809	chromosome 11	NC_031685.1	1857931	1859698	+	30068116	0	FVEG_10536	440	hypothetical protein FVEG_10536	0	0	0
14644_g	QKD62991.1	XP_018757807	chromosome 11	NC_031685.1	1870194	1875187	-	30073699	0	FVEG_16823	1432	hypothetical protein FVEG_16823	0	0	integral component of membrane [GO:0016021]; ATP binding [GO:0005524]; ATPase-coupled transmembrane transporter activity [GO:0042626]
14651_g	CCT75974.1	XP_018757795	chromosome 11	NC_031685.1	1891921	1893139	+	30068109	0	FVEG_10527	387	murein transglycosylase	0	0	cell wall [GO:0005618]; membrane [GO:0016020]; hydrolase activity, hydrolyzing O-glycosyl compounds [GO:0004553]; carbohydrate metabolic process [GO:0005975]; cell wall organization [GO:0071555]
14668_g	QPC62588.1	XP_018757779	chromosome 11	NC_031685.1	1938110	1939715	-	30068098	0	FVEG_10514	485	hypothetical protein FVEG_10514	0	0	integral component of membrane [GO:0016021]; transmembrane transporter activity [GO:0022857]
14681_g	QKD61617.1	XP_018757766	chromosome 11	NC_031685.1	1969433	1971221	+	30068086	0	FVEG_10502	515	hypothetical protein FVEG_10502	0	0	integral component of membrane [GO:0016021]; transmembrane transporter activity [GO:0022857]
14691_g	QGI88627.1	XP_018757756	chromosome 11	NC_031685.1	1996653	1997607	+	30068077	0	FVEG_10493	276	hypothetical protein FVEG_10493	0	0	hydrolase activity, hydrolyzing O-glycosyl compounds [GO:0004553]; carbohydrate metabolic process [GO:0005975]
14693_g	QPC59347.1	XP_018757755	chromosome 11	NC_031685.1	1998532	2000165	+	30068076	0	FVEG_10492	493	hypothetical protein FVEG_10492	0	0	integral component of membrane [GO:0016021]; transmembrane transporter activity [GO:0022857]
14695_g	QKD61617.1	XP_018757753	chromosome 11	NC_031685.1	2002388	2003969	+	30068074	0	FVEG_10490	503	hypothetical protein FVEG_10490	0	0	integral component of membrane [GO:0016021]; transmembrane transporter activity [GO:0022857]
14696_g	CEI39478.1	XP_018757751	chromosome 11	NC_031685.1	2004875	2006401	-	30068073	0	FVEG_10489	445	hypothetical protein FVEG_10489	0	0	0
14730_g	CCT65987.1	XP_018762130	Un	NW_017387864.1	68495	69985	-	30071338	0	FVEG_14052	496	endo-1,3(4)-beta-glucanase	0	0	hydrolase activity, hydrolyzing O-glycosyl compounds [GO:0004553]; carbohydrate metabolic process [GO:0005975]
14731_g	QKD51240.1	XP_018762132	Un	NW_017387864.1	73275	74763	-	30071339	0	FVEG_14053	452	mannan polymerase II complex MNN10 subunit	Various types of N-glycan biosynthesis ; Metabolic pathways	0	integral component of membrane [GO:0016021]; transferase activity, transferring glycosyl groups [GO:0016757]
14732_g	QKD51240.1	XP_018762132	Un	NW_017387864.1	73275	74763	-	30071339	0	FVEG_14053	452	mannan polymerase II complex MNN10 subunit	Various types of N-glycan biosynthesis ; Metabolic pathways	0	integral component of membrane [GO:0016021]; transferase activity, transferring glycosyl groups [GO:0016757]
14754_g	QKD56596.1	XP_018762175	Un	NW_017387866.1	8010	9363	+	30071365	0	FVEG_14083	432	hypothetical protein FVEG_14083	0	0	heme binding [GO:0020037]; iron ion binding [GO:0005506]; monooxygenase activity [GO:0004497]; oxidoreductase activity, acting on paired donors, with incorporation or reduction of molecular oxygen [GO:0016705]
14758_g	QKD58010.1	XP_018762180	Un	NW_017387866.1	20038	21006	-	30071368	0	FVEG_14086	306	hypothetical protein FVEG_14086	0	0	oxidoreductase activity [GO:0016491]
1476_g	QKD47004.1	XP_018742844	chromosome 1	NC_031675.1	4548507	4550066	-	30058940	0	FVEG_00580	501	phosphatidylinositol N-acetylglucosaminyltransferase gpi3 subunit	Glycosylphosphatidylinositol (GPI)-anchor biosynthesis ; Metabolic pathways	PATHWAY: Glycolipid biosynthesis. {ECO:0000256|ARBA:ARBA00004934}.; PATHWAY: Glycolipid biosynthesis; glycosylphosphatidylinositol-anchor biosynthesis. {ECO:0000256|ARBA:ARBA00004687}.	glycosylphosphatidylinositol-N-acetylglucosaminyltransferase (GPI-GnT) complex [GO:0000506]; phosphatidylinositol N-acetylglucosaminyltransferase activity [GO:0017176]; GPI anchor biosynthetic process [GO:0006506]
14769_g	QPC62588.1	XP_018762194	Un	NW_017387866.1	47485	49171	+	30071379	0	FVEG_14097	478	hypothetical protein FVEG_14097	0	0	integral component of membrane [GO:0016021]; transmembrane transporter activity [GO:0022857]
14783_g	QKD60899.1	XP_018762210	Un	NW_017387866.1	79014	80219	+	30071390	0	FVEG_14112	401	hypothetical protein FVEG_14112	0	0	outer membrane [GO:0019867]
14784_g	QKD62511.1	XP_023437206	0	0	0	0	0	0	0	0	0	uncharacterized protein	0	0	0
14789_g	QKD63047.1	XP_018762217	Un	NW_017387868.1	5303	7395	-	30071421	0	FVEG_14160	487	hypothetical protein FVEG_14160	0	0	hydrolase activity, hydrolyzing O-glycosyl compounds [GO:0004553]; carbohydrate metabolic process [GO:0005975]
14790_g	CEI68127.1	XP_018762217	Un	NW_017387868.1	5303	7395	-	30071421	0	FVEG_14160	487	hypothetical protein FVEG_14160	0	0	hydrolase activity, hydrolyzing O-glycosyl compounds [GO:0004553]; carbohydrate metabolic process [GO:0005975]
14791_g	QPC59347.1	XP_018762218	Un	NW_017387868.1	8152	9812	+	30071422	0	FVEG_14161	497	hypothetical protein FVEG_14161	0	0	integral component of membrane [GO:0016021]; transmembrane transporter activity [GO:0022857]
148_g	QKD52612.1	XP_018756871	chromosome 1	NC_031675.1	368646	369878	-	30067458	0	FVEG_09824	362	D-amino-acid oxidase	Glycine, serine and threonine metabolism ; Penicillin and cephalosporin biosynthesis ; Arginine and proline metabolism ; D-Arginine and D-ornithine metabolism ; Metabolic pathways ; Biosynthesis of secondary metabolites ; Peroxisome	0	D-amino-acid oxidase activity [GO:0003884]; FAD binding [GO:0071949]; D-amino acid metabolic process [GO:0046416]
14811_g	QGI78659.1	XP_018756249	chromosome 5	NC_031679.1	4076955	4082083	-	30073450	0	FVEG_16574	1601	AGC/PKA protein kinase	0	0	ATP binding [GO:0005524]; protein serine/threonine kinase activity [GO:0004674]; nucleoside metabolic process [GO:0009116]
14832_g	QGI99627.1	XP_018762436	Un	NW_017387870.1	33507	36535	-	30071293	0	FVEG_13997	911	hypothetical protein FVEG_13997	0	0	0
14838_g	QKD46448.1	XP_018762441	Un	NW_017387870.1	49102	50998	+	30071298	0	FVEG_14002	536	hypothetical protein FVEG_14002	0	0	integral component of membrane [GO:0016021]; heme binding [GO:0020037]; iron ion binding [GO:0005506]; monooxygenase activity [GO:0004497]; oxidoreductase activity, acting on paired donors, with incorporation or reduction of molecular oxygen [GO:0016705]
14845_g	QGI70992.1	XP_018762451	Un	NW_017387870.1	83231	85120	-	30071304	0	FVEG_14008	599	hypothetical protein FVEG_14008	0	0	integral component of membrane [GO:0016021]
14847_g	QPC59347.1	XP_018762454	Un	NW_017387870.1	88059	89714	-	30071305	0	FVEG_14010	532	MFS transporter, SP family, general alpha glucoside:H+ symporter	0	0	integral component of membrane [GO:0016021]; transmembrane transporter activity [GO:0022857]
14848_g	QPC59347.1	XP_018762454	Un	NW_017387870.1	88059	89714	-	30071305	0	FVEG_14010	532	MFS transporter, SP family, general alpha glucoside:H+ symporter	0	0	integral component of membrane [GO:0016021]; transmembrane transporter activity [GO:0022857]
14849_g	QKD50433.1	XP_018762455	Un	NW_017387870.1	90306	92069	+	30071306	0	FVEG_14011	587	hypothetical protein FVEG_14011	Galactose metabolism ; Starch and sucrose metabolism ; Metabolic pathways	0	catalytic activity [GO:0003824]; carbohydrate metabolic process [GO:0005975]
14880_g	QKD56596.1	XP_018762486	Un	NW_017387871.1	14605	16111	-	30071401	0	FVEG_14125	447	hypothetical protein FVEG_14125	0	0	heme binding [GO:0020037]; iron ion binding [GO:0005506]; monooxygenase activity [GO:0004497]; oxidoreductase activity, acting on paired donors, with incorporation or reduction of molecular oxygen [GO:0016705]
14882_g	QPC78042.1	XP_018762489	0	0	0	0	0	0	0	0	0	hypothetical protein	0	0	0
14883_g	CEI67992.1	XP_018762490	Un	NW_017387871.1	22885	24519	+	30074616	0	FVEG_17740	544	hypothetical protein FVEG_17740	0	0	carbohydrate metabolic process [GO:0005975]
14884_g	QKD61617.1	XP_018762492	Un	NW_017387871.1	25203	27005	-	30071404	0	FVEG_14129	488	hypothetical protein FVEG_14129	0	0	integral component of membrane [GO:0016021]; transmembrane transporter activity [GO:0022857]
14886_g	QKD56667.1	XP_018762494	Un	NW_017387871.1	30675	32525	+	30071406	0	FVEG_14131	489	hypothetical protein FVEG_14131	0	0	0
14892_g	QKD56661.1	XP_018762500	Un	NW_017387871.1	42980	46238	+	30071411	0	FVEG_14136	977	hypothetical protein FVEG_14136	Galactose metabolism ; Starch and sucrose metabolism ; Metabolic pathways ; Biosynthesis of secondary metabolites	0	carbohydrate binding [GO:0030246]; maltose alpha-glucosidase activity [GO:0032450]
14896_g	QKD56657.1	XP_018762505	Un	NW_017387871.1	54034	56025	+	30071415	0	FVEG_14140	607	hypothetical protein FVEG_14140	Glycine, serine and threonine metabolism ; Metabolic pathways	0	flavin adenine dinucleotide binding [GO:0050660]; oxidoreductase activity, acting on CH-OH group of donors [GO:0016614]
14898_g	QKD46448.1	XP_018762507	Un	NW_017387871.1	58426	60153	-	30071416	0	FVEG_14141	502	hypothetical protein FVEG_14141	0	0	heme binding [GO:0020037]; iron ion binding [GO:0005506]; monooxygenase activity [GO:0004497]; oxidoreductase activity, acting on paired donors, with incorporation or reduction of molecular oxygen [GO:0016705]
14899_g	QKD61617.1	XP_018762509	Un	NW_017387871.1	61809	63376	-	30071417	0	FVEG_14142	453	hypothetical protein FVEG_14142	0	0	integral component of membrane [GO:0016021]; transmembrane transporter activity [GO:0022857]
14928_g	QGI78659.1	XP_018245845	0	0	0	0	0	0	0	0	0	hypothetical protein	0	0	0
14937_g	QPC73331.1	XP_031034776	0	0	0	0	0	0	0	0	0	uncharacterized protein	0	0	0
14940_g	QGI78659.1	XP_018761347	chromosome 6	NC_031680.1	330572	334113	-	30074340	0	FVEG_17464	1144	hypothetical protein FVEG_17464	0	0	catalytic activity [GO:0003824]; nucleoside metabolic process [GO:0009116]
14954_g	QKD61358.1	XP_018758246	chromosome 11	NC_031685.1	937122	939106	-	30073784	0	FVEG_16908	520	hypothetical protein FVEG_16908	0	0	integral component of membrane [GO:0016021]; transmembrane transporter activity [GO:0022857]
14957_g	QKD61617.1	XP_018762290	chromosome 8	NC_031682.1	2070855	2072675	-	30071187	0	FVEG_13883	552	hypothetical protein FVEG_13883	0	0	integral component of membrane [GO:0016021]; transmembrane transporter activity [GO:0022857]
14967_g	QPC62588.1	XP_018758281	chromosome 11	NC_031685.1	858871	860532	+	30068459	0	FVEG_10911	521	hypothetical protein FVEG_10911	0	0	integral component of membrane [GO:0016021]; transmembrane transporter activity [GO:0022857]
14974_g	QKD60832.1	XP_031055635	0	0	0	0	0	0	0	0	0	uncharacterized protein	0	0	0
1499_g	QGI76481.1	XP_018742801	chromosome 1	NC_031675.1	4621134	4622432	-	30058918	0	FVEG_00554	414	hypothetical protein FVEG_00554	0	0	0
15_g	QGI71439.1	XP_018757012	chromosome 1	NC_031675.1	34466	35307	+	30067574	0	FVEG_09951	242	NAD(P)H:quinone oxidoreductase, type IV	Ubiquinone and other terpenoid-quinone biosynthesis ; Metabolic pathways ; Biosynthesis of secondary metabolites ; Biosynthesis of cofactors	0	FMN binding [GO:0010181]; NAD(P)H dehydrogenase (quinone) activity [GO:0003955]
15004_g	QGI64150.1	XP_018745626	chromosome 6	NC_031680.1	1662950	1664781	-	30060483	0	FVEG_02261	559	hypothetical protein FVEG_02261	0	0	integral component of membrane [GO:0016021]; transmembrane transporter activity [GO:0022857]
15010_g	QGI78659.1	XP_037207871	0	0	0	0	0	0	0	0	0	ankyrin repeat	0	0	0
15033_g	QGI88769.1	XP_037198934	0	0	0	0	0	0	0	0	0	C6 zinc finger domain protein	0	0	0
1517_g	QKD46963.1	XP_018742751	chromosome 1	NC_031675.1	4685129	4686955	-	30058901	0	FVEG_00537	608	hypothetical protein FVEG_00537	N-Glycan biosynthesis ; Various types of N-glycan biosynthesis ; Metabolic pathways ; Protein processing in endoplasmic reticulum	PATHWAY: Protein modification; protein glycosylation. {ECO:0000256|ARBA:ARBA00004922}.	integral component of membrane [GO:0016021]; calcium ion binding [GO:0005509]; mannosyl-oligosaccharide 1,2-alpha-mannosidase activity [GO:0004571]; carbohydrate metabolic process [GO:0005975]; protein glycosylation [GO:0006486]
1528_g	QPC59347.1	XP_018742728	chromosome 1	NC_031675.1	4725020	4726810	-	30058890	0	FVEG_00526	525	hypothetical protein FVEG_00526	Meiosis - yeast	0	integral component of membrane [GO:0016021]; transmembrane transporter activity [GO:0022857]
1530_g	QKD62991.1	XP_018742726	chromosome 1	NC_031675.1	4729719	4734577	-	30058888	0	FVEG_00524	1550	hypothetical protein FVEG_00524	0	0	integral component of membrane [GO:0016021]; ATP binding [GO:0005524]; ATPase-coupled transmembrane transporter activity [GO:0042626]
1568_g	QGI76547.1	XP_018742666	chromosome 1	NC_031675.1	4854213	4856014	-	30058853	0	FVEG_00488	529	hypothetical protein FVEG_00488	0	0	integral component of membrane [GO:0016021]
1580_g	QGI64150.1	XP_018742633	chromosome 1	NC_031675.1	4895261	4897081	+	30058842	0	FVEG_00476	606	DNA repair protein RAD50	0	0	integral component of membrane [GO:0016021]; transmembrane transporter activity [GO:0022857]
1591_g	QGI76568.1	XP_018742605	chromosome 1	NC_031675.1	4934640	4937858	+	30058832	0	FVEG_00463	1053	hypothetical protein FVEG_00463	0	PATHWAY: Protein modification; protein glycosylation. {ECO:0000256|ARBA:ARBA00004922}.	endoplasmic reticulum quality control compartment [GO:0044322]; membrane [GO:0016020]; calcium ion binding [GO:0005509]; mannosyl-oligosaccharide 1,2-alpha-mannosidase activity [GO:0004571]; carbohydrate metabolic process [GO:0005975]; endoplasmic reticulum mannose trimming [GO:1904380]; mannose trimming involved in glycoprotein ERAD pathway [GO:1904382]; protein glycosylation [GO:0006486]
164_g	QPC62588.1	XP_018756856	chromosome 1	NC_031675.1	399715	401298	+	30067446	0	FVEG_09812	512	hypothetical protein FVEG_09812	0	0	integral component of membrane [GO:0016021]; transmembrane transporter activity [GO:0022857]
1641_g	QKD46448.1	XP_018742538	chromosome 1	NC_031675.1	5075726	5077488	+	30058788	0	FVEG_00415	504	hypothetical protein FVEG_00415	0	0	heme binding [GO:0020037]; iron ion binding [GO:0005506]; oxidoreductase activity, acting on paired donors, with incorporation or reduction of molecular oxygen [GO:0016705]
1645_g	CCT62926.1	XP_018742534	chromosome 1	NC_031675.1	5081290	5083912	-	30058785	0	FVEG_00412	836	hypothetical protein FVEG_00412	Cyanoamino acid metabolism ; Starch and sucrose metabolism ; Metabolic pathways ; Biosynthesis of secondary metabolites	PATHWAY: Glycan metabolism. {ECO:0000256|ARBA:ARBA00004881}.; PATHWAY: Glycan metabolism; cellulose degradation. {ECO:0000256|ARBA:ARBA00004987, ECO:0000256|RuleBase:RU361161}.	beta-glucosidase activity [GO:0008422]; scopolin beta-glucosidase activity [GO:0102483]; cellulose catabolic process [GO:0030245]
1662_g	QKD46824.1	XP_018742509	chromosome 1	NC_031675.1	5115733	5116562	-	30058771	0	FVEG_00397	227	hypothetical protein FVEG_00397	0	0	hydrolase activity [GO:0016787]
1662_g	QKD46824.1	XP_018742509	chromosome 1	NC_031675.1	5115733	5116562	-	30058771	0	FVEG_00397	227	hypothetical protein FVEG_00397	0	0	hydrolase activity [GO:0016787]
1663_g	CCT62943.1	XP_018742507	chromosome 1	NC_031675.1	5117582	5118449	-	30058770	0	FVEG_00396	228	hypothetical protein FVEG_00396	0	0	hydrolase activity [GO:0016787]
1688_g	QKD61617.1	XP_018742467	chromosome 1	NC_031675.1	5199326	5201162	-	30058746	0	FVEG_00372	559	hypothetical protein FVEG_00372	0	0	integral component of membrane [GO:0016021]; transmembrane transporter activity [GO:0022857]
1693_g	QKD46795.1	XP_018742462	chromosome 1	NC_031675.1	5212458	5215073	-	30058743	0	FVEG_00368	855	beta-mannosidase	Other glycan degradation	0	hydrolase activity, hydrolyzing O-glycosyl compounds [GO:0004553]; carbohydrate metabolic process [GO:0005975]
1710_g	QKD46779.1	XP_018742438	chromosome 1	NC_031675.1	5256273	5258307	-	30058729	0	FVEG_00352	659	hypothetical protein FVEG_00352	0	0	carbohydrate metabolic process [GO:0005975]
1752_g	QKD56596.1	XP_018742387	chromosome 1	NC_031675.1	5361597	5364797	+	30058695	0	FVEG_00317	1048	hypothetical protein FVEG_00317	Fatty acid degradation ; Tryptophan metabolism	PATHWAY: Mycotoxin biosynthesis. {ECO:0000269|PubMed:11728154, ECO:0000269|PubMed:15137825}.	aromatase activity [GO:0070330]; FMN binding [GO:0010181]; heme binding [GO:0020037]; iron ion binding [GO:0005506]; NADPH-hemoprotein reductase activity [GO:0003958]; metabolic process [GO:0008152]
1778_g	QGI59514.1	XP_018742342	chromosome 1	NC_031675.1	5435206	5438379	-	30058672	0	FVEG_00291	1057	sialidase-1	Galactose metabolism ; Metabolic pathways	0	0
1811_g	QGI76742.1	XP_018742298	chromosome 1	NC_031675.1	5521344	5523516	-	30058645	0	FVEG_00262	638	hypothetical protein FVEG_00262	Glycine, serine and threonine metabolism ; Metabolic pathways	0	flavin adenine dinucleotide binding [GO:0050660]; oxidoreductase activity, acting on CH-OH group of donors [GO:0016614]
1823_g	QGI70318.1	XP_018742285	chromosome 1	NC_031675.1	5551378	5552286	+	30058638	0	FVEG_00254	302	hypothetical protein FVEG_00254	Metabolic pathways ; Biosynthesis of cofactors	0	oxidoreductase activity [GO:0016491]
1829_g	CCT63178.1	XP_018742280	chromosome 1	NC_031675.1	5574689	5576585	-	30058633	0	FVEG_00249	613	trehalose-6-phosphate hydrolase	0	0	hydrolase activity [GO:0016787]; carbohydrate metabolic process [GO:0005975]
1830_g	QKD61617.1	XP_018742279	chromosome 1	NC_031675.1	5577510	5579332	+	30058632	0	FVEG_00248	507	hypothetical protein FVEG_00248	0	0	integral component of membrane [GO:0016021]; transmembrane transporter activity [GO:0022857]
1845_g	QPC62588.1	XP_018742260	chromosome 1	NC_031675.1	5614030	5615689	+	30058618	0	FVEG_00232	508	hypothetical protein FVEG_00232	0	0	integral component of membrane [GO:0016021]; transmembrane transporter activity [GO:0022857]
1859_g	QKD61358.1	XP_018742248	chromosome 1	NC_031675.1	5639758	5641623	-	30058608	0	FVEG_00221	571	hypothetical protein FVEG_00221	0	0	integral component of membrane [GO:0016021]; transmembrane transporter activity [GO:0022857]
1863_g	CCT63122.1	XP_018742243	chromosome 1	NC_031675.1	5646648	5648546	-	30058604	0	FVEG_00217	564	hypothetical protein FVEG_00217	0	0	flavin adenine dinucleotide binding [GO:0050660]; oxidoreductase activity, acting on CH-OH group of donors [GO:0016614]
1865_g	QKD58879.1	XP_018742241	chromosome 1	NC_031675.1	5652730	5654869	-	30058602	0	FVEG_00215	644	hypothetical protein FVEG_00215	0	0	integral component of membrane [GO:0016021]; nucleus [GO:0005634]; DNA binding [GO:0003677]; DNA-binding transcription factor activity, RNA polymerase II-specific [GO:0000981]; zinc ion binding [GO:0008270]; transcription, DNA-templated [GO:0006351]
1880_g	QKD46650.1	XP_018742223	chromosome 1	NC_031675.1	5694435	5695391	-	30058589	0	FVEG_00200	318	hypothetical protein FVEG_00200	0	0	hydrolase activity, hydrolyzing O-glycosyl compounds [GO:0004553]; carbohydrate metabolic process [GO:0005975]
1886_g	QKD55254.1	XP_018742215	chromosome 1	NC_031675.1	5713667	5714879	+	30058582	0	FVEG_00193	361	hypothetical protein FVEG_00193	0	0	0
1891_g	QGI76814.1	XP_018742209	chromosome 1	NC_031675.1	5724348	5724920	-	30058577	0	FVEG_00188	190	murein transglycosylase	0	0	N-acetyltransferase activity [GO:0008080]
1892_g	CCT63145.1	XP_018742208	chromosome 1	NC_031675.1	5725638	5726859	-	30058576	0	FVEG_00187	371	murein transglycosylase	0	0	integral component of membrane [GO:0016021]; hydrolase activity, hydrolyzing O-glycosyl compounds [GO:0004553]; carbohydrate metabolic process [GO:0005975]
1901_g	QGI59616.1	XP_018742201	chromosome 1	NC_031675.1	5743650	5746487	+	30058569	0	FVEG_00180	945	beta-glucosidase	Cyanoamino acid metabolism ; Starch and sucrose metabolism ; Metabolic pathways ; Biosynthesis of secondary metabolites	PATHWAY: Glycan metabolism. {ECO:0000256|ARBA:ARBA00004881}.; PATHWAY: Glycan metabolism; cellulose degradation. {ECO:0000256|ARBA:ARBA00004987, ECO:0000256|RuleBase:RU361161}.	integral component of membrane [GO:0016021]; beta-glucosidase activity [GO:0008422]; scopolin beta-glucosidase activity [GO:0102483]; cellulose catabolic process [GO:0030245]
1902_g	CCT63153.1	XP_018742200	chromosome 1	NC_031675.1	5746584	5747702	-	30058568	0	FVEG_00179	372	hypothetical protein FVEG_00179	0	0	carbohydrate metabolic process [GO:0005975]
1903_g	QPC62588.1	XP_018742199	chromosome 1	NC_031675.1	5749102	5750799	+	30058567	0	FVEG_00178	515	hypothetical protein FVEG_00178	0	0	integral component of membrane [GO:0016021]; transmembrane transporter activity [GO:0022857]
192_g	CCT61595.1	XP_018756820	chromosome 1	NC_031675.1	490010	491692	+	30067424	0	FVEG_09787	560	hypothetical protein FVEG_09787	N-Glycan biosynthesis ; Various types of N-glycan biosynthesis ; Metabolic pathways ; Protein processing in endoplasmic reticulum	PATHWAY: Protein modification; protein glycosylation. {ECO:0000256|ARBA:ARBA00004922}.	membrane [GO:0016020]; calcium ion binding [GO:0005509]; mannosyl-oligosaccharide 1,2-alpha-mannosidase activity [GO:0004571]; carbohydrate metabolic process [GO:0005975]; protein glycosylation [GO:0006486]
1922_g	CCT65127.1	XP_018742178	chromosome 1	NC_031675.1	5781987	5785924	+	30071473	0	FVEG_14597	974	hypothetical protein FVEG_14597	0	0	0
1923_g	CCT65127.1	XP_018742178	0	0	0	0	0	0	0	0	0	hypothetical protein	0	0	0
1923_g	CCT65127.1	XP_018742178	0	0	0	0	0	0	0	0	0	hypothetical protein	0	0	0
1936_g	QPC73331.1	XP_018742161	chromosome 1	NC_031675.1	5820013	5823120	-	30058541	0	FVEG_00150	1035	hypothetical protein FVEG_00150	0	0	0
1937_g	QKD46606.1	XP_018742160	chromosome 1	NC_031675.1	5829262	5831827	-	30071469	0	FVEG_14593	821	hypothetical protein FVEG_14593	0	0	integral component of membrane [GO:0016021]
1938_g	QPC73034.1	XP_018742159	chromosome 1	NC_031675.1	5832870	5834427	+	30058540	0	FVEG_00147	472	hypothetical protein FVEG_00147	0	0	nucleus [GO:0005634]; DNA-binding transcription factor activity, RNA polymerase II-specific [GO:0000981]; zinc ion binding [GO:0008270]
1945_g	QGI64042.1	XP_018742152	chromosome 1	NC_031675.1	5847937	5848566	+	30058533	0	FVEG_00140	209	hypothetical protein FVEG_00140	0	0	0
1946_g	QPC73331.1	XP_018742151	chromosome 1	NC_031675.1	5848616	5852387	-	30058532	0	FVEG_00139	1189	hypothetical protein FVEG_00139	0	0	0
1949_g	QKD46593.1	XP_018742148	chromosome 1	NC_031675.1	5857807	5858638	-	30058529	0	FVEG_00136	258	hypothetical protein FVEG_00136	0	0	hydrolase activity [GO:0016787]
1964_g	QPC62588.1	XP_018742135	chromosome 1	NC_031675.1	5886459	5888073	+	30058518	0	FVEG_00125	487	hypothetical protein FVEG_00125	0	0	integral component of membrane [GO:0016021]; transmembrane transporter activity [GO:0022857]
1973_g	QGI59669.1	XP_018742127	chromosome 1	NC_031675.1	5902941	5904976	-	30058512	0	FVEG_00119	646	hypothetical protein FVEG_00119	0	0	nucleus [GO:0005634]; DNA-binding transcription factor activity, RNA polymerase II-specific [GO:0000981]; zinc ion binding [GO:0008270]
1974_g	QGI59669.1	XP_018742126	chromosome 1	NC_031675.1	5905551	5908196	-	30058511	0	FVEG_00118	846	beta-glucosidase	Cyanoamino acid metabolism ; Starch and sucrose metabolism ; Metabolic pathways ; Biosynthesis of secondary metabolites	PATHWAY: Glycan metabolism. {ECO:0000256|ARBA:ARBA00004881}.; PATHWAY: Glycan metabolism; cellulose degradation. {ECO:0000256|ARBA:ARBA00004987, ECO:0000256|RuleBase:RU361161}.	beta-glucosidase activity [GO:0008422]; scopolin beta-glucosidase activity [GO:0102483]; cellulose catabolic process [GO:0030245]
1975_g	QKD61617.1	XP_018742125	chromosome 1	NC_031675.1	5908923	5910521	+	30058510	0	FVEG_00117	499	hypothetical protein FVEG_00117	0	0	integral component of membrane [GO:0016021]; transmembrane transporter activity [GO:0022857]
1995_g	QPC59347.1	XP_018742104	chromosome 1	NC_031675.1	5949612	5952296	+	30058494	0	FVEG_00101	690	hypothetical protein FVEG_00101	Meiosis - yeast	0	integral component of membrane [GO:0016021]; transmembrane transporter activity [GO:0022857]
1998_g	CEI67947.1	XP_018742099	chromosome 1	NC_031675.1	5958183	5959671	-	30058490	0	FVEG_00097	437	hypothetical protein FVEG_00097	0	0	metallopeptidase activity [GO:0008237]
2000_g	QKD61617.1	XP_018742097	chromosome 1	NC_031675.1	5963608	5965173	+	30058488	0	FVEG_00095	521	hypothetical protein FVEG_00095	0	0	integral component of membrane [GO:0016021]; transmembrane transporter activity [GO:0022857]
2005_g	QPC62588.1	XP_018742093	chromosome 1	NC_031675.1	5982487	5984184	-	30058484	0	FVEG_00091	494	hypothetical protein FVEG_00091	0	0	integral component of membrane [GO:0016021]; transmembrane transporter activity [GO:0022857]
2010_g	CCT63250.1	XP_018742086	chromosome 1	NC_031675.1	6002070	6004809	+	30058479	0	FVEG_00084	811	hypothetical protein FVEG_00084	Amino sugar and nucleotide sugar metabolism ; Metabolic pathways	0	integral component of membrane [GO:0016021]; plasma membrane [GO:0005886]; chitin synthase activity [GO:0004100]; cell wall organization [GO:0071555]; chitin biosynthetic process [GO:0006031]
2018_g	QGI59740.1	XP_018742078	chromosome 1	NC_031675.1	6028838	6030340	+	30058472	0	FVEG_00077	500	hypothetical protein FVEG_00077	0	0	transferase activity, transferring acyl groups other than amino-acyl groups [GO:0016747]
2022_g	QGI59725.1	XP_018742067	chromosome 1	NC_031675.1	6034982	6037793	-	30058468	0	FVEG_00073	849	hypothetical protein FVEG_00073	0	0	transferase activity, transferring hexosyl groups [GO:0016758]; carbohydrate metabolic process [GO:0005975]; lipid glycosylation [GO:0030259]
2023_g	QPC62838.1	XP_018742066	chromosome 1	NC_031675.1	6038645	6039234	-	30058467	0	FVEG_00072	161	hypothetical protein FVEG_00072	0	0	integral component of membrane [GO:0016021]
2028_g	QKD46519.1	XP_018742061	chromosome 1	NC_031675.1	6047832	6051131	+	30058464	0	FVEG_00068	1004	hypothetical protein FVEG_00068	0	0	0
2029_g	QKD61358.1	XP_018742060	chromosome 1	NC_031675.1	6051267	6052775	-	30058463	0	FVEG_00067	502	hypothetical protein FVEG_00067	0	0	integral component of membrane [GO:0016021]; transmembrane transporter activity [GO:0022857]
2037_g	QGI64042.1	XP_041677341	0	0	0	0	0	0	0	0	0	uncharacterized protein	0	0	0
2044_g	QGI59740.1	XP_018742048	chromosome 1	NC_031675.1	6078179	6081240	-	30058455	0	FVEG_00057	1004	beta-galactosidase	Galactose metabolism ; Other glycan degradation ; Sphingolipid metabolism ; Metabolic pathways	0	beta-galactosidase complex [GO:0009341]; beta-galactosidase activity [GO:0004565]; carbohydrate binding [GO:0030246]; carbohydrate metabolic process [GO:0005975]; cell wall organization [GO:0071555]
2045_g	QGI59740.1	XP_018742047	chromosome 1	NC_031675.1	6081554	6082918	-	30058454	0	FVEG_00056	454	hypothetical protein FVEG_00056	0	0	transferase activity, transferring acyl groups other than amino-acyl groups [GO:0016747]
2046_g	QGI59740.1	XP_018742046	chromosome 1	NC_031675.1	6083287	6085098	-	30058453	0	FVEG_00055	603	hypothetical protein FVEG_00055	0	0	0
2057_g	QGI59752.1	XP_018742035	0	0	0	0	0	0	0	0	0	hypothetical protein	0	0	0
2075_g	QKD46432.1	XP_037199932	0	0	0	0	0	0	0	0	0	ferric reductase Fre2p	0	0	0
2076_g	QKD46432.1	XP_018742014	chromosome 1	NC_031675.1	6150161	6153178	+	30058432	0	FVEG_00029	851	hypothetical protein FVEG_00029	0	0	hydrolase activity [GO:0016787]
208_g	QKD61617.1	XP_018756796	chromosome 1	NC_031675.1	531866	533695	-	30067411	0	FVEG_09773	573	hypothetical protein FVEG_09773	0	0	integral component of membrane [GO:0016021]; amino acid transport [GO:0006865]; transmembrane transport [GO:0055085]
2081_g	QKD46448.1	XP_018742007	chromosome 1	NC_031675.1	6164380	6166145	-	30058426	0	FVEG_00023	504	hypothetical protein FVEG_00023	0	0	integral component of membrane [GO:0016021]; heme binding [GO:0020037]; iron ion binding [GO:0005506]; monooxygenase activity [GO:0004497]; oxidoreductase activity, acting on paired donors, with incorporation or reduction of molecular oxygen [GO:0016705]
209_g	QGI75256.1	XP_018756795	chromosome 1	NC_031675.1	537253	539121	-	30067410	0	FVEG_09772	622	beta-glucosidase	0	0	hydrolase activity, hydrolyzing O-glycosyl compounds [GO:0004553]; carbohydrate metabolic process [GO:0005975]
2092_g	QPC62588.1	XP_018741986	chromosome 1	NC_031675.1	6189394	6190947	+	30058415	0	FVEG_00012	499	hypothetical protein FVEG_00012	0	0	integral component of membrane [GO:0016021]; transmembrane transporter activity [GO:0022857]
2097_g	QKD61358.1	XP_018741981	chromosome 1	NC_031675.1	6200833	6202365	+	30058410	0	FVEG_00007	510	hypothetical protein FVEG_00007	0	0	integral component of membrane [GO:0016021]; transmembrane transporter activity [GO:0022857]; amino acid transport [GO:0006865]
2098_g	QPC59347.1	XP_018741980	chromosome 1	NC_031675.1	6202574	6204208	-	30058409	0	FVEG_00006	544	hypothetical protein FVEG_00006	0	0	integral component of membrane [GO:0016021]; transmembrane transporter activity [GO:0022857]
2099_g	QPC63445.1	XP_018741979	chromosome 1	NC_031675.1	6204639	6206552	+	30058408	0	FVEG_00005	604	hypothetical protein FVEG_00005	0	0	nucleus [GO:0005634]; DNA binding [GO:0003677]; DNA-binding transcription factor activity, RNA polymerase II-specific [GO:0000981]; zinc ion binding [GO:0008270]; transcription, DNA-templated [GO:0006351]
2100_g	QKD46448.1	XP_018741977	chromosome 1	NC_031675.1	6206671	6208950	-	30058407	0	FVEG_00004	743	alpha-galactosidase 2	Galactose metabolism ; Glycerolipid metabolism ; Sphingolipid metabolism ; Glycosphingolipid biosynthesis - globo and isoglobo series ; Metabolic pathways	0	raffinose alpha-galactosidase activity [GO:0052692]; carbohydrate catabolic process [GO:0016052]
2101_g	QKD46448.1	XP_018755078	chromosome 10	NC_031684.1	1592965	1594653	+	30066264	0	FVEG_08540	508	cytochrome P450 oxidoreductase	0	0	heme binding [GO:0020037]; iron ion binding [GO:0005506]; monooxygenase activity [GO:0004497]; oxidoreductase activity, acting on paired donors, with incorporation or reduction of molecular oxygen [GO:0016705]
2105_g	QGI59819.1	XP_018747540	chromosome 2	NC_031676.1	4540518	4542130	+	30061618	0	FVEG_03488	519	hypothetical protein FVEG_03488	0	0	nucleus [GO:0005634]; DNA-binding transcription factor activity, RNA polymerase II-specific [GO:0000981]; zinc ion binding [GO:0008270]
2106_g	CCT63542.1	XP_037203356	0	0	0	0	0	0	0	0	0	exopolygalacturonase	0	0	0
2108_g	QPC62759.1	XP_018751009	chromosome 2	NC_031676.1	6790	9261	-	30063765	0	FVEG_05803	823	hypothetical protein FVEG_05803	0	0	0
2108_g	QPC62759.1	XP_018751009	chromosome 2	NC_031676.1	6790	9261	-	30063765	0	FVEG_05803	823	hypothetical protein FVEG_05803	0	0	0
2108_g	QPC62759.1	XP_018751009	chromosome 2	NC_031676.1	6790	9261	-	30063765	0	FVEG_05803	823	hypothetical protein FVEG_05803	0	0	0
2116_g	QGI78659.1	XP_037203363	0	0	0	0	0	0	0	0	0	heterokaryon incompatibility protein het-E-1	0	0	0
2117_g	CCT63554.1	XP_018751025	chromosome 2	NC_031676.1	32682	34166	+	30063771	0	FVEG_05813	494	hypothetical protein FVEG_05813	0	0	integral component of membrane [GO:0016021]
2118_g	QKD52171.1	XP_018751026	chromosome 2	NC_031676.1	34566	35900	+	30063772	0	FVEG_05814	372	hypothetical protein FVEG_05814	0	0	integral component of membrane [GO:0016021]
2122_g	QGI87677.1	XP_018751033	chromosome 2	NC_031676.1	43426	44530	+	30063776	0	FVEG_05818	331	hypothetical protein FVEG_05818	0	0	oxidoreductase activity [GO:0016491]
2138_g	QGI87677.1	XP_018751056	chromosome 2	NC_031676.1	99744	100870	+	30063789	0	FVEG_05834	325	oxidoreductase	0	0	oxidoreductase activity [GO:0016491]
2139_g	QGI90762.1	XP_018751057	chromosome 2	NC_031676.1	101259	102614	-	30063790	0	FVEG_05835	434	hypothetical protein FVEG_05835	0	0	integral component of membrane [GO:0016021]
2143_g	QPC79130.1	XP_018751061	chromosome 2	NC_031676.1	110519	112984	+	30063794	0	FVEG_05839	767	hypothetical protein FVEG_05839	0	0	nucleus [GO:0005634]; DNA binding [GO:0003677]; DNA-binding transcription factor activity, RNA polymerase II-specific [GO:0000981]; zinc ion binding [GO:0008270]; transcription, DNA-templated [GO:0006351]
2154_g	QPC62588.1	XP_009259582	0	0	0	0	0	0	0	0	0	hypothetical protein	0	0	0
2176_g	CCT63608.1	XP_018751100	chromosome 2	NC_031676.1	201410	202335	+	30063821	0	FVEG_05871	274	hypothetical protein FVEG_05871	0	0	hydrolase activity, hydrolyzing O-glycosyl compounds [GO:0004553]; carbohydrate metabolic process [GO:0005975]
2188_g	QGI64150.1	XP_018751111	chromosome 2	NC_031676.1	234354	236362	-	30063828	0	FVEG_05882	655	hypothetical protein FVEG_05882	0	0	integral component of membrane [GO:0016021]; transmembrane transporter activity [GO:0022857]
2201_g	CCT63634.1	XP_018751125	chromosome 2	NC_031676.1	271710	276220	-	30063840	0	FVEG_05895	1486	chitinase	0	0	0
2220_g	QPC62588.1	XP_018751146	chromosome 2	NC_031676.1	330521	332078	+	30063859	0	FVEG_05914	487	hypothetical protein FVEG_05914	0	0	integral component of membrane [GO:0016021]; transmembrane transporter activity [GO:0022857]
2231_g	QKD50100.1	XP_018751158	chromosome 2	NC_031676.1	359968	361312	-	30063866	0	FVEG_05922	413	hypothetical protein FVEG_05922	0	0	integral component of membrane [GO:0016021]
2241_g	QKD61617.1	XP_018751169	chromosome 2	NC_031676.1	387827	389644	-	30063875	0	FVEG_05931	538	hypothetical protein FVEG_05931	0	0	integral component of membrane [GO:0016021]; transmembrane transporter activity [GO:0022857]
2247_g	QPC62588.1	XP_018751176	chromosome 2	NC_031676.1	405102	406838	+	30063881	0	FVEG_05937	513	hypothetical protein FVEG_05937	0	0	integral component of membrane [GO:0016021]; transmembrane transporter activity [GO:0022857]
2249_g	QKD52296.1	XP_037207481	0	0	0	0	0	0	0	0	0	killer toxin subunits alpha beta	0	0	0
2250_g	QKD52296.1	XP_018751180	chromosome 2	NC_031676.1	416558	417491	-	30063885	0	FVEG_05941	291	hypothetical protein FVEG_05941	0	0	integral component of membrane [GO:0016021]
2251_g	QKD52295.1	XP_018751181	chromosome 2	NC_031676.1	418220	419820	+	30063886	0	FVEG_05942	516	hypothetical protein FVEG_05942	0	0	0
2251_g	QKD52295.1	XP_018751181	chromosome 2	NC_031676.1	418220	419820	+	30063886	0	FVEG_05942	516	hypothetical protein FVEG_05942	0	0	0
2257_g	QKD52296.1	XP_018751191	chromosome 2	NC_031676.1	443825	445469	-	30072647	0	FVEG_15771	389	hypothetical protein FVEG_15771	0	0	mitochondrial matrix [GO:0005759]; metal ion binding [GO:0046872]; metalloendopeptidase activity [GO:0004222]
2258_g	QKD52296.1	XP_018751192	chromosome 2	NC_031676.1	445523	446155	-	30072648	0	FVEG_15772	210	hypothetical protein FVEG_15772	0	0	0
2263_g	QKD46448.1	XP_018751202	chromosome 2	NC_031676.1	461566	463040	+	30063895	0	FVEG_05955	458	hypothetical protein FVEG_05955	0	0	heme binding [GO:0020037]; iron ion binding [GO:0005506]; oxidoreductase activity, acting on paired donors, with incorporation or reduction of molecular oxygen [GO:0016705]
2268_g	QKD61617.1	XP_018751207	chromosome 2	NC_031676.1	476912	478602	+	30072654	0	FVEG_15778	489	quinate permease	0	0	integral component of membrane [GO:0016021]; transmembrane transporter activity [GO:0022857]
2283_g	CCT63714.1	XP_018751222	chromosome 2	NC_031676.1	511141	514080	+	30063908	0	FVEG_05973	924	trehalose 6-phosphate synthase	Starch and sucrose metabolism ; Metabolic pathways ; Biosynthesis of secondary metabolites	0	catalytic activity [GO:0003824]; trehalose biosynthetic process [GO:0005992]
2284_g	QPC61696.1	XP_018751223	chromosome 2	NC_031676.1	514840	516038	+	30063909	0	FVEG_05974	380	branched-chain amino acid aminotransferase	Cysteine and methionine metabolism ; Valine, leucine and isoleucine degradation ; Valine, leucine and isoleucine biosynthesis ; Pantothenate and CoA biosynthesis ; Metabolic pathways ; Biosynthesis of secondary metabolites ; 2-Oxocarboxylic acid metabolism ; Biosynthesis of amino acids ; Biosynthesis of cofactors	0	branched-chain-amino-acid transaminase activity [GO:0004084]; branched-chain amino acid metabolic process [GO:0009081]
2299_g	QKD52338.1	XP_018751239	chromosome 2	NC_031676.1	551431	552987	-	30063925	0	FVEG_05990	518	hypothetical protein FVEG_05990	0	0	0
2329_g	QPC73331.1	XP_018751278	chromosome 2	NC_031676.1	622409	624442	+	30063949	0	FVEG_06019	659	hypothetical protein FVEG_06019	0	0	0
236_g	CCT61649.1	XP_018756761	chromosome 1	NC_031675.1	596289	596880	-	30067387	0	FVEG_09748	196	beta-1,4-N-acetylglucosaminyltransferase, partial	N-Glycan biosynthesis ; Various types of N-glycan biosynthesis ; Metabolic pathways	0	endoplasmic reticulum membrane [GO:0005789]; integral component of membrane [GO:0016021]; nuclear membrane [GO:0031965]; transferase activity, transferring glycosyl groups [GO:0016757]; dolichol-linked oligosaccharide biosynthetic process [GO:0006488]
2377_g	CCT63803.1	XP_018751354	chromosome 2	NC_031676.1	774247	775842	+	30063995	0	FVEG_06069	495	murein transglycosylase	0	0	0
2478_g	QGI60178.1	XP_018751543	chromosome 2	NC_031676.1	1089489	1091036	+	30064091	0	FVEG_06174	496	murein transglycosylase	0	0	extracellular region [GO:0005576]; chitin binding [GO:0008061]
248_g	QGI75289.1	XP_018756740	chromosome 1	NC_031675.1	646327	647826	-	30067377	0	FVEG_09738	465	alpha-1,3/alpha-1,6-mannosyltransferase	N-Glycan biosynthesis ; Various types of N-glycan biosynthesis ; Metabolic pathways	PATHWAY: Protein modification; protein glycosylation. {ECO:0000256|ARBA:ARBA00004922, ECO:0000256|RuleBase:RU367136}.	endoplasmic reticulum membrane [GO:0005789]; integral component of membrane [GO:0016021]; GDP-Man:Man1GlcNAc2-PP-Dol alpha-1,3-mannosyltransferase activity [GO:0004378]; GDP-Man:Man2GlcNAc2-PP-dolichol alpha-1,6-mannosyltransferase activity [GO:0102704]; protein glycosylation [GO:0006486]
2484_g	QGI77381.1	XP_018751551	chromosome 2	NC_031676.1	1109173	1110524	+	30064097	0	FVEG_06180	411	dolichyl-phosphate beta-glucosyltransferase	N-Glycan biosynthesis ; Metabolic pathways	0	endoplasmic reticulum membrane [GO:0005789]; integral component of membrane [GO:0016021]; dolichyl-phosphate beta-glucosyltransferase activity [GO:0004581]; dolichol-linked oligosaccharide biosynthetic process [GO:0006488]
2511_g	QKD52296.1	XP_018751594	chromosome 2	NC_031676.1	1186757	1188970	+	30064122	0	FVEG_06207	704	thimet oligopeptidase	0	0	mitochondrial matrix [GO:0005759]; metal ion binding [GO:0046872]; metalloendopeptidase activity [GO:0004222]
2517_g	QKD52562.1	XP_018751604	chromosome 2	NC_031676.1	1212755	1214752	-	30064128	0	FVEG_06213	610	alpha-1,2-mannosyltransferase	N-Glycan biosynthesis ; Various types of N-glycan biosynthesis ; Metabolic pathways	PATHWAY: Protein modification; protein glycosylation. {ECO:0000256|ARBA:ARBA00004922}.	endoplasmic reticulum membrane [GO:0005789]; integral component of membrane [GO:0016021]; dol-P-Man:Man(6)GlcNAc(2)-PP-Dol alpha-1,2-mannosyltransferase activity [GO:0052926]; dol-P-Man:Man(8)GlcNAc(2)-PP-Dol alpha-1,2-mannosyltransferase activity [GO:0052918]; protein glycosylation [GO:0006486]
2569_g	QKD52612.1	XP_018751680	chromosome 2	NC_031676.1	1350489	1351850	+	30064174	0	FVEG_06262	403	D-amino-acid oxidase	Glycine, serine and threonine metabolism ; Penicillin and cephalosporin biosynthesis ; Arginine and proline metabolism ; D-Arginine and D-ornithine metabolism ; Metabolic pathways ; Biosynthesis of secondary metabolites ; Peroxisome	0	D-amino-acid oxidase activity [GO:0003884]; FAD binding [GO:0071949]; D-amino acid metabolic process [GO:0046416]
2570_g	QGI77460.1	XP_018751681	chromosome 2	NC_031676.1	1352097	1353502	+	30064175	0	FVEG_06263	434	alpha-1,3-mannosyltransferase	N-Glycan biosynthesis ; Various types of N-glycan biosynthesis ; Metabolic pathways	PATHWAY: Protein modification; protein glycosylation. {ECO:0000256|ARBA:ARBA00004922, ECO:0000256|RuleBase:RU364047}.	endoplasmic reticulum membrane [GO:0005789]; integral component of membrane [GO:0016021]; dol-P-Man:Man(5)GlcNAc(2)-PP-Dol alpha-1,3-mannosyltransferase activity [GO:0052925]; protein glycosylation [GO:0006486]
2579_g	CCT63981.1	XP_018751691	chromosome 2	NC_031676.1	1372614	1374196	-	30064183	0	FVEG_06271	465	alpha 1,2-mannosyltransferase	Other types of O-glycan biosynthesis	0	integral component of membrane [GO:0016021]; mannosyltransferase activity [GO:0000030]; protein glycosylation [GO:0006486]
2585_g	QKD52626.1	XP_018751699	chromosome 2	NC_031676.1	1388515	1390861	+	30072705	0	FVEG_15829	715	alpha-1,2 glucosyltransferase ALG10	N-Glycan biosynthesis ; Metabolic pathways	PATHWAY: Protein modification; protein glycosylation. {ECO:0000256|ARBA:ARBA00004922}.	endoplasmic reticulum membrane [GO:0005789]; integral component of membrane [GO:0016021]; dolichyl pyrophosphate Glc2Man9GlcNAc2 alpha-1,2-glucosyltransferase activity [GO:0106073]; dolichol-linked oligosaccharide biosynthetic process [GO:0006488]
2621_g	QKD52662.1	XP_018751747	chromosome 2	NC_031676.1	1480107	1484946	-	30064220	0	FVEG_06308	1556	hypothetical protein FVEG_06308	Starch and sucrose metabolism ; Metabolic pathways ; Biosynthesis of secondary metabolites	0	cytoplasm [GO:0005737]; 4-alpha-glucanotransferase activity [GO:0004134]; amylo-alpha-1,6-glucosidase activity [GO:0004135]; beta-maltose 4-alpha-glucanotransferase activity [GO:0102500]; glycogen biosynthetic process [GO:0005978]; glycogen catabolic process [GO:0005980]
2626_g	QKD62991.1	XP_018759491	chromosome 7	NC_031681.1	3111579	3116526	+	30069253	0	FVEG_11763	1466	hypothetical protein FVEG_11763	0	0	integral component of membrane [GO:0016021]; ATP binding [GO:0005524]; ATPase-coupled transmembrane transporter activity [GO:0042626]
265_g	QKD48260.1	XP_018756716	chromosome 1	NC_031675.1	708624	709720	+	30067358	0	FVEG_09719	333	hypothetical protein FVEG_09719	Starch and sucrose metabolism ; Metabolic pathways	0	hydrolase activity, hydrolyzing O-glycosyl compounds [GO:0004553]; organic substance metabolic process [GO:0071704]
2678_g	CCT64072.1	XP_018751852	chromosome 2	NC_031676.1	1676780	1678044	-	30064274	0	FVEG_06371	403	hypothetical protein FVEG_06371	0	0	carbohydrate metabolic process [GO:0005975]
2682_g	CCT64076.1	XP_018751857	chromosome 2	NC_031676.1	1690974	1693751	-	30064278	0	FVEG_06375	853	hypothetical protein FVEG_06375	0	0	hydrolase activity, hydrolyzing O-glycosyl compounds [GO:0004553]; carbohydrate metabolic process [GO:0005975]
2683_g	QKD52728.1	XP_018751859	chromosome 2	NC_031676.1	1694459	1695736	-	30064279	0	FVEG_06376	425	hypothetical protein FVEG_06376	Peroxisome	0	integral component of peroxisomal membrane [GO:0005779]; protein C-terminus binding [GO:0008022]; zinc ion binding [GO:0008270]; protein targeting to peroxisome [GO:0006625]
2733_g	QGI81419.1	XP_018751931	chromosome 2	NC_031676.1	1871044	1873280	-	30064323	0	FVEG_06422	642	hypothetical protein FVEG_06422	0	0	integral component of membrane [GO:0016021]; transmembrane transporter activity [GO:0022857]
2747_g	QKD52794.1	XP_018751951	chromosome 2	NC_031676.1	1905393	1906502	+	30064336	0	FVEG_06439	334	hypothetical protein FVEG_06439	0	0	0
277_g	QKD62511.1	XP_018756697	chromosome 1	NC_031675.1	753628	755060	-	30067346	0	FVEG_09707	374	hypothetical protein FVEG_09707	0	0	0
2772_g	CCT64153.1	XP_018751992	chromosome 2	NC_031676.1	1971482	1972492	+	30064356	0	FVEG_06459	326	hypothetical protein FVEG_06459	0	0	extracellular region [GO:0005576]
2809_g	QKD52860.1	XP_018748711	chromosome 2	NC_031676.1	2077285	2078916	+	30062378	0	FVEG_04299	543	choline dehydrogenase	0	0	flavin adenine dinucleotide binding [GO:0050660]; oxidoreductase activity, acting on CH-OH group of donors [GO:0016614]
2815_g	QPC62588.1	XP_018759080	chromosome 7	NC_031681.1	2278804	2280500	+	30068992	0	FVEG_11480	493	hypothetical protein FVEG_11480	0	0	integral component of membrane [GO:0016021]; transmembrane transporter activity [GO:0022857]
2830_g	QKD61617.1	XP_018748674	chromosome 2	NC_031676.1	2157798	2159683	-	30062356	0	FVEG_04275	556	hypothetical protein FVEG_04275	0	0	integral component of membrane [GO:0016021]; transmembrane transporter activity [GO:0022857]
284_g	CCT61695.1	XP_018756690	chromosome 1	NC_031675.1	769302	770429	+	30067341	0	FVEG_09702	375	hypothetical protein FVEG_09702	0	0	extracellular region [GO:0005576]; lyase activity [GO:0016829]; polysaccharide catabolic process [GO:0000272]
2840_g	CCT64215.1	XP_018748664	chromosome 2	NC_031676.1	2184605	2186145	-	30062347	0	FVEG_04266	462	hypothetical protein FVEG_04266	Other types of O-glycan biosynthesis	0	membrane [GO:0016020]; mannosyltransferase activity [GO:0000030]; protein glycosylation [GO:0006486]
2896_g	QKD52953.1	XP_018748577	chromosome 2	NC_031676.1	2375335	2376540	-	30062295	0	FVEG_04211	401	murein transglycosylase	Starch and sucrose metabolism ; Metabolic pathways	0	cell wall [GO:0005618]; hydrolase activity, hydrolyzing O-glycosyl compounds [GO:0004553]; carbohydrate metabolic process [GO:0005975]
2901_g	CCT64273.1	XP_018748572	chromosome 2	NC_031676.1	2391316	2392783	+	30062290	0	FVEG_04206	473	hypothetical protein FVEG_04206	0	0	mannan endo-1,6-alpha-mannosidase activity [GO:0008496]; carbohydrate catabolic process [GO:0016052]
2906_g	QPC63154.1	XP_018748563	chromosome 2	NC_031676.1	2408195	2409018	+	30062286	0	FVEG_04202	243	pyridoxamine 5\\'-phosphate oxidase	Vitamin B6 metabolism ; Metabolic pathways ; Biosynthesis of cofactors	PATHWAY: Cofactor metabolism; pyridoxal 5'-phosphate salvage; pyridoxal 5'-phosphate from pyridoxamine 5'-phosphate: step 1/1. {ECO:0000256|ARBA:ARBA00004738}.; PATHWAY: Cofactor metabolism; pyridoxal 5'-phosphate salvage; pyridoxal 5'-phosphate from pyridoxine 5'-phosphate: step 1/1. {ECO:0000256|ARBA:ARBA00005037}.	FMN binding [GO:0010181]; pyridoxamine-phosphate oxidase activity [GO:0004733]; pyridoxine biosynthetic process [GO:0008615]
2912_g	CCT64283.1	XP_018748557	chromosome 2	NC_031676.1	2426251	2428095	+	30062280	0	FVEG_04196	580	hypothetical protein FVEG_04196	0	0	copper ion binding [GO:0005507]; oxidoreductase activity [GO:0016491]
2918_g	QKD52974.1	XP_018748544	chromosome 2	NC_031676.1	2436294	2437799	-	30062274	0	FVEG_04190	462	beta-1,4-mannosyltransferase	N-Glycan biosynthesis ; Various types of N-glycan biosynthesis ; Metabolic pathways	0	chitobiosyldiphosphodolichol beta-mannosyltransferase activity [GO:0004578]
2938_g	QKD52993.1	XP_018748516	chromosome 2	NC_031676.1	2500569	2503732	+	30062255	0	FVEG_04169	917	starch phosphorylase	Starch and sucrose metabolism ; Metabolic pathways ; Biosynthesis of secondary metabolites	0	glycogen phosphorylase activity [GO:0008184]; linear malto-oligosaccharide phosphorylase activity [GO:0102250]; pyridoxal phosphate binding [GO:0030170]; SHG alpha-glucan phosphorylase activity [GO:0102499]; carbohydrate metabolic process [GO:0005975]
2940_g	QKD62991.1	XP_018748504	chromosome 2	NC_031676.1	2510585	2515397	-	30062253	0	FVEG_04167	1531	hypothetical protein FVEG_04167	0	0	integral component of membrane [GO:0016021]; ATP binding [GO:0005524]; ATPase-coupled transmembrane transporter activity [GO:0042626]
2958_g	QGI95035.1	XP_018748464	chromosome 2	NC_031676.1	2580978	2582870	-	30062237	0	FVEG_04150	591	hypothetical protein FVEG_04150	0	0	integral component of membrane [GO:0016021]; transmembrane transporter activity [GO:0022857]
2987_g	QPC62588.1	XP_018748426	chromosome 2	NC_031676.1	2676790	2678598	-	30062211	0	FVEG_04122	567	hypothetical protein FVEG_04122	0	0	integral component of membrane [GO:0016021]; transmembrane transporter activity [GO:0022857]
3035_g	QKD62239.1	XP_018748345	chromosome 2	NC_031676.1	2832790	2833575	+	30062169	0	FVEG_04076	261	hypothetical protein FVEG_04076	0	0	0
3050_g	QPC61696.1	XP_018748328	chromosome 2	NC_031676.1	2883630	2884909	+	30062156	0	FVEG_04061	408	branched-chain amino acid aminotransferase	Cysteine and methionine metabolism ; Valine, leucine and isoleucine degradation ; Valine, leucine and isoleucine biosynthesis ; Pantothenate and CoA biosynthesis ; Metabolic pathways ; Biosynthesis of secondary metabolites ; 2-Oxocarboxylic acid metabolism ; Biosynthesis of amino acids ; Biosynthesis of cofactors	0	L-isoleucine transaminase activity [GO:0052656]; L-leucine transaminase activity [GO:0052654]; L-leucine:2-oxoglutarate aminotransferase activity [GO:0050048]; L-valine transaminase activity [GO:0052655]; branched-chain amino acid biosynthetic process [GO:0009082]; cellular amino acid biosynthetic process [GO:0008652]
308_g	QPC73331.1	XP_018756665	chromosome 1	NC_031675.1	847512	853775	-	30067319	0	FVEG_09679	2087	hypothetical protein FVEG_09679	0	0	0
3098_g	QGI64150.1	XP_018748260	chromosome 2	NC_031676.1	3024939	3026777	-	30062110	0	FVEG_04012	578	hypothetical protein FVEG_04012	0	0	integral component of membrane [GO:0016021]; transmembrane transporter activity [GO:0022857]
310_g	CEI60769.1	XP_018756661	chromosome 1	NC_031675.1	860797	862683	+	30067318	0	FVEG_09678	628	hypothetical protein FVEG_09678	0	0	0
310_g	CEI60769.1	XP_018756661	chromosome 1	NC_031675.1	860797	862683	+	30067318	0	FVEG_09678	628	hypothetical protein FVEG_09678	0	0	0
3116_g	QGI77988.1	XP_018748236	chromosome 2	NC_031676.1	3085658	3088100	-	30062096	0	FVEG_03997	753	hypothetical protein FVEG_03997	Starch and sucrose metabolism ; Metabolic pathways	0	0
3117_g	QKD53170.1	XP_018748236	chromosome 2	NC_031676.1	3085658	3088100	-	30062096	0	FVEG_03997	753	hypothetical protein FVEG_03997	Starch and sucrose metabolism ; Metabolic pathways	0	0
3122_g	QPC59347.1	XP_018748231	chromosome 2	NC_031676.1	3102977	3104796	+	30062091	0	FVEG_03992	545	hypothetical protein FVEG_03992	0	0	integral component of membrane [GO:0016021]; transmembrane transporter activity [GO:0022857]
3137_g	QKD53194.1	XP_018748211	chromosome 2	NC_031676.1	3168499	3169718	+	30062074	0	FVEG_03975	389	alpha 1,6-mannosyltransferase	Various types of N-glycan biosynthesis ; Metabolic pathways	0	alpha-1,6-mannosyltransferase activity [GO:0000009]
3178_g	CCT64532.1	XP_018748147	chromosome 2	NC_031676.1	3311610	3312979	+	30062036	0	FVEG_03933	422	GPI mannosyltransferase 1	Glycosylphosphatidylinositol (GPI)-anchor biosynthesis ; Metabolic pathways	PATHWAY: Glycolipid biosynthesis. {ECO:0000256|ARBA:ARBA00004934}.; PATHWAY: Glycolipid biosynthesis; glycosylphosphatidylinositol-anchor biosynthesis. {ECO:0000256|ARBA:ARBA00004687, ECO:0000256|RuleBase:RU365064}.	endoplasmic reticulum membrane [GO:0005789]; integral component of membrane [GO:0016021]; alpha-1,4-mannosyltransferase activity [GO:0051751]; glycolipid mannosyltransferase activity [GO:0004376]; cell wall organization [GO:0071555]; GPI anchor biosynthetic process [GO:0006506]
3189_g	QGI78058.1	XP_018748133	chromosome 2	NC_031676.1	3348052	3349512	+	30062024	0	FVEG_03921	486	hypothetical protein FVEG_03921	0	PATHWAY: Lipid metabolism. {ECO:0000256|ARBA:ARBA00005189}.; PATHWAY: Lipid metabolism; sphingolipid metabolism. {ECO:0000256|ARBA:ARBA00004760}.; PATHWAY: Sphingolipid metabolism. {ECO:0000256|ARBA:ARBA00004991}.	integral component of membrane [GO:0016021]; ceramide glucosyltransferase activity [GO:0008120]; dihydroceramide glucosyltransferase activity [GO:0102769]; sphingolipid metabolic process [GO:0006665]
32_g	CCT61443.1	XP_018756995	chromosome 1	NC_031675.1	81665	82608	-	30067559	0	FVEG_09934	297	hypothetical protein FVEG_09934	Other glycan degradation ; Various types of N-glycan biosynthesis ; Amino sugar and nucleotide sugar metabolism ; Glycosaminoglycan degradation ; Glycosphingolipid biosynthesis - globo and isoglobo series ; Glycosphingolipid biosynthesis - ganglio series ; Metabolic pathways	0	beta-N-acetylhexosaminidase activity [GO:0004563]; N-acetyl-beta-D-galactosaminidase activity [GO:0102148]; carbohydrate metabolic process [GO:0005975]
3201_g	CCT64555.1	XP_018748119	chromosome 2	NC_031676.1	3386747	3388090	-	30062011	0	FVEG_03908	447	hypothetical protein FVEG_03908	Starch and sucrose metabolism ; Metabolic pathways	0	cell wall [GO:0005618]; hydrolase activity, hydrolyzing O-glycosyl compounds [GO:0004553]; carbohydrate metabolic process [GO:0005975]
3202_g	QPC59347.1	XP_018748118	chromosome 2	NC_031676.1	3389650	3391456	-	30062010	0	FVEG_03907	549	hypothetical protein FVEG_03907	0	0	integral component of membrane [GO:0016021]; transmembrane transporter activity [GO:0022857]
3203_g	QKD53271.1	XP_018748116	chromosome 2	NC_031676.1	3392974	3393819	-	30062009	0	FVEG_03906	245	hypothetical protein FVEG_03906	0	0	hydrolase activity, hydrolyzing O-glycosyl compounds [GO:0004553]; carbohydrate metabolic process [GO:0005975]
3204_g	QKD53272.1	XP_018748115	chromosome 2	NC_031676.1	3394362	3395801	-	30062008	0	FVEG_03905	413	pectate lyase C	0	0	lyase activity [GO:0016829]
321_g	QGI64150.1	XP_018756650	chromosome 1	NC_031675.1	899505	901329	+	30067309	0	FVEG_09669	578	hypothetical protein FVEG_09669	0	0	integral component of membrane [GO:0016021]; transmembrane transporter activity [GO:0022857]
3222_g	QGI78089.1	XP_018748092	chromosome 2	NC_031676.1	3428509	3430470	-	30061994	0	FVEG_03889	585	hypothetical protein FVEG_03889	0	0	copper ion binding [GO:0005507]; oxidoreductase activity [GO:0016491]
3228_g	QPC63445.1	XP_018748086	chromosome 2	NC_031676.1	3443933	3445518	-	30061988	0	FVEG_03883	494	hypothetical protein FVEG_03883	0	0	nucleus [GO:0005634]; DNA-binding transcription factor activity, RNA polymerase II-specific [GO:0000981]; zinc ion binding [GO:0008270]
3229_g	CCT64583.1	XP_018748085	chromosome 2	NC_031676.1	3446406	3448820	-	30072229	0	FVEG_15353	804	hypothetical protein FVEG_15353	0	0	hydrolase activity, hydrolyzing O-glycosyl compounds [GO:0004553]; carbohydrate metabolic process [GO:0005975]
3256_g	QGI78121.1	XP_018748045	chromosome 2	NC_031676.1	3532266	3532741	-	30072225	0	FVEG_15349	122	hypothetical protein FVEG_15349	0	0	0
3257_g	CCT64606.1	XP_018748044	chromosome 2	NC_031676.1	3533095	3534421	-	30061964	0	FVEG_03854	426	GPI mannosyltransferase 2	Glycosylphosphatidylinositol (GPI)-anchor biosynthesis ; Metabolic pathways	PATHWAY: Glycolipid biosynthesis. {ECO:0000256|ARBA:ARBA00004934}.; PATHWAY: Glycolipid biosynthesis; glycosylphosphatidylinositol-anchor biosynthesis. {ECO:0000256|ARBA:ARBA00004687, ECO:0000256|RuleBase:RU363112}.	endoplasmic reticulum membrane [GO:0005789]; integral component of membrane [GO:0016021]; alpha-1,6-mannosyltransferase activity [GO:0000009]; glycolipid mannosyltransferase activity [GO:0004376]; GPI anchor biosynthetic process [GO:0006506]
3274_g	CCT64621.1	XP_018748024	chromosome 2	NC_031676.1	3578795	3580319	-	30061948	0	FVEG_03838	465	hypothetical protein FVEG_03838	0	0	catalytic activity [GO:0003824]
3275_g	QKD56596.1	XP_018748023	chromosome 2	NC_031676.1	3582789	3584524	+	30061947	0	FVEG_03837	540	hypothetical protein FVEG_03837	0	0	integral component of membrane [GO:0016021]; heme binding [GO:0020037]; iron ion binding [GO:0005506]; monooxygenase activity [GO:0004497]; oxidoreductase activity, acting on paired donors, with incorporation or reduction of molecular oxygen [GO:0016705]
3293_g	QGI60969.1	XP_018747991	chromosome 2	NC_031676.1	3653740	3655075	+	30061932	0	FVEG_03820	427	hypothetical protein FVEG_03820	0	0	cell wall [GO:0005618]; membrane [GO:0016020]; hydrolase activity, hydrolyzing O-glycosyl compounds [GO:0004553]; carbohydrate metabolic process [GO:0005975]; cell wall organization [GO:0071555]
3295_g	CCT64642.1	XP_018747989	chromosome 2	NC_031676.1	3660476	3661462	+	30061930	0	FVEG_03818	328	pectate lyase	Pentose and glucuronate interconversions ; Metabolic pathways	0	extracellular region [GO:0005576]; lyase activity [GO:0016829]; polysaccharide catabolic process [GO:0000272]
3302_g	QKD61617.1	XP_018747979	chromosome 2	NC_031676.1	3680687	3682514	-	30061923	0	FVEG_03811	558	hypothetical protein FVEG_03811	0	0	integral component of membrane [GO:0016021]; transmembrane transport [GO:0055085]
3340_g	QKD61617.1	XP_018747909	chromosome 2	NC_031676.1	3797495	3799238	+	30061886	0	FVEG_03774	564	hypothetical protein FVEG_03774	0	0	integral component of membrane [GO:0016021]; transmembrane transport [GO:0055085]
3343_g	QKD56596.1	XP_018747904	chromosome 2	NC_031676.1	3804305	3806255	+	30061882	0	FVEG_03770	518	hypothetical protein FVEG_03770	0	0	heme binding [GO:0020037]; iron ion binding [GO:0005506]; monooxygenase activity [GO:0004497]; oxidoreductase activity, acting on paired donors, with incorporation or reduction of molecular oxygen [GO:0016705]
3367_g	QKD61617.1	XP_018747874	chromosome 2	NC_031676.1	3865914	3867717	+	30061863	0	FVEG_03749	527	hypothetical protein FVEG_03749	0	0	integral component of membrane [GO:0016021]; transmembrane transporter activity [GO:0022857]
3378_g	QKD46448.1	XP_018747861	chromosome 2	NC_031676.1	3893161	3894824	+	30061854	0	FVEG_03740	510	hypothetical protein FVEG_03740	0	0	integral component of membrane [GO:0016021]; heme binding [GO:0020037]; iron ion binding [GO:0005506]; monooxygenase activity [GO:0004497]; oxidoreductase activity, acting on paired donors, with incorporation or reduction of molecular oxygen [GO:0016705]
338_g	QGI75372.1	XP_018756619	chromosome 1	NC_031675.1	963619	964778	-	30067294	0	FVEG_09653	353	hypothetical protein FVEG_09653	0	0	extracellular region [GO:0005576]; cutinase activity [GO:0050525]
3396_g	QGI61065.1	XP_018747845	chromosome 2	NC_031676.1	3931349	3932350	+	30061841	0	FVEG_03727	301	hypothetical protein FVEG_03727, partial	0	0	hydrolase activity, acting on ester bonds [GO:0016788]
3405_g	QKD52296.1	XP_018747835	chromosome 2	NC_031676.1	3945440	3947699	+	30061832	0	FVEG_03718	721	hypothetical protein FVEG_03718	0	0	mitochondrial matrix [GO:0005759]; metal ion binding [GO:0046872]; metalloendopeptidase activity [GO:0004222]
3450_g	QPC73034.1	XP_018747786	chromosome 2	NC_031676.1	4056260	4057786	+	30061797	0	FVEG_03679	457	hypothetical protein FVEG_03679	0	0	nucleus [GO:0005634]; DNA-binding transcription factor activity, RNA polymerase II-specific [GO:0000981]; zinc ion binding [GO:0008270]
3486_g	QGI61148.1	XP_018747742	chromosome 2	NC_031676.1	4148624	4150534	-	30061762	0	FVEG_03642	600	hypothetical protein FVEG_03642	Cyanoamino acid metabolism ; Starch and sucrose metabolism ; Metabolic pathways ; Biosynthesis of secondary metabolites	0	hydrolase activity, hydrolyzing O-glycosyl compounds [GO:0004553]; carbohydrate metabolic process [GO:0005975]
3502_g	QKD61617.1	XP_018747721	chromosome 2	NC_031676.1	4183807	4186733	-	30072179	0	FVEG_15303	687	hypothetical protein FVEG_15303	0	0	integral component of membrane [GO:0016021]; transmembrane transporter activity [GO:0022857]
3507_g	CCT64842.1	XP_018747716	chromosome 2	NC_031676.1	4195171	4195935	-	30061745	0	FVEG_03623	254	hypothetical protein FVEG_03623	0	0	0
3513_g	QGI78351.1	XP_018747710	chromosome 2	NC_031676.1	4207782	4208669	+	30061741	0	FVEG_03617	295	hypothetical protein FVEG_03617	0	0	0
3515_g	QKD58010.1	XP_018747704	chromosome 2	NC_031676.1	4217361	4218239	-	30061736	0	FVEG_03612	292	hypothetical protein FVEG_03612	0	0	oxidoreductase activity [GO:0016491]
3529_g	QKD55254.1	XP_018747677	chromosome 2	NC_031676.1	4249220	4250742	+	30072173	0	FVEG_15297	363	hypothetical protein FVEG_15297	0	0	0
3535_g	QPC62588.1	XP_018747672	chromosome 2	NC_031676.1	4258304	4259864	-	30061718	0	FVEG_03592	487	hypothetical protein FVEG_03592	0	0	integral component of membrane [GO:0016021]; transmembrane transporter activity [GO:0022857]
3536_g	QKD52296.1	XP_018747670	chromosome 2	NC_031676.1	4263073	4265153	+	30061716	0	FVEG_03590	674	hypothetical protein FVEG_03590	0	0	mitochondrial matrix [GO:0005759]; metal ion binding [GO:0046872]; metalloendopeptidase activity [GO:0004222]
3542_g	CCT64876.1	XP_018747662	chromosome 2	NC_031676.1	4279774	4281270	-	30061710	0	FVEG_03584	498	hypothetical protein FVEG_03584	Other types of O-glycan biosynthesis	0	transferase activity, transferring glycosyl groups [GO:0016757]; protein glycosylation [GO:0006486]
3552_g	QGI78386.1	XP_018747648	chromosome 2	NC_031676.1	4307783	4310653	+	30061700	0	FVEG_03574	861	hypothetical protein FVEG_03574	Cyanoamino acid metabolism ; Starch and sucrose metabolism ; Metabolic pathways ; Biosynthesis of secondary metabolites	PATHWAY: Glycan metabolism. {ECO:0000256|ARBA:ARBA00004881}.; PATHWAY: Glycan metabolism; cellulose degradation. {ECO:0000256|ARBA:ARBA00004987, ECO:0000256|RuleBase:RU361161}.	beta-glucosidase activity [GO:0008422]; scopolin beta-glucosidase activity [GO:0102483]; cellulose catabolic process [GO:0030245]
3567_g	QGI78401.1	XP_018747626	chromosome 2	NC_031676.1	4347531	4349213	+	30061683	0	FVEG_03557	560	hypothetical protein FVEG_03557	N-Glycan biosynthesis ; Various types of N-glycan biosynthesis ; Metabolic pathways ; Protein processing in endoplasmic reticulum	PATHWAY: Protein modification; protein glycosylation. {ECO:0000256|ARBA:ARBA00004922}.	membrane [GO:0016020]; calcium ion binding [GO:0005509]; mannosyl-oligosaccharide 1,2-alpha-mannosidase activity [GO:0004571]; carbohydrate metabolic process [GO:0005975]; protein glycosylation [GO:0006486]
3578_g	QKD58946.1	XP_018747612	chromosome 2	NC_031676.1	4380605	4382245	+	30061673	0	FVEG_03545	546	hypothetical protein FVEG_03545	0	0	FAD binding [GO:0071949]; oxidoreductase activity [GO:0016491]
3585_g	QKD61358.1	XP_018747605	chromosome 2	NC_031676.1	4393110	4395101	+	30061667	0	FVEG_03539	513	hypothetical protein FVEG_03539	0	0	integral component of membrane [GO:0016021]; transmembrane transporter activity [GO:0022857]
3586_g	QPC73178.1	XP_018747604	chromosome 2	NC_031676.1	4396663	4398770	-	30061666	0	FVEG_03538	535	hypothetical protein FVEG_03538	0	0	0
3596_g	QGI78425.1	XP_018747592	chromosome 2	NC_031676.1	4427962	4429238	-	30061655	0	FVEG_03527	406	hypothetical protein FVEG_03527	0	0	nucleus [GO:0005634]; DNA-binding transcription factor activity, RNA polymerase II-specific [GO:0000981]; zinc ion binding [GO:0008270]
3597_g	QKD53637.1	XP_018747590	chromosome 2	NC_031676.1	4429670	4432069	-	30061654	0	FVEG_03526	799	hypothetical protein FVEG_03526	0	0	flavin adenine dinucleotide binding [GO:0050660]; oxidoreductase activity, acting on CH-OH group of donors [GO:0016614]
3601_g	QGI78426.1	XP_018747584	chromosome 2	NC_031676.1	4437519	4438343	+	30061650	0	FVEG_03522	257	hypothetical protein FVEG_03522	0	0	0
3604_g	QGI78430.1	XP_018747580	chromosome 2	NC_031676.1	4449769	4450564	+	30061647	0	FVEG_03519	224	pectate lyase	Pentose and glucuronate interconversions ; Metabolic pathways	0	extracellular region [GO:0005576]; pectate lyase activity [GO:0030570]
3608_g	QPC73178.1	XP_018747575	chromosome 2	NC_031676.1	4460201	4462966	+	30061643	0	FVEG_03515	867	hypothetical protein FVEG_03515	0	0	0
3614_g	CEI60769.1	XP_031076592	0	0	0	0	0	0	0	0	0	uncharacterized protein	0	0	0
3615_g	QKD50100.1	XP_018747567	chromosome 2	NC_031676.1	4485035	4486156	-	30061635	0	FVEG_03507	328	hypothetical protein FVEG_03507	0	0	integral component of membrane [GO:0016021]
3616_g	CCT64954.1	XP_018747566	chromosome 2	NC_031676.1	4488598	4489632	+	30061634	0	FVEG_03506	344	murein transglycosylase	0	0	extracellular region [GO:0005576]
3634_g	QGI78659.1	XP_018747545	chromosome 2	NC_031676.1	4527355	4529611	-	30072152	0	FVEG_15276	712	hypothetical protein FVEG_15276	0	0	catalytic activity [GO:0003824]; nucleoside metabolic process [GO:0009116]
3639_g	QKD52161.1	XP_018747540	chromosome 2	NC_031676.1	4540518	4542130	+	30061618	0	FVEG_03488	519	hypothetical protein FVEG_03488	0	0	nucleus [GO:0005634]; DNA-binding transcription factor activity, RNA polymerase II-specific [GO:0000981]; zinc ion binding [GO:0008270]
3640_g	QKD58946.1	XP_018747539	chromosome 2	NC_031676.1	4542417	4544012	-	30061617	0	FVEG_03487	473	hypothetical protein FVEG_03487	0	0	FAD binding [GO:0071949]; oxidoreductase activity [GO:0016491]
3653_g	QKD61358.1	XP_018747528	chromosome 2	NC_031676.1	4577134	4579020	+	30061608	0	FVEG_03476	522	hypothetical protein FVEG_03476	0	0	integral component of membrane [GO:0016021]; transmembrane transporter activity [GO:0022857]; amino acid transport [GO:0006865]
3659_g	QGI70318.1	XP_018751033	chromosome 2	NC_031676.1	43426	44530	+	30063776	0	FVEG_05818	331	hypothetical protein FVEG_05818	0	0	oxidoreductase activity [GO:0016491]
3663_g	QKD53692.1	XP_018754988	chromosome 10	NC_031684.1	1797480	1798864	+	30066195	0	FVEG_08463	410	hypothetical protein FVEG_08463	0	0	hydrolase activity, hydrolyzing O-glycosyl compounds [GO:0004553]; organic substance metabolic process [GO:0071704]
3664_g	CCT64989.1	XP_018747523	chromosome 2	NC_031676.1	4592397	4593667	+	30061604	0	FVEG_03470	377	hypothetical protein FVEG_03470	0	0	extracellular region [GO:0005576]; lyase activity [GO:0016829]; polysaccharide catabolic process [GO:0000272]
3670_g	CCT65024.1	XP_018747518	chromosome 2	NC_031676.1	4605332	4606432	-	30061601	0	FVEG_03463	366	hypothetical protein FVEG_03463	Fructose and mannose metabolism ; Metabolic pathways	0	hydrolase activity, hydrolyzing O-glycosyl compounds [GO:0004553]; organic substance metabolic process [GO:0071704]
3671_g	QKD61617.1	XP_018747517	chromosome 2	NC_031676.1	4607601	4609390	+	30061600	0	FVEG_03462	543	hypothetical protein FVEG_03462	0	0	integral component of membrane [GO:0016021]; transmembrane transporter activity [GO:0022857]
3674_g	QKD61617.1	XP_018747514	chromosome 2	NC_031676.1	4614237	4616125	-	30061597	0	FVEG_03459	539	hypothetical protein FVEG_03459	0	0	integral component of membrane [GO:0016021]; transmembrane transporter activity [GO:0022857]
3675_g	CEF71837.1	XP_018747513	chromosome 2	NC_031676.1	4616966	4618286	+	30061596	0	FVEG_03458	343	hypothetical protein FVEG_03458	0	0	0
3687_g	QKD61358.1	XP_018747501	chromosome 2	NC_031676.1	4643497	4645035	-	30061588	0	FVEG_03448	512	hypothetical protein FVEG_03448	0	0	integral component of membrane [GO:0016021]; transmembrane transporter activity [GO:0022857]
3693_g	CCT65005.1	XP_018747494	chromosome 2	NC_031676.1	4656105	4657580	-	30061581	0	FVEG_03441	491	beta-glucosidase	0	0	hydrolase activity, hydrolyzing O-glycosyl compounds [GO:0004553]; carbohydrate metabolic process [GO:0005975]
3694_g	QKD61617.1	XP_018747493	chromosome 2	NC_031676.1	4658186	4660034	-	30072142	0	FVEG_15266	549	hypothetical protein FVEG_15266	0	0	integral component of membrane [GO:0016021]; transmembrane transporter activity [GO:0022857]
3695_g	CCT65003.1	XP_018747492	chromosome 2	NC_031676.1	4660705	4663008	+	30061580	0	FVEG_03438	767	hypothetical protein FVEG_03438	0	0	alpha-L-fucosidase activity [GO:0004560]; carbohydrate metabolic process [GO:0005975]
371_g	CCT61767.1	XP_018756567	chromosome 1	NC_031675.1	1078057	1080484	+	30067260	0	FVEG_09616	740	dolichyl-phosphate-mannose-protein mannosyltransferase	Other types of O-glycan biosynthesis ; Mannose type O-glycan biosynthesis ; Metabolic pathways	PATHWAY: Protein modification; protein glycosylation. {ECO:0000256|ARBA:ARBA00004922, ECO:0000256|RuleBase:RU367007}.	endoplasmic reticulum membrane [GO:0005789]; integral component of membrane [GO:0016021]; dolichyl-phosphate-mannose-protein mannosyltransferase activity [GO:0004169]
3718_g	CCT65482.1	XP_018760835	chromosome 3	NC_031677.1	29097	30425	-	30070213	0	FVEG_12804	394	hypothetical protein FVEG_12804	0	0	chitin binding [GO:0008061]; chitinase activity [GO:0004568]; chitin catabolic process [GO:0006032]; polysaccharide catabolic process [GO:0000272]
3740_g	QKD62991.1	XP_018760799	chromosome 3	NC_031677.1	97018	101232	+	30070193	0	FVEG_12783	1374	hypothetical protein FVEG_12783	ABC transporters	0	integral component of membrane [GO:0016021]; ATP binding [GO:0005524]; ATPase-coupled transmembrane transporter activity [GO:0042626]
3740_g	QKD62991.1	XP_018760799	chromosome 3	NC_031677.1	97018	101232	+	30070193	0	FVEG_12783	1374	hypothetical protein FVEG_12783	ABC transporters	0	integral component of membrane [GO:0016021]; ATP binding [GO:0005524]; ATPase-coupled transmembrane transporter activity [GO:0042626]
3755_g	CCT65447.1	XP_018760775	chromosome 3	NC_031677.1	148517	150914	+	30070178	0	FVEG_12768	677	alcohol oxidase	Methane metabolism ; Metabolic pathways ; Carbon metabolism	0	flavin adenine dinucleotide binding [GO:0050660]; oxidoreductase activity, acting on CH-OH group of donors [GO:0016614]
3758_g	CCT65443.1	XP_018760772	chromosome 3	NC_031677.1	157981	159246	-	30070176	0	FVEG_12766	406	pectinesterase	0	PATHWAY: Glycan metabolism. {ECO:0000256|ARBA:ARBA00004881}.; PATHWAY: Glycan metabolism; pectin degradation; 2-dehydro-3-deoxy-D-gluconate from pectin: step 1/5. {ECO:0000256|ARBA:ARBA00005184}.	aspartyl esterase activity [GO:0045330]; pectinesterase activity [GO:0030599]; cell wall modification [GO:0042545]; pectin catabolic process [GO:0045490]
377_g	QKD48156.1	XP_018756560	chromosome 1	NC_031675.1	1095562	1099627	+	30073497	0	FVEG_16621	1271	hypothetical protein FVEG_16621	0	0	transferase activity, transferring hexosyl groups [GO:0016758]; carbohydrate metabolic process [GO:0005975]; lipid glycosylation [GO:0030259]
3770_g	QKD61617.1	XP_018760752	chromosome 3	NC_031677.1	187997	189661	-	30070165	0	FVEG_12755	506	hypothetical protein FVEG_12755	0	0	integral component of membrane [GO:0016021]; transmembrane transporter activity [GO:0022857]
3771_g	QGI92481.1	XP_018760751	chromosome 3	NC_031677.1	190442	192277	+	30070164	0	FVEG_12754	507	alpha-N-arabinofuranosidase C	Amino sugar and nucleotide sugar metabolism ; Metabolic pathways	PATHWAY: Glycan metabolism. {ECO:0000256|ARBA:ARBA00004881}.; PATHWAY: Glycan metabolism; L-arabinan degradation. {ECO:0000256|ARBA:ARBA00004834}.	alpha-L-arabinofuranosidase activity [GO:0046556]; arabinan catabolic process [GO:0031222]; L-arabinose metabolic process [GO:0046373]
3781_g	QGI61573.1	XP_018760740	chromosome 3	NC_031677.1	218942	220530	-	30070156	0	FVEG_12744	458	galacturan 1,4-alpha-galacturonidase	Pentose and glucuronate interconversions ; Metabolic pathways	0	extracellular region [GO:0005576]; polygalacturonase activity [GO:0004650]; carbohydrate metabolic process [GO:0005975]; cell wall organization [GO:0071555]
3791_g	QPC62588.1	XP_018760732	chromosome 3	NC_031677.1	242615	244149	+	30070148	0	FVEG_12736	493	hypothetical protein FVEG_12736	0	0	integral component of membrane [GO:0016021]; transmembrane transporter activity [GO:0022857]
3806_g	QGI61544.1	XP_018760709	chromosome 3	NC_031677.1	282433	283643	-	30070136	0	FVEG_12722	367	hypothetical protein FVEG_12722	0	0	0
3807_g	QKD61617.1	XP_018760708	chromosome 3	NC_031677.1	284668	286452	-	30070135	0	FVEG_12721	524	hypothetical protein FVEG_12721	0	0	integral component of membrane [GO:0016021]; transmembrane transporter activity [GO:0022857]
3809_g	QPC61788.1	XP_018760707	chromosome 3	NC_031677.1	288461	290483	+	30070134	0	FVEG_12720	637	hypothetical protein FVEG_12720	0	0	nucleus [GO:0005634]; DNA binding [GO:0003677]; DNA-binding transcription factor activity, RNA polymerase II-specific [GO:0000981]; zinc ion binding [GO:0008270]; transcription, DNA-templated [GO:0006351]
3827_g	QGI92432.1	XP_018760685	chromosome 3	NC_031677.1	321696	324384	-	30070118	0	FVEG_12704	879	hypothetical protein FVEG_12704	0	0	extracellular region [GO:0005576]; chitin binding [GO:0008061]; chitinase activity [GO:0004568]; chitin catabolic process [GO:0006032]; polysaccharide catabolic process [GO:0000272]
3832_g	CCT65127.1	XP_018760680	chromosome 3	NC_031677.1	332023	337063	-	30074206	0	FVEG_17330	1401	hypothetical protein FVEG_17330	0	0	0
3833_g	CCT65127.1	XP_018760680	chromosome 3	NC_031677.1	332023	337063	-	30074206	0	FVEG_17330	1401	hypothetical protein FVEG_17330	0	0	0
3836_g	QKD61617.1	XP_018760677	chromosome 3	NC_031677.1	343178	345278	+	30070112	0	FVEG_12696	504	hypothetical protein FVEG_12696	0	0	integral component of membrane [GO:0016021]; transmembrane transporter activity [GO:0022857]
3850_g	CCT65353.1	XP_037200354	0	0	0	0	0	0	0	0	0	dextranase	0	0	0
3852_g	QKD62511.1	XP_018760654	chromosome 3	NC_031677.1	394375	395854	-	30070095	0	FVEG_12679	357	hypothetical protein FVEG_12679	0	0	0
3865_g	QGI92393.1	XP_018760641	chromosome 3	NC_031677.1	419535	420506	-	30070085	0	FVEG_12666	323	alpha-L-arabinofuranosidase axhA	0	0	extracellular region [GO:0005576]; alpha-L-arabinofuranosidase activity [GO:0046556]; L-arabinose metabolic process [GO:0046373]; xylan catabolic process [GO:0045493]
3874_g	QGI61498.1	XP_018760635	chromosome 3	NC_031677.1	434282	436600	-	30070081	0	FVEG_12658	639	hypothetical protein FVEG_12658	0	0	copper ion binding [GO:0005507]; oxidoreductase activity [GO:0016491]
3875_g	CCT65346.1	XP_018760634	chromosome 3	NC_031677.1	437605	441732	+	30070080	0	FVEG_12657	1103	hypothetical protein FVEG_12657	0	0	carbohydrate binding [GO:0030246]; hydrolase activity, hydrolyzing O-glycosyl compounds [GO:0004553]; carbohydrate metabolic process [GO:0005975]
3880_g	QPC64442.1	XP_018760629	chromosome 3	NC_031677.1	456637	457077	+	30074194	0	FVEG_17318	146	hypothetical protein FVEG_17318	0	0	0
3882_g	QKD58897.1	XP_018760627	chromosome 3	NC_031677.1	459841	461648	-	30070077	0	FVEG_12651	548	hypothetical protein FVEG_12651	0	0	0
3883_g	QKD58897.1	XP_018760626	chromosome 3	NC_031677.1	463150	465499	+	30074191	0	FVEG_17315	692	hypothetical protein FVEG_17315	0	0	0
3888_g	QKD62511.1	XP_018760619	chromosome 3	NC_031677.1	471070	472563	+	30070073	0	FVEG_12645	373	hypothetical protein FVEG_12645	0	0	0
3889_g	QKD51953.1	XP_018760617	chromosome 3	NC_031677.1	473220	474558	-	30070072	0	FVEG_12644	355	hypothetical protein FVEG_12644	0	0	integral component of membrane [GO:0016021]; chitin binding [GO:0008061]
3890_g	CCT65320.1	XP_018760616	chromosome 3	NC_031677.1	475613	476887	+	30070071	0	FVEG_12643	424	hypothetical protein FVEG_12643	Amino sugar and nucleotide sugar metabolism ; Metabolic pathways	0	extracellular region [GO:0005576]; chitin binding [GO:0008061]; chitinase activity [GO:0004568]; chitin catabolic process [GO:0006032]; polysaccharide catabolic process [GO:0000272]
3912_g	QGI64150.1	XP_018760592	chromosome 3	NC_031677.1	517685	519352	-	30074188	0	FVEG_17312	555	hypothetical protein FVEG_17312	0	0	integral component of membrane [GO:0016021]; transmembrane transporter activity [GO:0022857]
3918_g	QPC73331.1	XP_018760587	chromosome 3	NC_031677.1	526573	530371	-	30070047	0	FVEG_12617	1248	hypothetical protein FVEG_12617	0	0	0
3921_g	QKD61617.1	XP_018760584	chromosome 3	NC_031677.1	536818	538548	-	30070044	0	FVEG_12614	539	hypothetical protein FVEG_12614	0	0	integral component of membrane [GO:0016021]; transmembrane transporter activity [GO:0022857]
3922_g	QGI61436.1	XP_018760583	chromosome 3	NC_031677.1	541403	542125	-	30070043	0	FVEG_12613	240	hypothetical protein FVEG_12613	0	0	0
3923_g	QKD51991.1	XP_018760582	chromosome 3	NC_031677.1	542499	544570	-	30070042	0	FVEG_12612	656	hypothetical protein FVEG_12612	0	0	flavin adenine dinucleotide binding [GO:0050660]; oxidoreductase activity, acting on CH-OH group of donors [GO:0016614]
3941_g	QKD56596.1	XP_018760558	chromosome 3	NC_031677.1	593010	596476	+	30070029	0	FVEG_12598	1074	hypothetical protein FVEG_12598	Fatty acid degradation ; Tryptophan metabolism	0	aromatase activity [GO:0070330]; FMN binding [GO:0010181]; heme binding [GO:0020037]; iron ion binding [GO:0005506]; NADPH-hemoprotein reductase activity [GO:0003958]
3942_g	QPC62588.1	XP_018760557	chromosome 3	NC_031677.1	596789	598557	-	30070028	0	FVEG_12597	493	hypothetical protein FVEG_12597	0	0	integral component of membrane [GO:0016021]; transmembrane transporter activity [GO:0022857]
3945_g	CCT65263.1	XP_018760553	chromosome 3	NC_031677.1	603701	604876	+	30070025	0	FVEG_12594	391	hypothetical protein FVEG_12594	0	0	hydrolase activity, hydrolyzing O-glycosyl compounds [GO:0004553]; organic substance metabolic process [GO:0071704]
395_g	QKD61617.1	XP_018756535	chromosome 1	NC_031675.1	1149813	1151584	+	30067237	0	FVEG_09589	548	hypothetical protein FVEG_09589	0	0	integral component of membrane [GO:0016021]; transmembrane transporter activity [GO:0022857]
3952_g	QGI61429.1	XP_018760541	chromosome 3	NC_031677.1	616498	617503	-	30074179	0	FVEG_17303	314	hypothetical protein FVEG_17303	0	0	transferase activity, transferring glycosyl groups [GO:0016757]
3958_g	QPC73331.1	XP_018760536	chromosome 3	NC_031677.1	630359	634376	-	30070016	0	FVEG_12585	1321	hypothetical protein FVEG_12585	0	0	0
3958_g	QPC73331.1	XP_018760536	chromosome 3	NC_031677.1	630359	634376	-	30070016	0	FVEG_12585	1321	hypothetical protein FVEG_12585	0	0	0
3969_g	QGI63796.1	XP_018760526	chromosome 3	NC_031677.1	655930	657297	+	30070008	0	FVEG_12577	331	hypothetical protein FVEG_12577	0	0	0
3981_g	QKD46448.1	XP_018760510	chromosome 3	NC_031677.1	684929	686592	+	30069996	0	FVEG_12563	503	hypothetical protein FVEG_12563	0	0	integral component of membrane [GO:0016021]; heme binding [GO:0020037]; iron ion binding [GO:0005506]; oxidoreductase activity, acting on paired donors, with incorporation or reduction of molecular oxygen [GO:0016705]
3993_g	QKD52068.1	XP_018760496	chromosome 3	NC_031677.1	712518	714616	+	30069986	0	FVEG_12553	607	hypothetical protein FVEG_12553	Other glycan degradation	0	alpha-L-fucosidase activity [GO:0004560]; fucose metabolic process [GO:0006004]
3994_g	CCT65213.1	XP_018760496	chromosome 3	NC_031677.1	712518	714616	+	30069986	0	FVEG_12553	607	hypothetical protein FVEG_12553	Other glycan degradation	0	alpha-L-fucosidase activity [GO:0004560]; fucose metabolic process [GO:0006004]
4003_g	QKD50100.1	XP_018760487	chromosome 3	NC_031677.1	731001	731886	+	30069978	0	FVEG_12545	278	hypothetical protein FVEG_12545	0	0	integral component of membrane [GO:0016021]
4013_g	QGI78425.1	XP_018760474	chromosome 3	NC_031677.1	752653	753953	-	30069969	0	FVEG_12536	395	hypothetical protein FVEG_12536	0	0	nucleus [GO:0005634]; DNA-binding transcription factor activity, RNA polymerase II-specific [GO:0000981]; zinc ion binding [GO:0008270]
4052_g	QPC76451.1	XP_018753936	chromosome 3	NC_031677.1	882594	887699	-	30065561	0	FVEG_07789	1585	hypothetical protein FVEG_07789	0	0	actin filament bundle [GO:0032432]; cellular bud neck [GO:0005935]; cellular bud tip [GO:0005934]; filamentous actin [GO:0031941]; fungal-type vacuole membrane [GO:0000329]; incipient cellular bud site [GO:0000131]; mating projection tip [GO:0043332]; meiotic nuclear membrane microtubule tethering complex [GO:0034993]; Myo2p-Vac17p-Vac8p transport complex [GO:0071563]; myosin complex [GO:0016459]…
4114_g	QKD51714.1	XP_018754033	chromosome 3	NC_031677.1	1060120	1061794	+	30065621	0	FVEG_07850	481	hypothetical protein FVEG_07850	0	0	nucleotide-activated protein kinase complex [GO:0031588]; regulation of protein kinase activity [GO:0045859]; signal transduction [GO:0007165]
4115_g	CCT65560.1	XP_018754033	chromosome 3	NC_031677.1	1060120	1061794	+	30065621	0	FVEG_07850	481	hypothetical protein FVEG_07850	0	0	nucleotide-activated protein kinase complex [GO:0031588]; regulation of protein kinase activity [GO:0045859]; signal transduction [GO:0007165]
4124_g	CCT65566.1	XP_018754051	chromosome 3	NC_031677.1	1090891	1092085	-	30065630	0	FVEG_07859	355	hypothetical protein FVEG_07859	0	0	Golgi membrane [GO:0000139]; integral component of membrane [GO:0016021]; vacuolar membrane [GO:0005774]; acetylglucosaminyltransferase activity [GO:0008375]; protein N-linked glycosylation [GO:0006487]
414_g	QPC68666.1	XP_018756504	chromosome 1	NC_031675.1	1204131	1204778	-	30067218	0	FVEG_09570	180	ubiquitin-conjugating enzyme E2 C	Ubiquitin mediated proteolysis	0	ATP binding [GO:0005524]; transferase activity [GO:0016740]
4149_g	CCT65600.1	XP_018754083	chromosome 3	NC_031677.1	1166997	1168342	-	30065653	0	FVEG_07884	394	mannosyltransferase	0	0	integral component of membrane [GO:0016021]; mannosyltransferase activity [GO:0000030]; protein glycosylation [GO:0006486]
4208_g	QKD62991.1	XP_018754181	chromosome 3	NC_031677.1	1371942	1376469	-	30065705	0	FVEG_07940	1450	ATPase	ABC transporters	0	integral component of membrane [GO:0016021]; ATP binding [GO:0005524]; ATPase-coupled transmembrane transporter activity [GO:0042626]
4226_g	QGI87543.1	XP_018754207	chromosome 3	NC_031677.1	1418646	1421195	-	30065719	0	FVEG_07955	775	hypothetical protein FVEG_07955	0	0	nucleus [GO:0005634]; DNA binding [GO:0003677]; DNA-binding transcription factor activity, RNA polymerase II-specific [GO:0000981]; zinc ion binding [GO:0008270]; transcription, DNA-templated [GO:0006351]
4231_g	QGI79035.1	XP_018754213	chromosome 3	NC_031677.1	1426586	1428355	-	30065724	0	FVEG_07960	554	hypothetical protein FVEG_07960	0	0	integral component of membrane [GO:0016021]
4231_g	QGI79035.1	XP_018754213	chromosome 3	NC_031677.1	1426586	1428355	-	30065724	0	FVEG_07960	554	hypothetical protein FVEG_07960	0	0	integral component of membrane [GO:0016021]
4233_g	QGI79035.1	XP_018754217	chromosome 3	NC_031677.1	1437733	1439250	+	30065726	0	FVEG_07962	453	hypothetical protein FVEG_07962	0	0	integral component of membrane [GO:0016021]
4234_g	QGI79035.1	XP_018754218	chromosome 3	NC_031677.1	1439844	1441561	+	30065727	0	FVEG_07963	487	centromere/microtubule-binding protein cbf5	Ribosome biogenesis in eukaryotes	0	pseudouridine synthase activity [GO:0009982]; RNA binding [GO:0003723]; pseudouridine synthesis [GO:0001522]; RNA processing [GO:0006396]
4235_g	CCT65681.1	XP_018754219	chromosome 3	NC_031677.1	1443061	1444077	+	30065728	0	FVEG_07964	338	hypothetical protein FVEG_07964	0	0	hydrolase activity, hydrolyzing O-glycosyl compounds [GO:0004553]; carbohydrate metabolic process [GO:0005975]
4236_g	QGI79035.1	XP_018754220	chromosome 3	NC_031677.1	1445343	1446768	+	30065729	0	FVEG_07965	438	hypothetical protein FVEG_07965	0	0	integral component of membrane [GO:0016021]
4236_g	QGI79035.1	XP_018754220	chromosome 3	NC_031677.1	1445343	1446768	+	30065729	0	FVEG_07965	438	hypothetical protein FVEG_07965	0	0	integral component of membrane [GO:0016021]
4417_g	QGI95035.1	XP_018754525	chromosome 3	NC_031677.1	2071052	2073021	+	30065902	0	FVEG_08144	617	hypothetical protein FVEG_08144	0	0	integral component of membrane [GO:0016021]; transmembrane transporter activity [GO:0022857]
4426_g	QGI64150.1	XP_018754538	chromosome 3	NC_031677.1	2095904	2097675	+	30065911	0	FVEG_08153	516	hypothetical protein FVEG_08153	0	0	integral component of membrane [GO:0016021]; transmembrane transporter activity [GO:0022857]
4438_g	CCT65858.1	XP_018754557	chromosome 3	NC_031677.1	2129589	2131081	+	30065921	0	FVEG_08164	463	hypothetical protein FVEG_08164	0	0	integral component of membrane [GO:0016021]; mannan endo-1,6-alpha-mannosidase activity [GO:0008496]; carbohydrate catabolic process [GO:0016052]
4550_g	QKD51275.1	XP_018754735	chromosome 3	NC_031677.1	2487346	2489155	-	30066021	0	FVEG_08276	517	GPI mannosyltransferase 4	Glycosylphosphatidylinositol (GPI)-anchor biosynthesis	0	endoplasmic reticulum membrane [GO:0005789]; integral component of membrane [GO:0016021]; transferase activity, transferring glycosyl groups [GO:0016757]
4561_g	QKD62991.1	XP_018749956	chromosome 3	NC_031677.1	2544629	2549203	-	30063118	0	FVEG_05103	1313	hypothetical protein FVEG_05103	ABC transporters	0	integral component of membrane [GO:0016021]; ATP binding [GO:0005524]; ATPase-coupled transmembrane transporter activity [GO:0042626]
4561_g	QKD62991.1	XP_018749956	chromosome 3	NC_031677.1	2544629	2549203	-	30063118	0	FVEG_05103	1313	hypothetical protein FVEG_05103	ABC transporters	0	integral component of membrane [GO:0016021]; ATP binding [GO:0005524]; ATPase-coupled transmembrane transporter activity [GO:0042626]
4570_g	QKD51222.1	XP_018749976	chromosome 3	NC_031677.1	2575513	2576700	-	30063127	0	FVEG_05114	375	licheninase	0	0	hydrolase activity, hydrolyzing O-glycosyl compounds [GO:0004553]; carbohydrate metabolic process [GO:0005975]
4590_g	CCT66023.1	XP_018750012	chromosome 3	NC_031677.1	2643054	2644236	-	30063144	0	FVEG_05131	375	mannan polymerase complexes MNN9 subunit	Various types of N-glycan biosynthesis ; Metabolic pathways	0	cis-Golgi network [GO:0005801]; mannan polymerase complex [GO:0000136]; alpha-1,6-mannosyltransferase activity [GO:0000009]; protein N-linked glycosylation [GO:0006487]
4617_g	QKD51178.1	XP_018750064	chromosome 3	NC_031677.1	2712115	2715457	-	30063166	0	FVEG_05155	1080	alpha-mannosidase	Other glycan degradation	0	alpha-mannosidase activity [GO:0004559]; carbohydrate binding [GO:0030246]; metal ion binding [GO:0046872]; mannose metabolic process [GO:0006013]
4625_g	QKD51170.1	XP_018750078	chromosome 3	NC_031677.1	2740934	2743282	-	30063175	0	FVEG_05164	705	glycogen	Starch and sucrose metabolism ; Metabolic pathways ; Biosynthesis of secondary metabolites	PATHWAY: Glycan biosynthesis; glycogen biosynthesis. {ECO:0000256|ARBA:ARBA00004964, ECO:0000256|RuleBase:RU363104}.	glycogen (starch) synthase activity [GO:0004373]; glycogen biosynthetic process [GO:0005978]
4673_g	QKD62991.1	XP_018750177	chromosome 3	NC_031677.1	2921447	2926018	-	30063225	0	FVEG_05216	1349	ATP-binding cassette, subfamily B (MDR/TAP), member 1	ABC transporters	0	integral component of membrane [GO:0016021]; ATP binding [GO:0005524]; ATPase-coupled transmembrane transporter activity [GO:0042626]
4673_g	QKD62991.1	XP_018750177	chromosome 3	NC_031677.1	2921447	2926018	-	30063225	0	FVEG_05216	1349	ATP-binding cassette, subfamily B (MDR/TAP), member 1	ABC transporters	0	integral component of membrane [GO:0016021]; ATP binding [GO:0005524]; ATPase-coupled transmembrane transporter activity [GO:0042626]
4738_g	CCT66778.1	XP_018750296	chromosome 3	NC_031677.1	3141564	3143503	+	30063293	0	FVEG_05286	626	hypothetical protein FVEG_05286	0	0	0
4757_g	QKD51034.1	XP_018750322	chromosome 3	NC_031677.1	3191019	3192547	+	30063311	0	FVEG_05304	490	beta-glucosidase	Cyanoamino acid metabolism ; Starch and sucrose metabolism ; Metabolic pathways ; Biosynthesis of secondary metabolites	0	hydrolase activity, hydrolyzing O-glycosyl compounds [GO:0004553]; carbohydrate metabolic process [GO:0005975]
4795_g	CEF86606.1	XP_018750393	chromosome 3	NC_031677.1	3326149	3328191	-	30063352	0	FVEG_05347	680	hypothetical protein FVEG_05347	0	0	0
4892_g	QKD50890.1	XP_018750565	chromosome 3	NC_031677.1	3641989	3642698	-	30072516	0	FVEG_15640	217	hypothetical protein FVEG_15640	0	0	0
4901_g	QKD50100.1	XP_018750576	chromosome 3	NC_031677.1	3670743	3671696	+	30063456	0	FVEG_05461	298	hypothetical protein FVEG_05461	0	0	integral component of membrane [GO:0016021]
495_g	QGI75530.1	XP_018756377	chromosome 1	NC_031675.1	1490292	1493414	-	30067138	0	FVEG_09488	982	hypothetical protein FVEG_09488	0	0	integral component of membrane [GO:0016021]
4955_g	CCT66358.1	XP_018748236	chromosome 2	NC_031676.1	3085658	3088100	-	30062096	0	FVEG_03997	753	hypothetical protein FVEG_03997	Starch and sucrose metabolism ; Metabolic pathways	0	0
4973_g	QGI79735.1	XP_018750667	chromosome 3	NC_031677.1	3894080	3897275	+	30063513	0	FVEG_05521	893	beta-glucosidase	Cyanoamino acid metabolism ; Starch and sucrose metabolism ; Metabolic pathways ; Biosynthesis of secondary metabolites	PATHWAY: Glycan metabolism. {ECO:0000256|ARBA:ARBA00004881}.; PATHWAY: Glycan metabolism; cellulose degradation. {ECO:0000256|ARBA:ARBA00004987, ECO:0000256|RuleBase:RU361161}.	beta-glucosidase activity [GO:0008422]; scopolin beta-glucosidase activity [GO:0102483]; cellulose catabolic process [GO:0030245]
4992_g	QKD46448.1	XP_018750692	chromosome 3	NC_031677.1	3952468	3954365	+	30063534	0	FVEG_05542	525	hypothetical protein FVEG_05542	0	0	integral component of membrane [GO:0016021]; heme binding [GO:0020037]; iron ion binding [GO:0005506]; monooxygenase activity [GO:0004497]; oxidoreductase activity, acting on paired donors, with incorporation or reduction of molecular oxygen [GO:0016705]
5022_g	QKD62991.1	XP_018750738	chromosome 3	NC_031677.1	4048160	4052548	-	30063564	0	FVEG_05573	1462	hypothetical protein FVEG_05573	0	0	integral component of membrane [GO:0016021]; ATP binding [GO:0005524]; ATPase-coupled transmembrane transporter activity [GO:0042626]
5036_g	QKD58946.1	XP_018750756	chromosome 3	NC_031677.1	4087567	4089074	-	30063575	0	FVEG_05589	453	hypothetical protein FVEG_05589	0	0	FAD binding [GO:0071949]; oxidoreductase activity [GO:0016491]
5042_g	QPC71515.1	XP_018750762	chromosome 3	NC_031677.1	4100032	4101381	-	30063579	0	FVEG_05595	449	hypothetical protein FVEG_05595	0	0	NAD binding [GO:0051287]; oxidoreductase activity, acting on the CH-CH group of donors, NAD or NADP as acceptor [GO:0016628]; oxidoreductase activity, acting on the CH-OH group of donors, NAD or NADP as acceptor [GO:0016616]; polysaccharide biosynthetic process [GO:0000271]
5043_g	CCT66426.1	XP_018750763	chromosome 3	NC_031677.1	4103341	4105032	+	30063580	0	FVEG_05596	475	hypothetical protein FVEG_05596	0	0	chitin binding [GO:0008061]; hydrolase activity, acting on carbon-nitrogen (but not peptide) bonds [GO:0016810]; carbohydrate metabolic process [GO:0005975]
5044_g	CCT66427.1	XP_018750765	0	0	0	0	0	0	0	0	0	hypothetical protein	0	0	0
5045_g	QKD61358.1	XP_018750766	chromosome 3	NC_031677.1	4112669	4114383	+	30063582	0	FVEG_05598	521	hypothetical protein FVEG_05598	0	0	integral component of membrane [GO:0016021]; transmembrane transporter activity [GO:0022857]
505_g	QGI75540.1	XP_018756362	chromosome 1	NC_031675.1	1520406	1521235	+	30067129	0	FVEG_09479	204	minor allergen Alt a 7	Ubiquinone and other terpenoid-quinone biosynthesis ; Metabolic pathways ; Biosynthesis of secondary metabolites ; Biosynthesis of cofactors	0	FMN binding [GO:0010181]; NAD(P)H dehydrogenase (quinone) activity [GO:0003955]
5093_g	QKD62511.1	XP_018750820	chromosome 3	NC_031677.1	4206964	4208051	-	30063620	0	FVEG_05641	344	hypothetical protein FVEG_05641	0	0	0
5094_g	QGI93558.1	XP_018750821	chromosome 3	NC_031677.1	4209221	4210456	-	30063621	0	FVEG_05642	411	hypothetical protein FVEG_05642	0	0	0
5096_g	QKD61617.1	XP_018750824	chromosome 3	NC_031677.1	4219002	4220549	-	30063623	0	FVEG_05644	515	AAT family amino acid transporter	0	0	integral component of membrane [GO:0016021]; amino acid transport [GO:0006865]; transmembrane transport [GO:0055085]
5110_g	CCT66486.1	XP_018750840	chromosome 3	NC_031677.1	4259366	4260079	-	30072567	0	FVEG_15691	182	hypothetical protein FVEG_15691	0	0	0
5111_g	QKD50683.1	XP_031065682	0	0	0	0	0	0	0	0	0	uncharacterized protein	0	0	0
5113_g	QKD61358.1	XP_018750844	chromosome 3	NC_031677.1	4277066	4278887	-	30063638	0	FVEG_05661	525	hypothetical protein FVEG_05661	0	0	integral component of membrane [GO:0016021]; transmembrane transporter activity [GO:0022857]; amino acid transport [GO:0006865]
5119_g	QGI79854.1	XP_018750851	chromosome 3	NC_031677.1	4295635	4297602	-	30063643	0	FVEG_05666	655	hypothetical protein FVEG_05666	0	0	integral component of membrane [GO:0016021]
5134_g	CCT66509.1	XP_018750865	chromosome 3	NC_031677.1	4333443	4335010	+	30063651	0	FVEG_05677	505	murein transglycosylase	0	0	hydrolase activity, hydrolyzing O-glycosyl compounds [GO:0004553]; carbohydrate metabolic process [GO:0005975]
5135_g	QKD61617.1	XP_018750866	chromosome 3	NC_031677.1	4335503	4337249	+	30063652	0	FVEG_05678	532	hypothetical protein FVEG_05678	0	0	integral component of membrane [GO:0016021]; transmembrane transporter activity [GO:0022857]
5136_g	CCT66507.1	XP_018750867	chromosome 3	NC_031677.1	4337626	4338391	-	30063653	0	FVEG_05679	236	hypothetical protein FVEG_05679	0	0	0
5139_g	QPC62588.1	XP_018750870	chromosome 3	NC_031677.1	4344782	4346633	+	30063656	0	FVEG_05682	498	hypothetical protein FVEG_05682	0	0	integral component of membrane [GO:0016021]; transmembrane transporter activity [GO:0022857]
5149_g	CCT66517.1	XP_018750882	chromosome 3	NC_031677.1	4363813	4365998	-	30063663	0	FVEG_05689	660	alpha-N-arabinofuranosidase	Amino sugar and nucleotide sugar metabolism ; Metabolic pathways	PATHWAY: Glycan metabolism. {ECO:0000256|ARBA:ARBA00004881}.; PATHWAY: Glycan metabolism; L-arabinan degradation. {ECO:0000256|ARBA:ARBA00004834}.	alpha-L-arabinofuranosidase activity [GO:0046556]; arabinan catabolic process [GO:0031222]; L-arabinose metabolic process [GO:0046373]
5150_g	QKD61617.1	XP_018750883	chromosome 3	NC_031677.1	4366704	4368306	-	30063664	0	FVEG_05690	517	hypothetical protein FVEG_05690	0	0	integral component of membrane [GO:0016021]; transmembrane transporter activity [GO:0022857]
5159_g	QKD50641.1	XP_018750892	chromosome 3	NC_031677.1	4387581	4389350	+	30063671	0	FVEG_05697	488	murein transglycosylase	0	0	extracellular region [GO:0005576]; polygalacturonase activity [GO:0004650]; carbohydrate metabolic process [GO:0005975]; cell wall organization [GO:0071555]
5160_g	QPC62588.1	XP_018750893	chromosome 3	NC_031677.1	4389471	4391124	-	30063672	0	FVEG_05698	499	hypothetical protein FVEG_05698	0	0	integral component of membrane [GO:0016021]; transmembrane transporter activity [GO:0022857]
5163_g	CCT66530.1	XP_018750895	chromosome 3	NC_031677.1	4396515	4397782	-	30063674	0	FVEG_05700	374	hypothetical protein FVEG_05700	0	0	extracellular region [GO:0005576]; lyase activity [GO:0016829]; polysaccharide catabolic process [GO:0000272]
5179_g	QPC62588.1	XP_018750911	chromosome 3	NC_031677.1	4433888	4435490	-	30063688	0	FVEG_05718	481	hypothetical protein FVEG_05718	0	0	integral component of membrane [GO:0016021]; transmembrane transporter activity [GO:0022857]
5191_g	QKD50590.1	XP_018750925	0	0	0	0	0	0	0	0	0	hypothetical protein	0	0	0
520_g	QKD55908.1	XP_018756342	chromosome 1	NC_031675.1	1550780	1552315	-	30067117	0	FVEG_09466	494	hypothetical protein FVEG_09466	0	0	aspartic-type endopeptidase activity [GO:0004190]
5220_g	CCT66619.1	XP_018750955	chromosome 3	NC_031677.1	4528811	4531405	-	30063722	0	FVEG_05755	864	hypothetical protein FVEG_05755	Other glycan degradation	PATHWAY: Glycan metabolism. {ECO:0000256|ARBA:ARBA00004881}.; PATHWAY: Glycan metabolism; N-glycan degradation. {ECO:0000256|ARBA:ARBA00004740}.	extracellular region [GO:0005576]; beta-mannosidase activity [GO:0004567]; carbohydrate metabolic process [GO:0005975]
5221_g	QKD61617.1	XP_018750956	chromosome 3	NC_031677.1	4531842	4533385	-	30063723	0	FVEG_05756	496	hypothetical protein FVEG_05756	0	0	integral component of membrane [GO:0016021]; transmembrane transporter activity [GO:0022857]
5228_g	QKD55908.1	XP_018750963	chromosome 3	NC_031677.1	4542960	4544410	-	30063728	0	FVEG_05763	412	hypothetical protein FVEG_05763	0	0	aspartic-type endopeptidase activity [GO:0004190]
5235_g	QKD50552.1	XP_018750970	chromosome 3	NC_031677.1	4562033	4563511	-	30063733	0	FVEG_05769	492	hypothetical protein FVEG_05769	0	0	integral component of membrane [GO:0016021]
5237_g	CCT66625.1	XP_018750972	chromosome 3	NC_031677.1	4566524	4567488	+	30063735	0	FVEG_05771	254	hypothetical protein FVEG_05771	0	0	hydrolase activity, acting on carbon-nitrogen (but not peptide) bonds [GO:0016810]; carbohydrate metabolic process [GO:0005975]
5238_g	QGI79975.1	XP_018750973	chromosome 3	NC_031677.1	4568269	4569090	-	30063736	0	FVEG_05772	255	hypothetical protein FVEG_05772	0	0	hydrolase activity, acting on carbon-nitrogen (but not peptide) bonds [GO:0016810]; carbohydrate metabolic process [GO:0005975]
5245_g	QKD61617.1	XP_018750981	chromosome 3	NC_031677.1	4581795	4583502	+	30063742	0	FVEG_05779	523	hypothetical protein FVEG_05779	0	0	integral component of membrane [GO:0016021]; transmembrane transporter activity [GO:0022857]
5246_g	QGI79983.1	XP_018750983	chromosome 3	NC_031677.1	4584037	4587167	+	30063743	0	FVEG_05780	1026	beta-galactosidase	Galactose metabolism ; Other glycan degradation ; Sphingolipid metabolism ; Metabolic pathways	0	beta-galactosidase complex [GO:0009341]; beta-galactosidase activity [GO:0004565]; carbohydrate binding [GO:0030246]; carbohydrate metabolic process [GO:0005975]; cell wall organization [GO:0071555]
5276_g	QKD50402.1	XP_018748717	chromosome 4	NC_031678.1	11788	13587	+	30062383	0	FVEG_04304	599	beta-glucuronidase	Pentose and glucuronate interconversions ; Ascorbate and aldarate metabolism ; Glycosaminoglycan degradation ; Porphyrin and chlorophyll metabolism ; Metabolic pathways ; Biosynthesis of secondary metabolites ; Biosynthesis of cofactors	0	hydrolase activity, hydrolyzing O-glycosyl compounds [GO:0004553]; carbohydrate metabolic process [GO:0005975]
5277_g	QPC59347.1	XP_018748718	chromosome 4	NC_031678.1	14464	16346	+	30062384	0	FVEG_04305	545	hypothetical protein FVEG_04305	0	0	integral component of membrane [GO:0016021]; transmembrane transporter activity [GO:0022857]
5285_g	CEI40256.1	XP_018748727	chromosome 4	NC_031678.1	33543	35825	+	30062391	0	FVEG_04312	725	hypothetical protein FVEG_04312	0	0	0
5286_g	QPC62588.1	XP_018759081	chromosome 7	NC_031681.1	2278819	2280500	+	30068992	0	FVEG_11480	488	hypothetical protein FVEG_11480	0	0	integral component of membrane [GO:0016021]; transmembrane transporter activity [GO:0022857]
5289_g	QKD61358.1	XP_018748731	chromosome 4	NC_031678.1	48683	50452	-	30072323	0	FVEG_15447	471	hypothetical protein FVEG_15447	0	0	integral component of membrane [GO:0016021]; transmembrane transporter activity [GO:0022857]
5296_g	QKD50391.1	XP_018748742	chromosome 4	NC_031678.1	66109	67666	+	30062401	0	FVEG_04324	480	hypothetical protein FVEG_04324	0	0	catalytic activity [GO:0003824]
53_g	CEI60769.1	XP_018756973	chromosome 1	NC_031675.1	132858	136595	+	30067542	0	FVEG_09913	1245	hypothetical protein FVEG_09913	0	0	0
5301_g	QKD46448.1	XP_018748751	chromosome 4	NC_031678.1	79385	80953	-	30062406	0	FVEG_04329	489	hypothetical protein FVEG_04329	0	0	integral component of membrane [GO:0016021]; heme binding [GO:0020037]; iron ion binding [GO:0005506]; monooxygenase activity [GO:0004497]; oxidoreductase activity, acting on paired donors, with incorporation or reduction of molecular oxygen [GO:0016705]
5312_g	QPC59347.1	XP_018748763	chromosome 4	NC_031678.1	103169	104801	-	30062415	0	FVEG_04338	524	hypothetical protein FVEG_04338	Meiosis - yeast	0	integral component of membrane [GO:0016021]; transmembrane transporter activity [GO:0022857]
5314_g	QKD46448.1	XP_018748765	chromosome 4	NC_031678.1	106892	108652	+	30062417	0	FVEG_04340	503	hypothetical protein FVEG_04340	0	0	heme binding [GO:0020037]; iron ion binding [GO:0005506]; monooxygenase activity [GO:0004497]; oxidoreductase activity, acting on paired donors, with incorporation or reduction of molecular oxygen [GO:0016705]
5322_g	QKD46448.1	XP_018748773	chromosome 4	NC_031678.1	121875	123235	-	30062423	0	FVEG_04347	371	hypothetical protein FVEG_04347	0	0	heme binding [GO:0020037]; iron ion binding [GO:0005506]; oxidoreductase activity, acting on paired donors, with incorporation or reduction of molecular oxygen [GO:0016705]
5327_g	CCT76082.1	XP_018748778	chromosome 4	NC_031678.1	130978	132719	+	30062427	0	FVEG_04351	540	hypothetical protein FVEG_04351	0	0	0
5334_g	QKD50347.1	XP_018748786	chromosome 4	NC_031678.1	149599	151856	+	30062433	0	FVEG_04358	643	hypothetical protein FVEG_04358	Galactose metabolism ; Starch and sucrose metabolism ; Metabolic pathways	0	catalytic activity [GO:0003824]; carbohydrate metabolic process [GO:0005975]
5335_g	QKD50346.1	XP_018748787	chromosome 4	NC_031678.1	152279	153734	-	30062434	0	FVEG_04359	445	hypothetical protein FVEG_04359	0	0	transferase activity, transferring glycosyl groups [GO:0016757]
5354_g	QPC62588.1	XP_018748807	chromosome 4	NC_031678.1	203460	207501	-	30072340	0	FVEG_15464	945	hypothetical protein FVEG_15464	0	0	integral component of membrane [GO:0016021]; transmembrane transporter activity [GO:0022857]
5376_g	QKD61358.1	XP_018748830	chromosome 4	NC_031678.1	268172	269960	-	30062462	0	FVEG_04393	529	hypothetical protein FVEG_04393	0	0	integral component of membrane [GO:0016021]; transmembrane transporter activity [GO:0022857]; amino acid transport [GO:0006865]
5394_g	QKD63106.1	XP_018258481	0	0	0	0	0	0	0	0	0	hypothetical protein	0	0	0
5395_g	QKD63106.1	XP_018748850	0	0	0	0	0	0	0	0	0	hypothetical protein	0	0	0
54_g	QGI77460.1	XP_018756972	chromosome 1	NC_031675.1	136889	138159	-	30067541	0	FVEG_09912	353	hypothetical protein FVEG_09912	Glycine, serine and threonine metabolism ; Penicillin and cephalosporin biosynthesis ; Arginine and proline metabolism ; D-Arginine and D-ornithine metabolism ; Metabolic pathways ; Biosynthesis of secondary metabolites ; Peroxisome	0	D-amino-acid oxidase activity [GO:0003884]; FAD binding [GO:0071949]; D-amino acid metabolic process [GO:0046416]
5404_g	QGI80016.1	XP_018748860	chromosome 4	NC_031678.1	331572	333384	+	30062485	0	FVEG_04421	491	hypothetical protein FVEG_04421	0	0	hydrolase activity, hydrolyzing O-glycosyl compounds [GO:0004553]; carbohydrate metabolic process [GO:0005975]
5405_g	QGI80017.1	XP_018748861	chromosome 4	NC_031678.1	333995	335392	+	30062486	0	FVEG_04422	465	hypothetical protein FVEG_04422	0	0	integral component of membrane [GO:0016021]
5423_g	QPC73331.1	XP_018748883	chromosome 4	NC_031678.1	376451	381272	-	30072355	0	FVEG_15479	1559	hypothetical protein FVEG_15479	0	0	zinc ion binding [GO:0008270]
5423_g	QPC73331.1	XP_018748883	chromosome 4	NC_031678.1	376451	381272	-	30072355	0	FVEG_15479	1559	hypothetical protein FVEG_15479	0	0	zinc ion binding [GO:0008270]
5427_g	QKD61617.1	XP_018748887	chromosome 4	NC_031678.1	390336	392005	-	30062505	0	FVEG_04447	540	hypothetical protein FVEG_04447	0	0	integral component of membrane [GO:0016021]; transmembrane transporter activity [GO:0022857]
543_g	QKD47981.1	XP_018744438	chromosome 1	NC_031675.1	1612976	1614013	-	30059800	0	FVEG_01510	234	hypothetical protein FVEG_01510	0	0	carbohydrate metabolic process [GO:0005975]
5436_g	QGI80046.1	XP_018748899	chromosome 4	NC_031678.1	418550	419182	-	30062514	0	FVEG_04456	210	hypothetical protein FVEG_04456	0	0	0
5437_g	QKD50248.1	XP_018748900	chromosome 4	NC_031678.1	420057	421481	-	30062515	0	FVEG_04457	444	hypothetical protein FVEG_04457	0	0	chitin binding [GO:0008061]; hydrolase activity, acting on carbon-nitrogen (but not peptide) bonds [GO:0016810]; carbohydrate metabolic process [GO:0005975]
5440_g	QKD50245.1	XP_018748904	chromosome 4	NC_031678.1	428417	429216	-	30062518	0	FVEG_04460	250	murein transglycosylase	0	0	cellulase activity [GO:0008810]; polysaccharide catabolic process [GO:0000272]
5454_g	QKD61358.1	XP_018748921	chromosome 4	NC_031678.1	462984	464573	+	30062532	0	FVEG_04474	529	hypothetical protein FVEG_04474	0	0	integral component of membrane [GO:0016021]; transmembrane transporter activity [GO:0022857]; amino acid transport [GO:0006865]
5516_g	QKD58000.1	XP_018748990	chromosome 4	NC_031678.1	600410	603065	-	30062584	0	FVEG_04527	793	hypothetical protein FVEG_04527	0	0	GTP binding [GO:0005525]; GTPase activity [GO:0003924]
5545_g	QPC64442.1	XP_018749029	chromosome 4	NC_031678.1	700861	704768	+	30062611	0	FVEG_04556	1252	hypothetical protein FVEG_04556	0	0	0
5547_g	QGI62980.1	XP_018749031	chromosome 4	NC_031678.1	711440	712813	+	30072377	0	FVEG_15501	424	hypothetical protein FVEG_15501	0	0	Golgi membrane [GO:0000139]; integral component of membrane [GO:0016021]; transferase activity, transferring glycosyl groups [GO:0016757]; GPI anchor biosynthetic process [GO:0006506]
5570_g	QGI63003.1	XP_018749069	chromosome 4	NC_031678.1	764615	766245	+	30062634	0	FVEG_04579	525	ceramide glucosyltransferase	Sphingolipid metabolism ; Metabolic pathways	PATHWAY: Lipid metabolism. {ECO:0000256|ARBA:ARBA00005189}.; PATHWAY: Lipid metabolism; sphingolipid metabolism. {ECO:0000256|ARBA:ARBA00004760}.; PATHWAY: Sphingolipid metabolism. {ECO:0000256|ARBA:ARBA00004991}.	integral component of membrane [GO:0016021]; ceramide glucosyltransferase activity [GO:0008120]; dihydroceramide glucosyltransferase activity [GO:0102769]; sphingolipid metabolic process [GO:0006665]
5588_g	QKD50100.1	XP_018749090	chromosome 4	NC_031678.1	796965	797908	+	30062647	0	FVEG_04593	296	hypothetical protein FVEG_04593	0	0	integral component of membrane [GO:0016021]
5589_g	QKD50100.1	XP_018749091	chromosome 4	NC_031678.1	798182	799216	+	30062648	0	FVEG_04594	344	chitinase	0	0	chitinase activity [GO:0004568]; chitin catabolic process [GO:0006032]; polysaccharide catabolic process [GO:0000272]
5595_g	QKD50095.1	XP_018749100	chromosome 4	NC_031678.1	816020	818962	-	30062652	0	FVEG_04598	963	alpha 1,3-glucosidase	N-Glycan biosynthesis ; Metabolic pathways ; Protein processing in endoplasmic reticulum	0	carbohydrate binding [GO:0030246]; hydrolase activity, hydrolyzing O-glycosyl compounds [GO:0004553]; carbohydrate metabolic process [GO:0005975]
5609_g	QGI80203.1	XP_018749116	chromosome 4	NC_031678.1	845259	846939	-	30062664	0	FVEG_04610	544	hypothetical protein FVEG_04610	0	0	flavin adenine dinucleotide binding [GO:0050660]; oxidoreductase activity, acting on CH-OH group of donors [GO:0016614]
5632_g	QKD61617.1	XP_037203134	0	0	0	0	0	0	0	0	0	sugar transport STP1	0	0	0
5662_g	CCT67518.1	XP_018749211	chromosome 4	NC_031678.1	1010665	1012264	+	30062713	0	FVEG_04666	490	hypothetical protein FVEG_04666	0	0	anchored component of membrane [GO:0031225]; plasma membrane [GO:0005886]; transferase activity [GO:0016740]
5672_g	QGI86474.1	XP_018749226	chromosome 4	NC_031678.1	1038524	1040538	+	30062724	0	FVEG_04679	653	hypothetical protein FVEG_04679	0	0	histone acetyltransferase activity [GO:0004402]; regulation of transcription, DNA-templated [GO:0006355]
5676_g	CCT67061.1	XP_018749236	chromosome 4	NC_031678.1	1053061	1054718	+	30062728	0	FVEG_04683	534	alpha,alpha-trehalose-phosphate synthase	Starch and sucrose metabolism ; Metabolic pathways ; Biosynthesis of secondary metabolites	0	alpha,alpha-trehalose-phosphate synthase (UDP-forming) activity [GO:0003825]; trehalose biosynthetic process [GO:0005992]
568_g	QKD47958.1	XP_018231569	0	0	0	0	0	0	0	0	0	histone deacetylase HOS2	0	0	0
5697_g	QKD46448.1	XP_018749265	chromosome 4	NC_031678.1	1110779	1112534	-	30062747	0	FVEG_04704	531	hypothetical protein FVEG_04704	0	0	integral component of membrane [GO:0016021]; heme binding [GO:0020037]; iron ion binding [GO:0005506]; monooxygenase activity [GO:0004497]; oxidoreductase activity, acting on paired donors, with incorporation or reduction of molecular oxygen [GO:0016705]
570_g	CCT61952.1	XP_018744406	chromosome 1	NC_031675.1	1677659	1679004	-	30059778	0	FVEG_01486	430	murein transglycosylase	0	0	0
5716_g	QKD49975.1	XP_018749305	chromosome 4	NC_031678.1	1173178	1174419	-	30062763	0	FVEG_04722	413	hypothetical protein FVEG_04722	0	0	0
5740_g	QKD49951.1	XP_018749339	chromosome 4	NC_031678.1	1243083	1243913	-	30062784	0	FVEG_04743	276	endoglucanase	0	0	extracellular region [GO:0005576]
5748_g	QGI94046.1	XP_018749347	chromosome 4	NC_031678.1	1258127	1260337	+	30062792	0	FVEG_04751	670	hypothetical protein FVEG_04751	0	0	extracellular region [GO:0005576]; carbohydrate binding [GO:0030246]; rhamnogalacturonan endolyase activity [GO:0102210]; cell wall organization [GO:0071555]; polysaccharide catabolic process [GO:0000272]
5749_g	QKD49944.1	XP_018749348	chromosome 4	NC_031678.1	1260752	1261264	+	30062793	0	FVEG_04752	170	hypothetical protein FVEG_04752	0	0	integral component of membrane [GO:0016021]
5750_g	QGI63164.1	XP_018749349	chromosome 4	NC_031678.1	1262631	1263989	+	30062794	0	FVEG_04753	378	endo-1,3(4)-beta-glucanase	0	0	integral component of membrane [GO:0016021]; hydrolase activity, hydrolyzing O-glycosyl compounds [GO:0004553]; carbohydrate metabolic process [GO:0005975]
5777_g	QKD62991.1	XP_018749393	chromosome 4	NC_031678.1	1340244	1345319	-	30072417	0	FVEG_15541	1467	hypothetical protein FVEG_15541	ABC transporters	0	integral component of membrane [GO:0016021]; ATP binding [GO:0005524]; ATPase-coupled transmembrane transporter activity [GO:0042626]
5794_g	QGI64150.1	XP_018749416	chromosome 4	NC_031678.1	1397106	1398872	-	30062832	0	FVEG_04795	571	hypothetical protein FVEG_04795	0	0	integral component of membrane [GO:0016021]; transmembrane transporter activity [GO:0022857]
5840_g	CCT67207.1	XP_018749489	chromosome 4	NC_031678.1	1524855	1526953	+	30062872	0	FVEG_04838	623	hypothetical protein FVEG_04838	0	0	integral component of membrane [GO:0016021]; copper ion binding [GO:0005507]; oxidoreductase activity [GO:0016491]; ion transport [GO:0006811]
5875_g	QKD61617.1	XP_018749553	chromosome 4	NC_031678.1	1652808	1654725	-	30062904	0	FVEG_04871	531	hypothetical protein FVEG_04871	0	0	integral component of membrane [GO:0016021]; transmembrane transporter activity [GO:0022857]
5876_g	CCT67241.1	XP_018749554	chromosome 4	NC_031678.1	1656257	1658546	-	30062905	0	FVEG_04872	662	hypothetical protein FVEG_04872	0	0	0
5887_g	QKD49815.1	XP_018749567	chromosome 4	NC_031678.1	1680922	1683477	-	30062916	0	FVEG_04883	813	mannosyl-oligosaccharide glucosidase	N-Glycan biosynthesis ; Metabolic pathways ; Protein processing in endoplasmic reticulum	0	mannosyl-oligosaccharide glucosidase activity [GO:0004573]; oligosaccharide metabolic process [GO:0009311]
5895_g	QKD62991.1	XP_018749579	chromosome 4	NC_031678.1	1706086	1710086	-	30062922	0	FVEG_04890	1296	hypothetical protein FVEG_04890	ABC transporters	0	integral component of membrane [GO:0016021]; ATP binding [GO:0005524]; ATPase-coupled transmembrane transporter activity [GO:0042626]
5895_g	QKD62991.1	XP_018749579	chromosome 4	NC_031678.1	1706086	1710086	-	30062922	0	FVEG_04890	1296	hypothetical protein FVEG_04890	ABC transporters	0	integral component of membrane [GO:0016021]; ATP binding [GO:0005524]; ATPase-coupled transmembrane transporter activity [GO:0042626]
59_g	QKD61358.1	XP_018756965	chromosome 1	NC_031675.1	147099	149028	-	30067536	0	FVEG_09907	535	hypothetical protein FVEG_09907	0	0	integral component of membrane [GO:0016021]; transmembrane transporter activity [GO:0022857]; amino acid transport [GO:0006865]
5953_g	CCT67309.1	XP_018749701	chromosome 4	NC_031678.1	1851863	1854187	-	30062974	0	FVEG_04947	679	glucoamylase	Starch and sucrose metabolism ; Metabolic pathways	0	glucan 1,4-alpha-glucosidase activity [GO:0004339]; starch binding [GO:2001070]; polysaccharide catabolic process [GO:0000272]
5985_g	QGI63378.1	XP_018749746	chromosome 4	NC_031678.1	1952617	1955661	-	30063002	0	FVEG_04979	979	mannosyl-oligosaccharide alpha-1,2-mannosidase	N-Glycan biosynthesis ; Various types of N-glycan biosynthesis ; Metabolic pathways ; Protein processing in endoplasmic reticulum	PATHWAY: Protein modification; protein glycosylation. {ECO:0000256|ARBA:ARBA00004922}.	membrane [GO:0016020]; calcium ion binding [GO:0005509]; mannosyl-oligosaccharide 1,2-alpha-mannosidase activity [GO:0004571]; carbohydrate metabolic process [GO:0005975]; protein glycosylation [GO:0006486]
6005_g	QGI63396.1	XP_018749774	chromosome 4	NC_031678.1	2008507	2010813	+	30063022	0	FVEG_04999	768	hypothetical protein FVEG_04999	0	0	hydrolase activity, hydrolyzing O-glycosyl compounds [GO:0004553]; carbohydrate metabolic process [GO:0005975]
604_g	QGI87543.1	XP_018744322	chromosome 1	NC_031675.1	1796455	1799190	-	30071718	0	FVEG_14842	842	hypothetical protein FVEG_14842	0	0	nucleus [GO:0005634]; DNA binding [GO:0003677]; DNA-binding transcription factor activity, RNA polymerase II-specific [GO:0000981]; zinc ion binding [GO:0008270]; transcription, DNA-templated [GO:0006351]
6071_g	QGI64150.1	XP_018749894	chromosome 4	NC_031678.1	2229662	2231407	-	30063083	0	FVEG_05066	532	hypothetical protein FVEG_05066	0	0	integral component of membrane [GO:0016021]; transmembrane transporter activity [GO:0022857]
6134_g	CCT67470.1	XP_018759982	chromosome 4	NC_031678.1	2400602	2406530	+	30069608	0	FVEG_12144	1941	1,3-beta-glucan synthase component FKS1	Starch and sucrose metabolism ; Metabolic pathways ; MAPK signaling pathway - yeast	0	1,3-beta-D-glucan synthase complex [GO:0000148]; integral component of membrane [GO:0016021]; 1,3-beta-D-glucan synthase activity [GO:0003843]; (1->3)-beta-D-glucan biosynthetic process [GO:0006075]
6136_g	QKD49574.1	XP_018759980	chromosome 4	NC_031678.1	2410704	2411851	+	30069606	0	FVEG_12142	348	hypothetical protein FVEG_12142	0	0	cell wall [GO:0005618]; hydrolase activity, hydrolyzing O-glycosyl compounds [GO:0004553]; carbohydrate metabolic process [GO:0005975]
6141_g	CCT67477.1	XP_018759969	chromosome 4	NC_031678.1	2430961	2435511	-	30069601	0	FVEG_12137	1464	hypothetical protein FVEG_12137	Protein processing in endoplasmic reticulum	PATHWAY: Protein modification; protein glycosylation. {ECO:0000256|ARBA:ARBA00004922}.	endoplasmic reticulum lumen [GO:0005788]; UDP-glucose:glycoprotein glucosyltransferase activity [GO:0003980]; protein glycosylation [GO:0006486]
6154_g	QGI70318.1	XP_018759956	chromosome 4	NC_031678.1	2473121	2474185	+	30069593	0	FVEG_12125	323	hypothetical protein FVEG_12125	0	0	oxidoreductase activity [GO:0016491]
6161_g	QKD49547.1	XP_037207356	0	0	0	0	0	0	0	0	0	trehalose 6-phosphate synthase	0	0	0
6184_g	QPC73034.1	XP_018759921	chromosome 4	NC_031678.1	2545534	2547027	-	30069569	0	FVEG_12099	447	hypothetical protein FVEG_12099	0	0	nucleus [GO:0005634]; DNA-binding transcription factor activity, RNA polymerase II-specific [GO:0000981]; zinc ion binding [GO:0008270]
6187_g	QGI63796.1	XP_018759918	chromosome 4	NC_031678.1	2549987	2551131	+	30069567	0	FVEG_12097	350	hypothetical protein FVEG_12097	0	0	0
6194_g	QGI80839.1	XP_018759909	chromosome 4	NC_031678.1	2568185	2569303	-	30069561	0	FVEG_12089	372	endoglucanase	0	0	extracellular region [GO:0005576]; cellulose binding [GO:0030248]; hydrolase activity [GO:0016787]; polysaccharide catabolic process [GO:0000272]
6195_g	CCT70630.1	XP_018759908	chromosome 4	NC_031678.1	2571048	2571824	-	30069560	0	FVEG_12088	241	2-haloacid dehalogenase	Metabolic pathways	0	0
621_g	QGI84643.1	XP_018744287	chromosome 1	NC_031675.1	1871370	1873265	+	30059726	0	FVEG_01429	593	hypothetical protein FVEG_01429	Spliceosome	0	spliceosomal complex [GO:0005681]; U4/U6 x U5 tri-snRNP complex [GO:0046540]; RNA binding [GO:0003723]; spliceosomal tri-snRNP complex assembly [GO:0000244]
6216_g	QGI63585.1	XP_018759881	chromosome 4	NC_031678.1	2626345	2627585	-	30069539	0	FVEG_12067	328	hypothetical protein FVEG_12067	0	0	cellulase activity [GO:0008810]; polysaccharide catabolic process [GO:0000272]
6217_g	QKD49497.1	XP_018759878	chromosome 4	NC_031678.1	2628432	2630982	+	30069538	0	FVEG_12066	834	hypothetical protein FVEG_12066	0	0	integral component of membrane [GO:0016021]
6228_g	QGI94478.1	XP_018759865	chromosome 4	NC_031678.1	2654535	2655251	-	30069528	0	FVEG_12054	205	hypothetical protein FVEG_12054	0	0	carbon-sulfur lyase activity [GO:0016846]; metal ion binding [GO:0046872]
6229_g	CCT67606.1	XP_018759864	chromosome 4	NC_031678.1	2655509	2656393	-	30069527	0	FVEG_12053	294	chitinase	0	0	extracellular region [GO:0005576]; chitinase activity [GO:0004568]; chitin catabolic process [GO:0006032]; polysaccharide catabolic process [GO:0000272]
6247_g	QGI80884.1	XP_018759838	chromosome 4	NC_031678.1	2711392	2711925	+	30069511	0	FVEG_12036	177	hypothetical protein FVEG_12036	0	0	integral component of membrane [GO:0016021]
6252_g	QKD61617.1	XP_018759832	chromosome 4	NC_031678.1	2725207	2727027	+	30069507	0	FVEG_12030	561	hypothetical protein FVEG_12030	0	0	integral component of membrane [GO:0016021]; transmembrane transport [GO:0055085]
6264_g	QKD61358.1	XP_018759820	chromosome 4	NC_031678.1	2752100	2753769	+	30069500	0	FVEG_12022	522	hypothetical protein FVEG_12022	0	0	integral component of membrane [GO:0016021]; transmembrane transporter activity [GO:0022857]
6286_g	QPC59347.1	XP_018759801	chromosome 4	NC_031678.1	2801356	2803278	+	30069485	0	FVEG_12006	609	hypothetical protein FVEG_12006	0	0	integral component of membrane [GO:0016021]; transmembrane transporter activity [GO:0022857]
6290_g	CZS82985.1	XP_018759796	chromosome 4	NC_031678.1	2810780	2814957	-	30069481	0	FVEG_12002	1306	hypothetical protein FVEG_12002	0	0	extracellular region [GO:0005576]; integral component of membrane [GO:0016021]; chitin binding [GO:0008061]; chitinase activity [GO:0004568]; chitin catabolic process [GO:0006032]; polysaccharide catabolic process [GO:0000272]
6304_g	QPC59347.1	XP_018759781	chromosome 4	NC_031678.1	2839958	2841671	+	30069468	0	FVEG_11989	535	hypothetical protein FVEG_11989	0	0	integral component of membrane [GO:0016021]; transmembrane transporter activity [GO:0022857]
6307_g	QGI87677.1	XP_018759778	chromosome 4	NC_031678.1	2846149	2847126	+	30069465	0	FVEG_11986	325	hypothetical protein FVEG_11986	0	0	oxidoreductase activity [GO:0016491]
6323_g	QKD61358.1	XP_018759761	chromosome 4	NC_031678.1	2878179	2879846	-	30069451	0	FVEG_11972	555	hypothetical protein FVEG_11972	0	0	integral component of membrane [GO:0016021]; transmembrane transporter activity [GO:0022857]
6330_g	QKD61358.1	XP_018759754	chromosome 4	NC_031678.1	2898041	2899624	-	30069444	0	FVEG_11965	527	hypothetical protein FVEG_11965	0	0	integral component of membrane [GO:0016021]; transmembrane transporter activity [GO:0022857]; amino acid transport [GO:0006865]
6331_g	CCT67677.1	XP_018759753	chromosome 4	NC_031678.1	2900956	2901934	-	30069443	0	FVEG_11964	308	hypothetical protein FVEG_11964	0	0	hydrolase activity, hydrolyzing O-glycosyl compounds [GO:0004553]; carbohydrate metabolic process [GO:0005975]
6343_g	CCT67685.1	XP_018759735	chromosome 4	NC_031678.1	2927925	2933170	+	30069431	0	FVEG_11952	1438	hypothetical protein FVEG_11952	0	0	hydrolase activity, acting on ester bonds [GO:0016788]
6344_g	QPC59347.1	XP_018759734	chromosome 4	NC_031678.1	2933342	2935063	-	30069430	0	FVEG_11951	573	hypothetical protein FVEG_11951	0	0	integral component of membrane [GO:0016021]; transmembrane transporter activity [GO:0022857]
6349_g	CCT67688.1	XP_018759728	chromosome 4	NC_031678.1	2942674	2944580	-	30069427	0	FVEG_11948	601	L-ascorbate oxidase	Ascorbate and aldarate metabolism ; Metabolic pathways	0	copper ion binding [GO:0005507]; oxidoreductase activity [GO:0016491]
6351_g	QKD50100.1	XP_018759725	chromosome 4	NC_031678.1	2956713	2957860	+	30069424	0	FVEG_11945	344	hypothetical protein FVEG_11945	0	0	integral component of membrane [GO:0016021]
6353_g	CCT67692.1	XP_018759723	chromosome 4	NC_031678.1	2960795	2961710	+	30069423	0	FVEG_11944	286	endo-1,3(4)-beta-glucanase	0	0	hydrolase activity, hydrolyzing O-glycosyl compounds [GO:0004553]; carbohydrate metabolic process [GO:0005975]
6366_g	QGI95035.1	XP_018759709	chromosome 4	NC_031678.1	2988349	2990026	+	30074008	0	FVEG_17132	542	hypothetical protein FVEG_17132	0	0	integral component of membrane [GO:0016021]; transmembrane transporter activity [GO:0022857]
6367_g	QKD49344.1	XP_018759708	chromosome 4	NC_031678.1	2990143	2991831	-	30069414	0	FVEG_11933	546	beta-fructofuranosidase	Galactose metabolism ; Starch and sucrose metabolism ; Metabolic pathways ; Biosynthesis of secondary metabolites	0	hydrolase activity, hydrolyzing O-glycosyl compounds [GO:0004553]; carbohydrate metabolic process [GO:0005975]
6370_g	QGI95035.1	XP_018757580	chromosome 9	NC_031683.1	1587705	1589576	+	30067970	0	FVEG_10376	567	hypothetical protein FVEG_10376	0	0	integral component of membrane [GO:0016021]; transmembrane transporter activity [GO:0022857]
6377_g	QKD62511.1	XP_018759695	0	0	0	0	0	0	0	0	0	hypothetical protein	0	0	0
638_g	QGI75664.1	XP_018744263	chromosome 1	NC_031675.1	1927084	1928977	-	30059713	0	FVEG_01414	583	beta-N-acetylhexosaminidase	Other glycan degradation ; Various types of N-glycan biosynthesis ; Amino sugar and nucleotide sugar metabolism ; Glycosaminoglycan degradation ; Glycosphingolipid biosynthesis - globo and isoglobo series ; Glycosphingolipid biosynthesis - ganglio series ; Metabolic pathways	0	beta-N-acetylhexosaminidase activity [GO:0004563]; N-acetyl-beta-D-galactosaminidase activity [GO:0102148]; carbohydrate metabolic process [GO:0005975]
6391_g	SCB66005.1	XP_036540655	0	0	0	0	0	0	0	0	0	kinetochore complex Sim4 subunit Fta4	0	0	0
6393_g	QKD57322.1	XP_018759675	chromosome 4	NC_031678.1	3061324	3063074	+	30069389	0	FVEG_11907	567	hypothetical protein FVEG_11907	0	0	FAD binding [GO:0071949]; oxidoreductase activity [GO:0016491]
6398_g	QGI81034.1	XP_018759666	chromosome 4	NC_031678.1	3074210	3076724	-	30069384	0	FVEG_11902	778	hypothetical protein FVEG_11902	0	0	carbohydrate metabolic process [GO:0005975]
6399_g	CCT67729.1	XP_018759665	chromosome 4	NC_031678.1	3077330	3079521	-	30069383	0	FVEG_11901	604	hypothetical protein FVEG_11901	Glycine, serine and threonine metabolism ; Metabolic pathways	0	flavin adenine dinucleotide binding [GO:0050660]; oxidoreductase activity, acting on CH-OH group of donors [GO:0016614]
6419_g	QKD55908.1	XP_018759643	chromosome 4	NC_031678.1	3122053	3123279	-	30069364	0	FVEG_11882	408	hypothetical protein FVEG_11882	0	0	aspartic-type endopeptidase activity [GO:0004190]
6430_g	QGI63795.1	XP_018759632	chromosome 4	NC_031678.1	3148740	3149789	-	30069354	0	FVEG_11870	331	heme-binding peroxidase	0	0	heme binding [GO:0020037]; metal ion binding [GO:0046872]; peroxidase activity [GO:0004601]; response to oxidative stress [GO:0006979]
6431_g	CCT67752.1	XP_037208895	0	0	0	0	0	0	0	0	0	GDSL-like lipase acylhydrolase	0	0	0
6432_g	QGI63796.1	XP_018759630	chromosome 4	NC_031678.1	3152057	3153170	+	30069352	0	FVEG_11868	335	hypothetical protein FVEG_11868	0	0	0
6433_g	QGI81069.1	XP_018759628	chromosome 4	NC_031678.1	3153377	3154591	-	30069351	0	FVEG_11867	346	hypothetical protein FVEG_11867	Starch and sucrose metabolism ; Metabolic pathways	0	hydrolase activity, hydrolyzing O-glycosyl compounds [GO:0004553]; carbohydrate metabolic process [GO:0005975]
6438_g	QPC62588.1	XP_018759623	chromosome 4	NC_031678.1	3162023	3163480	-	30069347	0	FVEG_11863	485	hypothetical protein FVEG_11863	0	0	integral component of membrane [GO:0016021]; transmembrane transporter activity [GO:0022857]
6445_g	QKD46448.1	XP_018759615	chromosome 4	NC_031678.1	3177889	3179448	+	30069339	0	FVEG_11855	519	hypothetical protein FVEG_11855	0	0	integral component of membrane [GO:0016021]; heme binding [GO:0020037]; iron ion binding [GO:0005506]; monooxygenase activity [GO:0004497]; oxidoreductase activity, acting on paired donors, with incorporation or reduction of molecular oxygen [GO:0016705]
6448_g	QKD61747.1	XP_018759612	chromosome 4	NC_031678.1	3183011	3184813	-	30069338	0	FVEG_11854	566	hypothetical protein FVEG_11854	0	0	copper ion binding [GO:0005507]; oxidoreductase activity [GO:0016491]
6456_g	CCT67762.1	XP_018759604	chromosome 4	NC_031678.1	3200933	3202199	-	30069334	0	FVEG_11849	386	endoglucanase type F	0	0	extracellular region [GO:0005576]; cellulose binding [GO:0030248]; endo-1,4-beta-xylanase activity [GO:0031176]; polysaccharide catabolic process [GO:0000272]
6462_g	QKD46448.1	XP_018759598	chromosome 4	NC_031678.1	3213309	3215040	+	30069329	0	FVEG_11844	540	hypothetical protein FVEG_11844	0	0	integral component of membrane [GO:0016021]; heme binding [GO:0020037]; iron ion binding [GO:0005506]; oxidoreductase activity, acting on paired donors, with incorporation or reduction of molecular oxygen [GO:0016705]
649_g	CCT62022.1	XP_018744245	chromosome 1	NC_031675.1	1975213	1978932	+	30059702	0	FVEG_01403	1223	chitin synthase 4	Amino sugar and nucleotide sugar metabolism ; Metabolic pathways	0	integral component of membrane [GO:0016021]; plasma membrane [GO:0005886]; chitin synthase activity [GO:0004100]
6505_g	QKD46448.1	XP_018760022	chromosome 4	NC_031678.1	3322376	3324131	-	30069636	0	FVEG_12172	487	hypothetical protein FVEG_12172	0	0	integral component of membrane [GO:0016021]; heme binding [GO:0020037]; iron ion binding [GO:0005506]; monooxygenase activity [GO:0004497]; oxidoreductase activity, acting on paired donors, with incorporation or reduction of molecular oxygen [GO:0016705]
6513_g	CCT67804.1	XP_018760031	chromosome 4	NC_031678.1	3344436	3345231	+	30069644	0	FVEG_12180	247	hypothetical protein FVEG_12180	0	0	hydrolase activity [GO:0016787]
6514_g	QKD62511.1	XP_018760032	chromosome 4	NC_031678.1	3345325	3346855	-	30069645	0	FVEG_12181	361	hypothetical protein FVEG_12181	0	0	0
6522_g	QKD61679.1	XP_018760040	chromosome 4	NC_031678.1	3363663	3364706	-	30074053	0	FVEG_17177	347	hypothetical protein FVEG_17177	0	0	0
6523_g	QGI81148.1	XP_037211775	0	0	0	0	0	0	0	0	0	uncharacterized protein	0	0	0
6525_g	QKD61676.1	XP_018760042	chromosome 4	NC_031678.1	3366281	3368107	-	30069652	0	FVEG_12189	608	alpha-L-fucosidase	0	0	alpha-L-fucosidase activity [GO:0004560]; fucose metabolic process [GO:0006004]
6528_g	QKD61617.1	XP_018760045	chromosome 4	NC_031678.1	3374230	3375943	+	30069655	0	FVEG_12192	536	hypothetical protein FVEG_12192	0	0	integral component of membrane [GO:0016021]; transmembrane transport [GO:0055085]
6534_g	QKD50100.1	XP_018760051	chromosome 4	NC_031678.1	3388422	3389396	+	30069660	0	FVEG_12197	286	hypothetical protein FVEG_12197	0	0	integral component of membrane [GO:0016021]
6535_g	QKD60584.1	XP_018760052	chromosome 4	NC_031678.1	3389573	3390982	-	30074058	0	FVEG_17182	447	hypothetical protein FVEG_17182	0	0	nucleus [GO:0005634]; DNA-binding transcription factor activity, RNA polymerase II-specific [GO:0000981]; zinc ion binding [GO:0008270]
6536_g	QKD50100.1	XP_018760053	chromosome 4	NC_031678.1	3391829	3392750	+	30069661	0	FVEG_12198	288	hypothetical protein FVEG_12198	0	0	integral component of membrane [GO:0016021]
6547_g	CCT67826.1	XP_018760064	chromosome 4	NC_031678.1	3413126	3414991	+	30069669	0	FVEG_12209	621	hypothetical protein FVEG_12209	0	0	extracellular region [GO:0005576]; cellulose binding [GO:0030248]; hydrolase activity [GO:0016787]; lyase activity [GO:0016829]; polysaccharide catabolic process [GO:0000272]
6551_g	QKD61647.1	XP_018760069	chromosome 4	NC_031678.1	3422347	3424027	-	30069673	0	FVEG_12213	511	hypothetical protein FVEG_12213	0	0	UDP-glycosyltransferase activity [GO:0008194]
6552_g	QGI79886.1	XP_018760070	chromosome 4	NC_031678.1	3424495	3426073	+	30069674	0	FVEG_12214	509	hypothetical protein FVEG_12214	0	0	transferase activity, transferring acyl groups other than amino-acyl groups [GO:0016747]
6562_g	QPC62588.1	XP_018760081	chromosome 4	NC_031678.1	3449982	3451656	+	30069684	0	FVEG_12224	504	hypothetical protein FVEG_12224	0	0	integral component of membrane [GO:0016021]; transmembrane transporter activity [GO:0022857]
6571_g	QKD53722.1	XP_018760091	chromosome 4	NC_031678.1	3468388	3469518	+	30069693	0	FVEG_12233	376	hypothetical protein FVEG_12233	0	0	0
6578_g	QKD61619.1	XP_018760098	chromosome 4	NC_031678.1	3483143	3485169	-	30069697	0	FVEG_12238	658	hypothetical protein FVEG_12238	Glycine, serine and threonine metabolism ; Metabolic pathways	0	flavin adenine dinucleotide binding [GO:0050660]; oxidoreductase activity, acting on CH-OH group of donors [GO:0016614]
6580_g	QKD61617.1	XP_018760100	chromosome 4	NC_031678.1	3489691	3491395	+	30069699	0	FVEG_12240	535	hypothetical protein FVEG_12240	0	0	integral component of membrane [GO:0016021]; transmembrane transporter activity [GO:0022857]
6581_g	QPC62878.1	XP_018760101	chromosome 4	NC_031678.1	3492360	3493049	+	30069700	0	FVEG_12241	229	hypothetical protein FVEG_12241	0	0	0
6582_g	QKD61617.1	XP_018760102	chromosome 4	NC_031678.1	3493339	3494172	+	30069701	0	FVEG_12242	277	hypothetical protein FVEG_12242	0	0	oxidoreductase activity [GO:0016491]
6583_g	QKD61617.1	XP_018760103	chromosome 4	NC_031678.1	3495691	3497400	+	30069702	0	FVEG_12243	569	hypothetical protein FVEG_12243	0	0	integral component of membrane [GO:0016021]; amino acid transport [GO:0006865]; transmembrane transport [GO:0055085]
6596_g	QKD56596.1	XP_018760119	chromosome 4	NC_031678.1	3528184	3529673	+	30069715	0	FVEG_12256	480	hypothetical protein FVEG_12256	0	0	heme binding [GO:0020037]; iron ion binding [GO:0005506]; monooxygenase activity [GO:0004497]; oxidoreductase activity, acting on paired donors, with incorporation or reduction of molecular oxygen [GO:0016705]
6602_g	QPC63297.1	XP_018760125	chromosome 4	NC_031678.1	3539964	3540728	-	30069719	0	FVEG_12260	254	hypothetical protein FVEG_12260	0	0	0
6603_g	QKD55908.1	XP_018760126	chromosome 4	NC_031678.1	3542439	3543920	+	30069720	0	FVEG_12261	493	hypothetical protein FVEG_12261	0	0	aspartic-type endopeptidase activity [GO:0004190]
6605_g	QPC59347.1	XP_018760129	chromosome 4	NC_031678.1	3548996	3550734	-	30069722	0	FVEG_12263	512	hypothetical protein FVEG_12263	Meiosis - yeast	0	integral component of membrane [GO:0016021]; transmembrane transporter activity [GO:0022857]
6607_g	QKD61585.1	XP_018760131	chromosome 4	NC_031678.1	3553532	3556191	-	30074080	0	FVEG_17204	838	hypothetical protein FVEG_17204	Cyanoamino acid metabolism ; Starch and sucrose metabolism ; Metabolic pathways ; Biosynthesis of secondary metabolites	PATHWAY: Glycan metabolism. {ECO:0000256|ARBA:ARBA00004881}.; PATHWAY: Glycan metabolism; cellulose degradation. {ECO:0000256|ARBA:ARBA00004987, ECO:0000256|RuleBase:RU361161}.	beta-glucosidase activity [GO:0008422]; scopolin beta-glucosidase activity [GO:0102483]; cellulose catabolic process [GO:0030245]
6619_g	QKD61576.1	XP_018760142	chromosome 4	NC_031678.1	3575193	3576747	-	30069732	0	FVEG_12275	481	beta-glucosidase	Cyanoamino acid metabolism ; Starch and sucrose metabolism ; Metabolic pathways ; Biosynthesis of secondary metabolites	0	hydrolase activity, hydrolyzing O-glycosyl compounds [GO:0004553]; carbohydrate metabolic process [GO:0005975]
6620_g	QKD61617.1	XP_018760143	chromosome 4	NC_031678.1	3577208	3578792	+	30069733	0	FVEG_12276	510	hypothetical protein FVEG_12276	0	0	integral component of membrane [GO:0016021]; transmembrane transporter activity [GO:0022857]
6622_g	QKD61572.1	XP_018760145	chromosome 4	NC_031678.1	3580947	3582774	+	30069735	0	FVEG_12278	470	hypothetical protein FVEG_12278	0	0	0
6623_g	QKD61571.1	XP_018760146	chromosome 4	NC_031678.1	3582905	3584081	-	30069736	0	FVEG_12279	322	pectate lyase	Pentose and glucuronate interconversions ; Metabolic pathways	0	extracellular region [GO:0005576]; lyase activity [GO:0016829]; polysaccharide catabolic process [GO:0000272]
6632_g	QKD61559.1	XP_018760161	chromosome 4	NC_031678.1	3604989	3606807	+	30069746	0	FVEG_12289	540	hypothetical protein FVEG_12289	Galactose metabolism ; Glycerolipid metabolism ; Sphingolipid metabolism ; Glycosphingolipid biosynthesis - globo and isoglobo series ; Metabolic pathways	0	carbohydrate binding [GO:0030246]; raffinose alpha-galactosidase activity [GO:0052692]; carbohydrate metabolic process [GO:0005975]
6634_g	QKD57322.1	XP_018760163	chromosome 4	NC_031678.1	3611004	3612813	-	30069748	0	FVEG_12291	573	hypothetical protein FVEG_12291	0	0	FAD binding [GO:0071949]; oxidoreductase activity [GO:0016491]
6637_g	QKD61554.1	XP_018760166	chromosome 4	NC_031678.1	3617912	3618830	+	30069751	0	FVEG_12294	289	hypothetical protein FVEG_12294	0	0	raffinose alpha-galactosidase activity [GO:0052692]
6642_g	QKD61547.1	XP_018760172	chromosome 4	NC_031678.1	3627133	3628500	-	30069754	0	FVEG_12299	420	hypothetical protein FVEG_12299	0	0	hydrolase activity, hydrolyzing O-glycosyl compounds [GO:0004553]; organic substance metabolic process [GO:0071704]
6643_g	QKD55254.1	XP_018760173	chromosome 4	NC_031678.1	3629600	3631126	-	30069755	0	FVEG_12300	391	hypothetical protein FVEG_12300	0	0	0
6644_g	QKD61545.1	XP_018760174	chromosome 4	NC_031678.1	3631689	3633645	-	30069756	0	FVEG_12301	617	hypothetical protein FVEG_12301	0	0	integral component of membrane [GO:0016021]; copper ion binding [GO:0005507]; oxidoreductase activity [GO:0016491]
6645_g	QKD61545.1	XP_018760174	chromosome 4	NC_031678.1	3631689	3633645	-	30069756	0	FVEG_12301	617	hypothetical protein FVEG_12301	0	0	integral component of membrane [GO:0016021]; copper ion binding [GO:0005507]; oxidoreductase activity [GO:0016491]
6660_g	QKD61535.1	XP_031031145	0	0	0	0	0	0	0	0	0	uncharacterized protein	0	0	0
6663_g	QPC59347.1	XP_018760197	chromosome 4	NC_031678.1	3669456	3671128	-	30069769	0	FVEG_12316	537	MFS transporter, SP family, general alpha glucoside:H+ symporter	0	0	integral component of membrane [GO:0016021]; transmembrane transporter activity [GO:0022857]
6670_g	QPC59347.1	XP_018760205	chromosome 4	NC_031678.1	3686217	3688030	+	30069773	0	FVEG_12321	571	hypothetical protein FVEG_12321	0	0	integral component of membrane [GO:0016021]; transmembrane transporter activity [GO:0022857]
6671_g	QKD55254.1	XP_018760207	chromosome 4	NC_031678.1	3689749	3691245	-	30069774	0	FVEG_12322	344	hypothetical protein FVEG_12322	0	0	0
6674_g	QKD61358.1	XP_018760211	chromosome 4	NC_031678.1	3696005	3697755	+	30074103	0	FVEG_17227	534	hypothetical protein FVEG_17227	0	0	integral component of membrane [GO:0016021]; transmembrane transporter activity [GO:0022857]
6675_g	QKD61519.1	XP_018760212	chromosome 4	NC_031678.1	3698556	3699264	+	30069775	0	FVEG_12324	218	hypothetical protein FVEG_12324	0	0	0
6686_g	QKD61506.1	XP_018760225	chromosome 4	NC_031678.1	3731231	3733819	+	30069787	0	FVEG_12337	862	hypothetical protein FVEG_12337	0	0	alpha-L-rhamnosidase activity [GO:0030596]; carbohydrate metabolic process [GO:0005975]
6687_g	QKD61505.1	XP_018760226	chromosome 4	NC_031678.1	3733921	3735643	-	30069788	0	FVEG_12338	431	hypothetical protein FVEG_12338	Pentose and glucuronate interconversions ; Metabolic pathways	0	extracellular region [GO:0005576]; polygalacturonase activity [GO:0004650]; carbohydrate metabolic process [GO:0005975]; cell wall organization [GO:0071555]
6694_g	QKD61617.1	XP_018760232	chromosome 4	NC_031678.1	3752001	3753749	+	30069793	0	FVEG_12344	534	hypothetical protein FVEG_12344	0	0	integral component of membrane [GO:0016021]; transmembrane transporter activity [GO:0022857]
6695_g	QKD61502.1	XP_018760233	chromosome 4	NC_031678.1	3753891	3756195	-	30069794	0	FVEG_12345	733	xyloglucanase	0	0	0
6696_g	QKD61503.1	XP_018760234	chromosome 4	NC_031678.1	3758031	3758836	+	30069795	0	FVEG_12346	241	cutinase	0	0	extracellular region [GO:0005576]; cutinase activity [GO:0050525]
67_g	QKD55254.1	XP_018756954	chromosome 1	NC_031675.1	164092	165635	-	30067529	0	FVEG_09898	379	hypothetical protein FVEG_09898	0	0	0
6702_g	CEF88561.1	XP_018760239	chromosome 4	NC_031678.1	3769654	3771404	+	30069799	0	FVEG_12350	538	hypothetical protein FVEG_12350	0	0	FAD binding [GO:0071949]; oxidoreductase activity [GO:0016491]
671_g	CCT62042.1	XP_018744213	chromosome 1	NC_031675.1	2046976	2048827	+	30059684	0	FVEG_01382	599	hypothetical protein FVEG_01382	0	0	0
6711_g	QKD61499.1	XP_018760248	chromosome 4	NC_031678.1	3785013	3787244	+	30069807	0	FVEG_12358	660	hypothetical protein FVEG_12358	0	0	copper ion binding [GO:0005507]; oxidoreductase activity [GO:0016491]
6712_g	QPC62588.1	XP_018760249	chromosome 4	NC_031678.1	3787801	3789506	+	30069808	0	FVEG_12359	502	hypothetical protein FVEG_12359	0	0	integral component of membrane [GO:0016021]; transmembrane transporter activity [GO:0022857]
6723_g	QKD61475.1	XP_018760259	chromosome 4	NC_031678.1	3811924	3813912	-	30069817	0	FVEG_12368	662	rhamnogalacturonate lyase C	0	0	extracellular region [GO:0005576]; carbohydrate binding [GO:0030246]; rhamnogalacturonan endolyase activity [GO:0102210]; cell wall organization [GO:0071555]; polysaccharide catabolic process [GO:0000272]
6731_g	QKD61481.1	XP_018760265	chromosome 4	NC_031678.1	3820559	3822513	-	30069821	0	FVEG_12372	598	hypothetical protein FVEG_12372	0	0	flavin adenine dinucleotide binding [GO:0050660]; oxidoreductase activity, acting on CH-OH group of donors [GO:0016614]
6767_g	QKD56596.1	XP_018760302	chromosome 4	NC_031678.1	3906467	3908164	+	30069852	0	FVEG_12405	499	hypothetical protein FVEG_12405	0	0	heme binding [GO:0020037]; iron ion binding [GO:0005506]; monooxygenase activity [GO:0004497]; oxidoreductase activity, acting on paired donors, with incorporation or reduction of molecular oxygen [GO:0016705]
678_g	QGI58483.1	XP_018744205	chromosome 1	NC_031675.1	2069973	2071049	-	30059677	0	FVEG_01375	358	cytochrome c peroxidase, mitochondrial	0	0	integral component of membrane [GO:0016021]; heme binding [GO:0020037]; metal ion binding [GO:0046872]; peroxidase activity [GO:0004601]; response to oxidative stress [GO:0006979]
6782_g	CZS72048.1	XP_018760317	chromosome 4	NC_031678.1	3939685	3940200	-	30074124	0	FVEG_17248	171	hypothetical protein FVEG_17248	0	0	0
6789_g	QGI64150.1	XP_018760324	chromosome 4	NC_031678.1	3950877	3952599	+	30069868	0	FVEG_12421	542	hypothetical protein FVEG_12421	0	0	integral component of membrane [GO:0016021]; transmembrane transporter activity [GO:0022857]
6791_g	QKD61425.1	XP_018760326	chromosome 4	NC_031678.1	3954985	3956461	+	30069870	0	FVEG_12423	457	hypothetical protein FVEG_12423	Fructose and mannose metabolism ; Metabolic pathways	0	extracellular region [GO:0005576]; cellulose binding [GO:0030248]; hydrolase activity, hydrolyzing O-glycosyl compounds [GO:0004553]; polysaccharide catabolic process [GO:0000272]
6793_g	QKD61617.1	XP_018760327	chromosome 4	NC_031678.1	3956704	3959217	-	30069871	0	FVEG_12424	671	hypothetical protein FVEG_12424	0	0	integral component of membrane [GO:0016021]; amino acid transport [GO:0006865]; transmembrane transport [GO:0055085]
6801_g	QKD61417.1	XP_018760344	chromosome 4	NC_031678.1	3985065	3985861	+	30069878	0	FVEG_12434	233	pectate lyase	Pentose and glucuronate interconversions ; Metabolic pathways	0	extracellular region [GO:0005576]; pectate lyase activity [GO:0030570]
6805_g	QKD61408.1	XP_018760353	chromosome 4	NC_031678.1	4013165	4016591	-	30069882	0	FVEG_12440	941	hypothetical protein FVEG_12440	0	0	integral component of membrane [GO:0016021]
6806_g	QKD61407.1	XP_018760354	chromosome 4	NC_031678.1	4018399	4020192	+	30069883	0	FVEG_12441	473	hypothetical protein FVEG_12441	0	0	hydrolase activity, hydrolyzing O-glycosyl compounds [GO:0004553]; carbohydrate metabolic process [GO:0005975]
6807_g	QKD61406.1	XP_018760355	chromosome 4	NC_031678.1	4021756	4024569	+	30069884	0	FVEG_12442	902	hypothetical protein FVEG_12442	0	0	0
6808_g	QPC63297.1	XP_018760356	chromosome 4	NC_031678.1	4025910	4026740	+	30069885	0	FVEG_12443	276	hypothetical protein FVEG_12443	0	0	0
6813_g	QGI70318.1	XP_018760361	chromosome 4	NC_031678.1	4035147	4036181	+	30069889	0	FVEG_12447	325	hypothetical protein FVEG_12447	0	0	oxidoreductase activity [GO:0016491]
6835_g	QPC63256.1	XP_018760386	chromosome 4	NC_031678.1	4087968	4089245	+	30069905	0	FVEG_12467	425	hypothetical protein FVEG_12467	0	0	lipid binding [GO:0008289]
6836_g	QKD61617.1	XP_018760387	chromosome 4	NC_031678.1	4089367	4090940	-	30069906	0	FVEG_12468	507	hypothetical protein FVEG_12468	0	0	integral component of membrane [GO:0016021]; transmembrane transporter activity [GO:0022857]
6850_g	QKD61370.1	XP_018760408	chromosome 4	NC_031678.1	4127016	4128489	+	30069918	0	FVEG_12482	427	hypothetical protein FVEG_12482	0	0	catalytic activity [GO:0003824]
6854_g	QKD61365.1	XP_018760412	chromosome 4	NC_031678.1	4137354	4138229	+	30069922	0	FVEG_12486	238	murein transglycosylase	0	0	cellulase activity [GO:0008810]; polysaccharide catabolic process [GO:0000272]
6866_g	QKD61358.1	XP_018760422	chromosome 4	NC_031678.1	4160774	4162532	-	30069931	0	FVEG_12495	516	hypothetical protein FVEG_12495	0	0	integral component of membrane [GO:0016021]; transmembrane transporter activity [GO:0022857]
6869_g	QKD61355.1	XP_018760425	chromosome 4	NC_031678.1	4168073	4168528	-	30074158	0	FVEG_17282	151	hypothetical protein FVEG_17282	0	0	0
6870_g	QKD61355.1	XP_036530860	0	0	0	0	0	0	0	0	0	coagulation factor 5 8 type domain protein	0	0	0
6872_g	QGI63796.1	XP_018760428	chromosome 4	NC_031678.1	4171784	4173199	-	30069935	0	FVEG_12499	382	hypothetical protein FVEG_12499	0	0	0
6874_g	QKD46448.1	XP_018760430	chromosome 4	NC_031678.1	4176044	4177733	-	30069937	0	FVEG_12501	489	hypothetical protein FVEG_12501	0	0	heme binding [GO:0020037]; iron ion binding [GO:0005506]; oxidoreductase activity, acting on paired donors, with incorporation or reduction of molecular oxygen [GO:0016705]
6875_g	QKD61350.1	XP_018760431	chromosome 4	NC_031678.1	4178293	4179525	-	30069938	0	FVEG_12502	356	glycosyl hydrolase family 10	0	0	endo-1,4-beta-xylanase activity [GO:0031176]; polysaccharide catabolic process [GO:0000272]
6878_g	QKD62991.1	XP_018760434	chromosome 4	NC_031678.1	4197970	4202209	+	30069941	0	FVEG_12505	1396	hypothetical protein FVEG_12505	ABC transporters	0	integral component of membrane [GO:0016021]; ATP binding [GO:0005524]; ATPase-coupled transmembrane transporter activity [GO:0042626]
688_g	QKD47824.1	XP_018744192	chromosome 1	NC_031675.1	2098286	2100226	-	30059668	0	FVEG_01364	571	trehalose-6-phosphate hydrolase	0	0	hydrolase activity [GO:0016787]; carbohydrate metabolic process [GO:0005975]
6885_g	QKD61617.1	XP_018760440	chromosome 4	NC_031678.1	4215511	4217311	-	30069946	0	FVEG_12510	480	hypothetical protein FVEG_12510	0	0	integral component of membrane [GO:0016021]; transmembrane transporter activity [GO:0022857]
6892_g	QGI78659.1	XP_018747479	0	0	0	0	0	0	0	0	0	hypothetical protein	0	0	0
6896_g	QGI63931.1	XP_018747475	chromosome 5	NC_031679.1	14087	15987	-	30061567	0	FVEG_03424	563	vanillyl-alcohol oxidase	0	0	FAD binding [GO:0071949]; oxidoreductase activity [GO:0016491]
691_g	CCT63406.1	XP_018744182	chromosome 1	NC_031675.1	2112013	2113804	-	30059666	0	FVEG_01362	561	alpha-1,6-mannosyltransferase	N-Glycan biosynthesis ; Various types of N-glycan biosynthesis ; Metabolic pathways	PATHWAY: Protein modification; protein glycosylation. {ECO:0000256|ARBA:ARBA00004922}.	endoplasmic reticulum lumen [GO:0005788]; endoplasmic reticulum membrane [GO:0005789]; integral component of membrane [GO:0016021]; dolichyl-P-Man:Man(7)GlcNAc(2)-PP-dolichol alpha-1,6-mannosyltransferase [GO:0052917]; dolichol-linked oligosaccharide biosynthetic process [GO:0006488]
6928_g	CCT67990.1	XP_018747444	chromosome 5	NC_031679.1	84368	85180	+	30061540	0	FVEG_03395	234	cutinase	0	0	extracellular region [GO:0005576]; cutinase activity [GO:0050525]
6968_g	CCT68019.1	XP_018747403	chromosome 5	NC_031679.1	169473	171259	-	30061510	0	FVEG_03362	530	murein transglycosylase	0	0	extracellular region [GO:0005576]; polygalacturonase activity [GO:0004650]; carbohydrate metabolic process [GO:0005975]; cell wall organization [GO:0071555]
6992_g	QPC64001.1	XP_018747380	chromosome 5	NC_031679.1	221733	224178	+	30061493	0	FVEG_03344	779	hypothetical protein FVEG_03344	0	0	0
7008_g	QKD53864.1	XP_018747367	chromosome 5	NC_031679.1	249110	251824	-	30061481	0	FVEG_03332	904	hypothetical protein FVEG_03332	0	0	alpha-L-rhamnosidase activity [GO:0030596]; carbohydrate metabolic process [GO:0005975]
7009_g	QKD61617.1	XP_018747366	chromosome 5	NC_031679.1	252599	254347	+	30061480	0	FVEG_03331	494	hypothetical protein FVEG_03331	0	0	integral component of membrane [GO:0016021]; transmembrane transporter activity [GO:0022857]
7011_g	QKD46448.1	XP_018747364	chromosome 5	NC_031679.1	258338	259941	-	30061478	0	FVEG_03329	516	cytochrome P450 oxidoreductase	0	0	integral component of membrane [GO:0016021]; heme binding [GO:0020037]; iron ion binding [GO:0005506]; monooxygenase activity [GO:0004497]; oxidoreductase activity, acting on paired donors, with incorporation or reduction of molecular oxygen [GO:0016705]
7014_g	QPC59347.1	XP_018762454	Un	NW_017387870.1	88059	89714	-	30071305	0	FVEG_14010	532	MFS transporter, SP family, general alpha glucoside:H+ symporter	0	0	integral component of membrane [GO:0016021]; transmembrane transporter activity [GO:0022857]
7016_g	QKD53885.1	XP_031038831	0	0	0	0	0	0	0	0	0	uncharacterized protein	0	0	0
7017_g	QKD53885.1	XP_018757172	chromosome 9	NC_031683.1	2432879	2434138	+	30067707	0	FVEG_10098	419	hypothetical protein FVEG_10098	0	0	0
7018_g	QKD53886.1	XP_018747359	chromosome 5	NC_031679.1	267880	270396	+	30061473	0	FVEG_03324	838	alpha-glucuronidase	0	0	extracellular region [GO:0005576]; alpha-glucuronidase activity [GO:0046559]; xylan catabolic process [GO:0045493]
7019_g	QKD53886.1	XP_018747359	chromosome 5	NC_031679.1	267880	270396	+	30061473	0	FVEG_03324	838	alpha-glucuronidase	0	0	extracellular region [GO:0005576]; alpha-glucuronidase activity [GO:0046559]; xylan catabolic process [GO:0045493]
702_g	QPC66974.1	XP_018744157	chromosome 1	NC_031675.1	2144614	2145634	-	30059655	0	FVEG_01351	303	hypothetical protein FVEG_01351	0	0	0
7020_g	QKD53886.1	XP_037203454	0	0	0	0	0	0	0	0	0	fungal specific transcription factor factor domain protein	0	0	0
7041_g	CCT68092.1	XP_018747340	chromosome 5	NC_031679.1	312543	313328	-	30061459	0	FVEG_03308	227	hypothetical protein FVEG_03308	0	0	hydrolase activity [GO:0016787]
7049_g	QKD61617.1	XP_018747332	chromosome 5	NC_031679.1	330700	332543	-	30061453	0	FVEG_03302	510	hypothetical protein FVEG_03302	0	0	integral component of membrane [GO:0016021]; transmembrane transporter activity [GO:0022857]
7074_g	QGI81331.1	XP_018747305	chromosome 5	NC_031679.1	392131	393951	-	30061431	0	FVEG_03279	606	alpha-glucosidase	Galactose metabolism ; Starch and sucrose metabolism ; Metabolic pathways	0	catalytic activity [GO:0003824]; carbohydrate metabolic process [GO:0005975]
7075_g	QPC59347.1	XP_018747299	chromosome 5	NC_031679.1	394661	396381	+	30061430	0	FVEG_03278	538	MFS transporter, SP family, general alpha glucoside:H+ symporter	0	0	integral component of membrane [GO:0016021]; transmembrane transporter activity [GO:0022857]
7087_g	QPC63891.1	XP_018747286	chromosome 5	NC_031679.1	422082	423326	+	30061419	0	FVEG_03267	350	hypothetical protein FVEG_03267	Glycine, serine and threonine metabolism ; Penicillin and cephalosporin biosynthesis ; Arginine and proline metabolism ; D-Arginine and D-ornithine metabolism ; Metabolic pathways ; Biosynthesis of secondary metabolites ; Peroxisome	0	D-amino-acid oxidase activity [GO:0003884]; FAD binding [GO:0071949]; D-amino acid metabolic process [GO:0046416]
7097_g	QKD61617.1	XP_018747277	chromosome 5	NC_031679.1	440406	442094	+	30061413	0	FVEG_03261	497	hypothetical protein FVEG_03261	0	0	integral component of membrane [GO:0016021]; transmembrane transporter activity [GO:0022857]
7098_g	QKD53963.1	XP_018747276	chromosome 5	NC_031679.1	442326	443519	-	30061412	0	FVEG_03260	397	hypothetical protein FVEG_03260	0	0	extracellular region [GO:0005576]; cellulose binding [GO:0030248]; hydrolase activity [GO:0016787]; polysaccharide catabolic process [GO:0000272]
71_g	QKD46448.1	XP_018756950	chromosome 1	NC_031675.1	181099	182878	+	30067525	0	FVEG_09894	544	hypothetical protein FVEG_09894	0	0	heme binding [GO:0020037]; iron ion binding [GO:0005506]; monooxygenase activity [GO:0004497]; oxidoreductase activity, acting on paired donors, with incorporation or reduction of molecular oxygen [GO:0016705]
7106_g	QPC68295.1	XP_018747268	chromosome 5	NC_031679.1	462077	464164	+	30061405	0	FVEG_03253	695	hypothetical protein FVEG_03253	0	0	integral component of membrane [GO:0016021]
7139_g	QPC73178.1	XP_018747220	chromosome 5	NC_031679.1	599467	600061	-	30061374	0	FVEG_03218	176	hypothetical protein FVEG_03218	0	0	0
7166_g	CCT68213.1	XP_018747176	chromosome 5	NC_031679.1	691670	692750	+	30061348	0	FVEG_03189	336	hypothetical protein FVEG_03189	0	0	integral component of membrane [GO:0016021]; carbohydrate metabolic process [GO:0005975]
7167_g	QGI95035.1	XP_018747175	chromosome 5	NC_031679.1	693120	695086	+	30061347	0	FVEG_03188	599	hypothetical protein FVEG_03188	0	0	integral component of membrane [GO:0016021]; transmembrane transporter activity [GO:0022857]
7172_g	QKD46448.1	XP_018747170	chromosome 5	NC_031679.1	703117	704704	-	30061342	0	FVEG_03183	513	benzoate 4-monooxygenase	Metabolic pathways	0	integral component of membrane [GO:0016021]; heme binding [GO:0020037]; iron ion binding [GO:0005506]; monooxygenase activity [GO:0004497]; oxidoreductase activity, acting on paired donors, with incorporation or reduction of molecular oxygen [GO:0016705]
7213_g	QKD62991.1	XP_018747118	chromosome 5	NC_031679.1	793987	798130	+	30061310	0	FVEG_03149	1316	hypothetical protein FVEG_03149	0	0	integral component of membrane [GO:0016021]; ATP binding [GO:0005524]; ATPase-coupled transmembrane transporter activity [GO:0042626]
7222_g	CCT68268.1	XP_018747107	chromosome 5	NC_031679.1	814936	816772	-	30061301	0	FVEG_03140	580	endo-1,4-beta-xylanase	0	0	extracellular region [GO:0005576]; cellulose binding [GO:0030248]; endo-1,4-beta-xylanase activity [GO:0031176]; xylan catabolic process [GO:0045493]
7238_g	QGI81474.1	XP_018747085	chromosome 5	NC_031679.1	863894	865808	+	30061288	0	FVEG_03124	607	hypothetical protein FVEG_03124	0	0	copper ion binding [GO:0005507]; oxidoreductase activity [GO:0016491]
7239_g	QKD61617.1	XP_018747084	chromosome 5	NC_031679.1	866030	867825	-	30061287	0	FVEG_03123	528	AAT family amino acid transporter	0	0	integral component of membrane [GO:0016021]; amino acid transport [GO:0006865]; transmembrane transport [GO:0055085]
7240_g	QKD61617.1	XP_018747084	chromosome 5	NC_031679.1	866030	867825	-	30061287	0	FVEG_03123	528	AAT family amino acid transporter	0	0	integral component of membrane [GO:0016021]; amino acid transport [GO:0006865]; transmembrane transport [GO:0055085]
7247_g	QKD54103.1	XP_018747066	chromosome 5	NC_031679.1	886811	888354	+	30061282	0	FVEG_03118	460	hypothetical protein FVEG_03118	0	0	integral component of membrane [GO:0016021]; mannan endo-1,6-alpha-mannosidase activity [GO:0008496]; carbohydrate catabolic process [GO:0016052]
7299_g	QKD54158.1	XP_018746986	chromosome 5	NC_031679.1	1044089	1045687	-	30072051	0	FVEG_15175	532	xylan 1,4-beta-xylosidase	Amino sugar and nucleotide sugar metabolism ; Metabolic pathways	0	hydrolase activity, hydrolyzing O-glycosyl compounds [GO:0004553]; carbohydrate metabolic process [GO:0005975]
7304_g	QKD61617.1	XP_018746981	chromosome 5	NC_031679.1	1053479	1055255	+	30061230	0	FVEG_03064	492	hypothetical protein FVEG_03064	0	0	integral component of membrane [GO:0016021]; transmembrane transporter activity [GO:0022857]
7311_g	CCT68343.1	XP_018746974	chromosome 5	NC_031679.1	1067339	1070166	-	30061224	0	FVEG_03058	903	chitin synthase 3	Amino sugar and nucleotide sugar metabolism ; Metabolic pathways	0	integral component of membrane [GO:0016021]; plasma membrane [GO:0005886]; chitin synthase activity [GO:0004100]; cell wall organization [GO:0071555]; chitin biosynthetic process [GO:0006031]
7359_g	QKD54215.1	XP_018746913	chromosome 5	NC_031679.1	1181871	1182888	-	30061180	0	FVEG_03011	322	hypothetical protein FVEG_03011	0	0	transferase activity, transferring glycosyl groups [GO:0016757]
7432_g	QKD54284.1	XP_018746795	chromosome 5	NC_031679.1	1393773	1395617	-	30061115	0	FVEG_02938	614	hypothetical protein FVEG_02938	0	0	integral component of membrane [GO:0016021]
7453_g	QGI63796.1	XP_018746763	chromosome 5	NC_031679.1	1458286	1459641	-	30061097	0	FVEG_02919	360	hypothetical protein FVEG_02919	0	0	0
7462_g	QPC76823.1	XP_018746743	chromosome 5	NC_031679.1	1499405	1500984	+	30061087	0	FVEG_02909	467	hypothetical protein FVEG_02909	0	0	integral component of membrane [GO:0016021]
7532_g	QPC68666.1	XP_018746650	chromosome 5	NC_031679.1	1699077	1699853	-	30061020	0	FVEG_02840	185	NEDD8-conjugating enzyme UBC12	Ubiquitin mediated proteolysis	0	ATP binding [GO:0005524]; transferase activity [GO:0016740]
7533_g	QGI64479.1	XP_018746649	chromosome 5	NC_031679.1	1700563	1703384	-	30061019	0	FVEG_02839	902	chitin synthase 1	Amino sugar and nucleotide sugar metabolism ; Metabolic pathways	0	integral component of membrane [GO:0016021]; plasma membrane [GO:0005886]; chitin synthase activity [GO:0004100]; cell wall organization [GO:0071555]; chitin biosynthetic process [GO:0006031]
7560_g	CCT68569.1	XP_018746606	chromosome 5	NC_031679.1	1804257	1805682	-	30060998	0	FVEG_02813	404	mannan polymerase II complex ANP1 subunit	0	0	0
7562_g	QKD54424.1	XP_018746601	chromosome 5	NC_031679.1	1812499	1813805	+	30060996	0	FVEG_02811	398	hypothetical protein FVEG_02811	0	0	0
7573_g	QKD54436.1	XP_018746586	chromosome 5	NC_031679.1	1852947	1854394	-	30060987	0	FVEG_02799	447	hypothetical protein FVEG_02799	0	0	anchored component of membrane [GO:0031225]; fungal-type cell wall [GO:0009277]; plasma membrane [GO:0005886]; 1,3-beta-glucanosyltransferase activity [GO:0042124]
7574_g	QKD55908.1	XP_018746584	chromosome 5	NC_031679.1	1857712	1860840	-	30060986	0	FVEG_02798	985	hypothetical protein FVEG_02798	0	0	lipid binding [GO:0008289]; lipid transport [GO:0006869]
76_g	QGI78659.1	XP_018756945	chromosome 1	NC_031675.1	192026	195762	-	30073563	0	FVEG_16687	1142	hypothetical protein FVEG_16687	0	0	0
763_g	QKD52296.1	XP_018744026	chromosome 1	NC_031675.1	2340933	2344634	-	30059599	0	FVEG_01291	1211	hypothetical protein FVEG_01291	0	0	integral component of membrane [GO:0016021]
7650_g	QKD54516.1	XP_018746447	chromosome 5	NC_031679.1	2142306	2142732	+	30060913	0	FVEG_02724	117	hypothetical protein FVEG_02724	Pentose and glucuronate interconversions ; Metabolic pathways	0	extracellular region [GO:0005576]; pectate lyase activity [GO:0030570]
7671_g	QGI87543.1	XP_018746420	chromosome 5	NC_031679.1	2219925	2221634	-	30060892	0	FVEG_02703	569	hypothetical protein FVEG_02703	0	0	nucleus [GO:0005634]; DNA binding [GO:0003677]; DNA-binding transcription factor activity, RNA polymerase II-specific [GO:0000981]; zinc ion binding [GO:0008270]; transcription, DNA-templated [GO:0006351]
7700_g	CCT68698.1	XP_018746363	chromosome 5	NC_031679.1	2299524	2300241	+	30060862	0	FVEG_02672	208	beta-1,4-N-acetylglucosaminyltransferase	N-Glycan biosynthesis ; Various types of N-glycan biosynthesis ; Metabolic pathways	0	endoplasmic reticulum [GO:0005783]; N-acetylglucosaminyldiphosphodolichol N-acetylglucosaminyltransferase activity [GO:0004577]; dolichol-linked oligosaccharide biosynthetic process [GO:0006488]
7708_g	CCT68705.1	XP_018746352	chromosome 5	NC_031679.1	2320523	2322964	-	30060855	0	FVEG_02665	752	hypothetical protein FVEG_02665	0	0	0
7725_g	QKD54609.1	XP_018746308	chromosome 5	NC_031679.1	2391264	2392235	-	30071984	0	FVEG_15108	306	hypothetical protein FVEG_15108	0	0	integral component of membrane [GO:0016021]
7726_g	CCT68723.1	XP_018746302	chromosome 5	NC_031679.1	2392781	2394616	-	30060838	0	FVEG_02648	586	hypothetical protein FVEG_02648	N-Glycan biosynthesis ; Various types of N-glycan biosynthesis ; Metabolic pathways ; Protein processing in endoplasmic reticulum	PATHWAY: Protein modification; protein glycosylation. {ECO:0000256|ARBA:ARBA00004922}.	integral component of membrane [GO:0016021]; calcium ion binding [GO:0005509]; mannosyl-oligosaccharide 1,2-alpha-mannosidase activity [GO:0004571]; carbohydrate metabolic process [GO:0005975]; protein glycosylation [GO:0006486]
7758_g	QKD54645.1	XP_018746226	chromosome 5	NC_031679.1	2508013	2510394	-	30060804	0	FVEG_02610	738	neutral trehalase	Starch and sucrose metabolism ; Metabolic pathways ; Biosynthesis of secondary metabolites	0	cytoplasm [GO:0005737]; alpha,alpha-trehalase activity [GO:0004555]; calcium ion binding [GO:0005509]; ascospore formation [GO:0030437]; trehalose catabolic process [GO:0005993]
7766_g	CCT68761.1	XP_018746212	chromosome 5	NC_031679.1	2529415	2533146	-	30060796	0	FVEG_02602	833	hypothetical protein FVEG_02602	0	0	0
7768_g	CCT68763.1	XP_018746207	chromosome 5	NC_031679.1	2537454	2538539	+	30060794	0	FVEG_02600	343	hypothetical protein FVEG_02600	0	0	integral component of membrane [GO:0016021]; raffinose alpha-galactosidase activity [GO:0052692]
7822_g	QPC73331.1	XP_018755558	chromosome 5	NC_031679.1	2698071	2700471	+	30066615	0	FVEG_08922	783	hypothetical protein FVEG_08922	0	0	0
7822_g	QPC73331.1	XP_018755558	chromosome 5	NC_031679.1	2698071	2700471	+	30066615	0	FVEG_08922	783	hypothetical protein FVEG_08922	0	0	0
7823_g	QPC72131.1	XP_018755559	chromosome 5	NC_031679.1	2701841	2703167	+	30066616	0	FVEG_08923	413	hypothetical protein FVEG_08923	0	0	lipid binding [GO:0008289]
7827_g	QKD61617.1	XP_018755566	chromosome 5	NC_031679.1	2712589	2714375	+	30066620	0	FVEG_08927	545	hypothetical protein FVEG_08927	0	0	integral component of membrane [GO:0016021]; amino acid transport [GO:0006865]; transmembrane transport [GO:0055085]
7833_g	QPC73331.1	XP_041681573	0	0	0	0	0	0	0	0	0	uncharacterized protein	0	0	0
7848_g	QKD62991.1	XP_018755587	chromosome 5	NC_031679.1	2771185	2774475	+	30073361	0	FVEG_16485	974	hypothetical protein FVEG_16485	0	0	integral component of membrane [GO:0016021]; ATP binding [GO:0005524]; ATPase-coupled transmembrane transporter activity [GO:0042626]
7880_g	CCT68864.1	XP_018755645	chromosome 5	NC_031679.1	2892453	2894047	-	30066669	0	FVEG_08979	477	murein transglycosylase	0	0	cell wall [GO:0005618]; membrane [GO:0016020]; hydrolase activity, hydrolyzing O-glycosyl compounds [GO:0004553]; carbohydrate metabolic process [GO:0005975]; cell wall organization [GO:0071555]
7887_g	QKD54775.1	XP_018755668	chromosome 5	NC_031679.1	2922241	2923979	-	30066675	0	FVEG_08987	508	mannosyltransferase	0	0	integral component of membrane [GO:0016021]; mannosyltransferase activity [GO:0000030]; protein glycosylation [GO:0006486]
7915_g	CCT68897.1	XP_037209767	0	0	0	0	0	0	0	0	0	glycoside hydrolase family 5	0	0	0
7916_g	QPC68295.1	XP_018755702	chromosome 5	NC_031679.1	2996838	2999252	-	30066702	0	FVEG_09015	804	hypothetical protein FVEG_09015	0	0	integral component of membrane [GO:0016021]
7916_g	QPC68295.1	XP_018755702	chromosome 5	NC_031679.1	2996838	2999252	-	30066702	0	FVEG_09015	804	hypothetical protein FVEG_09015	0	0	integral component of membrane [GO:0016021]
7924_g	QPC62588.1	XP_018755708	chromosome 5	NC_031679.1	3014946	3016529	-	30066709	0	FVEG_09022	527	hypothetical protein FVEG_09022	0	0	integral component of membrane [GO:0016021]; transmembrane transporter activity [GO:0022857]
7928_g	CCT68908.1	XP_018755713	chromosome 5	NC_031679.1	3022514	3023806	-	30066713	0	FVEG_09026	430	hypothetical protein FVEG_09026	0	0	integral component of membrane [GO:0016021]; alpha-1,6-mannosyltransferase activity [GO:0000009]
7937_g	CCT68918.1	XP_018755724	chromosome 5	NC_031679.1	3043884	3045641	-	30066720	0	FVEG_09034	585	hypothetical protein FVEG_09034	0	0	hydrolase activity, hydrolyzing O-glycosyl compounds [GO:0004553]; carbohydrate metabolic process [GO:0005975]
7951_g	QKD61358.1	XP_018755738	chromosome 5	NC_031679.1	3074202	3075848	+	30066731	0	FVEG_09045	528	hypothetical protein FVEG_09045	0	0	integral component of membrane [GO:0016021]; transmembrane transporter activity [GO:0022857]
7954_g	QKD54841.1	XP_018755743	chromosome 5	NC_031679.1	3083070	3085220	-	30066733	0	FVEG_09048	685	hypothetical protein FVEG_09048	0	0	hydrolase activity, hydrolyzing O-glycosyl compounds [GO:0004553]; carbohydrate metabolic process [GO:0005975]
7955_g	QKD54842.1	XP_018755744	chromosome 5	NC_031679.1	3085851	3087759	-	30066734	0	FVEG_09049	615	hypothetical protein FVEG_09049	0	0	integral component of membrane [GO:0016021]
7971_g	QKD46448.1	XP_018755762	chromosome 5	NC_031679.1	3123707	3125456	+	30073389	0	FVEG_16513	531	hypothetical protein FVEG_16513	0	0	integral component of membrane [GO:0016021]; heme binding [GO:0020037]; iron ion binding [GO:0005506]; monooxygenase activity [GO:0004497]; oxidoreductase activity, acting on paired donors, with incorporation or reduction of molecular oxygen [GO:0016705]
8002_g	QKD54885.1	XP_037200543	0	0	0	0	0	0	0	0	0	chitin synthase 2	0	0	0
8020_g	QGI82198.1	XP_018755828	chromosome 5	NC_031679.1	3283186	3284039	-	30066799	0	FVEG_09116	247	hypothetical protein FVEG_09116	0	0	extracellular region [GO:0005576]
8023_g	QPC59347.1	XP_018755835	chromosome 5	NC_031679.1	3298586	3300562	-	30066802	0	FVEG_09120	606	hypothetical protein FVEG_09120	0	0	integral component of membrane [GO:0016021]; transmembrane transporter activity [GO:0022857]
8053_g	QGI82227.1	XP_018755879	chromosome 5	NC_031679.1	3391245	3392830	-	30066828	0	FVEG_09149	510	hypothetical protein FVEG_09149	0	0	heme binding [GO:0020037]; metal ion binding [GO:0046872]; peroxidase activity [GO:0004601]; response to oxidative stress [GO:0006979]
8066_g	QKD58010.1	XP_018755901	chromosome 5	NC_031679.1	3424972	3426091	-	30066839	0	FVEG_09161	348	oxidoreductase	0	0	oxidoreductase activity [GO:0016491]
8110_g	CCT68987.1	XP_041687263	0	0	0	0	0	0	0	0	0	uncharacterized protein	0	0	0
8135_g	CEF74939.1	XP_018756048	chromosome 5	NC_031679.1	3635185	3637534	+	30066903	0	FVEG_09231	740	hypothetical protein FVEG_09231	0	0	integral component of membrane [GO:0016021]
8136_g	CEF74939.1	XP_018756048	chromosome 5	NC_031679.1	3635185	3637534	+	30066903	0	FVEG_09231	740	hypothetical protein FVEG_09231	0	0	integral component of membrane [GO:0016021]
8153_g	QKD55051.1	XP_018756074	chromosome 5	NC_031679.1	3690910	3693455	+	30066918	0	FVEG_09248	832	beta-glucosidase	Cyanoamino acid metabolism ; Starch and sucrose metabolism ; Metabolic pathways ; Biosynthesis of secondary metabolites	PATHWAY: Glycan metabolism. {ECO:0000256|ARBA:ARBA00004881}.; PATHWAY: Glycan metabolism; cellulose degradation. {ECO:0000256|ARBA:ARBA00004987, ECO:0000256|RuleBase:RU361161}.	beta-glucosidase activity [GO:0008422]; scopolin beta-glucosidase activity [GO:0102483]; cellulose catabolic process [GO:0030245]
8167_g	QPC59347.1	XP_018756089	chromosome 5	NC_031679.1	3724728	3726517	-	30066931	0	FVEG_09261	540	hypothetical protein FVEG_09261	Meiosis - yeast	0	integral component of membrane [GO:0016021]; transmembrane transporter activity [GO:0022857]
818_g	CCT62173.1	XP_018743933	chromosome 1	NC_031675.1	2496501	2498790	+	30059548	0	FVEG_01240	708	hypothetical protein FVEG_01240	Amino sugar and nucleotide sugar metabolism ; Metabolic pathways	0	extracellular region [GO:0005576]; chitin binding [GO:0008061]; chitinase activity [GO:0004568]; chitin catabolic process [GO:0006032]; polysaccharide catabolic process [GO:0000272]
8189_g	QKD55085.1	XP_018756125	chromosome 5	NC_031679.1	3793831	3794734	+	30066953	0	FVEG_09284	281	endo-1,3(4)-beta-glucanase	0	0	hydrolase activity, hydrolyzing O-glycosyl compounds [GO:0004553]; carbohydrate metabolic process [GO:0005975]
8190_g	CCT69059.1	XP_018756126	chromosome 5	NC_031679.1	3795775	3796980	-	30066954	0	FVEG_09285	385	endoglucanase type K	0	0	extracellular region [GO:0005576]; cellulase activity [GO:0008810]; cellulose binding [GO:0030248]; cellulose catabolic process [GO:0030245]
8198_g	CCT69066.1	XP_018756135	chromosome 5	NC_031679.1	3815850	3816884	-	30066961	0	FVEG_09293	344	hypothetical protein FVEG_09293	0	0	extracellular region [GO:0005576]; cutinase activity [GO:0050525]
8233_g	QKD46448.1	XP_018756183	chromosome 5	NC_031679.1	3919990	3921551	+	30066994	0	FVEG_09330	477	hypothetical protein FVEG_09330	0	0	integral component of membrane [GO:0016021]; heme binding [GO:0020037]; iron ion binding [GO:0005506]; monooxygenase activity [GO:0004497]; oxidoreductase activity, acting on paired donors, with incorporation or reduction of molecular oxygen [GO:0016705]
8236_g	CCT69101.1	XP_018756186	chromosome 5	NC_031679.1	3926471	3927679	-	30066996	0	FVEG_09332	402	hypothetical protein FVEG_09332	0	0	0
824_g	QGI58626.1	XP_018743922	chromosome 1	NC_031675.1	2514246	2516639	+	30059543	0	FVEG_01235	675	hypothetical protein FVEG_01235	0	0	carbohydrate metabolic process [GO:0005975]
825_g	QKD47688.1	XP_018743922	chromosome 1	NC_031675.1	2514246	2516639	+	30059543	0	FVEG_01235	675	hypothetical protein FVEG_01235	0	0	carbohydrate metabolic process [GO:0005975]
8261_g	QPC73034.1	XP_018756211	chromosome 5	NC_031679.1	3984872	3986510	-	30067017	0	FVEG_09358	493	hypothetical protein FVEG_09358	0	0	nucleus [GO:0005634]; DNA-binding transcription factor activity, RNA polymerase II-specific [GO:0000981]; zinc ion binding [GO:0008270]
8262_g	QPC62588.1	XP_018756212	chromosome 5	NC_031679.1	3987016	3988684	-	30067018	0	FVEG_09359	508	hypothetical protein FVEG_09359	0	0	integral component of membrane [GO:0016021]; transmembrane transporter activity [GO:0022857]
8275_g	QKD55153.1	XP_018756226	chromosome 5	NC_031679.1	4015735	4017072	+	30067029	0	FVEG_09370	445	hypothetical protein FVEG_09370	0	0	0
8284_g	QPC62588.1	XP_018756236	chromosome 5	NC_031679.1	4045034	4046684	+	30067036	0	FVEG_09377	484	hypothetical protein FVEG_09377	0	0	integral component of membrane [GO:0016021]; transmembrane transporter activity [GO:0022857]
8294_g	CCT69159.1	XP_018756247	chromosome 5	NC_031679.1	4070513	4071277	-	30067046	0	FVEG_09387	254	pectate lyase E	Pentose and glucuronate interconversions ; Metabolic pathways	0	extracellular region [GO:0005576]; pectate lyase activity [GO:0030570]
8296_g	QGI78659.1	XP_018756249	chromosome 5	NC_031679.1	4076955	4082083	-	30073450	0	FVEG_16574	1601	AGC/PKA protein kinase	0	0	ATP binding [GO:0005524]; protein serine/threonine kinase activity [GO:0004674]; nucleoside metabolic process [GO:0009116]
8298_g	QKD56596.1	XP_031087848	0	0	0	0	0	0	0	0	0	related to pisatin demethylase cytochrome P450	0	0	0
8312_g	CCT69181.1	XP_018756262	chromosome 5	NC_031679.1	4114500	4115946	-	30067059	0	FVEG_09402	432	chitinase	0	0	chitin binding [GO:0008061]; chitinase activity [GO:0004568]; chitin catabolic process [GO:0006032]; polysaccharide catabolic process [GO:0000272]
8315_g	CCT69184.1	XP_018756265	chromosome 5	NC_031679.1	4122511	4123555	+	30067062	0	FVEG_09405	298	hypothetical protein FVEG_09405	0	0	hydrolase activity, acting on ester bonds [GO:0016788]
8329_g	QKD55265.1	XP_018756281	chromosome 5	NC_031679.1	4153731	4154102	+	30067073	0	FVEG_09417	101	hypothetical protein FVEG_09417	0	0	0
8330_g	QKD61617.1	XP_018756282	chromosome 5	NC_031679.1	4154998	4156649	+	30067074	0	FVEG_09418	500	hypothetical protein FVEG_09418	0	0	integral component of membrane [GO:0016021]; transmembrane transporter activity [GO:0022857]
8332_g	QKD46448.1	XP_018756284	chromosome 5	NC_031679.1	4160038	4161739	-	30067076	0	FVEG_09420	510	hypothetical protein FVEG_09420	0	0	integral component of membrane [GO:0016021]; heme binding [GO:0020037]; iron ion binding [GO:0005506]; monooxygenase activity [GO:0004497]; oxidoreductase activity, acting on paired donors, with incorporation or reduction of molecular oxygen [GO:0016705]
8334_g	QKD61358.1	XP_018756286	chromosome 5	NC_031679.1	4165007	4166743	-	30067078	0	FVEG_09422	504	hypothetical protein FVEG_09422	0	0	integral component of membrane [GO:0016021]; transmembrane transporter activity [GO:0022857]
8357_g	QPC59347.1	XP_018756305	chromosome 5	NC_031679.1	4202225	4204112	-	30067090	0	FVEG_09436	561	MFS transporter, SP family, general alpha glucoside:H+ symporter	0	0	integral component of membrane [GO:0016021]; transmembrane transporter activity [GO:0022857]
8364_g	QKD58010.1	XP_018756312	chromosome 5	NC_031679.1	4215366	4216315	-	30067095	0	FVEG_09441	281	hypothetical protein FVEG_09441	0	0	oxidoreductase activity [GO:0016491]
8366_g	QPC80047.1	XP_018756314	chromosome 5	NC_031679.1	4219203	4221829	-	30067097	0	FVEG_09443	765	glucan endo-1,3-beta-glucosidase	0	0	0
8373_g	QKD50100.1	XP_018756323	chromosome 5	NC_031679.1	4234403	4235403	+	30067102	0	FVEG_09448	292	hypothetical protein FVEG_09448	0	0	integral component of membrane [GO:0016021]
8376_g	QKD55254.1	XP_037200035	0	0	0	0	0	0	0	0	0	demethylmenaquinone methyltransferase	0	0	0
8376_g	QKD55254.1	XP_037200035	0	0	0	0	0	0	0	0	0	demethylmenaquinone methyltransferase	0	0	0
8377_g	QKD55254.1	XP_018756327	chromosome 5	NC_031679.1	4242111	4243808	-	30073467	0	FVEG_16591	565	hypothetical protein FVEG_16591	0	0	beta-galactosidase complex [GO:0009341]; beta-galactosidase activity [GO:0004565]; carbohydrate metabolic process [GO:0005975]
8379_g	QKD61617.1	XP_018754858	chromosome 10	NC_031684.1	2060801	2062486	+	30066103	0	FVEG_08364	525	hypothetical protein FVEG_08364	0	0	integral component of membrane [GO:0016021]; transmembrane transporter activity [GO:0022857]
8387_g	QGI95035.1	XP_018761487	chromosome 6	NC_031680.1	16785	18572	+	30070677	0	FVEG_13319	544	hypothetical protein FVEG_13319	0	0	integral component of membrane [GO:0016021]; transmembrane transporter activity [GO:0022857]
8398_g	CCT69443.1	XP_018761472	chromosome 6	NC_031680.1	43596	46495	-	30070670	0	FVEG_13310	839	hypothetical protein FVEG_13310	0	0	extracellular region [GO:0005576]; cellulose binding [GO:0030248]; flavin adenine dinucleotide binding [GO:0050660]; hydrolase activity [GO:0016787]; oxidoreductase activity, acting on CH-OH group of donors [GO:0016614]; polysaccharide catabolic process [GO:0000272]
8402_g	QKD55363.1	XP_018761468	chromosome 6	NC_031680.1	53116	54806	-	30070667	0	FVEG_13307	546	hypothetical protein FVEG_13307	0	0	flavin adenine dinucleotide binding [GO:0050660]; oxidoreductase activity, acting on CH-OH group of donors [GO:0016614]
8404_g	QKD55367.1	XP_018761466	chromosome 6	NC_031680.1	60009	61529	+	30070665	0	FVEG_13305	467	hypothetical protein FVEG_13305	0	0	0
8405_g	QKD55367.1	XP_018761466	chromosome 6	NC_031680.1	60009	61529	+	30070665	0	FVEG_13305	467	hypothetical protein FVEG_13305	0	0	0
8406_g	QKD55368.1	XP_018761465	chromosome 6	NC_031680.1	62428	64358	+	30070664	0	FVEG_13304	593	murein transglycosylase	0	0	hydrolase activity [GO:0016787]
8407_g	QPC59347.1	XP_018761464	chromosome 6	NC_031680.1	64760	66503	-	30070663	0	FVEG_13303	524	hypothetical protein FVEG_13303	0	0	integral component of membrane [GO:0016021]; transmembrane transporter activity [GO:0022857]
8408_g	QGI70559.1	XP_018761463	chromosome 6	NC_031680.1	66960	68687	+	30070662	0	FVEG_13302	575	hypothetical protein FVEG_13302	0	0	nucleus [GO:0005634]; DNA-binding transcription factor activity, RNA polymerase II-specific [GO:0000981]; zinc ion binding [GO:0008270]
8409_g	QGI65307.1	XP_018761462	chromosome 6	NC_031680.1	68772	71015	-	30070661	0	FVEG_13301	747	hypothetical protein FVEG_13301	0	0	hydrolase activity, hydrolyzing O-glycosyl compounds [GO:0004553]; polysaccharide catabolic process [GO:0000272]
8410_g	CCT69479.1	XP_018761461	chromosome 6	NC_031680.1	71648	72852	+	30070660	0	FVEG_13300	382	hypothetical protein FVEG_13300	0	0	0
8411_g	CCT69486.1	XP_018761460	chromosome 6	NC_031680.1	74211	76748	-	30070659	0	FVEG_13299	845	alpha-glucosidase	0	0	carbohydrate binding [GO:0030246]; hydrolase activity, hydrolyzing O-glycosyl compounds [GO:0004553]; carbohydrate metabolic process [GO:0005975]
8415_g	QGI63796.1	XP_018761457	chromosome 6	NC_031680.1	82999	84410	+	30070657	0	FVEG_13295	332	hypothetical protein FVEG_13295	0	0	0
8417_g	QKD61617.1	XP_018761455	chromosome 6	NC_031680.1	86381	88170	+	30070655	0	FVEG_13293	521	hypothetical protein FVEG_13293	0	0	integral component of membrane [GO:0016021]; transmembrane transporter activity [GO:0022857]
8449_g	QGI63796.1	XP_018761424	chromosome 6	NC_031680.1	160970	162511	-	30070630	0	FVEG_13267	345	hypothetical protein FVEG_13267	0	0	0
8455_g	QKD55405.1	XP_018761417	chromosome 6	NC_031680.1	177722	178908	+	30070627	0	FVEG_13262	379	hypothetical protein FVEG_13262	0	0	0
8471_g	QGI81419.1	XP_018761402	chromosome 6	NC_031680.1	214476	216465	-	30070615	0	FVEG_13247	573	hypothetical protein FVEG_13247	0	0	integral component of membrane [GO:0016021]; transmembrane transporter activity [GO:0022857]
8487_g	QGI70318.1	XP_018761384	chromosome 6	NC_031680.1	248373	249413	+	30070602	0	FVEG_13233	346	hypothetical protein FVEG_13233	Metabolic pathways ; Biosynthesis of cofactors	0	oxidoreductase activity [GO:0016491]
8512_g	CCT69574.1	XP_018761359	chromosome 6	NC_031680.1	307359	308600	-	30070581	0	FVEG_13210	413	hypothetical protein FVEG_13210	0	0	Golgi membrane [GO:0000139]; integral component of membrane [GO:0016021]; transferase activity, transferring glycosyl groups [GO:0016757]; GPI anchor biosynthetic process [GO:0006506]
8514_g	CCT69575.1	XP_018761356	chromosome 6	NC_031680.1	313673	314463	-	30070578	0	FVEG_13207	231	endo-1,4-beta-xylanase 1	0	PATHWAY: Glycan degradation; xylan degradation. {ECO:0000256|ARBA:ARBA00004851, ECO:0000256|PROSITE-ProRule:PRU01097, ECO:0000256|RuleBase:RU362015}.	endo-1,4-beta-xylanase activity [GO:0031176]; xylan catabolic process [GO:0045493]
8521_g	QPC73331.1	XP_018761347	chromosome 6	NC_031680.1	330572	334113	-	30074340	0	FVEG_17464	1144	hypothetical protein FVEG_17464	0	0	catalytic activity [GO:0003824]; nucleoside metabolic process [GO:0009116]
8522_g	QGI78659.1	XP_018761347	chromosome 6	NC_031680.1	330572	334113	-	30074340	0	FVEG_17464	1144	hypothetical protein FVEG_17464	0	0	catalytic activity [GO:0003824]; nucleoside metabolic process [GO:0009116]
8539_g	QKD55506.1	XP_018761329	chromosome 6	NC_031680.1	374379	375572	-	30070557	0	FVEG_13183	381	hypothetical protein FVEG_13183	0	0	carbohydrate metabolic process [GO:0005975]
8540_g	QGI63796.1	XP_018761328	chromosome 6	NC_031680.1	377219	378586	-	30070556	0	FVEG_13182	331	hypothetical protein FVEG_13182	0	0	0
8568_g	QKD55516.1	XP_018761297	chromosome 6	NC_031680.1	447575	449101	-	30070529	0	FVEG_13155	462	hypothetical protein FVEG_13155	0	0	hydrolase activity, hydrolyzing O-glycosyl compounds [GO:0004553]; carbohydrate metabolic process [GO:0005975]
8569_g	QPC59347.1	XP_018761296	chromosome 6	NC_031680.1	449587	451301	+	30070528	0	FVEG_13154	539	hypothetical protein FVEG_13154	0	0	integral component of membrane [GO:0016021]; transmembrane transporter activity [GO:0022857]
8574_g	CCT69642.1	XP_018761290	chromosome 6	NC_031680.1	464073	466143	+	30070523	0	FVEG_13149	673	hypothetical protein FVEG_13149	0	0	carbohydrate metabolic process [GO:0005975]
8584_g	QPC59347.1	XP_018761279	chromosome 6	NC_031680.1	492236	493924	-	30070512	0	FVEG_13138	562	MFS transporter, SP family, general alpha glucoside:H+ symporter	0	0	integral component of membrane [GO:0016021]; transmembrane transporter activity [GO:0022857]
8601_g	QGI82738.1	XP_018761258	chromosome 6	NC_031680.1	552947	555071	-	30070495	0	FVEG_13119	692	murein transglycosylase	0	0	cell wall [GO:0005618]; integral component of membrane [GO:0016021]; hydrolase activity, hydrolyzing O-glycosyl compounds [GO:0004553]; carbohydrate metabolic process [GO:0005975]
8614_g	QPC63297.1	XP_018761243	chromosome 6	NC_031680.1	598297	599214	-	30074327	0	FVEG_17451	305	hypothetical protein FVEG_17451	0	0	0
8626_g	QKD62991.1	XP_018761219	chromosome 6	NC_031680.1	636517	640818	+	30074320	0	FVEG_17444	1287	hypothetical protein FVEG_17444	ABC transporters	0	integral component of membrane [GO:0016021]; ATP binding [GO:0005524]; ATPase-coupled transmembrane transporter activity [GO:0042626]
8626_g	QKD62991.1	XP_018761219	chromosome 6	NC_031680.1	636517	640818	+	30074320	0	FVEG_17444	1287	hypothetical protein FVEG_17444	ABC transporters	0	integral component of membrane [GO:0016021]; ATP binding [GO:0005524]; ATPase-coupled transmembrane transporter activity [GO:0042626]
8641_g	QGI65525.1	XP_018746149	chromosome 6	NC_031680.1	681063	683841	-	30060766	0	FVEG_02568	891	hypothetical protein FVEG_02568	0	0	transferase activity, transferring hexosyl groups [GO:0016758]; UDP-glycosyltransferase activity [GO:0008194]; carbohydrate metabolic process [GO:0005975]; lipid glycosylation [GO:0030259]
8656_g	CCT69715.1	XP_018746121	chromosome 6	NC_031680.1	721737	722720	+	30060755	0	FVEG_02555	327	alpha-N-arabinofuranosidase	0	0	hydrolase activity, hydrolyzing O-glycosyl compounds [GO:0004553]; carbohydrate metabolic process [GO:0005975]
8667_g	CCT69728.1	XP_018746103	chromosome 6	NC_031680.1	762167	765300	-	30060742	0	FVEG_02542	961	dolichyl-phosphate-mannose-protein mannosyltransferase	Other types of O-glycan biosynthesis ; Mannose type O-glycan biosynthesis ; Metabolic pathways	PATHWAY: Protein modification; protein glycosylation. {ECO:0000256|ARBA:ARBA00004922, ECO:0000256|RuleBase:RU367007}.	endoplasmic reticulum membrane [GO:0005789]; integral component of membrane [GO:0016021]; dolichyl-phosphate-mannose-protein mannosyltransferase activity [GO:0004169]
8702_g	QKD55659.1	XP_018746004	chromosome 6	NC_031680.1	893697	894681	-	30060711	0	FVEG_02506	294	hypothetical protein FVEG_02506	0	0	0
8708_g	CCT69762.1	XP_018745995	chromosome 6	NC_031680.1	927985	928984	+	30060705	0	FVEG_02500	315	hypothetical protein FVEG_02500	0	0	integral component of membrane [GO:0016021]; alpha-1,6-mannosyltransferase activity [GO:0000009]
8768_g	CCT69815.1	XP_018745905	chromosome 6	NC_031680.1	1081299	1082712	+	30060651	0	FVEG_02443	454	hypothetical protein FVEG_02443	0	0	0
8785_g	QKD55908.1	XP_018745887	chromosome 6	NC_031680.1	1134288	1135940	-	30060637	0	FVEG_02428	516	hypothetical protein FVEG_02428	0	0	aspartic-type endopeptidase activity [GO:0004190]
880_g	QKD46448.1	XP_018743820	chromosome 1	NC_031675.1	2700423	2702141	-	30059494	0	FVEG_01179	549	hypothetical protein FVEG_01179	0	0	integral component of membrane [GO:0016021]; heme binding [GO:0020037]; iron ion binding [GO:0005506]; oxidoreductase activity, acting on paired donors, with incorporation or reduction of molecular oxygen [GO:0016705]
8800_g	CCT69844.1	XP_018745869	chromosome 6	NC_031680.1	1170648	1172883	-	30060622	0	FVEG_02413	711	hypothetical protein FVEG_02413	0	0	0
8802_g	CCT69846.1	XP_018745867	chromosome 6	NC_031680.1	1176108	1177632	-	30060620	0	FVEG_02411	492	hypothetical protein FVEG_02411	0	0	carbohydrate metabolic process [GO:0005975]
8812_g	QPC70090.1	XP_018745857	chromosome 6	NC_031680.1	1200378	1201877	-	30060612	0	FVEG_02403	499	hypothetical protein FVEG_02403	0	0	FAD binding [GO:0071949]; oxidoreductase activity [GO:0016491]
8813_g	QKD62991.1	XP_018745856	chromosome 6	NC_031680.1	1202922	1206958	-	30060611	0	FVEG_02402	1261	hypothetical protein FVEG_02402	ABC transporters	0	integral component of membrane [GO:0016021]; ATP binding [GO:0005524]; ATPase-coupled transmembrane transporter activity [GO:0042626]
8813_g	QKD62991.1	XP_018745856	chromosome 6	NC_031680.1	1202922	1206958	-	30060611	0	FVEG_02402	1261	hypothetical protein FVEG_02402	ABC transporters	0	integral component of membrane [GO:0016021]; ATP binding [GO:0005524]; ATPase-coupled transmembrane transporter activity [GO:0042626]
8850_g	QKD50100.1	XP_018745791	chromosome 6	NC_031680.1	1332939	1334019	-	30060579	0	FVEG_02366	301	hypothetical protein FVEG_02366	0	0	integral component of membrane [GO:0016021]
8870_g	QPC63445.1	XP_018745763	chromosome 6	NC_031680.1	1379163	1380934	+	30060562	0	FVEG_02346	556	hypothetical protein FVEG_02346	0	0	nucleus [GO:0005634]; DNA-binding transcription factor activity, RNA polymerase II-specific [GO:0000981]; zinc ion binding [GO:0008270]
8873_g	QKD61358.1	XP_018745760	chromosome 6	NC_031680.1	1387835	1389476	+	30060559	0	FVEG_02343	531	hypothetical protein FVEG_02343	0	0	integral component of membrane [GO:0016021]; transmembrane transporter activity [GO:0022857]; amino acid transport [GO:0006865]
8882_g	QGI64042.1	XP_018745749	chromosome 6	NC_031680.1	1417113	1420307	+	30060551	0	FVEG_02335	1016	hypothetical protein FVEG_02335	0	0	0
8944_g	CCT69979.1	XP_018745642	chromosome 6	NC_031680.1	1629807	1632488	+	30060495	0	FVEG_02273	859	hypothetical protein FVEG_02273	Amino sugar and nucleotide sugar metabolism ; Metabolic pathways	0	extracellular region [GO:0005576]; chitinase activity [GO:0004568]; chitin catabolic process [GO:0006032]; polysaccharide catabolic process [GO:0000272]
8945_g	QKD55908.1	XP_018745639	chromosome 6	NC_031680.1	1634036	1638154	+	30060494	0	FVEG_02272	1267	hypothetical protein FVEG_02272	0	0	lipid binding [GO:0008289]; lipid transport [GO:0006869]
8946_g	QKD55908.1	XP_018745638	chromosome 6	NC_031680.1	1638710	1639974	+	30060493	0	FVEG_02271	353	palmitoyl-CoA hydrolase	0	0	acyl-CoA hydrolase activity [GO:0047617]; acyl-CoA metabolic process [GO:0006637]
8947_g	QKD55908.1	XP_018745637	chromosome 6	NC_031680.1	1640775	1641347	+	30060492	0	FVEG_02270	190	hypothetical protein FVEG_02270	0	0	0
8948_g	QKD55908.1	XP_018745635	chromosome 6	NC_031680.1	1643150	1644712	+	30060490	0	FVEG_02268	465	hypothetical protein FVEG_02268	0	0	aspartic-type endopeptidase activity [GO:0004190]
8958_g	QGI64150.1	XP_018745625	chromosome 6	NC_031680.1	1662723	1664781	-	30060483	0	FVEG_02261	610	hypothetical protein FVEG_02261	0	0	integral component of membrane [GO:0016021]; transmembrane transporter activity [GO:0022857]
8962_g	QKD50100.1	XP_018745616	chromosome 6	NC_031680.1	1680986	1682086	+	30060478	0	FVEG_02256	346	hypothetical protein FVEG_02256	0	0	integral component of membrane [GO:0016021]
897_g	QGI58704.1	XP_018743787	chromosome 1	NC_031675.1	2763486	2763842	+	30059480	0	FVEG_01161	118	hypothetical protein FVEG_01161	0	0	carbohydrate metabolic process [GO:0005975]
8984_g	QGI83098.1	XP_018745586	chromosome 6	NC_031680.1	1733058	1734322	-	30060457	0	FVEG_02235	404	hypothetical protein FVEG_02235	0	0	0
9000_g	QKD55960.1	XP_018745564	chromosome 6	NC_031680.1	1783900	1786178	-	30060444	0	FVEG_02217	664	hypothetical protein FVEG_02217	0	0	integral component of membrane [GO:0016021]; mannan endo-1,6-alpha-mannosidase activity [GO:0008496]; carbohydrate catabolic process [GO:0016052]
9008_g	QKD55969.1	XP_018745553	chromosome 6	NC_031680.1	1810192	1811688	+	30060438	0	FVEG_02209	481	hypothetical protein FVEG_02209	0	0	integral component of membrane [GO:0016021]; hydrolase activity, hydrolyzing O-glycosyl compounds [GO:0004553]; carbohydrate metabolic process [GO:0005975]
9009_g	CCT70037.1	XP_018745552	chromosome 6	NC_031680.1	1815595	1818356	+	30060437	0	FVEG_02208	884	hypothetical protein FVEG_02208	0	0	integral component of membrane [GO:0016021]
9018_g	QKD46432.1	XP_018745532	chromosome 6	NC_031680.1	1838217	1840073	+	30060429	0	FVEG_02200	618	hypothetical protein FVEG_02200	0	0	integral component of membrane [GO:0016021]; oxidoreductase activity [GO:0016491]; ion transport [GO:0006811]
9069_g	QGI86474.1	XP_018745452	chromosome 6	NC_031680.1	1993127	1996563	-	30060388	0	FVEG_02152	1110	histone acetyltransferase	0	0	histone acetyltransferase activity [GO:0004402]; metal ion binding [GO:0046872]; regulation of transcription, DNA-templated [GO:0006355]
9129_g	CCT70141.1	XP_018745293	chromosome 6	NC_031680.1	2202312	2203970	+	30060329	0	FVEG_02091	517	hypothetical protein FVEG_02091	0	0	carbohydrate metabolic process [GO:0005975]
9138_g	QKD56101.1	XP_018745280	chromosome 6	NC_031680.1	2232557	2234463	-	30060321	0	FVEG_02083	619	beta-fructofuranosidase	Galactose metabolism ; Starch and sucrose metabolism ; Metabolic pathways ; Biosynthesis of secondary metabolites	0	hydrolase activity, hydrolyzing O-glycosyl compounds [GO:0004553]; carbohydrate metabolic process [GO:0005975]
9145_g	CCT70164.1	XP_018745273	chromosome 6	NC_031680.1	2251393	2253410	+	30060315	0	FVEG_02077	582	hypothetical protein FVEG_02077	0	0	flavin adenine dinucleotide binding [GO:0050660]; oxidoreductase activity, acting on CH-OH group of donors [GO:0016614]
9159_g	CCT70158.1	XP_018745245	chromosome 6	NC_031680.1	2293767	2295200	-	30060302	0	FVEG_02064	444	N-acetylglucosamine-6-phosphate deacetylase	Amino sugar and nucleotide sugar metabolism ; Metabolic pathways	0	metal ion binding [GO:0046872]; N-acetylgalactosamine-6-phosphate deacetylase activity [GO:0047419]; N-acetylglucosamine-6-phosphate deacetylase activity [GO:0008448]; carbohydrate metabolic process [GO:0005975]; N-acetylglucosamine metabolic process [GO:0006044]
9160_g	QGI66013.1	XP_018745242	chromosome 6	NC_031680.1	2295911	2299206	+	30060301	0	FVEG_02062	987	beta-N-acetylhexosaminidase	Amino sugar and nucleotide sugar metabolism ; Glycosaminoglycan degradation ; Metabolic pathways ; beta-Lactam resistance	0	hydrolase activity, hydrolyzing O-glycosyl compounds [GO:0004553]; carbohydrate metabolic process [GO:0005975]
9162_g	QGI66026.1	XP_018745240	chromosome 6	NC_031680.1	2303473	2305818	-	30060299	0	FVEG_02060	781	alpha-D-xyloside xylohydrolase	0	0	carbohydrate binding [GO:0030246]; hydrolase activity, hydrolyzing O-glycosyl compounds [GO:0004553]; carbohydrate metabolic process [GO:0005975]
9163_g	QKD56125.1	XP_018745239	chromosome 6	NC_031680.1	2306886	2309444	+	30071850	0	FVEG_14974	770	beta-glucosidase	Cyanoamino acid metabolism ; Starch and sucrose metabolism ; Metabolic pathways ; Biosynthesis of secondary metabolites	0	hydrolase activity, hydrolyzing O-glycosyl compounds [GO:0004553]; polysaccharide catabolic process [GO:0000272]
9174_g	QKD56135.1	XP_018745226	chromosome 6	NC_031680.1	2342208	2344357	+	30060287	0	FVEG_02046	699	glucan 1,3-beta-glucosidase	Starch and sucrose metabolism ; Metabolic pathways	0	integral component of membrane [GO:0016021]; hydrolase activity, hydrolyzing O-glycosyl compounds [GO:0004553]; organic substance metabolic process [GO:0071704]
9298_g	QGI94678.1	XP_018744982	chromosome 6	NC_031680.1	2805752	2807255	+	30060164	0	FVEG_01916	465	hypothetical protein FVEG_01916	0	0	0
93_g	QKD48422.1	XP_018756928	chromosome 1	NC_031675.1	229750	231900	-	30067506	0	FVEG_09872	716	alpha-galactosidase	Galactose metabolism ; Glycerolipid metabolism ; Sphingolipid metabolism ; Glycosphingolipid biosynthesis - globo and isoglobo series ; Metabolic pathways	0	raffinose alpha-galactosidase activity [GO:0052692]; carbohydrate catabolic process [GO:0016052]
9341_g	CCT70774.1	XP_018744907	chromosome 6	NC_031680.1	2962520	2965287	-	30060124	0	FVEG_01870	854	hypothetical protein FVEG_01870	0	0	glucan endo-1,3-beta-glucanase activity, C-3 substituted reducing group [GO:0052861]; glucan endo-1,4-beta-glucanase activity, C-3 substituted reducing group [GO:0052862]; metabolic process [GO:0008152]
9352_g	QGI64150.1	XP_018744888	chromosome 6	NC_031680.1	2994184	2996079	+	30060110	0	FVEG_01856	581	hypothetical protein FVEG_01856	0	0	integral component of membrane [GO:0016021]; transmembrane transporter activity [GO:0022857]
9359_g	CCT70355.1	XP_018744881	chromosome 6	NC_031680.1	3009671	3011708	+	30060104	0	FVEG_01850	663	alpha-D-xyloside xylohydrolase	0	0	carbohydrate binding [GO:0030246]; hydrolase activity, hydrolyzing O-glycosyl compounds [GO:0004553]; carbohydrate metabolic process [GO:0005975]
9361_g	QPC59347.1	XP_018744879	chromosome 6	NC_031680.1	3015955	3017580	+	30060102	0	FVEG_01848	541	hypothetical protein FVEG_01848	0	0	integral component of membrane [GO:0016021]; transmembrane transporter activity [GO:0022857]
9379_g	QKD55254.1	XP_018744857	chromosome 6	NC_031680.1	3071357	3072680	+	30060086	0	FVEG_01832	387	hypothetical protein FVEG_01832	0	0	0
94_g	QPC59347.1	XP_018756927	chromosome 1	NC_031675.1	232714	234254	+	30067505	0	FVEG_09871	488	hypothetical protein FVEG_09871	0	0	integral component of membrane [GO:0016021]; transmembrane transporter activity [GO:0022857]
9404_g	QGI87677.1	XP_018744828	chromosome 6	NC_031680.1	3137900	3138907	-	30060066	0	FVEG_01811	316	hypothetical protein FVEG_01811	0	0	oxidoreductase activity [GO:0016491]
9438_g	CCT70427.1	XP_018744784	chromosome 6	NC_031680.1	3218987	3220326	-	30060034	0	FVEG_01779	430	hypothetical protein FVEG_01779	0	0	hydrolase activity, hydrolyzing O-glycosyl compounds [GO:0004553]; organic substance metabolic process [GO:0071704]
9439_g	QGI66296.1	XP_018744783	chromosome 6	NC_031680.1	3222342	3223142	+	30060033	0	FVEG_01778	234	chitosanase	Amino sugar and nucleotide sugar metabolism ; Metabolic pathways	0	extracellular region [GO:0005576]; chitosanase activity [GO:0016977]; polysaccharide catabolic process [GO:0000272]
9446_g	QGI94678.1	XP_018744775	chromosome 6	NC_031680.1	3237634	3239073	-	30060028	0	FVEG_01773	338	hypothetical protein FVEG_01773	0	0	0
9449_g	QGI66314.1	XP_018744772	chromosome 6	NC_031680.1	3242359	3243511	-	30071797	0	FVEG_14921	366	hypothetical protein FVEG_14921	0	0	0
9450_g	QGI66314.1	XP_018744771	chromosome 6	NC_031680.1	3243889	3245225	-	30060026	0	FVEG_01770	429	endoglucanase type C	Starch and sucrose metabolism ; Metabolic pathways	0	hydrolase activity, hydrolyzing O-glycosyl compounds [GO:0004553]; cellulose catabolic process [GO:0030245]
9468_g	QKD61358.1	XP_018744750	chromosome 6	NC_031680.1	3283940	3285744	-	30071790	0	FVEG_14914	551	hypothetical protein FVEG_14914	0	0	integral component of membrane [GO:0016021]; transmembrane transporter activity [GO:0022857]
947_g	QKD47561.1	XP_018743718	chromosome 1	NC_031675.1	2886787	2888459	-	30059432	0	FVEG_01112	540	hypothetical protein FVEG_01112	0	0	extracellular region [GO:0005576]; carbohydrate binding [GO:0030246]; rhamnogalacturonan endolyase activity [GO:0102210]; cell wall organization [GO:0071555]; polysaccharide catabolic process [GO:0000272]
9482_g	QGI64150.1	XP_018744739	chromosome 6	NC_031680.1	3315038	3317111	-	30060003	0	FVEG_01738	546	hypothetical protein FVEG_01738	0	0	integral component of membrane [GO:0016021]; transmembrane transporter activity [GO:0022857]
9487_g	QKD56441.1	XP_018744732	chromosome 6	NC_031680.1	3334066	3336050	-	30059998	0	FVEG_01731	515	hypothetical protein FVEG_01731	0	0	carbohydrate metabolic process [GO:0005975]
9488_g	QKD56441.1	XP_031036852	0	0	0	0	0	0	0	0	0	uncharacterized protein	0	0	0
9509_g	QKD52612.1	XP_018744706	chromosome 6	NC_031680.1	3379984	3381214	-	30071783	0	FVEG_14907	375	hypothetical protein FVEG_14907	0	0	D-amino-acid oxidase activity [GO:0003884]; FAD binding [GO:0071949]; D-amino acid metabolic process [GO:0046416]
9529_g	QKD58897.1	XP_018744680	chromosome 6	NC_031680.1	3431462	3433361	+	30059959	0	FVEG_01691	599	hypothetical protein FVEG_01691	0	0	0
9530_g	QGI97264.1	XP_018744679	chromosome 6	NC_031680.1	3433965	3435972	-	30059958	0	FVEG_01690	581	hypothetical protein FVEG_01690	0	0	integral component of membrane [GO:0016021]; copper ion binding [GO:0005507]; oxidoreductase activity [GO:0016491]; ion transport [GO:0006811]
9549_g	QGI81314.1	XP_018744658	0	0	0	0	0	0	0	0	0	hypothetical protein	0	0	0
9585_g	QPC59347.1	XP_018744619	chromosome 6	NC_031680.1	3577685	3579464	+	30059913	0	FVEG_01638	557	hypothetical protein FVEG_01638	0	0	integral component of membrane [GO:0016021]; transmembrane transporter activity [GO:0022857]
9589_g	QKD56531.1	XP_018744614	chromosome 6	NC_031680.1	3590018	3592620	+	30059909	0	FVEG_01634	831	hypothetical protein FVEG_01634	0	0	integral component of membrane [GO:0016021]
9590_g	QGI83664.1	XP_018744612	chromosome 6	NC_031680.1	3594929	3596126	+	30059907	0	FVEG_01632	364	hypothetical protein FVEG_01632	0	0	methyltransferase activity [GO:0008168]
9591_g	QGI83664.1	XP_018744611	chromosome 6	NC_031680.1	3596352	3597305	+	30059906	0	FVEG_01631	317	hypothetical protein FVEG_01631	0	0	0
9592_g	QGI83664.1	XP_018744610	chromosome 6	NC_031680.1	3598257	3598928	+	30059905	0	FVEG_01630	206	hypothetical protein FVEG_01630	0	0	0
9593_g	QKD46432.1	XP_018744607	chromosome 6	NC_031680.1	3603288	3605293	+	30059903	0	FVEG_01628	584	hypothetical protein FVEG_01628	0	0	integral component of membrane [GO:0016021]; oxidoreductase activity [GO:0016491]; ion transport [GO:0006811]
9608_g	QGI83697.1	XP_018744588	chromosome 6	NC_031680.1	3631947	3633464	-	30059896	0	FVEG_01619	505	hypothetical protein FVEG_01619	0	0	hydrolase activity, hydrolyzing O-glycosyl compounds [GO:0004553]; organic substance metabolic process [GO:0071704]
9610_g	QPC59347.1	XP_018744586	chromosome 6	NC_031680.1	3636011	3637683	+	30059895	0	FVEG_01618	521	hypothetical protein FVEG_01618	0	0	integral component of membrane [GO:0016021]; transmembrane transporter activity [GO:0022857]
9615_g	QKD56596.1	XP_018744581	chromosome 6	NC_031680.1	3649262	3650958	+	30059890	0	FVEG_01613	532	cytochrome P450 oxidoreductase	0	0	heme binding [GO:0020037]; iron ion binding [GO:0005506]; monooxygenase activity [GO:0004497]; oxidoreductase activity, acting on paired donors, with incorporation or reduction of molecular oxygen [GO:0016705]
9617_g	QKD46448.1	XP_018744579	chromosome 6	NC_031680.1	3652670	3654339	-	30059888	0	FVEG_01611	507	benzoate 4-monooxygenase	Metabolic pathways	0	integral component of membrane [GO:0016021]; heme binding [GO:0020037]; iron ion binding [GO:0005506]; monooxygenase activity [GO:0004497]; oxidoreductase activity, acting on paired donors, with incorporation or reduction of molecular oxygen [GO:0016705]
9621_g	QPC63154.1	XP_037206435	0	0	0	0	0	0	0	0	0	pyridoxamine 5 phosphate oxidase	0	0	0
9645_g	QPC62588.1	XP_018744531	chromosome 6	NC_031680.1	3704934	3706840	-	30059867	0	FVEG_01589	555	hypothetical protein FVEG_01589	0	0	integral component of membrane [GO:0016021]; transmembrane transporter activity [GO:0022857]
9656_g	CCT70630.1	XP_018744518	chromosome 6	NC_031680.1	3736485	3737268	-	30059857	0	FVEG_01579	241	hypothetical protein FVEG_01579	Metabolic pathways	0	hydrolase activity [GO:0016787]
9663_g	QKD56593.1	XP_018744511	chromosome 6	NC_031680.1	3752346	3754000	-	30071745	0	FVEG_14869	528	hypothetical protein FVEG_14869	0	0	integral component of membrane [GO:0016021]; UDP-glycosyltransferase activity [GO:0008194]
9669_g	QKD56596.1	XP_018744504	chromosome 6	NC_031680.1	3763437	3763914	+	30071743	0	FVEG_14867	139	hypothetical protein FVEG_14867	0	0	0
9670_g	QKD56596.1	XP_018744503	chromosome 6	NC_031680.1	3764137	3764379	+	30071742	0	FVEG_14866	80	beta-glucosidase	0	0	hydrolase activity, hydrolyzing O-glycosyl compounds [GO:0004553]; carbohydrate metabolic process [GO:0005975]
9671_g	QKD56596.1	XP_018744502	chromosome 6	NC_031680.1	3764446	3765835	+	30071741	0	FVEG_14865	450	hypothetical protein FVEG_14865	Cyanoamino acid metabolism ; Starch and sucrose metabolism ; Metabolic pathways ; Biosynthesis of secondary metabolites	0	hydrolase activity, hydrolyzing O-glycosyl compounds [GO:0004553]; carbohydrate metabolic process [GO:0005975]
9673_g	QKD61617.1	XP_018744500	chromosome 6	NC_031680.1	3769918	3771628	+	30059846	0	FVEG_01566	552	quinate permease	0	0	integral component of membrane [GO:0016021]; transmembrane transporter activity [GO:0022857]
9681_g	QPC64442.1	XP_018744492	chromosome 6	NC_031680.1	3789222	3794243	-	30071737	0	FVEG_14861	1592	hypothetical protein FVEG_14861	0	0	0
97_g	QGI95035.1	XP_018756923	0	0	0	0	0	0	0	0	0	hypothetical protein	0	0	0
9711_g	CCT70659.1	XP_018744459	chromosome 6	NC_031680.1	3870390	3872271	-	30059814	0	FVEG_01527	530	murein transglycosylase	Starch and sucrose metabolism ; Metabolic pathways	0	hydrolase activity, hydrolyzing O-glycosyl compounds [GO:0004553]; organic substance metabolic process [GO:0071704]
9712_g	QKD56633.1	XP_018744459	chromosome 6	NC_031680.1	3870390	3872271	-	30059814	0	FVEG_01527	530	murein transglycosylase	Starch and sucrose metabolism ; Metabolic pathways	0	hydrolase activity, hydrolyzing O-glycosyl compounds [GO:0004553]; organic substance metabolic process [GO:0071704]
9713_g	QKD61617.1	XP_018744458	chromosome 6	NC_031680.1	3873033	3874810	+	30059813	0	FVEG_01526	540	hypothetical protein FVEG_01526	0	0	integral component of membrane [GO:0016021]; transmembrane transporter activity [GO:0022857]
9715_g	CCT66778.1	XP_018744456	chromosome 6	NC_031680.1	3878093	3880141	+	30059811	0	FVEG_01524	682	hypothetical protein FVEG_01524	0	0	integral component of membrane [GO:0016021]
9720_g	QKD46448.1	XP_018744448	chromosome 6	NC_031680.1	3896195	3897820	+	30059805	0	FVEG_01518	525	cytochrome P450 oxidoreductase	0	0	integral component of membrane [GO:0016021]; heme binding [GO:0020037]; iron ion binding [GO:0005506]; monooxygenase activity [GO:0004497]; oxidoreductase activity, acting on paired donors, with incorporation or reduction of molecular oxygen [GO:0016705]
9728_g	QKD46448.1	XP_018752044	chromosome 7	NC_031681.1	20640	22193	-	30064395	0	FVEG_06501	517	hypothetical protein FVEG_06501	0	0	integral component of membrane [GO:0016021]; heme binding [GO:0020037]; iron ion binding [GO:0005506]; monooxygenase activity [GO:0004497]; oxidoreductase activity, acting on paired donors, with incorporation or reduction of molecular oxygen [GO:0016705]
9732_g	QKD46448.1	XP_018752048	chromosome 7	NC_031681.1	33027	34779	-	30064399	0	FVEG_06505	520	hypothetical protein FVEG_06505	0	0	integral component of membrane [GO:0016021]; heme binding [GO:0020037]; iron ion binding [GO:0005506]; monooxygenase activity [GO:0004497]; oxidoreductase activity, acting on paired donors, with incorporation or reduction of molecular oxygen [GO:0016705]
9739_g	QKD57951.1	XP_018752056	chromosome 7	NC_031681.1	49383	52213	+	30064405	0	FVEG_06511	834	beta-mannosidase	Other glycan degradation	0	hydrolase activity, hydrolyzing O-glycosyl compounds [GO:0004553]; carbohydrate metabolic process [GO:0005975]
9740_g	QKD57951.1	XP_018752056	0	0	0	0	0	0	0	0	0	beta-mannosidase	0	0	0
9746_g	QKD48531.1	XP_018752065	chromosome 7	NC_031681.1	69730	69879	-	30064412	0	FVEG_06518	49	hypothetical protein FVEG_06518	0	0	0
9751_g	QKD57968.1	XP_018752070	chromosome 7	NC_031681.1	77513	79740	-	30064416	0	FVEG_06522	659	hypothetical protein FVEG_06522	Galactose metabolism ; Metabolic pathways	0	0
9761_g	QKD61617.1	XP_018752080	chromosome 7	NC_031681.1	97888	99944	-	30064420	0	FVEG_06529	560	hypothetical protein FVEG_06529	0	0	integral component of membrane [GO:0016021]; transmembrane transporter activity [GO:0022857]
9762_g	QKD61617.1	XP_018752081	chromosome 7	NC_031681.1	100692	102687	-	30064421	0	FVEG_06530	540	hypothetical protein FVEG_06530	0	0	integral component of membrane [GO:0016021]; amino acid transport [GO:0006865]; transmembrane transport [GO:0055085]
9778_g	QPC63256.1	XP_018752110	chromosome 7	NC_031681.1	181422	182667	-	30064442	0	FVEG_06558	398	hypothetical protein FVEG_06558	0	0	lipid binding [GO:0008289]
978_g	QKD61617.1	XP_018743678	chromosome 1	NC_031675.1	2994351	2996330	-	30059404	0	FVEG_01077	603	AAT family amino acid transporter	0	0	integral component of membrane [GO:0016021]; amino acid transport [GO:0006865]; transmembrane transport [GO:0055085]
979_g	QKD47529.1	XP_018743677	chromosome 1	NC_031675.1	2998092	2999683	-	30059403	0	FVEG_01076	511	mannosyl-oligosaccharide alpha-1,2-mannosidase	N-Glycan biosynthesis ; Various types of N-glycan biosynthesis ; Metabolic pathways ; Protein processing in endoplasmic reticulum	PATHWAY: Protein modification; protein glycosylation. {ECO:0000256|ARBA:ARBA00004922}.	integral component of membrane [GO:0016021]; calcium ion binding [GO:0005509]; mannosyl-oligosaccharide 1,2-alpha-mannosidase activity [GO:0004571]; carbohydrate metabolic process [GO:0005975]; protein glycosylation [GO:0006486]
980_g	QGI58781.1	XP_018743676	0	0	0	0	0	0	0	0	0	mannosyl-oligosaccharide alpha-1%2C2-mannosidase	0	0	0
9807_g	QPC59347.1	XP_018752147	chromosome 7	NC_031681.1	249122	250765	-	30064467	0	FVEG_06587	547	MFS transporter, SP family, general alpha glucoside:H+ symporter	0	0	integral component of membrane [GO:0016021]; transmembrane transporter activity [GO:0022857]
9808_g	CCT70913.1	XP_018752148	chromosome 7	NC_031681.1	251576	253354	+	30064468	0	FVEG_06588	592	glucan 1,6-alpha-glucosidase	Galactose metabolism ; Starch and sucrose metabolism ; Metabolic pathways	0	catalytic activity [GO:0003824]; carbohydrate metabolic process [GO:0005975]
984_g	CCT62328.1	XP_018743668	chromosome 1	NC_031675.1	3007022	3009446	+	30059399	0	FVEG_01072	770	dolichyl-phosphate-mannose-protein mannosyltransferase	Other types of O-glycan biosynthesis ; Mannose type O-glycan biosynthesis ; Metabolic pathways	PATHWAY: Protein modification; protein glycosylation. {ECO:0000256|ARBA:ARBA00004922, ECO:0000256|RuleBase:RU367007}.	endoplasmic reticulum membrane [GO:0005789]; integral component of membrane [GO:0016021]; dolichyl-phosphate-mannose-protein mannosyltransferase activity [GO:0004169]
9845_g	QKD62239.1	XP_018752215	chromosome 7	NC_031681.1	352116	352919	+	30064503	0	FVEG_06627	267	hypothetical protein FVEG_06627	0	0	0
985_g	CCT62329.1	XP_018743667	chromosome 1	NC_031675.1	3010057	3011418	+	30071647	0	FVEG_14771	419	hypothetical protein FVEG_14771	0	0	integral component of membrane [GO:0016021]
9910_g	QKD62991.1	XP_018752284	chromosome 7	NC_031681.1	482137	487260	+	30064553	0	FVEG_06686	1684	ATPase	0	0	fungal-type vacuole membrane [GO:0000329]; integral component of membrane [GO:0016021]; ATP binding [GO:0005524]; ATPase-coupled transmembrane transporter activity [GO:0042626]; response to metal ion [GO:0010038]; xenobiotic detoxification by transmembrane export across the plasma membrane [GO:1990961]
9927_g	QPC64442.1	XP_018752312	chromosome 7	NC_031681.1	542017	544856	+	30072801	0	FVEG_15925	926	hypothetical protein FVEG_15925	0	0	0
9935_g	QKD58150.1	XP_018752321	chromosome 7	NC_031681.1	564462	565577	+	30064577	0	FVEG_06710	371	hypothetical protein FVEG_06710	N-Glycan biosynthesis ; Metabolic pathways	0	membrane [GO:0016020]; beta-1,4-mannosylglycoprotein 4-beta-N-acetylglucosaminyltransferase activity [GO:0003830]; protein N-linked glycosylation [GO:0006487]
9939_g	QKD46448.1	XP_018752324	chromosome 7	NC_031681.1	569276	570949	+	30064580	0	FVEG_06713	489	hypothetical protein FVEG_06713	0	0	integral component of membrane [GO:0016021]; heme binding [GO:0020037]; iron ion binding [GO:0005506]; oxidoreductase activity, acting on paired donors, with incorporation or reduction of molecular oxygen [GO:0016705]
9942_g	QKD61617.1	XP_018752329	chromosome 7	NC_031681.1	577291	579117	+	30064583	0	FVEG_06716	577	amino-acid permease inda1	0	0	integral component of membrane [GO:0016021]; transmembrane transport [GO:0055085]
9954_g	QKD58168.1	XP_018752347	chromosome 7	NC_031681.1	611646	612206	+	30064593	0	FVEG_06726	186	hypothetical protein FVEG_06726	0	0	0
9955_g	QKD58168.1	XP_018752348	chromosome 7	NC_031681.1	612561	613115	-	30064594	0	FVEG_06727	184	hypothetical protein FVEG_06727	0	0	0
9956_g	CCT71060.1	XP_018752349	chromosome 7	NC_031681.1	613491	615977	-	30064595	0	FVEG_06728	811	beta-glucosidase G	Cyanoamino acid metabolism ; Starch and sucrose metabolism ; Metabolic pathways ; Biosynthesis of secondary metabolites	0	hydrolase activity, hydrolyzing O-glycosyl compounds [GO:0004553]; polysaccharide catabolic process [GO:0000272]
9978_g	QKD55254.1	XP_018762353	chromosome 8	NC_031682.1	1940718	1942199	+	30071232	0	FVEG_13932	353	hypothetical protein FVEG_13932	0	0	0
														#N/A	#N/A
														#N/A	#N/A
														#N/A	#N/A
														#N/A	#N/A
														#N/A	#N/A
														#N/A	#N/A
														#N/A	#N/A
														#N/A	#N/A
														#N/A	#N/A
														#N/A	#N/A
														#N/A	#N/A
														#N/A	#N/A
														#N/A	#N/A
														#N/A	#N/A
														#N/A	#N/A
														#N/A	#N/A
														#N/A	#N/A
														#N/A	#N/A
														#N/A	#N/A
														#N/A	#N/A
														#N/A	#N/A
														#N/A	#N/A
														#N/A	#N/A
														#N/A	#N/A
														#N/A	#N/A
														#N/A	#N/A
														#N/A	#N/A
														#N/A	#N/A
														#N/A	#N/A
														#N/A	#N/A
														#N/A	#N/A
														#N/A	#N/A
														#N/A	#N/A
														#N/A	#N/A
														#N/A	#N/A
														#N/A	#N/A
														#N/A	#N/A
														#N/A	#N/A
														#N/A	#N/A
														#N/A	#N/A
														#N/A	#N/A
														#N/A	#N/A
														#N/A	#N/A
														#N/A	#N/A
														#N/A	#N/A
														#N/A	#N/A
														#N/A	#N/A
														#N/A	#N/A
														#N/A	#N/A
														#N/A	#N/A
														#N/A	#N/A
														#N/A	#N/A
														#N/A	#N/A
														#N/A	#N/A
														#N/A	#N/A
														#N/A	#N/A
														#N/A	#N/A
														#N/A	#N/A
														#N/A	#N/A
														#N/A	#N/A
														#N/A	#N/A
														#N/A	#N/A
														#N/A	#N/A
														#N/A	#N/A
														#N/A	#N/A
														#N/A	#N/A
														#N/A	#N/A
														#N/A	#N/A
														#N/A	#N/A
														#N/A	#N/A
														#N/A	#N/A
														#N/A	#N/A
														#N/A	#N/A
														#N/A	#N/A
														#N/A	#N/A
														#N/A	#N/A
														#N/A	#N/A
														#N/A	#N/A
														#N/A	#N/A
														#N/A	#N/A
														#N/A	#N/A
														#N/A	#N/A
														#N/A	#N/A
														#N/A	#N/A
														#N/A	#N/A
														#N/A	#N/A
														#N/A	#N/A
														#N/A	#N/A
														#N/A	#N/A
														#N/A	#N/A
														#N/A	#N/A
														#N/A	#N/A
														#N/A	#N/A
														#N/A	#N/A
														#N/A	#N/A
														#N/A	#N/A
														#N/A	#N/A
														#N/A	#N/A
														#N/A	#N/A
														#N/A	#N/A
														#N/A	#N/A
														#N/A	#N/A
														#N/A	#N/A
														#N/A	#N/A
														#N/A	#N/A
														#N/A	#N/A
														#N/A	#N/A
														#N/A	#N/A
														#N/A	#N/A
														#N/A	#N/A
														#N/A	#N/A
														#N/A	#N/A
														#N/A	#N/A
														#N/A	#N/A
														#N/A	#N/A
														#N/A	#N/A
														#N/A	#N/A
														#N/A	#N/A
														#N/A	#N/A
														#N/A	#N/A
														#N/A	#N/A
														#N/A	#N/A
														#N/A	#N/A
														#N/A	#N/A
														#N/A	#N/A
														#N/A	#N/A
														#N/A	#N/A
														#N/A	#N/A
														#N/A	#N/A
														#N/A	#N/A
														#N/A	#N/A
														#N/A	#N/A
														#N/A	#N/A
														#N/A	#N/A
														#N/A	#N/A
														#N/A	#N/A
														#N/A	#N/A
														#N/A	#N/A
														#N/A	#N/A
														#N/A	#N/A
														#N/A	#N/A
														#N/A	#N/A
														#N/A	#N/A
														#N/A	#N/A
														#N/A	#N/A
														#N/A	#N/A
														#N/A	#N/A
														#N/A	#N/A
														#N/A	#N/A
														#N/A	#N/A
														#N/A	#N/A
														#N/A	#N/A
														#N/A	#N/A
														#N/A	#N/A
														#N/A	#N/A
														#N/A	#N/A
														#N/A	#N/A
														#N/A	#N/A
														#N/A	#N/A
														#N/A	#N/A
														#N/A	#N/A
														#N/A	#N/A
														#N/A	#N/A
														#N/A	#N/A
														#N/A	#N/A
														#N/A	#N/A
														#N/A	#N/A
														#N/A	#N/A
														#N/A	#N/A
														#N/A	#N/A
														#N/A	#N/A
														#N/A	#N/A
														#N/A	#N/A
														#N/A	#N/A
														#N/A	#N/A
														#N/A	#N/A
														#N/A	#N/A
														#N/A	#N/A
														#N/A	#N/A
														#N/A	#N/A
														#N/A	#N/A
														#N/A	#N/A
														#N/A	#N/A
														#N/A	#N/A
														#N/A	#N/A
														#N/A	#N/A
														#N/A	#N/A
														#N/A	#N/A
														#N/A	#N/A
														#N/A	#N/A
														#N/A	#N/A
														#N/A	#N/A
														#N/A	#N/A
														#N/A	#N/A
														#N/A	#N/A
														#N/A	#N/A
														#N/A	#N/A
														#N/A	#N/A
														#N/A	#N/A
														#N/A	#N/A
														#N/A	#N/A
														#N/A	#N/A
														#N/A	#N/A
														#N/A	#N/A
														#N/A	#N/A
														#N/A	#N/A
														#N/A	#N/A
														#N/A	#N/A
														#N/A	#N/A
														#N/A	#N/A
														#N/A	#N/A
														#N/A	#N/A
														#N/A	#N/A
														#N/A	#N/A
														#N/A	#N/A
														#N/A	#N/A
														#N/A	#N/A
														#N/A	#N/A
														#N/A	#N/A
														#N/A	#N/A
														#N/A	#N/A
														#N/A	#N/A
														#N/A	#N/A
														#N/A	#N/A
														#N/A	#N/A
														#N/A	#N/A
														#N/A	#N/A
														#N/A	#N/A
														#N/A	#N/A
														#N/A	#N/A
														#N/A	#N/A
														#N/A	#N/A
														#N/A	#N/A
														#N/A	#N/A
														#N/A	#N/A
														#N/A	#N/A
														#N/A	#N/A
														#N/A	#N/A
														#N/A	#N/A
														#N/A	#N/A
														#N/A	#N/A
														#N/A	#N/A
														#N/A	#N/A
														#N/A	#N/A
														#N/A	#N/A
														#N/A	#N/A
														#N/A	#N/A
														#N/A	#N/A
														#N/A	#N/A
														#N/A	#N/A
														#N/A	#N/A
														#N/A	#N/A
														#N/A	#N/A
														#N/A	#N/A
														#N/A	#N/A
														#N/A	#N/A
														#N/A	#N/A
														#N/A	#N/A
														#N/A	#N/A
														#N/A	#N/A
														#N/A	#N/A
														#N/A	#N/A
														#N/A	#N/A
														#N/A	#N/A
														#N/A	#N/A
														#N/A	#N/A
														#N/A	#N/A
														#N/A	#N/A
														#N/A	#N/A
														#N/A	#N/A
														#N/A	#N/A
														#N/A	#N/A
														#N/A	#N/A
														#N/A	#N/A
														#N/A	#N/A
														#N/A	#N/A
														#N/A	#N/A
														#N/A	#N/A
														#N/A	#N/A
														#N/A	#N/A
														#N/A	#N/A
														#N/A	#N/A
														#N/A	#N/A
														#N/A	#N/A
														#N/A	#N/A
														#N/A	#N/A
														#N/A	#N/A
														#N/A	#N/A
														#N/A	#N/A
														#N/A	#N/A
														#N/A	#N/A
														#N/A	#N/A
														#N/A	#N/A
														#N/A	#N/A
														#N/A	#N/A
														#N/A	#N/A
														#N/A	#N/A
														#N/A	#N/A
														#N/A	#N/A
														#N/A	#N/A
														#N/A	#N/A
														#N/A	#N/A
														#N/A	#N/A
														#N/A	#N/A
														#N/A	#N/A
														#N/A	#N/A
														#N/A	#N/A
														#N/A	#N/A
														#N/A	#N/A
														#N/A	#N/A
														#N/A	#N/A
														#N/A	#N/A
														#N/A	#N/A
														#N/A	#N/A
														#N/A	#N/A
														#N/A	#N/A
														#N/A	#N/A
														#N/A	#N/A
														#N/A	#N/A
														#N/A	#N/A
														#N/A	#N/A
														#N/A	#N/A
														#N/A	#N/A
														#N/A	#N/A
														#N/A	#N/A
														#N/A	#N/A
														#N/A	#N/A
														#N/A	#N/A
														#N/A	#N/A
														#N/A	#N/A
														#N/A	#N/A
														#N/A	#N/A
														#N/A	#N/A
														#N/A	#N/A
														#N/A	#N/A
														#N/A	#N/A
														#N/A	#N/A
														#N/A	#N/A
														#N/A	#N/A
														#N/A	#N/A
														#N/A	#N/A
														#N/A	#N/A
														#N/A	#N/A
														#N/A	#N/A
														#N/A	#N/A
														#N/A	#N/A
														#N/A	#N/A
														#N/A	#N/A
														#N/A	#N/A
														#N/A	#N/A
														#N/A	#N/A
														#N/A	#N/A
														#N/A	#N/A
														#N/A	#N/A
														#N/A	#N/A
														#N/A	#N/A
														#N/A	#N/A
														#N/A	#N/A
														#N/A	#N/A
														#N/A	#N/A
														#N/A	#N/A
														#N/A	#N/A
														#N/A	#N/A
														#N/A	#N/A
														#N/A	#N/A
														#N/A	#N/A
														#N/A	#N/A
														#N/A	#N/A
														#N/A	#N/A
														#N/A	#N/A
														#N/A	#N/A
														#N/A	#N/A
														#N/A	#N/A
														#N/A	#N/A
														#N/A	#N/A
														#N/A	#N/A
														#N/A	#N/A
														#N/A	#N/A
														#N/A	#N/A
														#N/A	#N/A
														#N/A	#N/A
														#N/A	#N/A
														#N/A	#N/A
														#N/A	#N/A
														#N/A	#N/A
														#N/A	#N/A
														#N/A	#N/A
														#N/A	#N/A
														#N/A	#N/A
														#N/A	#N/A
														#N/A	#N/A
														#N/A	#N/A
														#N/A	#N/A
														#N/A	#N/A
														#N/A	#N/A
														#N/A	#N/A
														#N/A	#N/A
														#N/A	#N/A
														#N/A	#N/A
														#N/A	#N/A
														#N/A	#N/A
														#N/A	#N/A
														#N/A	#N/A
														#N/A	#N/A
														#N/A	#N/A
														#N/A	#N/A
														#N/A	#N/A
														#N/A	#N/A
														#N/A	#N/A
														#N/A	#N/A
														#N/A	#N/A
														#N/A	#N/A
														#N/A	#N/A
														#N/A	#N/A
														#N/A	#N/A
														#N/A	#N/A
														#N/A	#N/A
														#N/A	#N/A
														#N/A	#N/A
														#N/A	#N/A
														#N/A	#N/A
														#N/A	#N/A
														#N/A	#N/A
														#N/A	#N/A
														#N/A	#N/A
														#N/A	#N/A
														#N/A	#N/A
														#N/A	#N/A
														#N/A	#N/A
														#N/A	#N/A
														#N/A	#N/A
														#N/A	#N/A
														#N/A	#N/A
														#N/A	#N/A
														#N/A	#N/A
														#N/A	#N/A
														#N/A	#N/A
														#N/A	#N/A
														#N/A	#N/A
														#N/A	#N/A
														#N/A	#N/A
														#N/A	#N/A
														#N/A	#N/A
														#N/A	#N/A
														#N/A	#N/A
														#N/A	#N/A
														#N/A	#N/A
														#N/A	#N/A
														#N/A	#N/A
														#N/A	#N/A
														#N/A	#N/A
														#N/A	#N/A
														#N/A	#N/A
														#N/A	#N/A
														#N/A	#N/A
														#N/A	#N/A
														#N/A	#N/A
														#N/A	#N/A
														#N/A	#N/A
														#N/A	#N/A
														#N/A	#N/A
														#N/A	#N/A
														#N/A	#N/A
														#N/A	#N/A
														#N/A	#N/A
														#N/A	#N/A
														#N/A	#N/A
														#N/A	#N/A
														#N/A	#N/A
														#N/A	#N/A
														#N/A	#N/A
														#N/A	#N/A
														#N/A	#N/A
														#N/A	#N/A
														#N/A	#N/A
														#N/A	#N/A
														#N/A	#N/A
														#N/A	#N/A
														#N/A	#N/A
														#N/A	#N/A
														#N/A	#N/A
														#N/A	#N/A
														#N/A	#N/A
														#N/A	#N/A
														#N/A	#N/A
														#N/A	#N/A
														#N/A	#N/A
														#N/A	#N/A
														#N/A	#N/A
														#N/A	#N/A
														#N/A	#N/A
														#N/A	#N/A
														#N/A	#N/A
														#N/A	#N/A
														#N/A	#N/A
														#N/A	#N/A
														#N/A	#N/A
														#N/A	#N/A
														#N/A	#N/A
														#N/A	#N/A
														#N/A	#N/A
														#N/A	#N/A
														#N/A	#N/A
														#N/A	#N/A
														#N/A	#N/A
														#N/A	#N/A
														#N/A	#N/A
														#N/A	#N/A
														#N/A	#N/A
														#N/A	#N/A
														#N/A	#N/A
														#N/A	#N/A
														#N/A	#N/A
														#N/A	#N/A
														#N/A	#N/A
														#N/A	#N/A
														#N/A	#N/A
														#N/A	#N/A
														#N/A	#N/A
														#N/A	#N/A
														#N/A	#N/A
														#N/A	#N/A
														#N/A	#N/A
														#N/A	#N/A
														#N/A	#N/A
														#N/A	#N/A
														#N/A	#N/A
														#N/A	#N/A
														#N/A	#N/A
														#N/A	#N/A
														#N/A	#N/A
														#N/A	#N/A
														#N/A	#N/A
														#N/A	#N/A
														#N/A	#N/A
														#N/A	#N/A
														#N/A	#N/A
														#N/A	#N/A
														#N/A	#N/A
														#N/A	#N/A
														#N/A	#N/A
														#N/A	#N/A
														#N/A	#N/A
														#N/A	#N/A
														#N/A	#N/A
														#N/A	#N/A
														#N/A	#N/A
														#N/A	#N/A
														#N/A	#N/A
														#N/A	#N/A
														#N/A	#N/A
														#N/A	#N/A
[truncated: 12,924 more rows]
