# Supplementary material for: Assembly, Annotation, and Comparative Whole Genome Sequence of Fusarium verticillioides Isolated from Stored Maize Grains
Source: Pathogens. 2022 Jul 20;11(7):810. doi: 10.3390/pathogens11070810 (PMC9320718; doi:10.3390/pathogens11070810)
Supplement: Supplementary file 1 [file pathogens-11-00810-s001.zip › Fusarium WGS_final supplementory data/Table_S5.xlsx]

## Sheet: Mycotoxin_Pathway_Genes
query id	Hit ID	% identity	evalue	Query Coverage	Protein Name	Chromosome	Accession	Start	Stop	Strand	GeneID	Locus tag	Length	Protein Name	KEGG_Pathway	UniPathway	Gene Ontology
10019_g	sp|A0A098D8A0|ZEA2_GIBZE_Highly_reducing_polyketide_synthase_ZEA2_OS=Gibberella_zeae_(strain_ATCC_MYA-4620_/_CBS_123657_/_FGSC_9075_/_NRRL_31084_/_PH-1)_OX=229533_GN=ZEA2_PE=2_SV=1	25.71	2e-12	86.6848	NADPH2:quinone reductase	chromosome 7	NC_031681.1	796198	797353	+	30064656	FVEG_06790	368	NADPH2:quinone reductase			oxidoreductase activity [GO:0016491]; zinc ion binding [GO:0008270]
10200_g	sp|W7LKY5|FUM17_GIBM7_Sphingosine_N-acyltransferase-like_protein_FUM17_OS=Gibberella_moniliformis_(strain_M3125_/_FGSC_7600)_OX=334819_GN=FUM17_PE=3_SV=1	50.4	1e-109	79.9578	acyl-CoA-dependent ceramide synthase	chromosome 7	NC_031681.1	1353268	1354798	-	30064824	FVEG_06971	474	acyl-CoA-dependent ceramide synthase	Sphingolipid metabolism ; Metabolic pathways		integral component of membrane [GO:0016021]
10646_g	tr|Q8X134|Q8X134_GIBZA_Cytochrome_P450_(Fragment)_OS=Gibberella_zeae_OX=5518_GN=TRI13_PE=3_SV=1	21.13	2e-13	107.78	hypothetical protein FVEG_11655	chromosome 7	NC_031681.1	2823619	2825202	-	30069152	FVEG_11655	527	hypothetical protein FVEG_11655			heme binding [GO:0020037]; iron ion binding [GO:0005506]; monooxygenase activity [GO:0004497]; oxidoreductase activity, acting on paired donors, with incorporation or reduction of molecular oxygen [GO:0016705]
10760_g	sp|W7LUF3|FUM7_GIBM7_Dehydrogenase_FUM7_OS=Gibberella_moniliformis_(strain_M3125_/_FGSC_7600)_OX=334819_GN=FUM7_PE=2_SV=1	25.5	3e-15	111.911	hypothetical protein FVEG_11750	chromosome 7	NC_031681.1	3064671	3065756	-	30069240	FVEG_11750	361	hypothetical protein FVEG_11750			maleylacetate reductase activity [GO:0018506]; metal ion binding [GO:0046872]
10769_g	tr|Q8X134|Q8X134_GIBZA_Cytochrome_P450_(Fragment)_OS=Gibberella_zeae_OX=5518_GN=TRI13_PE=3_SV=1	37.35	6e-109	99.4863	hypothetical protein FVEG_11760	chromosome 7	NC_031681.1	3083037	3084891	+	30069250	FVEG_11760	584	hypothetical protein FVEG_11760			heme binding [GO:0020037]; iron ion binding [GO:0005506]; monooxygenase activity [GO:0004497]; oxidoreductase activity, acting on paired donors, with incorporation or reduction of molecular oxygen [GO:0016705]
10781_g	sp|Q9HGE0|FUM6_GIBM7_Bifunctional_cytochrome_P450/NADPH--P450_reductase_OS=Gibberella_moniliformis_(strain_M3125_/_FGSC_7600)_OX=334819_GN=FUM6_PE=2_SV=1	37.32	2e-176	88.0819	hypothetical protein FVEG_12598	chromosome 3	NC_031677.1	593010	596476	+	30070029	FVEG_12598	1074	hypothetical protein FVEG_12598	Fatty acid degradation ; Tryptophan metabolism		aromatase activity [GO:0070330]; FMN binding [GO:0010181]; heme binding [GO:0020037]; iron ion binding [GO:0005506]; NADPH-hemoprotein reductase activity [GO:0003958]
11004_g	sp|Q9HGE0|FUM6_GIBM7_Bifunctional_cytochrome_P450/NADPH--P450_reductase_OS=Gibberella_moniliformis_(strain_M3125_/_FGSC_7600)_OX=334819_GN=FUM6_PE=2_SV=1	26.92	9e-29	85.2459	cytochrome P450 oxidoreductase	chromosome 8	NC_031682.1	425232	426923	-	30065403	FVEG_07621	549	cytochrome P450 oxidoreductase			heme binding [GO:0020037]; iron ion binding [GO:0005506]; monooxygenase activity [GO:0004497]; oxidoreductase activity, acting on paired donors, with incorporation or reduction of molecular oxygen [GO:0016705]
11047_g	tr|Q8X134|Q8X134_GIBZA_Cytochrome_P450_(Fragment)_OS=Gibberella_zeae_OX=5518_GN=TRI13_PE=3_SV=1	22.27	4e-13	81.3309	hypothetical protein FVEG_07585	chromosome 8	NC_031682.1	528699	530456	-	30065372	FVEG_07585	541	hypothetical protein FVEG_07585			integral component of membrane [GO:0016021]; heme binding [GO:0020037]; iron ion binding [GO:0005506]; monooxygenase activity [GO:0004497]; oxidoreductase activity, acting on paired donors, with incorporation or reduction of molecular oxygen [GO:0016705]
11050_g	sp|Q9C1B8|TRI7_FUSSP_Acetyltransferase_TRI7_OS=Fusarium_sporotrichioides_OX=5514_GN=TRI7_PE=1_SV=1	25.49	5e-20	108.511	hypothetical protein FVEG_07582	chromosome 8	NC_031682.1	533915	535045	+	30065369	FVEG_07582	376	hypothetical protein FVEG_07582			integral component of membrane [GO:0016021]
11052_g	sp|Q9HGE0|FUM6_GIBM7_Bifunctional_cytochrome_P450/NADPH--P450_reductase_OS=Gibberella_moniliformis_(strain_M3125_/_FGSC_7600)_OX=334819_GN=FUM6_PE=2_SV=1	22.73	7e-20	84.9265	hypothetical protein FVEG_07580	chromosome 8	NC_031682.1	537681	539404	-	30065367	FVEG_07580	544	hypothetical protein FVEG_07580			integral component of membrane [GO:0016021]; heme binding [GO:0020037]; iron ion binding [GO:0005506]; oxidoreductase activity, acting on paired donors, with incorporation or reduction of molecular oxygen [GO:0016705]
11054_g	sp|Q9HGE0|FUM6_GIBM7_Bifunctional_cytochrome_P450/NADPH--P450_reductase_OS=Gibberella_moniliformis_(strain_M3125_/_FGSC_7600)_OX=334819_GN=FUM6_PE=2_SV=1	22.84	3e-11	82.7038	hypothetical protein FVEG_07578	chromosome 8	NC_031682.1	541946	543548	+	30065365	FVEG_07578	503	hypothetical protein FVEG_07578			integral component of membrane [GO:0016021]; heme binding [GO:0020037]; iron ion binding [GO:0005506]; monooxygenase activity [GO:0004497]; oxidoreductase activity, acting on paired donors, with incorporation or reduction of molecular oxygen [GO:0016705]
11089_g	tr|A0A346JHY4|A0A346JHY4_GIBZA_Trichothecene_efflux_pump_OS=Gibberella_zeae_OX=5518_GN=Tri12_PE=4_SV=1	22.9	7e-19	97.6974	hypothetical protein FVEG_07540	chromosome 8	NC_031682.1	642929	644896	+	30065330	FVEG_07540	608	hypothetical protein FVEG_07540			integral component of membrane [GO:0016021]; transmembrane transporter activity [GO:0022857]
11248_g	sp|Q9HGE0|FUM6_GIBM7_Bifunctional_cytochrome_P450/NADPH--P450_reductase_OS=Gibberella_moniliformis_(strain_M3125_/_FGSC_7600)_OX=334819_GN=FUM6_PE=2_SV=1	24.25	8e-18	75.6494	hypothetical protein FVEG_07388	chromosome 8	NC_031682.1	1118075	1119925	-	30065192	FVEG_07388	616	hypothetical protein FVEG_07388			oxidoreductase activity [GO:0016491]
11349_g	sp|Q9HGE0|FUM6_GIBM7_Bifunctional_cytochrome_P450/NADPH--P450_reductase_OS=Gibberella_moniliformis_(strain_M3125_/_FGSC_7600)_OX=334819_GN=FUM6_PE=2_SV=1	22.95	3e-12	91.0448	C-22 sterol desaturase	chromosome 8	NC_031682.1	1437338	1439183	-	30065105	FVEG_07284	536	C-22 sterol desaturase	Steroid biosynthesis ; Metabolic pathways ; Biosynthesis of secondary metabolites		heme binding [GO:0020037]; iron ion binding [GO:0005506]; monooxygenase activity [GO:0004497]; oxidoreductase activity, acting on paired donors, with incorporation or reduction of molecular oxygen [GO:0016705]
11365_g	sp|Q9HGE0|FUM6_GIBM7_Bifunctional_cytochrome_P450/NADPH--P450_reductase_OS=Gibberella_moniliformis_(strain_M3125_/_FGSC_7600)_OX=334819_GN=FUM6_PE=2_SV=1	40.09	0	103.659	bifunctional P-450:NADPH-P450 reductase	chromosome 8	NC_031682.1	1492831	1496275	+	30065090	FVEG_07269	1066	bifunctional P-450:NADPH-P450 reductase	Fatty acid degradation ; Tryptophan metabolism		FMN binding [GO:0010181]; heme binding [GO:0020037]; iron ion binding [GO:0005506]; oxidoreductase activity, acting on paired donors, with incorporation or reduction of molecular oxygen [GO:0016705]
11438_g	sp|Q8J2Q9|FUM11_GIBM7_Tricarboxylate_transporter_FUM11_OS=Gibberella_moniliformis_(strain_M3125_/_FGSC_7600)_OX=334819_GN=FUM11_PE=3_SV=2	55.07	1e-93	99.3289	hypothetical protein FVEG_07208	chromosome 8	NC_031682.1	1671849	1672947	+	30065034	FVEG_07208	298	hypothetical protein FVEG_07208			integral component of membrane [GO:0016021]
11479_g	sp|W7L9F0|FUM16_GIBM7_Acyl-CoA_synthetase_FUM16_OS=Gibberella_moniliformis_(strain_M3125_/_FGSC_7600)_OX=334819_GN=FUM16_PE=3_SV=1	21.23	2e-19	103.175	hypothetical protein FVEG_07164	chromosome 8	NC_031682.1	1774167	1776157	-	30064994	FVEG_07164	630	hypothetical protein FVEG_07164
11561_g	sp|Q9HGE0|FUM6_GIBM7_Bifunctional_cytochrome_P450/NADPH--P450_reductase_OS=Gibberella_moniliformis_(strain_M3125_/_FGSC_7600)_OX=334819_GN=FUM6_PE=2_SV=1	21.93	6e-12	80.7619	cytochrome P450 oxidoreductase	chromosome 8	NC_031682.1	1954996	1956739	+	30071227	FVEG_13927	525	cytochrome P450 oxidoreductase			heme binding [GO:0020037]; iron ion binding [GO:0005506]; monooxygenase activity [GO:0004497]; oxidoreductase activity, acting on paired donors, with incorporation or reduction of molecular oxygen [GO:0016705]
11618_g	sp|W7L9E5|FUM2_GIBM7_Cytochrome_P450_monooxygenase_FUM2_OS=Gibberella_moniliformis_(strain_M3125_/_FGSC_7600)_OX=334819_GN=FUM2_PE=3_SV=1	24.57	1e-16	89.8273	hypothetical protein FVEG_13880	chromosome 8	NC_031682.1	2080149	2081873	+	30071184	FVEG_13880	521	hypothetical protein FVEG_13880			heme binding [GO:0020037]; iron ion binding [GO:0005506]; monooxygenase activity [GO:0004497]; oxidoreductase activity, acting on paired donors, with incorporation or reduction of molecular oxygen [GO:0016705]
11702_g	sp|W7L9E5|FUM2_GIBM7_Cytochrome_P450_monooxygenase_FUM2_OS=Gibberella_moniliformis_(strain_M3125_/_FGSC_7600)_OX=334819_GN=FUM2_PE=3_SV=1	25.77	1e-29	88.1553	hypothetical protein FVEG_13355	chromosome 8	NC_031682.1	2300543	2302405	+	30070711	FVEG_13355	515	hypothetical protein FVEG_13355			heme binding [GO:0020037]; iron ion binding [GO:0005506]; oxidoreductase activity, acting on paired donors, with incorporation or reduction of molecular oxygen [GO:0016705]
11801_g	sp|A0A098D8A0|ZEA2_GIBZE_Highly_reducing_polyketide_synthase_ZEA2_OS=Gibberella_zeae_(strain_ATCC_MYA-4620_/_CBS_123657_/_FGSC_9075_/_NRRL_31084_/_PH-1)_OX=229533_GN=ZEA2_PE=2_SV=1	26.89	4e-14	97.7564	hypothetical protein FVEG_13442	chromosome 8	NC_031682.1	2503103	2504041	+	30070791	FVEG_13442	312	hypothetical protein FVEG_13442			oxidoreductase activity [GO:0016491]
11808_g	sp|W7L9E5|FUM2_GIBM7_Cytochrome_P450_monooxygenase_FUM2_OS=Gibberella_moniliformis_(strain_M3125_/_FGSC_7600)_OX=334819_GN=FUM2_PE=3_SV=1	27.79	2e-36	85.2227	hypothetical protein FVEG_13449	chromosome 8	NC_031682.1	2515614	2517342	+	30070798	FVEG_13449	494	hypothetical protein FVEG_13449			integral component of membrane [GO:0016021]; heme binding [GO:0020037]; iron ion binding [GO:0005506]; monooxygenase activity [GO:0004497]; oxidoreductase activity, acting on paired donors, with incorporation or reduction of molecular oxygen [GO:0016705]
11872_g	sp|W7L9E5|FUM2_GIBM7_Cytochrome_P450_monooxygenase_FUM2_OS=Gibberella_moniliformis_(strain_M3125_/_FGSC_7600)_OX=334819_GN=FUM2_PE=3_SV=1	24.94	1e-26	91.002	hypothetical protein FVEG_06713	chromosome 7	NC_031681.1	569276	570949	+	30064580	FVEG_06713	489	hypothetical protein FVEG_06713			integral component of membrane [GO:0016021]; heme binding [GO:0020037]; iron ion binding [GO:0005506]; oxidoreductase activity, acting on paired donors, with incorporation or reduction of molecular oxygen [GO:0016705]
12025_g	sp|Q9HGE0|FUM6_GIBM7_Bifunctional_cytochrome_P450/NADPH--P450_reductase_OS=Gibberella_moniliformis_(strain_M3125_/_FGSC_7600)_OX=334819_GN=FUM6_PE=2_SV=1	26.34	2e-17	74.1036	hypothetical protein FVEG_11028	chromosome 9	NC_031683.1	181945	183605	-	30068568	FVEG_11028	502	hypothetical protein FVEG_11028			integral component of membrane [GO:0016021]; heme binding [GO:0020037]; iron ion binding [GO:0005506]; monooxygenase activity [GO:0004497]; oxidoreductase activity, acting on paired donors, with incorporation or reduction of molecular oxygen [GO:0016705]
12065_g	tr|A0A346JHY4|A0A346JHY4_GIBZA_Trichothecene_efflux_pump_OS=Gibberella_zeae_OX=5518_GN=Tri12_PE=4_SV=1	25	3e-33	88.4283	hypothetical protein FVEG_11059	chromosome 9	NC_031683.1	283576	285419	+	30068597	FVEG_11059	579	hypothetical protein FVEG_11059			integral component of membrane [GO:0016021]; transmembrane transporter activity [GO:0022857]
12089_g	sp|Q9HGE0|FUM6_GIBM7_Bifunctional_cytochrome_P450/NADPH--P450_reductase_OS=Gibberella_moniliformis_(strain_M3125_/_FGSC_7600)_OX=334819_GN=FUM6_PE=2_SV=1	24.74	9e-18	95.1362	hypothetical protein FVEG_11079	chromosome 9	NC_031683.1	331087	332731	-	30068615	FVEG_11079	514	hypothetical protein FVEG_11079		PATHWAY: Mycotoxin biosynthesis. {ECO:0000250|UniProtKB:S0EE84, ECO:0000305|PubMed:22652150}.	integral component of membrane [GO:0016021]; heme binding [GO:0020037]; iron ion binding [GO:0005506]; monooxygenase activity [GO:0004497]; oxidoreductase activity, acting on paired donors, with incorporation or reduction of molecular oxygen [GO:0016705]
12214_g	sp|Q9HGE0|FUM6_GIBM7_Bifunctional_cytochrome_P450/NADPH--P450_reductase_OS=Gibberella_moniliformis_(strain_M3125_/_FGSC_7600)_OX=334819_GN=FUM6_PE=2_SV=1	27.87	6e-12	72.8426	hypothetical protein FVEG_11206	chromosome 9	NC_031683.1	706683	708063	+	30068737	FVEG_11206	394	hypothetical protein FVEG_11206			heme binding [GO:0020037]; iron ion binding [GO:0005506]; oxidoreductase activity, acting on paired donors, with incorporation or reduction of molecular oxygen [GO:0016705]
12342_g	sp|Q8J2R0|FUM10_GIBM7_Acyl-CoA_synthetase_FUM10_OS=Gibberella_moniliformis_(strain_M3125_/_FGSC_7600)_OX=334819_GN=FUM10_PE=3_SV=2	25.78	3e-33	99.8261	long-chain acyl-CoA synthetase	chromosome 9	NC_031683.1	1098831	1100701	-	30068852	FVEG_11330	575	long-chain acyl-CoA synthetase
12500_g	tr|A0A346JHY4|A0A346JHY4_GIBZA_Trichothecene_efflux_pump_OS=Gibberella_zeae_OX=5518_GN=Tri12_PE=4_SV=1	23.41	1e-15	88.8889	hypothetical protein FVEG_10376	chromosome 9	NC_031683.1	1587705	1589576	+	30067970	FVEG_10376	567	hypothetical protein FVEG_10376			integral component of membrane [GO:0016021]; transmembrane transporter activity [GO:0022857]
12746_g	sp|W7LL82|FUM13_GIBM7_NAD-dependent_epimerase/dehydratase_FUM13_OS=Gibberella_moniliformis_(strain_M3125_/_FGSC_7600)_OX=334819_GN=FUM13_PE=1_SV=1	26.12	6e-15	76.1364	cinnamyl-alcohol dehydrogenase	chromosome 9	NC_031683.1	2316822	2317926	+	30067751	FVEG_10142	352	cinnamyl-alcohol dehydrogenase			catalytic activity [GO:0003824]
12848_g	sp|Q8J2Q9|FUM11_GIBM7_Tricarboxylate_transporter_FUM11_OS=Gibberella_moniliformis_(strain_M3125_/_FGSC_7600)_OX=334819_GN=FUM11_PE=3_SV=2	41.67	3e-53	95.8466	hypothetical protein FVEG_10042	chromosome 9	NC_031683.1	2556395	2557490	-	30067659	FVEG_10042	313	hypothetical protein FVEG_10042			integral component of membrane [GO:0016021]; mitochondrial inner membrane [GO:0005743]; transmembrane transport [GO:0055085]
13025_g	sp|W7L9F0|FUM16_GIBM7_Acyl-CoA_synthetase_FUM16_OS=Gibberella_moniliformis_(strain_M3125_/_FGSC_7600)_OX=334819_GN=FUM16_PE=3_SV=1	24.75	2e-23	105.903	hypothetical protein FVEG_13670	chromosome 10	NC_031684.1	211310	213294	+	30070997	FVEG_13670	576	hypothetical protein FVEG_13670
13071_g	sp|W7LKX1|FUM1_GIBM7_Highly_reducing_polyketide_synthase_FUM1_OS=Gibberella_moniliformis_(strain_M3125_/_FGSC_7600)_OX=334819_GN=FUM1_PE=SV=1	40.82	0	103.843	hypothetical protein FVEG_17587	chromosome 10	NC_031684.1	307409	315301	-	30074463	FVEG_17587	2498	hypothetical protein FVEG_17587			3-oxoacyl-[acyl-carrier-protein] synthase activity [GO:0004315]; methyltransferase activity [GO:0008168]; oxidoreductase activity [GO:0016491]; phosphopantetheine binding [GO:0031177]; fatty acid biosynthetic process [GO:0006633]; methylation [GO:0032259]
13154_g	sp|Q9HGE0|FUM6_GIBM7_Bifunctional_cytochrome_P450/NADPH--P450_reductase_OS=Gibberella_moniliformis_(strain_M3125_/_FGSC_7600)_OX=334819_GN=FUM6_PE=2_SV=1	24.95	2e-27	83.8182	cytochrome P450 oxidoreductase	chromosome 10	NC_031684.1	506272	508030	-	30071104	FVEG_13789	550	cytochrome P450 oxidoreductase			heme binding [GO:0020037]; iron ion binding [GO:0005506]; monooxygenase activity [GO:0004497]; oxidoreductase activity, acting on paired donors, with incorporation or reduction of molecular oxygen [GO:0016705]
13172_g	tr|A0A346JHY4|A0A346JHY4_GIBZA_Trichothecene_efflux_pump_OS=Gibberella_zeae_OX=5518_GN=Tri12_PE=4_SV=1	24.9	1e-33	92.2807	hypothetical protein FVEG_13809	chromosome 10	NC_031684.1	541748	543690	-	30071122	FVEG_13809	570	hypothetical protein FVEG_13809			integral component of membrane [GO:0016021]; transmembrane transporter activity [GO:0022857]
13179_g	tr|A0A346JHY4|A0A346JHY4_GIBZA_Trichothecene_efflux_pump_OS=Gibberella_zeae_OX=5518_GN=Tri12_PE=4_SV=1	24.36	8e-36	94.1781	hypothetical protein FVEG_17611	chromosome 10	NC_031684.1	561093	562847	-	30074487	FVEG_17611	584	hypothetical protein FVEG_17611			integral component of membrane [GO:0016021]; transmembrane transporter activity [GO:0022857]
13202_g	sp|W7L9E5|FUM2_GIBM7_Cytochrome_P450_monooxygenase_FUM2_OS=Gibberella_moniliformis_(strain_M3125_/_FGSC_7600)_OX=334819_GN=FUM2_PE=3_SV=1	30.39	3e-31	70	hypothetical protein FVEG_13835	chromosome 10	NC_031684.1	613564	615543	-	30071145	FVEG_13835	550	hypothetical protein FVEG_13835			integral component of membrane [GO:0016021]; heme binding [GO:0020037]; iron ion binding [GO:0005506]; oxidoreductase activity, acting on paired donors, with incorporation or reduction of molecular oxygen [GO:0016705]
13217_g	sp|W7L9F0|FUM16_GIBM7_Acyl-CoA_synthetase_FUM16_OS=Gibberella_moniliformis_(strain_M3125_/_FGSC_7600)_OX=334819_GN=FUM16_PE=3_SV=1	23.54	6e-21	92.3478	hypothetical protein FVEG_08886	chromosome 10	NC_031684.1	657339	659117	+	30066582	FVEG_08886	575	hypothetical protein FVEG_08886	Ubiquinone and other terpenoid-quinone biosynthesis ; Metabolic pathways ; Biosynthesis of secondary metabolites		integral component of membrane [GO:0016021]
13307_g	sp|W7LL82|FUM13_GIBM7_NAD-dependent_epimerase/dehydratase_FUM13_OS=Gibberella_moniliformis_(strain_M3125_/_FGSC_7600)_OX=334819_GN=FUM13_PE=1_SV=1	28.82	3e-16	82.0513	hypothetical protein FVEG_08803	chromosome 10	NC_031684.1	885138	886193	+	30066505	FVEG_08803	351	hypothetical protein FVEG_08803			catalytic activity [GO:0003824]
13376_g	sp|W7L9E5|FUM2_GIBM7_Cytochrome_P450_monooxygenase_FUM2_OS=Gibberella_moniliformis_(strain_M3125_/_FGSC_7600)_OX=334819_GN=FUM2_PE=3_SV=1	24.14	5e-19	91.5789	hypothetical protein FVEG_16414	chromosome 10	NC_031684.1	1050756	1052440	+	30073290	FVEG_16414	475	hypothetical protein FVEG_16414			integral component of membrane [GO:0016021]; heme binding [GO:0020037]; iron ion binding [GO:0005506]; monooxygenase activity [GO:0004497]; oxidoreductase activity, acting on paired donors, with incorporation or reduction of molecular oxygen [GO:0016705]
13403_g	tr|A0A346JHY4|A0A346JHY4_GIBZA_Trichothecene_efflux_pump_OS=Gibberella_zeae_OX=5518_GN=Tri12_PE=4_SV=1	25.05	3e-18	87.4532	hypothetical protein FVEG_08721	chromosome 10	NC_031684.1	1113376	1115078	-	30066433	FVEG_08721	534	hypothetical protein FVEG_08721			integral component of membrane [GO:0016021]; transmembrane transporter activity [GO:0022857]
13446_g	sp|W7L9E5|FUM2_GIBM7_Cytochrome_P450_monooxygenase_FUM2_OS=Gibberella_moniliformis_(strain_M3125_/_FGSC_7600)_OX=334819_GN=FUM2_PE=3_SV=1	25.57	1e-37	91.4449	hypothetical protein FVEG_08678	chromosome 10	NC_031684.1	1223732	1225409	-	30066393	FVEG_08678	526	hypothetical protein FVEG_08678			integral component of membrane [GO:0016021]; heme binding [GO:0020037]; iron ion binding [GO:0005506]; monooxygenase activity [GO:0004497]; oxidoreductase activity, acting on paired donors, with incorporation or reduction of molecular oxygen [GO:0016705]
13556_g	tr|A0A346JHY4|A0A346JHY4_GIBZA_Trichothecene_efflux_pump_OS=Gibberella_zeae_OX=5518_GN=Tri12_PE=4_SV=1	21.74	4e-14	84.5884	hypothetical protein FVEG_08581	chromosome 10	NC_031684.1	1483163	1485230	-	30066303	FVEG_08581	571	hypothetical protein FVEG_08581			integral component of membrane [GO:0016021]; transmembrane transporter activity [GO:0022857]
13597_g	sp|Q9HGE0|FUM6_GIBM7_Bifunctional_cytochrome_P450/NADPH--P450_reductase_OS=Gibberella_moniliformis_(strain_M3125_/_FGSC_7600)_OX=334819_GN=FUM6_PE=2_SV=1	22.76	7e-12	85.6299	cytochrome P450 oxidoreductase	chromosome 10	NC_031684.1	1592965	1594653	+	30066264	FVEG_08540	508	cytochrome P450 oxidoreductase			heme binding [GO:0020037]; iron ion binding [GO:0005506]; monooxygenase activity [GO:0004497]; oxidoreductase activity, acting on paired donors, with incorporation or reduction of molecular oxygen [GO:0016705]
13719_g	sp|A0A098D8A0|ZEA2_GIBZE_Highly_reducing_polyketide_synthase_ZEA2_OS=Gibberella_zeae_(strain_ATCC_MYA-4620_/_CBS_123657_/_FGSC_9075_/_NRRL_31084_/_PH-1)_OX=229533_GN=ZEA2_PE=2_SV=1	30.99	0	102.658	hypothetical protein FVEG_08425	chromosome 10	NC_031684.1	1894697	1902341	+	30066158	FVEG_08425	2408	hypothetical protein FVEG_08425			3-oxoacyl-[acyl-carrier-protein] synthase activity [GO:0004315]; oxidoreductase activity [GO:0016491]; fatty acid biosynthetic process [GO:0006633]
13886_g	sp|W7L9F0|FUM16_GIBM7_Acyl-CoA_synthetase_FUM16_OS=Gibberella_moniliformis_(strain_M3125_/_FGSC_7600)_OX=334819_GN=FUM16_PE=3_SV=1	51.59	0	100.58	hypothetical protein FVEG_12816	chromosome 11	NC_031685.1	4653	6882	+	30070224	FVEG_12816	690	hypothetical protein FVEG_12816	Fatty acid biosynthesis ; Fatty acid degradation ; Metabolic pathways ; Fatty acid metabolism ; Peroxisome
13889_g	tr|A0A346JHY4|A0A346JHY4_GIBZA_Trichothecene_efflux_pump_OS=Gibberella_zeae_OX=5518_GN=Tri12_PE=4_SV=1	23.11	4e-28	107.206	hypothetical protein FVEG_12818	chromosome 11	NC_031685.1	10933	12705	+	30070226	FVEG_12818	569	hypothetical protein FVEG_12818			integral component of membrane [GO:0016021]; transmembrane transporter activity [GO:0022857]
13890_g	sp|W7LKX1|FUM1_GIBM7_Highly_reducing_polyketide_synthase_FUM1_OS=Gibberella_moniliformis_(strain_M3125_/_FGSC_7600)_OX=334819_GN=FUM1_PE=SV=1	25	2e-17	96.9014	hypothetical protein FVEG_12819	chromosome 11	NC_031685.1	12908	14030	-	30070227	FVEG_12819	355	hypothetical protein FVEG_12819			oxidoreductase activity [GO:0016491]
14089_g	sp|W7L9F0|FUM16_GIBM7_Acyl-CoA_synthetase_FUM16_OS=Gibberella_moniliformis_(strain_M3125_/_FGSC_7600)_OX=334819_GN=FUM16_PE=3_SV=1	22.94	6e-19	110.49	hypothetical protein FVEG_12997	chromosome 11	NC_031685.1	460042	462080	+	30070390	FVEG_12997	572	hypothetical protein FVEG_12997	Ubiquinone and other terpenoid-quinone biosynthesis ; Metabolic pathways ; Biosynthesis of secondary metabolites
14143_g	sp|W7LUF3|FUM7_GIBM7_Dehydrogenase_FUM7_OS=Gibberella_moniliformis_(strain_M3125_/_FGSC_7600)_OX=334819_GN=FUM7_PE=2_SV=1	30.98	5e-39	96.1259	hypothetical protein FVEG_13044	chromosome 11	NC_031685.1	610384	611625	+	30070433	FVEG_13044	413	hypothetical protein FVEG_13044			metal ion binding [GO:0046872]; oxidoreductase activity [GO:0016491]
14154_g	tr|Q8X134|Q8X134_GIBZA_Cytochrome_P450_(Fragment)_OS=Gibberella_zeae_OX=5518_GN=TRI13_PE=3_SV=1	36.46	1e-104	100.174	hypothetical protein FVEG_13054	chromosome 11	NC_031685.1	632051	633873	-	30070441	FVEG_13054	575	hypothetical protein FVEG_13054			heme binding [GO:0020037]; iron ion binding [GO:0005506]; monooxygenase activity [GO:0004497]; oxidoreductase activity, acting on paired donors, with incorporation or reduction of molecular oxygen [GO:0016705]
14180_g	sp|Q9HGE0|FUM6_GIBM7_Bifunctional_cytochrome_P450/NADPH--P450_reductase_OS=Gibberella_moniliformis_(strain_M3125_/_FGSC_7600)_OX=334819_GN=FUM6_PE=2_SV=1	23.46	2e-12	93.321	cytochrome P450, family 17, subfamily A (steroid 17alpha-monooxygenase)	chromosome 11	NC_031685.1	691860	693479	-	30070464	FVEG_13079	539	cytochrome P450, family 17, subfamily A (steroid 17alpha-monooxygenase)			integral component of membrane [GO:0016021]; heme binding [GO:0020037]; iron ion binding [GO:0005506]; monooxygenase activity [GO:0004497]; oxidoreductase activity, acting on paired donors, with incorporation or reduction of molecular oxygen [GO:0016705]
14185_g	sp|W7L9E5|FUM2_GIBM7_Cytochrome_P450_monooxygenase_FUM2_OS=Gibberella_moniliformis_(strain_M3125_/_FGSC_7600)_OX=334819_GN=FUM2_PE=3_SV=1	27.2	4e-16	94.3765	hypothetical protein FVEG_10960	chromosome 11	NC_031685.1	705474	706797	-	30068506	FVEG_10960	409	hypothetical protein FVEG_10960			heme binding [GO:0020037]; iron ion binding [GO:0005506]; monooxygenase activity [GO:0004497]; oxidoreductase activity, acting on paired donors, with incorporation or reduction of molecular oxygen [GO:0016705]
14238_g	sp|W7L9E5|FUM2_GIBM7_Cytochrome_P450_monooxygenase_FUM2_OS=Gibberella_moniliformis_(strain_M3125_/_FGSC_7600)_OX=334819_GN=FUM2_PE=3_SV=1	23.77	3e-24	106.42	hypothetical protein FVEG_11079	chromosome 9	NC_031683.1	331087	332731	-	30068615	FVEG_11079	514	hypothetical protein FVEG_11079		PATHWAY: Mycotoxin biosynthesis. {ECO:0000250|UniProtKB:S0EE84, ECO:0000305|PubMed:22652150}.	integral component of membrane [GO:0016021]; heme binding [GO:0020037]; iron ion binding [GO:0005506]; monooxygenase activity [GO:0004497]; oxidoreductase activity, acting on paired donors, with incorporation or reduction of molecular oxygen [GO:0016705]
14344_g	tr|A0A346JHY4|A0A346JHY4_GIBZA_Trichothecene_efflux_pump_OS=Gibberella_zeae_OX=5518_GN=Tri12_PE=4_SV=1	25.92	2e-49	101.184	hypothetical protein FVEG_10806	chromosome 11	NC_031685.1	1137898	1139864	+	30068369	FVEG_10806	591	hypothetical protein FVEG_10806			integral component of membrane [GO:0016021]; transmembrane transporter activity [GO:0022857]
14443_g	tr|A0A346JHY4|A0A346JHY4_GIBZA_Trichothecene_efflux_pump_OS=Gibberella_zeae_OX=5518_GN=Tri12_PE=4_SV=1	21.95	2e-23	97.2461	hypothetical protein FVEG_10712	chromosome 11	NC_031685.1	1382168	1384011	+	30068280	FVEG_10712	581	hypothetical protein FVEG_10712			integral component of membrane [GO:0016021]; transmembrane transporter activity [GO:0022857]
14555_g	sp|W7L9E5|FUM2_GIBM7_Cytochrome_P450_monooxygenase_FUM2_OS=Gibberella_moniliformis_(strain_M3125_/_FGSC_7600)_OX=334819_GN=FUM2_PE=3_SV=1	24.45	1e-21	95.7845	cytochrome P450 oxidoreductase	chromosome 11	NC_031685.1	1637507	1638841	-	30068189	FVEG_10612	427	cytochrome P450 oxidoreductase			integral component of membrane [GO:0016021]; heme binding [GO:0020037]; iron ion binding [GO:0005506]; monooxygenase activity [GO:0004497]; oxidoreductase activity, acting on paired donors, with incorporation or reduction of molecular oxygen [GO:0016705]
14628_g	tr|Q8X134|Q8X134_GIBZA_Cytochrome_P450_(Fragment)_OS=Gibberella_zeae_OX=5518_GN=TRI13_PE=3_SV=1	35.42	5e-94	101.9	hypothetical protein FVEG_10550	chromosome 11	NC_031685.1	1811854	1813643	+	30068128	FVEG_10550	579	hypothetical protein FVEG_10550			integral component of membrane [GO:0016021]; heme binding [GO:0020037]; iron ion binding [GO:0005506]; monooxygenase activity [GO:0004497]; oxidoreductase activity, acting on paired donors, with incorporation or reduction of molecular oxygen [GO:0016705]
14631_g	sp|W7L9E5|FUM2_GIBM7_Cytochrome_P450_monooxygenase_FUM2_OS=Gibberella_moniliformis_(strain_M3125_/_FGSC_7600)_OX=334819_GN=FUM2_PE=3_SV=1	25.37	5e-36	90.5123	hypothetical protein FVEG_10545	chromosome 11	NC_031685.1	1837510	1839394	+	30068125	FVEG_10545	527	hypothetical protein FVEG_10545			heme binding [GO:0020037]; iron ion binding [GO:0005506]; monooxygenase activity [GO:0004497]; oxidoreductase activity, acting on paired donors, with incorporation or reduction of molecular oxygen [GO:0016705]
14643_g	sp|W7LKX1|FUM1_GIBM7_Highly_reducing_polyketide_synthase_FUM1_OS=Gibberella_moniliformis_(strain_M3125_/_FGSC_7600)_OX=334819_GN=FUM1_PE=SV=1	30.72	0	105.882	hypothetical protein FVEG_10535	chromosome 11	NC_031685.1	1860055	1868462	-	30068115	FVEG_10535	2533	hypothetical protein FVEG_10535			methyltransferase activity [GO:0008168]; oxidoreductase activity [GO:0016491]; phosphopantetheine binding [GO:0031177]; transferase activity, transferring acyl groups [GO:0016746]; methylation [GO:0032259]
14672_g	sp|W7L9F0|FUM16_GIBM7_Acyl-CoA_synthetase_FUM16_OS=Gibberella_moniliformis_(strain_M3125_/_FGSC_7600)_OX=334819_GN=FUM16_PE=3_SV=1	22.78	7e-14	99.2933	hypothetical protein FVEG_10510	chromosome 11	NC_031685.1	1946865	1948617	-	30068094	FVEG_10510	566	hypothetical protein FVEG_10510	Ubiquinone and other terpenoid-quinone biosynthesis ; Metabolic pathways ; Biosynthesis of secondary metabolites
14686_g	sp|W7LKX1|FUM1_GIBM7_Highly_reducing_polyketide_synthase_FUM1_OS=Gibberella_moniliformis_(strain_M3125_/_FGSC_7600)_OX=334819_GN=FUM1_PE=SV=1	28.92	0	108.899	hypothetical protein FVEG_10497	chromosome 11	NC_031685.1	1979800	1987410	+	30068081	FVEG_10497	2461	hypothetical protein FVEG_10497			3-oxoacyl-[acyl-carrier-protein] synthase activity [GO:0004315]; oxidoreductase activity [GO:0016491]; fatty acid biosynthetic process [GO:0006633]
14754_g	sp|W7L9E5|FUM2_GIBM7_Cytochrome_P450_monooxygenase_FUM2_OS=Gibberella_moniliformis_(strain_M3125_/_FGSC_7600)_OX=334819_GN=FUM2_PE=3_SV=1	35.57	2e-63	100.231	hypothetical protein FVEG_14083	Un	NW_017387866.1	8010	9363	+	30071365	FVEG_14083	432	hypothetical protein FVEG_14083			heme binding [GO:0020037]; iron ion binding [GO:0005506]; monooxygenase activity [GO:0004497]; oxidoreductase activity, acting on paired donors, with incorporation or reduction of molecular oxygen [GO:0016705]
14880_g	tr|Q8X134|Q8X134_GIBZA_Cytochrome_P450_(Fragment)_OS=Gibberella_zeae_OX=5518_GN=TRI13_PE=3_SV=1	21.91	8e-12	105.145	hypothetical protein FVEG_14125	Un	NW_017387871.1	14605	16111	-	30071401	FVEG_14125	447	hypothetical protein FVEG_14125			heme binding [GO:0020037]; iron ion binding [GO:0005506]; monooxygenase activity [GO:0004497]; oxidoreductase activity, acting on paired donors, with incorporation or reduction of molecular oxygen [GO:0016705]
14898_g	sp|W7L9E5|FUM2_GIBM7_Cytochrome_P450_monooxygenase_FUM2_OS=Gibberella_moniliformis_(strain_M3125_/_FGSC_7600)_OX=334819_GN=FUM2_PE=3_SV=1	38.85	1e-92	93.8247	hypothetical protein FVEG_14141	Un	NW_017387871.1	58426	60153	-	30071416	FVEG_14141	502	hypothetical protein FVEG_14141			heme binding [GO:0020037]; iron ion binding [GO:0005506]; monooxygenase activity [GO:0004497]; oxidoreductase activity, acting on paired donors, with incorporation or reduction of molecular oxygen [GO:0016705]
1580_g	tr|A0A346JHY4|A0A346JHY4_GIBZA_Trichothecene_efflux_pump_OS=Gibberella_zeae_OX=5518_GN=Tri12_PE=4_SV=1	23.01	1e-23	99.67	DNA repair protein RAD50	chromosome 1	NC_031675.1	4895261	4897081	+	30058842	FVEG_00476	606	DNA repair protein RAD50			integral component of membrane [GO:0016021]; transmembrane transporter activity [GO:0022857]
1620_g	sp|W7LKX1|FUM1_GIBM7_Highly_reducing_polyketide_synthase_FUM1_OS=Gibberella_moniliformis_(strain_M3125_/_FGSC_7600)_OX=334819_GN=FUM1_PE=SV=1	25.23	4e-17	98.209	NADPH2:quinone reductase	chromosome 1	NC_031675.1	5022895	5024057	+	30058806	FVEG_00436	335	NADPH2:quinone reductase			oxidoreductase activity [GO:0016491]; zinc ion binding [GO:0008270]
1641_g	sp|W7L9E5|FUM2_GIBM7_Cytochrome_P450_monooxygenase_FUM2_OS=Gibberella_moniliformis_(strain_M3125_/_FGSC_7600)_OX=334819_GN=FUM2_PE=3_SV=1	26.35	7e-25	91.8651	hypothetical protein FVEG_00415	chromosome 1	NC_031675.1	5075726	5077488	+	30058788	FVEG_00415	504	hypothetical protein FVEG_00415			heme binding [GO:0020037]; iron ion binding [GO:0005506]; oxidoreductase activity, acting on paired donors, with incorporation or reduction of molecular oxygen [GO:0016705]
1719_g	sp|Q8J2R0|FUM10_GIBM7_Acyl-CoA_synthetase_FUM10_OS=Gibberella_moniliformis_(strain_M3125_/_FGSC_7600)_OX=334819_GN=FUM10_PE=3_SV=2	25.55	3e-23	76.8456	hypothetical protein FVEG_00344	chromosome 1	NC_031675.1	5283913	5285819	+	30058721	FVEG_00344	596	hypothetical protein FVEG_00344	Fatty acid biosynthesis ; Valine, leucine and isoleucine degradation ; Metabolic pathways ; Fatty acid metabolism
1741_g	sp|Q8J2Q2|FUM18_GIBM7_Sphingosine_N-acyltransferase-like_protein_FUM18_OS=Gibberella_moniliformis_(strain_M3125_/_FGSC_7600)_OX=334819_GN=FUM18_PE=3_SV=1	29	2e-22	85.3093	hypothetical protein FVEG_00327	chromosome 1	NC_031675.1	5337802	5339037	-	30058704	FVEG_00327	388	hypothetical protein FVEG_00327	Sphingolipid metabolism ; Metabolic pathways	PATHWAY: Mycotoxin biosynthesis. {ECO:0000269|PubMed:12620260}.	integral component of membrane [GO:0016021]; transferase activity [GO:0016740]
1742_g	sp|W7L9F0|FUM16_GIBM7_Acyl-CoA_synthetase_FUM16_OS=Gibberella_moniliformis_(strain_M3125_/_FGSC_7600)_OX=334819_GN=FUM16_PE=3_SV=1	98.47	0	96.5976	hypothetical protein FVEG_00326	chromosome 1	NC_031675.1	5339420	5341642	+	30058703	FVEG_00326	676	hypothetical protein FVEG_00326	Fatty acid biosynthesis ; Fatty acid degradation ; Metabolic pathways ; Fatty acid metabolism ; Peroxisome	PATHWAY: Mycotoxin biosynthesis. {ECO:0000269|PubMed:12620260}.	ATP binding [GO:0005524]; ligase activity [GO:0016874]
1743_g	sp|Q9HGE0|FUM6_GIBM7_Bifunctional_cytochrome_P450/NADPH--P450_reductase_OS=Gibberella_moniliformis_(strain_M3125_/_FGSC_7600)_OX=334819_GN=FUM6_PE=2_SV=1	21.46	3e-19	82.8859	hypothetical protein FVEG_14636	chromosome 1	NC_031675.1	5341788	5343643	-	30071512	FVEG_14636	596	hypothetical protein FVEG_14636		PATHWAY: Secondary metabolite biosynthesis. {ECO:0000269|PubMed:12620260}.	heme binding [GO:0020037]; iron ion binding [GO:0005506]; monooxygenase activity [GO:0004497]; oxidoreductase activity, acting on paired donors, with incorporation or reduction of molecular oxygen [GO:0016705]
1744_g	sp|Q8J2Q6|FUM14_GIBM7_Nonribosomal_peptide_synthetase_8_OS=Gibberella_moniliformis_(strain_M3125_/_FGSC_7600)_OX=334819_GN=FUM14_PE=1_SV=2	97.45	0	98.4055	hypothetical protein FVEG_00325	chromosome 1	NC_031675.1	5344851	5346170	+	30058702	FVEG_00325	439	hypothetical protein FVEG_00325		PATHWAY: Mycotoxin biosynthesis. {ECO:0000269|PubMed:12620260, ECO:0000269|PubMed:16489749, ECO:0000269|PubMed:17147424}.	ligase activity [GO:0016874]
1745_g	sp|W7LL82|FUM13_GIBM7_NAD-dependent_epimerase/dehydratase_FUM13_OS=Gibberella_moniliformis_(strain_M3125_/_FGSC_7600)_OX=334819_GN=FUM13_PE=1_SV=1	99.46	0	100	hypothetical protein FVEG_00324	chromosome 1	NC_031675.1	5346547	5347656	-	30058701	FVEG_00324	369	hypothetical protein FVEG_00324		PATHWAY: Mycotoxin biosynthesis. {ECO:0000269|PubMed:12620260, ECO:0000269|PubMed:12720383, ECO:0000269|PubMed:15969533}.	oxidoreductase activity [GO:0016491]
1746_g	sp|W7L9E5|FUM2_GIBM7_Cytochrome_P450_monooxygenase_FUM2_OS=Gibberella_moniliformis_(strain_M3125_/_FGSC_7600)_OX=334819_GN=FUM2_PE=3_SV=1	98.38	0	78.9362	hypothetical protein FVEG_00323	chromosome 1	NC_031675.1	5348492	5350059	-	30058700	FVEG_00323	470	hypothetical protein FVEG_00323		PATHWAY: Mycotoxin biosynthesis. {ECO:0000269|PubMed:12620260, ECO:0000269|PubMed:16536629}.	heme binding [GO:0020037]; iron ion binding [GO:0005506]; monooxygenase activity [GO:0004497]; oxidoreductase activity, acting on paired donors, with incorporation or reduction of molecular oxygen [GO:0016705]
1750_g	sp|W7L9E0|FUM8_GIBM7_Aminotransferase_FUM8_OS=Gibberella_moniliformis_(strain_M3125_/_FGSC_7600)_OX=334819_GN=FUM8_PE=2_SV=1	98.93	0	101.085	hypothetical protein FVEG_14634	chromosome 1	NC_031675.1	5357319	5359197	+	30071510	FVEG_14634	553	hypothetical protein FVEG_14634	Sphingolipid metabolism ; Metabolic pathways ; Autophagy - yeast	PATHWAY: Mycotoxin biosynthesis. {ECO:0000269|PubMed:11728154, ECO:0000269|PubMed:15137825}.	pyridoxal phosphate binding [GO:0030170]; transferase activity [GO:0016740]; biosynthetic process [GO:0009058]
1751_g	sp|W7LUF3|FUM7_GIBM7_Dehydrogenase_FUM7_OS=Gibberella_moniliformis_(strain_M3125_/_FGSC_7600)_OX=334819_GN=FUM7_PE=2_SV=1	100	0	100	hypothetical protein FVEG_00319	chromosome 1	NC_031675.1	5359393	5360667	-	30058696	FVEG_00319	424	hypothetical protein FVEG_00319		PATHWAY: Mycotoxin biosynthesis. {ECO:0000269|PubMed:11728154, ECO:0000269|PubMed:12620260, ECO:0000269|PubMed:17147424}.	metal ion binding [GO:0046872]; oxidoreductase activity [GO:0016491]
1752_g	sp|Q9HGE0|FUM6_GIBM7_Bifunctional_cytochrome_P450/NADPH--P450_reductase_OS=Gibberella_moniliformis_(strain_M3125_/_FGSC_7600)_OX=334819_GN=FUM6_PE=2_SV=1	99.71	0	100	hypothetical protein FVEG_00317	chromosome 1	NC_031675.1	5361597	5364797	+	30058695	FVEG_00317	1048	hypothetical protein FVEG_00317	Fatty acid degradation ; Tryptophan metabolism	PATHWAY: Mycotoxin biosynthesis. {ECO:0000269|PubMed:11728154, ECO:0000269|PubMed:15137825}.	aromatase activity [GO:0070330]; FMN binding [GO:0010181]; heme binding [GO:0020037]; iron ion binding [GO:0005506]; NADPH-hemoprotein reductase activity [GO:0003958]; metabolic process [GO:0008152]
1754_g	sp|W7LKX1|FUM1_GIBM7_Highly_reducing_polyketide_synthase_FUM1_OS=Gibberella_moniliformis_(strain_M3125_/_FGSC_7600)_OX=334819_GN=FUM1_PE=SV=1	98.18	0	83.024	acetyltransferase	chromosome 1	NC_031675.1	5365236	5373398	-	30058694	FVEG_00316	2586	acetyltransferase		PATHWAY: Mycotoxin biosynthesis. {ECO:0000269|PubMed:10413619, ECO:0000269|PubMed:12423021, ECO:0000269|PubMed:12620260, ECO:0000269|PubMed:15137825}.	3-oxoacyl-[acyl-carrier-protein] synthase activity [GO:0004315]; methyltransferase activity [GO:0008168]; oxidoreductase activity [GO:0016491]; phosphopantetheine binding [GO:0031177]; fatty acid biosynthetic process [GO:0006633]; methylation [GO:0032259]
1978_g	sp|W7LUF3|FUM7_GIBM7_Dehydrogenase_FUM7_OS=Gibberella_moniliformis_(strain_M3125_/_FGSC_7600)_OX=334819_GN=FUM7_PE=2_SV=1	24.82	7e-12	77.4373	hypothetical protein FVEG_00114	chromosome 1	NC_031675.1	5915086	5916165	-	30058507	FVEG_00114	359	hypothetical protein FVEG_00114			maleylacetate reductase activity [GO:0018506]; metal ion binding [GO:0046872]
2016_g	sp|W7LKX1|FUM1_GIBM7_Highly_reducing_polyketide_synthase_FUM1_OS=Gibberella_moniliformis_(strain_M3125_/_FGSC_7600)_OX=334819_GN=FUM1_PE=SV=1	29.88	0	104.849	hypothetical protein FVEG_00079	chromosome 1	NC_031675.1	6016270	6024506	-	30058474	FVEG_00079	2557	hypothetical protein FVEG_00079			3-oxoacyl-[acyl-carrier-protein] synthase activity [GO:0004315]; methyltransferase activity [GO:0008168]; oxidoreductase activity [GO:0016491]; phosphopantetheine binding [GO:0031177]; fatty acid biosynthetic process [GO:0006633]; methylation [GO:0032259]
2160_g	sp|W7L9F0|FUM16_GIBM7_Acyl-CoA_synthetase_FUM16_OS=Gibberella_moniliformis_(strain_M3125_/_FGSC_7600)_OX=334819_GN=FUM16_PE=3_SV=1	23.78	2e-16	99.4819	hypothetical protein FVEG_05859	chromosome 2	NC_031676.1	165122	167163	+	30063813	FVEG_05859	579	hypothetical protein FVEG_05859
2263_g	sp|Q9HGE0|FUM6_GIBM7_Bifunctional_cytochrome_P450/NADPH--P450_reductase_OS=Gibberella_moniliformis_(strain_M3125_/_FGSC_7600)_OX=334819_GN=FUM6_PE=2_SV=1	24.05	2e-21	98.0349	hypothetical protein FVEG_05955	chromosome 2	NC_031676.1	461566	463040	+	30063895	FVEG_05955	458	hypothetical protein FVEG_05955			heme binding [GO:0020037]; iron ion binding [GO:0005506]; oxidoreductase activity, acting on paired donors, with incorporation or reduction of molecular oxygen [GO:0016705]
258_g	sp|A0A098D8A0|ZEA2_GIBZE_Highly_reducing_polyketide_synthase_ZEA2_OS=Gibberella_zeae_(strain_ATCC_MYA-4620_/_CBS_123657_/_FGSC_9075_/_NRRL_31084_/_PH-1)_OX=229533_GN=ZEA2_PE=2_SV=1	24.53	3e-11	98.6842	alcohol dehydrogenase	chromosome 1	NC_031675.1	683698	684889	-	30067366	FVEG_09727	380	alcohol dehydrogenase			oxidoreductase activity [GO:0016491]
2588_g	sp|Q9HGE0|FUM6_GIBM7_Bifunctional_cytochrome_P450/NADPH--P450_reductase_OS=Gibberella_moniliformis_(strain_M3125_/_FGSC_7600)_OX=334819_GN=FUM6_PE=2_SV=1	25.91	3e-19	92.6587	hypothetical protein FVEG_06280	chromosome 2	NC_031676.1	1396388	1398191	+	30064192	FVEG_06280	504	hypothetical protein FVEG_06280			integral component of membrane [GO:0016021]; heme binding [GO:0020037]; iron ion binding [GO:0005506]; monooxygenase activity [GO:0004497]; oxidoreductase activity, acting on paired donors, with incorporation or reduction of molecular oxygen [GO:0016705]
2710_g	sp|Q9HGE0|FUM6_GIBM7_Bifunctional_cytochrome_P450/NADPH--P450_reductase_OS=Gibberella_moniliformis_(strain_M3125_/_FGSC_7600)_OX=334819_GN=FUM6_PE=2_SV=1	27.18	4e-39	94.6532	NADPH-cytochrome P450 reductase	chromosome 2	NC_031676.1	1790586	1792781	-	30064303	FVEG_06400	692	NADPH-cytochrome P450 reductase			endoplasmic reticulum membrane [GO:0005789]; integral component of membrane [GO:0016021]; mitochondrial outer membrane [GO:0005741]; plasma membrane [GO:0005886]; flavin adenine dinucleotide binding [GO:0050660]; FMN binding [GO:0010181]; NADP binding [GO:0050661]; NADPH-hemoprotein reductase activity [GO:0003958]; ergosterol biosynthetic process [GO:0006696]
2921_g	sp|Q8J2Q9|FUM11_GIBM7_Tricarboxylate_transporter_FUM11_OS=Gibberella_moniliformis_(strain_M3125_/_FGSC_7600)_OX=334819_GN=FUM11_PE=3_SV=2	26.43	2e-12	83.3333	solute carrier family 25, member 46	chromosome 2	NC_031676.1	2442772	2443837	+	30062272	FVEG_04186	336	solute carrier family 25, member 46			integral component of membrane [GO:0016021]; mitochondrial inner membrane [GO:0005743]; carnitine:acyl carnitine antiporter activity [GO:0005476]; fatty acid metabolic process [GO:0006631]
2958_g	tr|A0A346JHY4|A0A346JHY4_GIBZA_Trichothecene_efflux_pump_OS=Gibberella_zeae_OX=5518_GN=Tri12_PE=4_SV=1	20.12	2e-11	86.6328	hypothetical protein FVEG_04150	chromosome 2	NC_031676.1	2580978	2582870	-	30062237	FVEG_04150	591	hypothetical protein FVEG_04150			integral component of membrane [GO:0016021]; transmembrane transporter activity [GO:0022857]
2999_g	sp|Q9HGE0|FUM6_GIBM7_Bifunctional_cytochrome_P450/NADPH--P450_reductase_OS=Gibberella_moniliformis_(strain_M3125_/_FGSC_7600)_OX=334819_GN=FUM6_PE=2_SV=1	27.84	2e-23	80.4312	NADPH reductase TAH18	chromosome 2	NC_031676.1	2725550	2727519	-	30062201	FVEG_04108	603	NADPH reductase TAH18			mitochondrion [GO:0005739]; flavin adenine dinucleotide binding [GO:0050660]; FMN binding [GO:0010181]; NADP binding [GO:0050661]; NADPH-hemoprotein reductase activity [GO:0003958]; iron-sulfur cluster assembly [GO:0016226]
3098_g	tr|A0A346JHY4|A0A346JHY4_GIBZA_Trichothecene_efflux_pump_OS=Gibberella_zeae_OX=5518_GN=Tri12_PE=4_SV=1	22.2	1e-16	84.9481	hypothetical protein FVEG_04012	chromosome 2	NC_031676.1	3024939	3026777	-	30062110	FVEG_04012	578	hypothetical protein FVEG_04012			integral component of membrane [GO:0016021]; transmembrane transporter activity [GO:0022857]
3138_g	sp|Q8J2R0|FUM10_GIBM7_Acyl-CoA_synthetase_FUM10_OS=Gibberella_moniliformis_(strain_M3125_/_FGSC_7600)_OX=334819_GN=FUM10_PE=3_SV=2	24.62	2e-28	80.1361	hypothetical protein FVEG_03974	chromosome 2	NC_031676.1	3170640	3172901	+	30062073	FVEG_03974	735	hypothetical protein FVEG_03974
3139_g	sp|W7LKY5|FUM17_GIBM7_Sphingosine_N-acyltransferase-like_protein_FUM17_OS=Gibberella_moniliformis_(strain_M3125_/_FGSC_7600)_OX=334819_GN=FUM17_PE=3_SV=1	27.08	2e-30	80.8061	hypothetical protein FVEG_15375	chromosome 2	NC_031676.1	3173337	3175379	-	30072251	FVEG_15375	521	hypothetical protein FVEG_15375	Sphingolipid metabolism ; Metabolic pathways		integral component of membrane [GO:0016021]
3205_g	sp|Q9HGE0|FUM6_GIBM7_Bifunctional_cytochrome_P450/NADPH--P450_reductase_OS=Gibberella_moniliformis_(strain_M3125_/_FGSC_7600)_OX=334819_GN=FUM6_PE=2_SV=1	23.88	3e-14	91.2807	hypothetical protein FVEG_03904	chromosome 2	NC_031676.1	3396483	3397586	-	30062007	FVEG_03904	367	hypothetical protein FVEG_03904			heme binding [GO:0020037]; iron ion binding [GO:0005506]; monooxygenase activity [GO:0004497]; oxidoreductase activity, acting on paired donors, with incorporation or reduction of molecular oxygen [GO:0016705]
321_g	tr|A0A346JHY4|A0A346JHY4_GIBZA_Trichothecene_efflux_pump_OS=Gibberella_zeae_OX=5518_GN=Tri12_PE=4_SV=1	23.01	1e-18	93.2526	hypothetical protein FVEG_09669	chromosome 1	NC_031675.1	899505	901329	+	30067309	FVEG_09669	578	hypothetical protein FVEG_09669			integral component of membrane [GO:0016021]; transmembrane transporter activity [GO:0022857]
3275_g	tr|Q8X134|Q8X134_GIBZA_Cytochrome_P450_(Fragment)_OS=Gibberella_zeae_OX=5518_GN=TRI13_PE=3_SV=1	21.29	6e-12	112.222	hypothetical protein FVEG_03837	chromosome 2	NC_031676.1	3582789	3584524	+	30061947	FVEG_03837	540	hypothetical protein FVEG_03837			integral component of membrane [GO:0016021]; heme binding [GO:0020037]; iron ion binding [GO:0005506]; monooxygenase activity [GO:0004497]; oxidoreductase activity, acting on paired donors, with incorporation or reduction of molecular oxygen [GO:0016705]
3378_g	sp|W7L9E5|FUM2_GIBM7_Cytochrome_P450_monooxygenase_FUM2_OS=Gibberella_moniliformis_(strain_M3125_/_FGSC_7600)_OX=334819_GN=FUM2_PE=3_SV=1	23.19	8e-24	94.7059	hypothetical protein FVEG_03740	chromosome 2	NC_031676.1	3893161	3894824	+	30061854	FVEG_03740	510	hypothetical protein FVEG_03740			integral component of membrane [GO:0016021]; heme binding [GO:0020037]; iron ion binding [GO:0005506]; monooxygenase activity [GO:0004497]; oxidoreductase activity, acting on paired donors, with incorporation or reduction of molecular oxygen [GO:0016705]
3431_g	sp|A0A098D6U0|ZEA1_GIBZE_Non-reducing_polyketide_synthase_ZEA1_OS=Gibberella_zeae_(strain_ATCC_MYA-4620_/_CBS_123657_/_FGSC_9075_/_NRRL_31084_/_PH-1)_OX=229533_GN=ZEA1_PE=1_SV=1	30.73	0	78.7852	hypothetical protein FVEG_03695	chromosome 2	NC_031676.1	4007178	4014242	+	30061811	FVEG_03695	2272	hypothetical protein FVEG_03695			3-oxoacyl-[acyl-carrier-protein] synthase activity [GO:0004315]; phosphopantetheine binding [GO:0031177]; fatty acid biosynthetic process [GO:0006633]
3649_g	tr|A0A346JHY4|A0A346JHY4_GIBZA_Trichothecene_efflux_pump_OS=Gibberella_zeae_OX=5518_GN=Tri12_PE=4_SV=1	22.36	8e-13	105.574	hypothetical protein FVEG_03479	chromosome 2	NC_031676.1	4561098	4563179	-	30061611	FVEG_03479	610	hypothetical protein FVEG_03479			integral component of membrane [GO:0016021]; transmembrane transporter activity [GO:0022857]
3901_g	sp|Q8J2R0|FUM10_GIBM7_Acyl-CoA_synthetase_FUM10_OS=Gibberella_moniliformis_(strain_M3125_/_FGSC_7600)_OX=334819_GN=FUM10_PE=3_SV=2	24.84	5e-30	103.333	hypothetical protein FVEG_12633	chromosome 3	NC_031677.1	496201	498061	+	30070061	FVEG_12633	600	hypothetical protein FVEG_12633	Fatty acid biosynthesis ; Valine, leucine and isoleucine degradation ; Metabolic pathways ; Fatty acid metabolism
3941_g	sp|Q9HGE0|FUM6_GIBM7_Bifunctional_cytochrome_P450/NADPH--P450_reductase_OS=Gibberella_moniliformis_(strain_M3125_/_FGSC_7600)_OX=334819_GN=FUM6_PE=2_SV=1	42.56	0	103.911	hypothetical protein FVEG_12598	chromosome 3	NC_031677.1	593010	596476	+	30070029	FVEG_12598	1074	hypothetical protein FVEG_12598	Fatty acid degradation ; Tryptophan metabolism		aromatase activity [GO:0070330]; FMN binding [GO:0010181]; heme binding [GO:0020037]; iron ion binding [GO:0005506]; NADPH-hemoprotein reductase activity [GO:0003958]
3981_g	sp|Q9HGE0|FUM6_GIBM7_Bifunctional_cytochrome_P450/NADPH--P450_reductase_OS=Gibberella_moniliformis_(strain_M3125_/_FGSC_7600)_OX=334819_GN=FUM6_PE=2_SV=1	22.98	1e-14	96.0239	hypothetical protein FVEG_12563	chromosome 3	NC_031677.1	684929	686592	+	30069996	FVEG_12563	503	hypothetical protein FVEG_12563			integral component of membrane [GO:0016021]; heme binding [GO:0020037]; iron ion binding [GO:0005506]; oxidoreductase activity, acting on paired donors, with incorporation or reduction of molecular oxygen [GO:0016705]
4025_g	sp|A0A098D8A0|ZEA2_GIBZE_Highly_reducing_polyketide_synthase_ZEA2_OS=Gibberella_zeae_(strain_ATCC_MYA-4620_/_CBS_123657_/_FGSC_9075_/_NRRL_31084_/_PH-1)_OX=229533_GN=ZEA2_PE=2_SV=1	35.14	0	100.54	hypothetical protein FVEG_12523	chromosome 3	NC_031677.1	794442	801864	+	30069957	FVEG_12523	2409	hypothetical protein FVEG_12523		PATHWAY: Mycotoxin biosynthesis. {ECO:0000269|PubMed:22652150, ECO:0000269|PubMed:25372119}.	3-oxoacyl-[acyl-carrier-protein] synthase activity [GO:0004315]; oxidoreductase activity [GO:0016491]; phosphopantetheine binding [GO:0031177]; fatty acid biosynthetic process [GO:0006633]
4190_g	sp|Q8J2Q9|FUM11_GIBM7_Tricarboxylate_transporter_FUM11_OS=Gibberella_moniliformis_(strain_M3125_/_FGSC_7600)_OX=334819_GN=FUM11_PE=3_SV=2	23.26	1e-11	93.8111	hypothetical protein FVEG_07922	chromosome 3	NC_031677.1	1305199	1306184	+	30065689	FVEG_07922	307	hypothetical protein FVEG_07922			integral component of membrane [GO:0016021]; mitochondrial inner membrane [GO:0005743]; nucleotide transport [GO:0006862]; transmembrane transport [GO:0055085]
426_g	sp|W7LL82|FUM13_GIBM7_NAD-dependent_epimerase/dehydratase_FUM13_OS=Gibberella_moniliformis_(strain_M3125_/_FGSC_7600)_OX=334819_GN=FUM13_PE=1_SV=1	27.25	2e-18	107.31	dihydroflavonol-4-reductase	chromosome 1	NC_031675.1	1242998	1244185	-	30067205	FVEG_09557	342	dihydroflavonol-4-reductase			catalytic activity [GO:0003824]
4417_g	tr|A0A346JHY4|A0A346JHY4_GIBZA_Trichothecene_efflux_pump_OS=Gibberella_zeae_OX=5518_GN=Tri12_PE=4_SV=1	22.24	3e-16	92.5446	hypothetical protein FVEG_08144	chromosome 3	NC_031677.1	2071052	2073021	+	30065902	FVEG_08144	617	hypothetical protein FVEG_08144			integral component of membrane [GO:0016021]; transmembrane transporter activity [GO:0022857]
455_g	sp|Q8J2Q9|FUM11_GIBM7_Tricarboxylate_transporter_FUM11_OS=Gibberella_moniliformis_(strain_M3125_/_FGSC_7600)_OX=334819_GN=FUM11_PE=3_SV=2	26.34	1e-11	78.135	hypothetical protein FVEG_09530	chromosome 1	NC_031675.1	1331179	1332264	+	30067178	FVEG_09530	311	hypothetical protein FVEG_09530			integral component of membrane [GO:0016021]; mitochondrial inner membrane [GO:0005743]; transmembrane transport [GO:0055085]
4754_g	sp|W7L9F0|FUM16_GIBM7_Acyl-CoA_synthetase_FUM16_OS=Gibberella_moniliformis_(strain_M3125_/_FGSC_7600)_OX=334819_GN=FUM16_PE=3_SV=1	22.37	5e-11	101.871	hypothetical protein FVEG_05301	chromosome 3	NC_031677.1	3184277	3186210	+	30063308	FVEG_05301	588	hypothetical protein FVEG_05301
4806_g	sp|A0A098D8A0|ZEA2_GIBZE_Highly_reducing_polyketide_synthase_ZEA2_OS=Gibberella_zeae_(strain_ATCC_MYA-4620_/_CBS_123657_/_FGSC_9075_/_NRRL_31084_/_PH-1)_OX=229533_GN=ZEA2_PE=2_SV=1	25.19	1e-18	92.5408	3-oxoacyl	chromosome 3	NC_031677.1	3378908	3380293	+	30072497	FVEG_15621	429	3-oxoacyl	Fatty acid biosynthesis ; Biotin metabolism ; Metabolic pathways ; Fatty acid metabolism ; Biosynthesis of cofactors		3-oxoacyl-[acyl-carrier-protein] synthase activity [GO:0004315]; fatty acid biosynthetic process [GO:0006633]
486_g	sp|W7L9F0|FUM16_GIBM7_Acyl-CoA_synthetase_FUM16_OS=Gibberella_moniliformis_(strain_M3125_/_FGSC_7600)_OX=334819_GN=FUM16_PE=3_SV=1	26.55	3e-62	100	long-chain acyl-CoA synthetase	chromosome 1	NC_031675.1	1461168	1463437	-	30067147	FVEG_09497	708	long-chain acyl-CoA synthetase	Fatty acid biosynthesis ; Fatty acid degradation ; Metabolic pathways ; Fatty acid metabolism ; Peroxisome
4977_g	sp|A0A098D8A0|ZEA2_GIBZE_Highly_reducing_polyketide_synthase_ZEA2_OS=Gibberella_zeae_(strain_ATCC_MYA-4620_/_CBS_123657_/_FGSC_9075_/_NRRL_31084_/_PH-1)_OX=229533_GN=ZEA2_PE=2_SV=1	26.67	3e-18	97.7337	alcohol dehydrogenase	chromosome 3	NC_031677.1	3910687	3911799	+	30063518	FVEG_05526	353	alcohol dehydrogenase			oxidoreductase activity [GO:0016491]
4988_g	sp|W7LKX1|FUM1_GIBM7_Highly_reducing_polyketide_synthase_FUM1_OS=Gibberella_moniliformis_(strain_M3125_/_FGSC_7600)_OX=334819_GN=FUM1_PE=SV=1	31.52	0	105.038	hypothetical protein FVEG_05537	chromosome 3	NC_031677.1	3935620	3943293	-	30063529	FVEG_05537	2501	hypothetical protein FVEG_05537			3-oxoacyl-[acyl-carrier-protein] synthase activity [GO:0004315]; methyltransferase activity [GO:0008168]; oxidoreductase activity [GO:0016491]; fatty acid biosynthetic process [GO:0006633]; methylation [GO:0032259]
4989_g	sp|W7L9E5|FUM2_GIBM7_Cytochrome_P450_monooxygenase_FUM2_OS=Gibberella_moniliformis_(strain_M3125_/_FGSC_7600)_OX=334819_GN=FUM2_PE=3_SV=1	27.96	2e-20	71.2644	hypothetical protein FVEG_05538	chromosome 3	NC_031677.1	3944273	3946192	+	30063530	FVEG_05538	522	hypothetical protein FVEG_05538			integral component of membrane [GO:0016021]; heme binding [GO:0020037]; iron ion binding [GO:0005506]; monooxygenase activity [GO:0004497]; oxidoreductase activity, acting on paired donors, with incorporation or reduction of molecular oxygen [GO:0016705]
4992_g	sp|W7L9E5|FUM2_GIBM7_Cytochrome_P450_monooxygenase_FUM2_OS=Gibberella_moniliformis_(strain_M3125_/_FGSC_7600)_OX=334819_GN=FUM2_PE=3_SV=1	24.84	2e-27	92	hypothetical protein FVEG_05542	chromosome 3	NC_031677.1	3952468	3954365	+	30063534	FVEG_05542	525	hypothetical protein FVEG_05542			integral component of membrane [GO:0016021]; heme binding [GO:0020037]; iron ion binding [GO:0005506]; monooxygenase activity [GO:0004497]; oxidoreductase activity, acting on paired donors, with incorporation or reduction of molecular oxygen [GO:0016705]
5021_g	sp|Q8J2Q9|FUM11_GIBM7_Tricarboxylate_transporter_FUM11_OS=Gibberella_moniliformis_(strain_M3125_/_FGSC_7600)_OX=334819_GN=FUM11_PE=3_SV=2	29.19	4e-28	92.2601	hypothetical protein FVEG_05572	chromosome 3	NC_031677.1	4044274	4045446	-	30063563	FVEG_05572	323	hypothetical protein FVEG_05572			integral component of membrane [GO:0016021]; mitochondrial inner membrane [GO:0005743]; transmembrane transport [GO:0055085]
5126_g	sp|W7L9E5|FUM2_GIBM7_Cytochrome_P450_monooxygenase_FUM2_OS=Gibberella_moniliformis_(strain_M3125_/_FGSC_7600)_OX=334819_GN=FUM2_PE=3_SV=1	27.7	2e-27	77.1368	hypothetical protein FVEG_15698	chromosome 3	NC_031677.1	4311847	4313489	+	30072574	FVEG_15698	468	hypothetical protein FVEG_15698			integral component of membrane [GO:0016021]; heme binding [GO:0020037]; iron ion binding [GO:0005506]; oxidoreductase activity, acting on paired donors, with incorporation or reduction of molecular oxygen [GO:0016705]
5301_g	sp|W7L9E5|FUM2_GIBM7_Cytochrome_P450_monooxygenase_FUM2_OS=Gibberella_moniliformis_(strain_M3125_/_FGSC_7600)_OX=334819_GN=FUM2_PE=3_SV=1	26.08	4e-31	90.184	hypothetical protein FVEG_04329	chromosome 4	NC_031678.1	79385	80953	-	30062406	FVEG_04329	489	hypothetical protein FVEG_04329			integral component of membrane [GO:0016021]; heme binding [GO:0020037]; iron ion binding [GO:0005506]; monooxygenase activity [GO:0004497]; oxidoreductase activity, acting on paired donors, with incorporation or reduction of molecular oxygen [GO:0016705]
5322_g	sp|W7L9E5|FUM2_GIBM7_Cytochrome_P450_monooxygenase_FUM2_OS=Gibberella_moniliformis_(strain_M3125_/_FGSC_7600)_OX=334819_GN=FUM2_PE=3_SV=1	26.15	2e-15	76.2803	hypothetical protein FVEG_04347	chromosome 4	NC_031678.1	121875	123235	-	30062423	FVEG_04347	371	hypothetical protein FVEG_04347			heme binding [GO:0020037]; iron ion binding [GO:0005506]; oxidoreductase activity, acting on paired donors, with incorporation or reduction of molecular oxygen [GO:0016705]
5380_g	sp|Q9HGE0|FUM6_GIBM7_Bifunctional_cytochrome_P450/NADPH--P450_reductase_OS=Gibberella_moniliformis_(strain_M3125_/_FGSC_7600)_OX=334819_GN=FUM6_PE=2_SV=1	27.99	3e-39	91.0765	NADPH-ferrihemoprotein reductase	chromosome 4	NC_031678.1	277028	279245	+	30062465	FVEG_04398	706	NADPH-ferrihemoprotein reductase			endoplasmic reticulum membrane [GO:0005789]; integral component of membrane [GO:0016021]; mitochondrial outer membrane [GO:0005741]; plasma membrane [GO:0005886]; flavin adenine dinucleotide binding [GO:0050660]; FMN binding [GO:0010181]; NADP binding [GO:0050661]; NADPH-hemoprotein reductase activity [GO:0003958]; ergosterol biosynthetic process [GO:0006696]
5400_g	tr|Q8X134|Q8X134_GIBZA_Cytochrome_P450_(Fragment)_OS=Gibberella_zeae_OX=5518_GN=TRI13_PE=3_SV=1	21.34	3e-11	92.1002	3-hydroxyphenylacetate 6-hydroxylase	chromosome 4	NC_031678.1	324910	326567	+	30062481	FVEG_04417	519	3-hydroxyphenylacetate 6-hydroxylase			integral component of membrane [GO:0016021]; heme binding [GO:0020037]; iron ion binding [GO:0005506]; oxidoreductase activity, acting on paired donors, with incorporation or reduction of molecular oxygen [GO:0016705]
5697_g	sp|W7L9E5|FUM2_GIBM7_Cytochrome_P450_monooxygenase_FUM2_OS=Gibberella_moniliformis_(strain_M3125_/_FGSC_7600)_OX=334819_GN=FUM2_PE=3_SV=1	28.25	6e-43	91.3371	hypothetical protein FVEG_04704	chromosome 4	NC_031678.1	1110779	1112534	-	30062747	FVEG_04704	531	hypothetical protein FVEG_04704			integral component of membrane [GO:0016021]; heme binding [GO:0020037]; iron ion binding [GO:0005506]; monooxygenase activity [GO:0004497]; oxidoreductase activity, acting on paired donors, with incorporation or reduction of molecular oxygen [GO:0016705]
5979_g	sp|Q8J2Q9|FUM11_GIBM7_Tricarboxylate_transporter_FUM11_OS=Gibberella_moniliformis_(strain_M3125_/_FGSC_7600)_OX=334819_GN=FUM11_PE=3_SV=2	25	3e-11	97.3333	solute carrier family 25, member 46	chromosome 4	NC_031678.1	1937876	1938972	+	30062996	FVEG_04973	300	solute carrier family 25, member 46			integral component of membrane [GO:0016021]; mitochondrial inner membrane [GO:0005743]; transmembrane transport [GO:0055085]
6_g	sp|W7LKX1|FUM1_GIBM7_Highly_reducing_polyketide_synthase_FUM1_OS=Gibberella_moniliformis_(strain_M3125_/_FGSC_7600)_OX=334819_GN=FUM1_PE=SV=1	32.2	0	76.6362	hypothetical protein FVEG_16698	chromosome 1	NC_031675.1	5783	14614	+	30073574	FVEG_16698	2735	hypothetical protein FVEG_16698			methyltransferase activity [GO:0008168]; oxidoreductase activity [GO:0016491]; phosphopantetheine binding [GO:0031177]; transferase activity, transferring acyl groups [GO:0016746]; zinc ion binding [GO:0008270]; methylation [GO:0032259]
637_g	sp|Q9HGE0|FUM6_GIBM7_Bifunctional_cytochrome_P450/NADPH--P450_reductase_OS=Gibberella_moniliformis_(strain_M3125_/_FGSC_7600)_OX=334819_GN=FUM6_PE=2_SV=1	25.74	3e-18	75.7974	hypothetical protein FVEG_01415	chromosome 1	NC_031675.1	1923894	1925609	-	30059714	FVEG_01415	533	hypothetical protein FVEG_01415			integral component of membrane [GO:0016021]; heme binding [GO:0020037]; iron ion binding [GO:0005506]; monooxygenase activity [GO:0004497]; oxidoreductase activity, acting on paired donors, with incorporation or reduction of molecular oxygen [GO:0016705]
6370_g	tr|A0A346JHY4|A0A346JHY4_GIBZA_Trichothecene_efflux_pump_OS=Gibberella_zeae_OX=5518_GN=Tri12_PE=4_SV=1	21.05	4e-13	90.4762	hypothetical protein FVEG_10376	chromosome 9	NC_031683.1	1587705	1589576	+	30067970	FVEG_10376	567	hypothetical protein FVEG_10376			integral component of membrane [GO:0016021]; transmembrane transporter activity [GO:0022857]
6443_g	sp|W7LL82|FUM13_GIBM7_NAD-dependent_epimerase/dehydratase_FUM13_OS=Gibberella_moniliformis_(strain_M3125_/_FGSC_7600)_OX=334819_GN=FUM13_PE=1_SV=1	26.43	1e-17	103.966	hypothetical protein FVEG_11858	chromosome 4	NC_031678.1	3171762	3172823	+	30069342	FVEG_11858	353	hypothetical protein FVEG_11858			catalytic activity [GO:0003824]
6445_g	sp|W7L9E5|FUM2_GIBM7_Cytochrome_P450_monooxygenase_FUM2_OS=Gibberella_moniliformis_(strain_M3125_/_FGSC_7600)_OX=334819_GN=FUM2_PE=3_SV=1	23.04	4e-16	83.6224	hypothetical protein FVEG_11855	chromosome 4	NC_031678.1	3177889	3179448	+	30069339	FVEG_11855	519	hypothetical protein FVEG_11855			integral component of membrane [GO:0016021]; heme binding [GO:0020037]; iron ion binding [GO:0005506]; monooxygenase activity [GO:0004497]; oxidoreductase activity, acting on paired donors, with incorporation or reduction of molecular oxygen [GO:0016705]
6462_g	sp|W7L9E5|FUM2_GIBM7_Cytochrome_P450_monooxygenase_FUM2_OS=Gibberella_moniliformis_(strain_M3125_/_FGSC_7600)_OX=334819_GN=FUM2_PE=3_SV=1	23.94	3e-19	87.4074	hypothetical protein FVEG_11844	chromosome 4	NC_031678.1	3213309	3215040	+	30069329	FVEG_11844	540	hypothetical protein FVEG_11844			integral component of membrane [GO:0016021]; heme binding [GO:0020037]; iron ion binding [GO:0005506]; oxidoreductase activity, acting on paired donors, with incorporation or reduction of molecular oxygen [GO:0016705]
6556_g	tr|A0A346JHY4|A0A346JHY4_GIBZA_Trichothecene_efflux_pump_OS=Gibberella_zeae_OX=5518_GN=Tri12_PE=4_SV=1	22.3	6e-19	97.8873	hypothetical protein FVEG_12219	chromosome 4	NC_031678.1	3434136	3435957	-	30069679	FVEG_12219	568	hypothetical protein FVEG_12219			integral component of membrane [GO:0016021]; transmembrane transporter activity [GO:0022857]
6563_g	sp|W7LL82|FUM13_GIBM7_NAD-dependent_epimerase/dehydratase_FUM13_OS=Gibberella_moniliformis_(strain_M3125_/_FGSC_7600)_OX=334819_GN=FUM13_PE=1_SV=1	25.89	8e-12	110.986	hypothetical protein FVEG_12225	chromosome 4	NC_031678.1	3453657	3454883	+	30069685	FVEG_12225	355	hypothetical protein FVEG_12225			catalytic activity [GO:0003824]
6596_g	sp|W7L9E5|FUM2_GIBM7_Cytochrome_P450_monooxygenase_FUM2_OS=Gibberella_moniliformis_(strain_M3125_/_FGSC_7600)_OX=334819_GN=FUM2_PE=3_SV=1	22.28	1e-14	78.5417	hypothetical protein FVEG_12256	chromosome 4	NC_031678.1	3528184	3529673	+	30069715	FVEG_12256	480	hypothetical protein FVEG_12256			heme binding [GO:0020037]; iron ion binding [GO:0005506]; monooxygenase activity [GO:0004497]; oxidoreductase activity, acting on paired donors, with incorporation or reduction of molecular oxygen [GO:0016705]
6874_g	sp|W7L9E5|FUM2_GIBM7_Cytochrome_P450_monooxygenase_FUM2_OS=Gibberella_moniliformis_(strain_M3125_/_FGSC_7600)_OX=334819_GN=FUM2_PE=3_SV=1	34.04	8e-77	96.1145	hypothetical protein FVEG_12501	chromosome 4	NC_031678.1	4176044	4177733	-	30069937	FVEG_12501	489	hypothetical protein FVEG_12501			heme binding [GO:0020037]; iron ion binding [GO:0005506]; oxidoreductase activity, acting on paired donors, with incorporation or reduction of molecular oxygen [GO:0016705]
693_g	sp|Q8J2Q9|FUM11_GIBM7_Tricarboxylate_transporter_FUM11_OS=Gibberella_moniliformis_(strain_M3125_/_FGSC_7600)_OX=334819_GN=FUM11_PE=3_SV=2	25.08	2e-15	81.2169	hypothetical protein FVEG_01359	chromosome 1	NC_031675.1	2122812	2124107	-	30059663	FVEG_01359	378	hypothetical protein FVEG_01359			integral component of membrane [GO:0016021]; inorganic phosphate transmembrane transporter activity [GO:0005315]; mitochondrial phosphate ion transmembrane transport [GO:1990547]
6947_g	sp|A0A098D6U0|ZEA1_GIBZE_Non-reducing_polyketide_synthase_ZEA1_OS=Gibberella_zeae_(strain_ATCC_MYA-4620_/_CBS_123657_/_FGSC_9075_/_NRRL_31084_/_PH-1)_OX=229533_GN=ZEA1_PE=1_SV=1	30.21	0	102.898	hypothetical protein FVEG_03379	chromosome 5	NC_031679.1	120506	126781	+	30061525	FVEG_03379	2036	hypothetical protein FVEG_03379			3-oxoacyl-[acyl-carrier-protein] synthase activity [GO:0004315]; phosphopantetheine binding [GO:0031177]; fatty acid biosynthetic process [GO:0006633]
7011_g	sp|W7L9E5|FUM2_GIBM7_Cytochrome_P450_monooxygenase_FUM2_OS=Gibberella_moniliformis_(strain_M3125_/_FGSC_7600)_OX=334819_GN=FUM2_PE=3_SV=1	25.83	5e-33	93.0233	cytochrome P450 oxidoreductase	chromosome 5	NC_031679.1	258338	259941	-	30061478	FVEG_03329	516	cytochrome P450 oxidoreductase			integral component of membrane [GO:0016021]; heme binding [GO:0020037]; iron ion binding [GO:0005506]; monooxygenase activity [GO:0004497]; oxidoreductase activity, acting on paired donors, with incorporation or reduction of molecular oxygen [GO:0016705]
7028_g	tr|A0A346JHY4|A0A346JHY4_GIBZA_Trichothecene_efflux_pump_OS=Gibberella_zeae_OX=5518_GN=Tri12_PE=4_SV=1	27.46	2e-50	105.95	hypothetical protein FVEG_03318	chromosome 5	NC_031679.1	285257	287190	+	30061467	FVEG_03318	605	hypothetical protein FVEG_03318			integral component of membrane [GO:0016021]; transmembrane transporter activity [GO:0022857]
7033_g	sp|W7LUF3|FUM7_GIBM7_Dehydrogenase_FUM7_OS=Gibberella_moniliformis_(strain_M3125_/_FGSC_7600)_OX=334819_GN=FUM7_PE=2_SV=1	37.62	6e-70	99.0385	hypothetical protein FVEG_15241	chromosome 5	NC_031679.1	295216	296466	-	30072117	FVEG_15241	416	hypothetical protein FVEG_15241			metal ion binding [GO:0046872]; oxidoreductase activity [GO:0016491]
7055_g	tr|Q8X134|Q8X134_GIBZA_Cytochrome_P450_(Fragment)_OS=Gibberella_zeae_OX=5518_GN=TRI13_PE=3_SV=1	35.46	4e-105	101.043	hypothetical protein FVEG_03297	chromosome 5	NC_031679.1	344877	346704	+	30061448	FVEG_03297	575	hypothetical protein FVEG_03297			integral component of membrane [GO:0016021]; heme binding [GO:0020037]; iron ion binding [GO:0005506]; monooxygenase activity [GO:0004497]; oxidoreductase activity, acting on paired donors, with incorporation or reduction of molecular oxygen [GO:0016705]
7096_g	sp|W7L9E5|FUM2_GIBM7_Cytochrome_P450_monooxygenase_FUM2_OS=Gibberella_moniliformis_(strain_M3125_/_FGSC_7600)_OX=334819_GN=FUM2_PE=3_SV=1	22.27	3e-14	94.4551	hypothetical protein FVEG_03262	chromosome 5	NC_031679.1	437905	439737	-	30061414	FVEG_03262	523	hypothetical protein FVEG_03262			integral component of membrane [GO:0016021]; heme binding [GO:0020037]; iron ion binding [GO:0005506]; monooxygenase activity [GO:0004497]; oxidoreductase activity, acting on paired donors, with incorporation or reduction of molecular oxygen [GO:0016705]
71_g	sp|W7L9E5|FUM2_GIBM7_Cytochrome_P450_monooxygenase_FUM2_OS=Gibberella_moniliformis_(strain_M3125_/_FGSC_7600)_OX=334819_GN=FUM2_PE=3_SV=1	25.83	8e-35	93.9338	hypothetical protein FVEG_09894	chromosome 1	NC_031675.1	181099	182878	+	30067525	FVEG_09894	544	hypothetical protein FVEG_09894			heme binding [GO:0020037]; iron ion binding [GO:0005506]; monooxygenase activity [GO:0004497]; oxidoreductase activity, acting on paired donors, with incorporation or reduction of molecular oxygen [GO:0016705]
7167_g	tr|A0A346JHY4|A0A346JHY4_GIBZA_Trichothecene_efflux_pump_OS=Gibberella_zeae_OX=5518_GN=Tri12_PE=4_SV=1	23.45	1e-16	88.9816	hypothetical protein FVEG_03188	chromosome 5	NC_031679.1	693120	695086	+	30061347	FVEG_03188	599	hypothetical protein FVEG_03188			integral component of membrane [GO:0016021]; transmembrane transporter activity [GO:0022857]
7172_g	sp|W7L9E5|FUM2_GIBM7_Cytochrome_P450_monooxygenase_FUM2_OS=Gibberella_moniliformis_(strain_M3125_/_FGSC_7600)_OX=334819_GN=FUM2_PE=3_SV=1	27.74	3e-32	83.6257	benzoate 4-monooxygenase	chromosome 5	NC_031679.1	703117	704704	-	30061342	FVEG_03183	513	benzoate 4-monooxygenase	Metabolic pathways		integral component of membrane [GO:0016021]; heme binding [GO:0020037]; iron ion binding [GO:0005506]; monooxygenase activity [GO:0004497]; oxidoreductase activity, acting on paired donors, with incorporation or reduction of molecular oxygen [GO:0016705]
7269_g	sp|Q8J2R0|FUM10_GIBM7_Acyl-CoA_synthetase_FUM10_OS=Gibberella_moniliformis_(strain_M3125_/_FGSC_7600)_OX=334819_GN=FUM10_PE=3_SV=2	34.92	6e-81	106.214	hypothetical protein FVEG_03096	chromosome 5	NC_031679.1	956527	958284	-	30061262	FVEG_03096	515	hypothetical protein FVEG_03096	Glyoxylate and dicarboxylate metabolism ; Metabolic pathways
7525_g	sp|A0A098D8A0|ZEA2_GIBZE_Highly_reducing_polyketide_synthase_ZEA2_OS=Gibberella_zeae_(strain_ATCC_MYA-4620_/_CBS_123657_/_FGSC_9075_/_NRRL_31084_/_PH-1)_OX=229533_GN=ZEA2_PE=2_SV=1	29.64	7e-21	99.7015	NADPH2:quinone reductase	chromosome 5	NC_031679.1	1683985	1685045	+	30061027	FVEG_02847	335	NADPH2:quinone reductase			oxidoreductase activity [GO:0016491]
7694_g	sp|A0A098D6U0|ZEA1_GIBZE_Non-reducing_polyketide_synthase_ZEA1_OS=Gibberella_zeae_(strain_ATCC_MYA-4620_/_CBS_123657_/_FGSC_9075_/_NRRL_31084_/_PH-1)_OX=229533_GN=ZEA1_PE=1_SV=1	26.77	8e-12	75.0577	[acyl-carrier-protein] S-malonyltransferase [Fusarium verticillioides 7600]	chromosome 5	NC_031679.1	2287458	2288759	-	30060869	FVEG_02679	433	[acyl-carrier-protein] S-malonyltransferase [Fusarium verticillioides 7600]	Fatty acid biosynthesis ; Metabolic pathways ; Biosynthesis of secondary metabolites ; Fatty acid metabolism		transferase activity [GO:0016740]
7971_g	sp|W7L9E5|FUM2_GIBM7_Cytochrome_P450_monooxygenase_FUM2_OS=Gibberella_moniliformis_(strain_M3125_/_FGSC_7600)_OX=334819_GN=FUM2_PE=3_SV=1	23.98	9e-17	87.9473	hypothetical protein FVEG_16513	chromosome 5	NC_031679.1	3123707	3125456	+	30073389	FVEG_16513	531	hypothetical protein FVEG_16513			integral component of membrane [GO:0016021]; heme binding [GO:0020037]; iron ion binding [GO:0005506]; monooxygenase activity [GO:0004497]; oxidoreductase activity, acting on paired donors, with incorporation or reduction of molecular oxygen [GO:0016705]
8233_g	sp|W7L9E5|FUM2_GIBM7_Cytochrome_P450_monooxygenase_FUM2_OS=Gibberella_moniliformis_(strain_M3125_/_FGSC_7600)_OX=334819_GN=FUM2_PE=3_SV=1	24.39	7e-23	94.5493	hypothetical protein FVEG_09330	chromosome 5	NC_031679.1	3919990	3921551	+	30066994	FVEG_09330	477	hypothetical protein FVEG_09330			integral component of membrane [GO:0016021]; heme binding [GO:0020037]; iron ion binding [GO:0005506]; monooxygenase activity [GO:0004497]; oxidoreductase activity, acting on paired donors, with incorporation or reduction of molecular oxygen [GO:0016705]
8332_g	sp|W7L9E5|FUM2_GIBM7_Cytochrome_P450_monooxygenase_FUM2_OS=Gibberella_moniliformis_(strain_M3125_/_FGSC_7600)_OX=334819_GN=FUM2_PE=3_SV=1	25.54	4e-31	90.5882	hypothetical protein FVEG_09420	chromosome 5	NC_031679.1	4160038	4161739	-	30067076	FVEG_09420	510	hypothetical protein FVEG_09420			integral component of membrane [GO:0016021]; heme binding [GO:0020037]; iron ion binding [GO:0005506]; monooxygenase activity [GO:0004497]; oxidoreductase activity, acting on paired donors, with incorporation or reduction of molecular oxygen [GO:0016705]
8471_g	tr|A0A346JHY4|A0A346JHY4_GIBZA_Trichothecene_efflux_pump_OS=Gibberella_zeae_OX=5518_GN=Tri12_PE=4_SV=1	25.76	4e-30	92.1466	hypothetical protein FVEG_13247	chromosome 6	NC_031680.1	214476	216465	-	30070615	FVEG_13247	573	hypothetical protein FVEG_13247			integral component of membrane [GO:0016021]; transmembrane transporter activity [GO:0022857]
8476_g	sp|Q8J2R0|FUM10_GIBM7_Acyl-CoA_synthetase_FUM10_OS=Gibberella_moniliformis_(strain_M3125_/_FGSC_7600)_OX=334819_GN=FUM10_PE=3_SV=2	26.35	2e-29	99.6403	hypothetical protein FVEG_17473	chromosome 6	NC_031680.1	228746	230466	+	30074349	FVEG_17473	556	hypothetical protein FVEG_17473	Ubiquinone and other terpenoid-quinone biosynthesis ; Metabolic pathways ; Biosynthesis of secondary metabolites
8533_g	sp|W7LKX1|FUM1_GIBM7_Highly_reducing_polyketide_synthase_FUM1_OS=Gibberella_moniliformis_(strain_M3125_/_FGSC_7600)_OX=334819_GN=FUM1_PE=SV=1	25.51	1e-21	73.8806	hypothetical protein FVEG_13190	chromosome 6	NC_031680.1	357476	359140	-	30070562	FVEG_13190	536	hypothetical protein FVEG_13190
8552_g	sp|W7L9F0|FUM16_GIBM7_Acyl-CoA_synthetase_FUM16_OS=Gibberella_moniliformis_(strain_M3125_/_FGSC_7600)_OX=334819_GN=FUM16_PE=3_SV=1	23.13	4e-15	79.0941	hypothetical protein FVEG_13170	chromosome 6	NC_031680.1	402552	404507	+	30070544	FVEG_13170	574	hypothetical protein FVEG_13170
8783_g	tr|A0A346JHY4|A0A346JHY4_GIBZA_Trichothecene_efflux_pump_OS=Gibberella_zeae_OX=5518_GN=Tri12_PE=4_SV=1	23.38	3e-13	91.8228	hypothetical protein FVEG_02430	chromosome 6	NC_031680.1	1128222	1130089	+	30060639	FVEG_02430	587	hypothetical protein FVEG_02430			integral component of membrane [GO:0016021]; transmembrane transporter activity [GO:0022857]
880_g	sp|W7L9E5|FUM2_GIBM7_Cytochrome_P450_monooxygenase_FUM2_OS=Gibberella_moniliformis_(strain_M3125_/_FGSC_7600)_OX=334819_GN=FUM2_PE=3_SV=1	26.05	3e-24	78.3242	hypothetical protein FVEG_01179	chromosome 1	NC_031675.1	2700423	2702141	-	30059494	FVEG_01179	549	hypothetical protein FVEG_01179			integral component of membrane [GO:0016021]; heme binding [GO:0020037]; iron ion binding [GO:0005506]; oxidoreductase activity, acting on paired donors, with incorporation or reduction of molecular oxygen [GO:0016705]
8837_g	sp|Q9HGE0|FUM6_GIBM7_Bifunctional_cytochrome_P450/NADPH--P450_reductase_OS=Gibberella_moniliformis_(strain_M3125_/_FGSC_7600)_OX=334819_GN=FUM6_PE=2_SV=1	22.96	4e-11	85.6887	hypothetical protein FVEG_02379	chromosome 6	NC_031680.1	1277547	1279327	-	30060589	FVEG_02379	559	hypothetical protein FVEG_02379			integral component of membrane [GO:0016021]; heme binding [GO:0020037]; iron ion binding [GO:0005506]; oxidoreductase activity, acting on paired donors, with incorporation or reduction of molecular oxygen [GO:0016705]
8896_g	sp|W7LL82|FUM13_GIBM7_NAD-dependent_epimerase/dehydratase_FUM13_OS=Gibberella_moniliformis_(strain_M3125_/_FGSC_7600)_OX=334819_GN=FUM13_PE=1_SV=1	27.45	8e-23	111.515	hypothetical protein FVEG_02323	chromosome 6	NC_031680.1	1453881	1455012	-	30060540	FVEG_02323	330	hypothetical protein FVEG_02323			catalytic activity [GO:0003824]
8900_g	sp|Q8J2Q9|FUM11_GIBM7_Tricarboxylate_transporter_FUM11_OS=Gibberella_moniliformis_(strain_M3125_/_FGSC_7600)_OX=334819_GN=FUM11_PE=3_SV=2	23.1	2e-12	87.3494	mitochondrial 2-oxoglutarate/malate carrier protein	chromosome 6	NC_031680.1	1468541	1469593	-	30060536	FVEG_02319	332	mitochondrial 2-oxoglutarate/malate carrier protein			integral component of membrane [GO:0016021]; mitochondrial inner membrane [GO:0005743]; transmembrane transport [GO:0055085]
8991_g	sp|W7L9F0|FUM16_GIBM7_Acyl-CoA_synthetase_FUM16_OS=Gibberella_moniliformis_(strain_M3125_/_FGSC_7600)_OX=334819_GN=FUM16_PE=3_SV=1	57.16	0	86.2547	long-chain acyl-CoA synthetase	chromosome 6	NC_031680.1	1760526	1763078	-	30060451	FVEG_02227	793	long-chain acyl-CoA synthetase	Fatty acid biosynthesis ; Fatty acid degradation ; Metabolic pathways ; Fatty acid metabolism ; Peroxisome
9058_g	sp|Q8J2Q9|FUM11_GIBM7_Tricarboxylate_transporter_FUM11_OS=Gibberella_moniliformis_(strain_M3125_/_FGSC_7600)_OX=334819_GN=FUM11_PE=3_SV=2	26.34	3e-13	72.9642	hypothetical protein FVEG_02161	chromosome 6	NC_031680.1	1970710	1971977	-	30060395	FVEG_02161	307	hypothetical protein FVEG_02161			integral component of membrane [GO:0016021]; mitochondrial inner membrane [GO:0005743]; transmembrane transport [GO:0055085]
9142_g	sp|Q9HGE0|FUM6_GIBM7_Bifunctional_cytochrome_P450/NADPH--P450_reductase_OS=Gibberella_moniliformis_(strain_M3125_/_FGSC_7600)_OX=334819_GN=FUM6_PE=2_SV=1	26.44	2e-36	92.9379	NADPH-ferrihemoprotein reductase	chromosome 6	NC_031680.1	2244289	2246465	+	30060317	FVEG_02079	708	NADPH-ferrihemoprotein reductase			endoplasmic reticulum membrane [GO:0005789]; integral component of membrane [GO:0016021]; mitochondrial outer membrane [GO:0005741]; FMN binding [GO:0010181]; NADPH-hemoprotein reductase activity [GO:0003958]; sterol biosynthetic process [GO:0016126]
9300_g	sp|A0A098D8A0|ZEA2_GIBZE_Highly_reducing_polyketide_synthase_ZEA2_OS=Gibberella_zeae_(strain_ATCC_MYA-4620_/_CBS_123657_/_FGSC_9075_/_NRRL_31084_/_PH-1)_OX=229533_GN=ZEA2_PE=2_SV=1	31.73	0	104.977	hypothetical protein FVEG_01914	chromosome 6	NC_031680.1	2810808	2818289	-	30060162	FVEG_01914	2351	hypothetical protein FVEG_01914			oxidoreductase activity [GO:0016491]; phosphopantetheine binding [GO:0031177]; transferase activity, transferring acyl groups [GO:0016746]; metabolic process [GO:0008152]
9398_g	sp|W7L9F0|FUM16_GIBM7_Acyl-CoA_synthetase_FUM16_OS=Gibberella_moniliformis_(strain_M3125_/_FGSC_7600)_OX=334819_GN=FUM16_PE=3_SV=1	22.78	2e-14	79.7578	hypothetical protein FVEG_01816	chromosome 6	NC_031680.1	3126008	3128054	+	30060071	FVEG_01816	578	hypothetical protein FVEG_01816
9484_g	sp|A0A098D8A0|ZEA2_GIBZE_Highly_reducing_polyketide_synthase_ZEA2_OS=Gibberella_zeae_(strain_ATCC_MYA-4620_/_CBS_123657_/_FGSC_9075_/_NRRL_31084_/_PH-1)_OX=229533_GN=ZEA2_PE=2_SV=1	30.27	0	105.066	hypothetical protein FVEG_14911	chromosome 6	NC_031680.1	3320152	3327461	+	30071787	FVEG_14911	2349	hypothetical protein FVEG_14911			3-oxoacyl-[acyl-carrier-protein] synthase activity [GO:0004315]; oxidoreductase activity [GO:0016491]; phosphopantetheine binding [GO:0031177]; fatty acid biosynthetic process [GO:0006633]
9615_g	tr|Q8X134|Q8X134_GIBZA_Cytochrome_P450_(Fragment)_OS=Gibberella_zeae_OX=5518_GN=TRI13_PE=3_SV=1	23.08	9e-15	107.519	cytochrome P450 oxidoreductase	chromosome 6	NC_031680.1	3649262	3650958	+	30059890	FVEG_01613	532	cytochrome P450 oxidoreductase			heme binding [GO:0020037]; iron ion binding [GO:0005506]; monooxygenase activity [GO:0004497]; oxidoreductase activity, acting on paired donors, with incorporation or reduction of molecular oxygen [GO:0016705]
9617_g	sp|W7L9E5|FUM2_GIBM7_Cytochrome_P450_monooxygenase_FUM2_OS=Gibberella_moniliformis_(strain_M3125_/_FGSC_7600)_OX=334819_GN=FUM2_PE=3_SV=1	28.66	1e-39	91.5187	benzoate 4-monooxygenase	chromosome 6	NC_031680.1	3652670	3654339	-	30059888	FVEG_01611	507	benzoate 4-monooxygenase	Metabolic pathways		integral component of membrane [GO:0016021]; heme binding [GO:0020037]; iron ion binding [GO:0005506]; monooxygenase activity [GO:0004497]; oxidoreductase activity, acting on paired donors, with incorporation or reduction of molecular oxygen [GO:0016705]
9720_g	sp|W7L9E5|FUM2_GIBM7_Cytochrome_P450_monooxygenase_FUM2_OS=Gibberella_moniliformis_(strain_M3125_/_FGSC_7600)_OX=334819_GN=FUM2_PE=3_SV=1	26.01	2e-27	89.3333	cytochrome P450 oxidoreductase	chromosome 6	NC_031680.1	3896195	3897820	+	30059805	FVEG_01518	525	cytochrome P450 oxidoreductase			integral component of membrane [GO:0016021]; heme binding [GO:0020037]; iron ion binding [GO:0005506]; monooxygenase activity [GO:0004497]; oxidoreductase activity, acting on paired donors, with incorporation or reduction of molecular oxygen [GO:0016705]
9728_g	sp|W7L9E5|FUM2_GIBM7_Cytochrome_P450_monooxygenase_FUM2_OS=Gibberella_moniliformis_(strain_M3125_/_FGSC_7600)_OX=334819_GN=FUM2_PE=3_SV=1	23.19	2e-14	93.4236	hypothetical protein FVEG_06501	chromosome 7	NC_031681.1	20640	22193	-	30064395	FVEG_06501	517	hypothetical protein FVEG_06501			integral component of membrane [GO:0016021]; heme binding [GO:0020037]; iron ion binding [GO:0005506]; monooxygenase activity [GO:0004497]; oxidoreductase activity, acting on paired donors, with incorporation or reduction of molecular oxygen [GO:0016705]
9732_g	sp|W7L9E5|FUM2_GIBM7_Cytochrome_P450_monooxygenase_FUM2_OS=Gibberella_moniliformis_(strain_M3125_/_FGSC_7600)_OX=334819_GN=FUM2_PE=3_SV=1	27.25	6e-28	91.7308	hypothetical protein FVEG_06505	chromosome 7	NC_031681.1	33027	34779	-	30064399	FVEG_06505	520	hypothetical protein FVEG_06505			integral component of membrane [GO:0016021]; heme binding [GO:0020037]; iron ion binding [GO:0005506]; monooxygenase activity [GO:0004497]; oxidoreductase activity, acting on paired donors, with incorporation or reduction of molecular oxygen [GO:0016705]
